# Supplementary material for: Genome-Wide Screening of Transposable Elements in the Whitefly, Bemisia tabaci (Hemiptera: Aleyrodidae), Revealed Insertions with Potential Insecticide Resistance Implications
Source: Insects. 2022 Apr 19;13(5):396. doi: 10.3390/insects13050396 (PMC9143410; doi:10.3390/insects13050396)
Supplement: Supplementary file 1 [file insects-13-00396-s001.zip]

Archive with 12 entries (10 files):
- insects-1659198-proofed-s - new/
- insects-1659198-proofed-s - new/Figure S1.pdf
- insects-1659198-proofed-s - new/File S1.fa
- insects-1659198-proofed-s - new/File S2/
- insects-1659198-proofed-s - new/File S2/Genes from detoxification and other interesting families that are differentially expressed upon insecticide treatment.xlsx
- insects-1659198-proofed-s - new/File S2/GFF file of B. tabaci gene.gff3
- insects-1659198-proofed-s - new/File S2/Source datasets used for TE analysis.xlsx
- insects-1659198-proofed-s - new/File S2/TE package.pdf
- insects-1659198-proofed-s - new/File S2/~$Table S3.1.xlsx
- insects-1659198-proofed-s - new/File S2/~$Table S3.2.12915_2016_321_MOESM14_ESM.xlsx
- insects-1659198-proofed-s - new/Table S1.xlsx
- insects-1659198-proofed-s - new/Table S2.ods
