# Supplementary material for: Genome-Wide Screening of Transposable Elements in the Whitefly, Bemisia tabaci (Hemiptera: Aleyrodidae), Revealed Insertions with Potential Insecticide Resistance Implications
Source: Insects. 2022 Apr 19;13(5):396. doi: 10.3390/insects13050396 (PMC9143410; doi:10.3390/insects13050396)
Supplement: Supplementary file 1 [file insects-13-00396-s001.zip › insects-1659198-proofed-s - new/File S1.fa]

>Btab-B-G1000-Map16|NW_017547113.1|6898825|6898182|694|0.0|1
00|89.481|AAATTCCCCTTCATCCATATGAGTCAAGTCGCGGATATTCCGACCAGGCC
CTAACGTTTCCACAATTTTAATTGTTCATCCGATTTGATTCATCTTATTTTGAGTATACA
CTCCCAGGACCATCCTCGAAAAATTTAGATAAAATCCAAGGTGGAAGTCTGGAGCAATGT
TGATGAAATTCCCCTTCATCCATATGAGTCGAGTCGCGGATGTTCCGACCAGGCCCTAAC
GTTTCCACAATTTTAATTGTTCATCCGATTTGATTCATCTTATATTGAGTATACACTCCC
AGGACCATCCTCGAAAAATTTAGATAAAATCCAAGGTGGAAGTCTGGAGCAATGTTGATG
AAATTCCCCATCATCCATATGAGTCGAGTCGCGGATGTTCCGACCAGGCCCTAACGTTTC
CACAATTTTAATTGTTCATCCGATTTGATTCATCTTATATTGAGTATACACTCCCAGGAC
CATCCTCGAAAAATTTAGAGAAAATCCAAGGTGGAAGTCTGGAGCAATGTTGTTGAAATT
CCCCATCATCCATATGAGTCGAGTCGCGGATATTCCGACCAGGCCCTAACGTTTCCACAA
TTTTATTTGTTCATCCGATTTGATTCATCTTATATTGAGTATACACTCCCAGGA
>Btab-B-G10004-Map3|NW_017555888.1|255478|255811|334|1.86e-1
75|100|100.000|GGTAAAAATGCACATTACGGGCCCCACGAACTCCTACCGGAAAAT
TGATGGAAACTTCACAGGGAGGTAAAGTAAGGTAAGTAAAATCGAAATTAAGTGGCGGAA
ACCATGAAAAACGCTGTTTAATGATCACAATGTAGTGAAATAACACCAAAATTAAAGGGC
TCACGAAACACGATTTCCGCCATTTTTGTTGTTGTTGTGGGGATACTTATTGTGATGCCA
ACCTAAGAAATGAAAGAAACACTGATTCGGGAGTACGCAAAGGCGAAAATACACTTTTAT
TCAGAAAACAGGAAAGTACAAGGTAAAAATAATGCAAAAACAGTAACAA
>Btab-B-G1001-Map3|NW_017564839.1|124|728|605|0.0|100|96.694
|ATTTTCGTGCCAGATCACGCTATGCAATCTTAATACCCCACTATGTAGTGCTTCTAACC
ACACCATCCCCTAACCCTGATCGAGATTCAGATGGAAGGGAGGGGGGATGATATACCTCA
GCTACCACGTTTAACGCTGCTCGGCCAATGGAGAATCCCGGAAAACAGGCCGGGAAGATT
TTCGTGCAAGATCACGCTATACAATCTGAATACCCCACTATGTAGTGCTTCTAACCACAC
CATCCCCTAACCCTGATCGAGATTGAGATGGGCGGGAGGGGGGATGTTATATCTCAGCTG
CCACGTTAAGTGCTGGTCGGCTGCGGGAAAATCCCGGAAAACAGGCCGGGAAGAGTTTCG
TGCCAGATCACGCTATGCAATCTGAATACCCCACTATGTAGTGCTTCTAACCACACCATC
CCCTAACCCTGATCGAGATTGAGATAAGAGGGAGGGGGGATGATATACCTCAGTTCCCAC
GTTTAACGCTGCTCGGCCAATGGAAAATCCCGGAAAACAGGCTCGGAATATTTTCGTGCC
AGATCACGCTATGCGATCTTAATACACCAGTATGTAGTACTTCTATCCCAGGCCCTATAA
TTCCCT
>Btab-B-G10010-Map20|NW_017547118.1|63788|64322|543|0.0|97|9
7.053|TGGTGGCAAGTCATTTTTCCTAAAACATTTTTTCCTACTGCAATTTTTCCTAAT
ACTTTTTTCCTACTCGTTTTTTGTCCCATCACAGTTAGTCCTACGAGTGAGATATCCTAC
TGGCTTTTTTCCTAGGGGCATTTGTCCTAAATTCAATTTTAAAACTAGGGGAGCGAGAAA
GTAAAAAAACAACATAGGTACCTCACAAGTTAAAGTTGTGGCCGCATGCCCGTAAGTAGT
GGAGCTTCATCCTCCTCCTTATATTGAGGGTATAGAAGGCTCAGCTTGTGATGTCTCCTG
TTCACGCGCTTATATTCGGCTCGCTGAGAAAACTTTACTCTTCCTGAAACATTTCCCTCT
ACTCTACTCATGTTTACGTTTCAATTATTATTGGATTATTAGGACAAACACCCTTAGGAA
AAAAACCAGTGGGACATCTCACTCGTAGGACTTACTGTAATGGGACAAAAACCGAGTAGG
AAAAAAGTATTAGGAAAACCTGATGTAGGAAAAAAAAATTAGGAAAAATGACCTAGCACC
C
>Btab-B-G10043-Map5|NW_017553907.1|2221871|2221392|484|0.0|1
00|96.694|GTTATGAGCGTTTGAAGTTTCCAAATTTGGTCCGACCTCTCCTATTGCCC
TGAAAAAAAGTTCTCGGCGTTTTTACCAAGGTCCGTTGGTACCTTTACCATCTCGCTTTT
TTTACCAATTATTGGTAATTTTACCAAGACAGACTGGCAAGTTTACCTAAAAACCGGTAT
TTTTACTGTTTTTTCCAGGTAAGAATACCACTTTTATTGGTAATCAATTCCCGGTAACTT
TGCCATTTTATCTCGGTAATTCTACCACAGTCGATAAAAAATATCGGCGTTTTTACCAAG
GTCCAGTAAAATTACCGAGAAAGTCAATAACTTTACCGAGATTTCTCGGTAAAATTACCA
ATTCCATAAATGGTAATTTTACCAAGAAAAAACTGGGATCAAATAGAACCCTGGATTCTT
AGTAATTTTACCCTTTTCTTAGTAAATACACCGAGACTTTTTTTTCAGTGTGACTCGATC
CACTGTGCGG
>Btab-B-G10044-Map3|NW_017547297.1|308415|308876|463|0.0|100
|97.408|CCTTTGGGGGTTGGGGCGGGTAGCGGCCAGGGAGAGTATCCCTTGATACACT
GAAAAAAATCTCGGTGTATTTACTAAGAAAAGGGTAAAATTACCAAGAATTCGGGGTTCT
ATTTGATCCCAGTTTTTTCTTGGTAAAATTACCATTCATGGAATTGGTAATTTTACCGAG
AAATCTCGGTAAAATTATTGAGCTTTCTCGGTAATTTTACTGGACCTTGGTATAAACGCC
AATATTTGTTATCGACTGTGGTAGAATTACCGAAATAAAATGGCAAAGTTACCGGGAATT
GATTACCGATAAAAGTGGTATTCTTACCTGAAAAAAACCAGTAAAAATACCGGTTTTTAG
GTAAGCTTACCAGTCTGTCTTGGTAAAGTTACCAATAATTGGTAAAAAAAAGTGAGATGG
TAAAGGTACCAACGGACCGTGGTAAAAACACCGAGAATTTCTTTTCAGTG
>Btab-B-G1005-Map3|NW_017547204.1|3315767|3316352|589|0.0|10
0|96.604|TAGCTGTAATAAACGAGCAACAATTCCACATTGAAACACGTTTTATTTTAA
CAAACACCAGAGGAAAATGATTGAAGATTGCGATATGACTAGCGCAGTGCGTCAACACCG
TCAGATTCCCGACATTCGGGTGCGTTTGAAATGTCTGGCAGTTTTTAGATTCTTCAAAAG
CGGATTTCTCGGCGATTTCGGCTCCATGAAAATGCGGAAAAATCACCACGTTATCTACTC
ACATTGTACTTTTAGAATATTCAATAAAATAAACAAGGTTTAGTGACCCATTGAAATAGC
CTTCATGCACGCTGGCCTTTTCGATTTCCTTTGACATTTTTGCAGTGGTGAATTCATAGC
TGACGCTCCAGCTGGAAATGTATTTAAGAAATGGGTGGTTTTTATACGAGGATTATAAAT
AAACAAGTGGTACGGATTAAAACAAAAGAATATGAACTATGCAAAACGATAATCCGGGTA
TCGGAACTTGGCTGTTTTGAAAACGCCTTCAAATGCGGCGTGATACCTCACGCATTCCGG
AGAGTTCAAATAGTCGTATCATTGCGCCTTGGAAATGCGACGGGAGATTACAATA
>Btab-B-G10052-Map20|NW_017550445.1|77|553|479|0.0|100|97.91
2|GTTGTTTCAAAATCGCTCGCCCTGTGATTGGTTCAAAGCTACATTTTCCCAATGATTC
CTCTTTTCGAACAGAAGGAATCTTAACCGCAAATTCTGAACCAGACGCTTTGATTGGTCT
AGAGCGGTTCATTCCATTTATTCCGAGTTGAACCAAAATAAGCGGGAATTTCAAATAATT
CCGGATATCCTGTTTACCAAATAGTTTCCGTTTCCGGTAAAGCGGTGTTGTCAGTTTTAT
TTATCGAATGCTCTTAAAACTGACAACACTGTTTACCGGAAACGGAAACGATTTGGTAGA
CAGGATATCCGGAATTATTTGAAATTCCCGCTTGTTTTGGTTCAACTCGGAATAATTGGA
ATGAACCGCTCTGGACCAATCAAAGCGTCTGGTTCAGAATTTGCGGTTAAGATTCCTTTT
GTTCGAATAGAGGAATAATTGGAAAAAATAGGTTGTGAAAAAAATTGTTTGTTTACATG
>Btab-B-G10067-Map3|NW_017565251.1|94534|94006|530|0.0|100|9
6.415|GAAAAAAAATTCTCAGCGTTTTTACCACGGTCCGTTGGTACCTTTACCATCTAA
CTTTTTTTTACCAATTATTGGTACTTTTACCAAGACAGACTGGTAAGCTTGCCTAAAAAC
CGGTATTTTTACTGTTTTTTCCAGGTAAGAATACCACTTTTATTGGTCATCAATTCCCGG
TAACTTTGCCATTTTATCTCGGTAATTCTACCACAGTCGATAAAAAATAGTGGCGTTTTT
ACCAAGGTCCAGTAAAATTACCGAGAGAGTTCAATAATTTCACCGAGATTTCTCGGTAAA
ATTATCAATTCGATAAATGGTAATTTTACCAAGAAAAAACTGTGATCAAATAGAACCCTG
AATTCTTGGTAATTTTACCCTTTTCTTAGTAAATACACGAGATTTTTTTTTCAGTGTGAA
GTCCCTGAAAATTTCAAGGAAAAACATTCATAATTTTCCTCATAAAGAAACATTTTATCG
AAGGAAATTTGGCAACTCTCGAATGTTCATACGGCGTTCTTCCTTAGCACGGCAG
>Btab-B-G10069-Map3|NW_017547098.1|4834443|4834928|486|0.0|1
00|100.000|CACTATTGAATCCAAAGTCAGATTTGAGTTACCGGCGTTTGTATCTCAG
ATGAGGAGCAATGTTTGTCAGATTATCATGAATTACCAAAACCACGTGAAGAAAGTTGGT
GGTCGTTCCTTTTTGCATACCTCTTCCACCAACAAATTTAAAGAGTGTTTTATTGTCAAG
ATGTTCATGGAGGATATTCGCGTTACTCACATTTTCCTTAAGAAGAATAAGCATATTCTG
GTAGTACGTGCTGATAAGACTAGTAAGACTGTTATCATTGATAAAACTGATTGCATTCAA
AAAATGGAAGTTATGCTCACTGACACCTCAACCTACAAACCCATAAAAAACTCACTTGTA
CCTGCTCAGAGAGGGAAAATTAACACCGTTCTTAAAAGTTGGGTTGACAAGAAATTCATC
TCCAAAAATACAACAGAAGGTCTGAAATTTTCTGCACCTGTCGTTTCCAGAATTCATGGC
CCGGTTGAATTGCACAA
>Btab-B-G10085-Map3|NW_017550915.1|1027047|1026654|394|0.0|1
00|98.731|CACTGAAAAAAAAATCTCGGTGTATTTACTAAGAAAAGGGTAAAATTACC
AAGAATTCAGGGTTCTATTTGATCCCAGTTTTTTCTTGGTAAAATTACCATTTATGGTAT
TGGTGATTTTACCGAGAAATCTCGGTAAAATTATCGACTTTCTCGGTAATTTTACTGGAC
CCCGGTAAAAACGCCAATATTTTTTATCGACTGTGGTAGAATTACCGAGATAAAATGGCA
AAGTTACCGGGAATTGATTACCAATAAAAGTGGTATTCTTACCTGAAAAAAACAGTAAAA
ATACCGGTTTTTAGGTAAGCTTACCAGTCTGTCTTGGTAAAAAAAGTGAGATGGTAAAGG
TACCAACAGACCTCGGTAAAAACGCCGAGAATTTCTTTTCAGTG
>Btab-B-G10086-Map3|NW_017552156.1|262148|262536|389|0.0|100
|98.458|GAATCACGGACAGTAGGTATACGAAAAAAAGGTCTACTCAAAAAATGTCTAC
ATTTTTTGGTCTACAGTCAAAATGTCTACAATCAAAAAGTCTACTTTTAGAATGCCTAAG
AAAGTAAATGTCTACATAGAACGCGTCTATTAAAGGAAAATGAATTCACGATGATTCTTC
TCCATAGATACAACTAAAGAAGTAACTGATGCGAGTCCATTCTACCTACGCCATTCAGAA
GTTAGCTTTCTGAGTACGGACTTTTTTTTTTAAGACATTATTATTTGTAGACATTTTCGA
AGTGGACTTTTTAGTTCCAGACATTGTAAATATAGACTAAAAAATGTAGACTTCCTGCTT
GTGGACATTTTTGCTGTAGACCTTCTGTCTGCATACC
>Btab-B-G10095-Map20|NW_017547102.1|565615|565283|333|6.98e-
175|97|100.000|CCAAGGTAGATTTACACAGGTATGGAAAAGTTGAAAATTTCCCAT
GAGCCTCAGTACGTGTCACATGACTACGTGACGTAGGTTAAGGGGCCCGTTTTTTTAATT
AAATTACAATCAAATTAACATTCAAACGTTTGTGCGTTTAAACGTTAAAATTAATATCGC
ATTATCAAAATTGTGCAAAAAATCCCACAAAATTTTGACAAACGATAAACCGAACATAAT
AAATCAAAATAATCAAAACATTCAAAATGGCTGACGTTAAGGGGCCGCTGGAGAGCCAAT
CAGAGGCCAGTTGTTAAGTTCTGTCCATACCTGTGTAAATCTACCTTG
>Btab-B-G10103-Map3|NW_017548900.1|977970|978468|509|0.0|100
|97.053|TTAAGGTGATTCGATGGACGCCATGTTTTGTGTCAGAACGGCATGCGATATA
TCGCATCAATTGGTTCCATTCTTTCAGCTACTCGTCATTTTTCTCCAATTTTGAGATCGC
AATTCTGTTGTCAGGAGACTAAAGCACTCACTTACCAATTTTAACAAAGAAATTCAACGC
AATAAAGGCGTGGTTTTTTCAGAGAGAAAATATCGCATTCGATACTGATATCGAAACTGC
ACTCGAATGCGATATTTTCTCTCTGAAAAAACCATACTGATATCGAAACTGCACTCGAAT
GCGATATTTTCTCCCTGAAAAAACCACGCCTTTATTGCGTTGAATTTCTTTGTTAAAATT
GGTAAGTGAGTGCTTTAGTCTCCTGACAACAGAATTCGATCTCAAAATTGGAAAAAAATG
ACGAGTAGCTGAAAAAATGGAACCAATTGATGCGATAAATCGCATGCCGTTCTGACACAA
AATATGACGTCCATCGAATCACCTTAA
>Btab-B-G10111-Map20|NW_017547331.1|914774|915267|494|0.0|97
|95.142|GTTGAGCCGTTGCCTACGAGAATGGAGAGGCCGTAACTACGATTCTGTGACG
TCACACTAGTAGATGAAACTCGGCCGCGGTTTAACACGCGTTCTTATGGGAGAACGCTTG
CCGCACGATGATTTCTCGCCGATATCTTTTTCAGGGTTGATCTGACGCAAAATTTCATAA
GAACCTTTTAGAAAGAGGATGAAATTTCACTTCAGAAAACTAACTAACCCATTTGTGACG
TTGTCTAAAAACCGAGGAAATGAATGCGTAATACCGAAAATCGTTACTCCACTCAGATTC
AAACGGGCCGCTCGCGCAACTTCGGCGGATCTCGCGTAACCTCGGCCGACCGAGGGCCAC
TCTGATTGGTCCACGCAGCGACTGCTTCACTCATCGATGCACTGATGATCCGGAGATGCT
TGTTGTTTTCGGTAAATATCTACTAGCTTGACGTCACAAACCTGACTAGTTACGGCCTCT
CCATTCTCGTAGGCAACGGTTG
>Btab-B-G10117-Map20|NW_017547132.1|2585318|2584890|429|0.0|
96|99.068|CCTTAGGCCTTGTCCACACGAGCGCAGTTCGCGGAACTTATTCCTCGAAC
TTGCTCAGTTCCCGGAACTTATTCCTCGAAGTTGCTCAGTTCCCGGAACTTATTCCTTGA
AATGAGGCATGCTGTCCACACGGGTTCGTCCGAACTGGAACCGGAACTTCAATAAAACTA
TACAATTATTGCAAAATAATAGATTATTATGACCGCCAAAGTAACAAAAATAAATGTCAA
GAACAAGATCATATGTAAAGGACGTGAAAAACCAAAACAAGCAAATTCACATCAAAAGAA
ACATATTTAGAAGCTCGGAGCACGGGGGAAATTCCAGGTTTTGGAGGAATAAGTTTCAGC
TCAGCAAAAAACTTGTTCCGGGAACAAGTTCCTCGAACTGAGTTCCGCGAACCGCGTTCG
TGTGGACAAGGCCTAAGAA
>Btab-B-G10119-Map15|NW_017549085.1|2178450|2178837|389|0.0|
100|98.201|AATTGGACGTATTTCTACCAAACAGACCTATGTTCAAGTGAGAAATATG
GGGTGTGCTCGTTAGTTCTCTTTGCGTAAGAGTGAATGAGAATAATAAAGCGCCAGTGAT
GTCAGCGGCAACGAAGGAGCGCCGGCACAACGGGGAGATCGTTGGAGGGAGTCTTTAACT
CATGAGCCCTGTGCACAAGGCTCTCTTGCCATGCCCGCGGCTCATGACTCCCGCATTCAG
TTGGCACATAGGTCTGTTTGATAGAATGTAATCTCCCGCTTTTCCAATTCTTCAAAAGGA
ATCACGCCCACTTTTACATTGCTTCTTATGCAGCTTCGACGAGCACACCCCATATTTCTC
ACCTCCACATAGGTCTGTTTGGTAGAAATACGTCCAATT
>Btab-B-G1012-Map4|NW_017564154.1|3524661|3525278|619|0.0|10
0|94.830|AAAACAAAATAATATGAACTATGCAAAACGATAATCCAGGTATCGGAACTT
GGCAGGTTTGAAAACGCCTTCAAATGCGGCGTGATACCTTACGCATTCCGGAGAGTTCAA
ATAGTTGTATCATTGCGCCTTAGAAATGCGACAGAAGATTACAATTGAAATAGCCTTCAT
ACACGCTGGCCTTTTCGATTTCCGTAAACATTTTTGCAGTCGTGAATGCATAGCTGAAGT
GCGCTCATGCCAGAAGTGTATTCAGCAAATGAGTAGTTTTTATAGGAGAATTTAAAATAA
ACAAATGGTGGGAAATAAAACATAATAATAGGAACTTTGCAAAACGATAATCCGGGTATC
GGAACTTGGCTGGGTTGAAAACGCCTTCAAATGCGGCGTGCTACCTCACGCATTCTGGAG
AGTTCAAATAGTTGTATCATTGCGCCTTAGAAATGCGACGGAAGATTACAATTGAAATAG
CCTTCATGCACGCTGGCCTTTTCGATTTCCGTATACATTTTTGCAGTCGTGAATGCATAG
CTGAAGTGCGCTCCAGCCAGAAGTGTATTCAGCAAATGAGTAGTTTTTATAGGAGGATTG
AAAACAAACAAATGGTAGGAAATAAAA
>Btab-B-G10123-Map3|NW_017547177.1|3813648|3814001|354|0.0|1
00|100.000|CAGCAGCCTGATTGTTGAAATTGTTTGTTTGTCGGGACGACATAGATGA
CATAGGTTAAAGGGCGGAGCGTGATTGGTCGGCTATGTCTTATCGCTGCTTTGTCGTGCC
TATGTCGGGTTGACCTCTCGACAAGCTAACGGCACCTCTTAAGTTTCCGACAGTATGTCG
ATCATTCCGAGAGTATGTCGATCATTCCGAGAGTATGTCGATCATTCCGACAATATGTCG
ATCATTCCACCCGACAAAGGCACGACAAAGCAGCGATAAGACATAGCCGACCAATCACGC
TCCTCCTTTTAACCTATGTCATCTATGTCGCCCCGACAAACAAAAAATTTCAACAATCAG
GCTGC
>Btab-B-G1013-Map5|NW_017547102.1|6785343|6785927|589|0.0|10
0|95.756|AATGGAGATGTTGCATGTGTGAGAAATTTGCGATTTGACTGTTGCTTCTTA
TGTAAAAGTTCGCGAGAAACACGAGGGTGTCACTGGTTTTCTCTGAAATCAACTCCCAAG
CTCAAAAAAAGCTCTCAAGTTGAGGCCAAAATGGAGAGGATATCCCACCCTACCCTGAGA
GCCCACCTCTACATCGAGACAAACTCTCCATGCAAAGATAGGGAGCAAATACATTAGCAG
GGTTGCCGTGTTTTCAGTTTTGGAGTCCCCAAATAAAGTGGCAACTCTGCTAATGTATTT
GCTTCCTATCTTTGCATGGAGAGTTTGTTTTGATGTAGAGGTGGACTCTCAGGGTAGGGT
GGGATATCCCCTCCATTTTAGCCTCAACTTGAGAGCTTTTTTTGAGCTTGAGAGTTGATT
TCAGGGGAAACTAGGGGCACCATCGTGTTTCTCGCGAACTTTTACATAAGAAGCAACAGT
CAAATCGCAAATTCCTCACACATGCAACATCTCCATTAACATCAAAATTTCCAGTTTTAG
TAAAAAAATGTCATGTCCGACCTCTCTAATTGACTCGATCCACTGTGCGGCGCG
>Btab-B-G10131-Map20|NW_017555337.1|458249|457915|335|5.31e-
176|98|100.000|CAAGGTAGATTTACACAGGTATGGACAGAACTAAACAACTGGCCT
CTGATTGGCTCTCCAGCGGCCCCTTAACGTCAGCCATTTTGGATGTTTTGATTATTTTGA
TTTATTATGTTCGGTTTATCGTTTGTCAAAATTTTGTGGGATTTTTTGCACAATTTTGGT
TATGCGATATTAATTTTAGCGTTTAAACGCACAAACGTTTGAATGTTAATTTGATTGTAA
TTTAATTAAAAAACGGGCCCCTTAACCTACGTCACGAGGTCATGTGACACGTACTGAGGC
TCATGGGAAATTTTCAACTTTTCCATACCTGTGTAAATCTACCTTGGTAT
>Btab-B-G10139-Map20|NW_017547298.1|1404206|1403605|617|0.0|
100|94.976|CAGGGCCGTATTTACTTACTTGCCGCCCATGGGCCGCTTGTATTTTGCC
GCCTCCTTCTCATTCGTATTGAAACATCAATAAAAACCATCAAGTGAACGTGCCAGCGGG
GTAGGGGTGCATAGGACGCGTTTACTCGTGTTGATCACATGCTTTGGGAATGCCCTGTCA
ACACTACTAGCAAAAGTTAAGTTTCGTAAACCTATCTCTGTGTGGACAAGGCCTTTCATT
CATAAGAAATGAACAAAAAAATTATGAAAGAACAAACATGAATGTGGTTTAATGATTTTA
ACTTTCGCCGCCGCGTCACGCAGACCGCACCGTGTTCGGCGCAATGCGTGAAGTATTCAC
GCAGTCTTGTAGGCGCCATGCCGCCATGCGTTTCACGCTGACCGCACTGTGTTGGACGCA
ATGCGTGAAGTATTCACGCATTCTTGTAGGCGCTATCCATTTCACGCTGACCGCAATGAC
CGCACTGTGTTTGATGCAATGCGTGAAGTATTCGTGCAGTCTTGTAGGCGCTAATATGTG
TTACATGCCGATTGCCGCGCCGAGGGCTTCTCCTTTTCATCTCAAGTCCTCGTCATCATT
GCTCTCTGCGCCG
>Btab-B-G10149-Map6|NW_017547308.1|1397853|1397448|407|0.0|1
00|97.789|CACGGAGAAAAAAACCTCGTGCGTGGGACCCGAAGTTTAGGTCATGTGGA
TCTCTGAAGTTTTCGGATTGAACATCCGAACACTTAAGGTCCAGCTGCTGAGGTTTGGAT
CACACATCTGAAACTTCAGTTCTTACGTCTGAAGTACTTCGGTTTTCACATCCGAAGAAC
TTCGGTTCTCACATCCGAAAAACTTCGGTTCTCACATCCGAAAAACTTCGGTTCTCACAT
CCGAAAAACTTCGGTTCTCACATCTGAAGTACTTCAGATGTAAGAACTGGAGTTTCAGAT
GTGTGATCCGAACCTCGACAGCTAGACCTTAAGTGTTCAGATGCTCAATCTGAAAACTTC
AGAGATCCATATGACCTAAACTTCGGGTCTCACGCACGAGGTTTTTTTCTCCGTGT
>Btab-B-G10150-Map3|NW_017547320.1|856203|856607|405|0.0|100
|99.259|TATAAATGGACTACATTTTGCAATTTGGAACTATAAATTCTAGCCCGGTTTA
AAAACAACATATCGACGGTGAAACTACCAAACCACGTATCTCGGTTTGCGACGTCGCAGA
CTTCCTGTCATACTTTATTTTTTAAATGAAAAACTACTTAACATCCAGTCTTGAAAATTT
CTGTGATTTTTCCTCTTTGTGCGGAGAAAATTCCGTGAAAATTTCAAGGAATGATATTGA
TTTGGTCTACTTCAAAAAAATAAAATGTGAGCGTAGATTTTTAAACACCGCAAACGAGAT
ACGTGGTTTGGTAGTTTCACCGTCGATATGCGCCATTAGTTTCCGTATGCACAGAAGTGT
TTTTCCAGAGGAGCCAGAATTTATAGTTCCAAATTGCAAAATGCAGTCCAAAT
>Btab-B-G10151-Map8|NW_017547132.1|8231102|8231512|412|0.0|1
00|98.301|TTTCCCAAGTAGCATTGTCATCTACTTTCTAGGTGGCGCTCATCAAGAAA
ATGTCTACTTTCTAGATAGAACAATTTTCTTGAAAGAAAATAGGTATAAAGTAAATCTAG
AAAATAGACACAAGAAAATAGAAAGAAAATACATTTTTCCTTGCATTTTCTTAAAAGAAA
ACATTAAGAAATTGGCTAGAAAATAATTCTACTTTCAATAAATTTTCTATCTTTTTTCCA
AGTGGGAAGTTGACAGAAAGTAGACCTCTGAAATAAATCTATTTTCTTTGGTCAGACTTT
TGACTCGCAATGTTTTTTCTTTCTATTTTCTGGATAACTCTCATTTTCTTTGTTTTTTCT
AGAAATTTTCCTAATATTTTTTTTCTAGAAACAAATTCTATTTTGCTACTTGGGTTTTTG
C
>Btab-B-G10154-Map3|NW_017562859.1|5149|5543|395|0.0|100|99.
494|ATTTTTTTTTCCTTTCTTTCTTTCTTTGGTCAAACAAATTTTTCCCATAGCAATTT
GATGACCCAATCAAACCGTCCTGCTTGCACTTATTGTCCAAATTCCCCCTTAACGGTCGA
TCACGTTCTTTTGAGTTGCCCACTTTATAAAGATATCCGAAAACGTTTTTTTCCCTACCC
CTTACCCTCTCTTAAAAATTTACTTCTGAATACTCATCCTGTAAAACTTTTTGAATTTAT
GCGCTCCACTAATCTCAAAATTTAACCTTTCCCCTCAACCCTTTTGTATTTTTACTGATA
TTCCCATGTAAATTTATTACTGTTACTGCCCTCTTTACAGGTGTAAATGGCCCTAGATGC
TAAAGCACCGCTTTAAAATAAAATTATTTTACTACTACT
>Btab-B-G10161-Map3|NW_017547261.1|81642|82004|363|0.0|100|9
9.449|TTTTCTCCCTTTTTCTTTTAACATTCAAGTTAATTATTTTTAATTTTCATTTCT
TACAATCTCTTCGTAACTTTCGTAAAATTCTTTCTTTCAATAGTTAGCTCTCACCTTGAT
GTCCCTATTTTCTTAACTTTAGTTTCAGTTATCTAATCTTTATCTCTTTTGTAATTTTAT
CCCCTCTCAATATTTGAATTCTGTTATTAACTCTAAAAAGTGGTGTGTATTATACTTTAT
TAGGTATAAGTTAATGTAAAATTTTATAAAGACCTACCTGGTCTGAAAATTTCAAGTGTA
ATTGCTATGTACATTTACATGAATAAAAAAAAAAAAAAAAAAAAAAAAAAAAAAAAAAAA
AAAAAAAAA
>Btab-B-G10163-Map11|NW_017547161.1|2158012|2157665|348|6.98
e-180|99|99.425|GCATTAAAGGTGCGTTGTCGAAGTCAACTTTCCGTTTGCGTTGG
GCTTCTCAACGCTAACGGATATCACGTGACAGTTGACTTACCCGTTGGAAAACGCGTTGT
TGGTCGTCTCTGTTGACTAAAAATTGTTGTGTTTTGAATGTGACACCGCGTGCACAATAT
CATTTAGAGGTTAGCTCAACGCTCTCAACTACCTCCTGAGACCGATGACTTGTTGACTTA
CGTTTGGTAAACAGTCCAGGACATCGGGCAATCCCAACGGAAGTCGAACAACGCCGAGCG
TTGGGCATCAGGTAATTCCATTGCCCAACGCTCCTCAACAGTTGACTTCGACAACGCAGC
TTAA
>Btab-B-G10193-Map4|NW_017547292.1|2247617|2247993|377|0.0|1
00|99.469|GAAAATTGGACGTATTTCTACCAAACAGACCTATGTGGAGGTGAGAAATA
TGGGGTGTGCTCGTTAGTTCTCTGGCCGTAAGAGTGAATGAGTATAATAAAGCGCCAGTG
ACGTCAGCGGCGACGACGGGAGGGACGACGCCCCGTTGCCGAATCATTAACTCATGAGCC
CTGTCCACAACGCTCTCTTGCCATGCCCGCGGCTCATGAATCCCGCATTCAGTTGACACA
TAGGTCTCTTTGATAGAATGTAATATCCCGCTTTTCCAATTCTTCAAAAGGAATCACGCC
CTCTTTTACATTGTTTCTTATGCAGCTTCGACGAGCACACCCCATATTTCTCACCGGCAC
ATAGTTCTGTTTGATAGAAATACGTCC
>Btab-B-G1021-Map3|NW_017548872.1|1|632|632|0.0|100|97.627|G
GGGCACCGGAAGGGCGCTATAAACTCACCAATAAATCCAAAACGTGAATTCGAATTTCCC
GCCGAATTTTAAATGAATGTAATTTAAAAACGCAAAATAGAAAGTTTACAAAACTTGGTC
AAAACACGCAAAATACCATCAGCTTTTATCACAAATTTAGTCTCACACCGCACGGGGCGC
CGGAAGGGCGCTATAAACTCACCAATAAACCCAAAACCTGAATTTGAATTTCCTGCCCGA
TTTCAAATGAATGTAATTTTGAAACGCATAATAGAAAGTTGACGAAACTTGGTCAAAGCA
CGCAAAATACCATTAGCTTTTATCACAAATTTAGTCTCACACCGCACGGGGCACCGGAAG
GGCTCTATAAACTCACCAATAAATCCAAAACGTGAATTCGAATTTCCCGCCGAATTTTAA
ATGAATGTAATTTAAAAACGCAAAATAGAAAGTTTACGAAACTTGGTCAAAATACGTAAA
ATACCATCAGCTGATATCACAAATTTAGTCTCACACCGCACGGGGCGCCGGAAGGGCGCT
ATAAACTCACCAATAAACCCAAAACCTGAATTTGAATTTCCCGCCGAATTTTAAATGAAT
GTAATTTAAAAACGCAAAATAGAAAGTTTAC
>Btab-B-G10224-Map20|NW_017556795.1|349782|350175|397|0.0|99
|97.481|AATTGGACGTATTTCTACCAAACAGACCTATGTGGAGGTGAGAAATATGGGG
TGTGCTCGTTAGTTCCCTGGCCGTAAGAGTGAATGGGAATAATAAAGCGCCAGTGACGTC
AGCGGCAATGATAGTGCGCACTCGAGCGAGGGGGAGATCGTCGTCGGGGCGTTTTAACTC
ATGAGCCCTGTCCACAACGCTCTCTTGCCATGCCCGCGGCTCATGAGTTCCGCATGCAGT
TGGCACGTAGGTCTGTTTGATAGAATGTAAAATCCCGCTTTTCCAATTCCTCGAAAGGAA
TCACGCCCACTTTTACATTGCTTCTTATGCAGCTTCGACGAGCACACCCCATATTTCTCA
CCTCCACATAGGTCTGTTTGGTAGAAATACGTCCAATTGGTC
>Btab-B-G10235-Map5|NW_017549942.1|1124703|1125047|345|6.87e
-180|100|99.710|TTTTTTTTTTTAATTTATTTGTGGGGGGTTGGGTAAAAGGCCCC
CTCCCCTGGCTAAGAGCAATAAGAGCCCCCCTGAATTTAATGCAACCTTGATAAGATCCA
CTAGATTTCGATTCGTGCATCCAAGAATTTCGGTTAGGTGTACAGAAGCCTTCGGCACGA
TGAGCCGAAGTTCGGTTCCCCGGACCGAGAACTTCGTGCTGACAACCGAGAAACTTCGGC
TCGTTCTACCGAAGAACTGGAGTTCAGTGAACTGCTATAATTGGTGTTCCATATGGACCA
ATCATAGCGGCACAGGCAACCGAAGTTCGGTTACTGACGCCGAACTTTTTTTCTCCGTGT
A
>Btab-B-G10238-Map6|NW_017547174.1|5430683|5431218|539|0.0|1
00|95.362|ACTGCCGTGGTAAGGAAGAACGCCGTATGAACATCCGAGAGTTGCCAAAT
TTCCTTCGATAAAATGTTTAATTCTGAGGAAAGTTAGGAATATTATTCCTTGAAATTTAC
AGGGGCTTTACACTGAAAAAAAATTATCGGCGTTTTTACCAAGGTCCGTTGGTACCTCTA
CCATCTCACTTTTTTTTACCAATTATTGGTAATTTTACCAAGACTGACTGGTAAGCTTAC
CTAAAAACCGGTATTTTTACTGTTTTTTTACAGGTAAGAATACCAATTTTATTGGTAATC
AATTCCCGGTAACTTTGCCATTTTATCTCGGTAATTCTACCACAGTCGATAAAAAATATT
CGCGTTTTTATCAAGGTCCAGTAAAATTCCCGAGAAAGTTCAATACTTTTACCGAGATTT
CTCGGTAAAATTACCAATTCCATAAATGGTAATTTTCCCAAGAAAAAACTGGGATCAAAT
AGAACCCTGAATTCTTGGTAATTTTACCCTTTTCTTAGTAAATACACCGATATTTTTTTT
CAGTGT
>Btab-B-G10245-Map3|NW_017566817.1|3030965|3031445|482|0.0|1
00|97.925|TTAGGGCCATCCCCTGAGGGGATGAGAGGATTGGACACGAGATACTCAAC
GGATGCAGGTGTGATGACAAACTGAATTGCGAGATGCCAAGTCCGACATCCCCGGACAGC
TAGGCGACAGTGCTGCCTCAGGTGGCAATGTATAGAAGTACTTAACCTAACATGTTCCTT
TTTTTTTTTTTTTTTTTTTTTTGAAAAAAAATTGATTTTTAGAAAATTGTAAGTCAGTGG
GAGTTGATTCTCCACATACCGTTGTATGGAGCCGAACTAATTAGCATGCTTTAAGGGAGT
TACTGAACAATTTGACTTAGTAGAGGAAGAAGATTGAGATTAGATACAAACTGGAATTGG
CTTGAATAATTATTTGCTGATGCGGCTGAAAGAAAAATTATATTTTGGTCTTCGTAGAAT
TAAATAGACATAGTGAGCACAGTTTGAGCATCAAAGACAAAATATATTAATGATTGTTGT
TTGCGAGAACC
>Btab-B-G10246-Map3|NW_017563954.1|8772|8259|514|0.0|100|100
.000|TTTAGACGGACTGAAACATCTAAGAACCCTTGATGTGGCGGAAGATTTAACTGAG
TTGTGGGAGAGCAAGATTGTGGGAGAGCAAGAATTGAACGAAAATACTTGGAGGGCCGAA
AAGATTGTATTAAACGAATTTTGAAAAAGATTACAGAGATTGAATAGTCACACTTAGAAT
AATAATGCCTATGGAGAGAGAATGGCATACGTAGTACTACGGGTCAAGATGGAATGGACC
AAGAGAAACGGGCAGCTCGAGCTTTTATAGACTTGGTGACGTCACAGGTGGTGAGACAAC
AAGTCTACACGCTATTGGCTGGCTATAATCAGTGGAGCTATCAGTTGCAAGTTCAGTAAT
AAAAGTAATGGGCGATTAAAGGTGATGGCTGGGAGATAGGATTGAAAAGGAGAAAAGTGT
ACGAAATCCAGCCATCCCTAATGATTGAACTGAATATGAATAGAAAATTTATATGTTGAA
GAAAAGAACAAGTTACAGGTATTTCGATATCTGTGACAA
>Btab-B-G10249-Map3|NW_017547578.1|1016211|1016689|482|0.0|1
00|97.925|AAAAAAAACACATTGGATCCAGAGTCCAGACTCTTGAAAACATTGACAAG
AGACAGTACTCTTGATTCAATCAGATTTTTGCTTAAATCAAAAGGAAATCCGCTCAAATT
AAGAGGCTTGGTTCTTGATTGAAGCAAAAATCCGATTAGATCAAGAGTATTTTTTCTTGT
CGATGTTTTTAAGAGTCTAGACTCTAGATCCAATGTGTTTTTTTTTTCCAGTGTACAAAT
CGCCAGACTACACTGAGAAAAAGCTATGGTTTATAAACCTATTAGTGGTAAATATGGAAC
ACCTATAATAGTCGTAAATAAACTAATGATTCTCGGTCTGTGAACCATACTAAGGTCTCT
GTACCTAATTAAGGTACAGAGACCATAACTAAGGTATATGTGCTATTATTATATGTAGAG
GTACTACTATTAGTGGTGTTCCATATTTACCTCTAATAGGTTTATAAGCCATAGTTTTTT
CTCAGTGTA
>Btab-B-G10287-Map8|NW_017547852.1|636|1069|434|0.0|100|98.6
18|TGTAGAGAAAAAATTATTAATGACAGAGAGCTATCGATTTTTCTTGCTCTAATGTTG
TTGATAAAACGTAGTATGTAGGCCATCACGCGTTTCAGAGAAGGCCACCAGGAGAAGCGC
TGGAAGAAATCCCAGGTTGCAGGTTTCTCGTTGAGGTGAAGACTTGTCGCTGATTCAGGT
TTCATAGCACCTTTGATGAATTCATCTTCCCGTTTAGTTGGGTCCTTTCTAGAGATAGGC
CATTCTGATTTTGGTCCGCTGAGCCATTTTGGGCCGGACCACCACATTTCAGCGTACATC
AGCTCTGCTGGTAGCAAACCTCTAGACGCACAGTCTGCAGCATTCTCTTCTGATGGTACA
TATCTCCAGGACTCTGGAAATACGTTTTCTTGAATCTCAGCAACTCTGTTCCCCTCATAG
GTCTTGAGGCGATAAGC
>Btab-B-G10300-Map4|NW_017549942.1|343543|343205|339|3.16e-1
78|99|100.000|CCAGCAGCCTGATTGTTGAAATTGTTTGTTTGTCGGGACGACATAG
ATGACATAGGTTAAAGGGCGGAGCGTGATTGGTCGGCTATGTCTTATCGCTGCTTTGTCG
TGCCTATGTCGGGTTGACCTCTCGACAAGCTAACGGCACCTCTTAAGTTTCCGACAGTAT
GTCGATCATTCCGAGAGTATGTCGATCATTCCGACAGTATGTCGCTCATTCCACCCGACA
AAGGCACGACAAAGCAGCGATAAGACATAGCCGACCAATCACGCTCCTTTTTTTAACCTA
TGTCATCTATGTCGCCCCGACAAACAAAAAATTTCAACAATCAGGCTGCAGGA
>Btab-B-G1031-Map20|NW_017547290.1|55489|56586|1165|0.0|99|9
1.845|TTTTGCAAGGAAAGTTCCGTGCTCTTAAAGGATGCCTGTCATTCTTATTCTTGG
TATGTTGGAGTGCCTTCAATTTCGTATAGTACTGTACAACACCTCTATTGTGAAATAGTG
AAGCGCCGTGGCGCGTGGCACGCTGCGACGCGGCCAGCTAGCCAGCCAGCAGGGAACGCG
CATTGGCGCCTTCAAACCTGAGGGATACCTCAAGCATTGCGCAATGCGTGAAGTATCTGC
TTAGGTTTGTAGGCGCCAGTGCGCGTTTCGTGCTGACAGCACGTCGCATCACTCCGCTTT
ATGCTAGGGCCTATTATTTAAACTCGCGGAGTCAGCGTTTTTTAACTCATGATTTTTATA
AGTTTGCACACTCTGCATGGATTACTTTAATTTAAATTGATAAAAAAAAATATATTTATG
AAAGGAAAATTTAATGTGTGTTTTCTAAATTTTAAGGTGTTTCCTTGTCGTATTTAATGA
TTTTCAAAGCACATTAATTTTTTCTTTTATATTTTGTGCTTTTACTGTGCTGCAGCGTGG
TGTGAGCGCAACCAAACGCTCAAAATACGACGTACTTGACTCTGAAAGATCGATGTACAA
ATGGGCTAAAACCGAAGATTGCGTGCTTCGCGGTTTTTTCCCTCTTTTATTCATTTGTGC
ATAGTTTCTTTCGACACAACTACTGCTCATTGACTTTAATATCGATGCTATCGCTTGGAA
AAGGTTTTACAAATATTTGCCACGTTTTAAAAATGTAAATGTTTTTAAAATAAAGTAATA
TTTTCATTTAAAAAAAAAATATTTATAAGGTTGATATTTCATCGAAAACTTCAAGGATGG
AAATAAAACCAAATATTCACCCATGACAATTTAAAAAGATTGATCAAAAGAAGGAAATAA
CATTTCATTTAAAAAATGAGTTACCGCAACAACTCTTCCGTCTCTCTCGATTTTCTCATT
TCATCATTGTCAATTTAATTTTACATACGGAATAAAATATGACACTTGGGCCAAGTCACT
GTTGCTTATTTCACGCGTGGACGTAAACTATTAGACAAAACAGGTGTGCGGACAAAAAAT
CGTTGACGGAATGCCCTGAAACCG
>Btab-B-G10311-Map3|NW_017547257.1|132888|133366|479|0.0|100
|97.704|CAGGGGCGGACTGACAATCGAAAATTCAGGAGGCGGCCTAGATTTAGGGGCC
CCTCCTGTCGTTCGGAGGCCCCTCTCTGGTGGGTTTGGGGGGCCTACCCCGGAAAAATGT
GAAAATTTTACTCTTTAAAAACGCAATTTTAAGCATTTTTGGAGTCAAATTCAAGAGTAT
TTGGACTTCAAAATAATCTATTCTCAGGATTCTTCAGGGGCCCCTATCACTTCCGGGGCC
CTAGGAGCCCACTGGATTTCCCCCTTGTATTCTGTATTATAGGCTTTCGGCGACCTTTTA
TGTTTCTTAGAGGCAAATTTTCAAAGATTTTGGGGCCTTGTAGTGACTGAAAAATACTGG
AAAATTACAACATTACGGGGAAAAACAATGACTCGAGAAAAATCGCCGCGGGGGCCCCTT
CAGGACCTCCACGGCAAAATGTTAGGAGGCGATCGCCTCCCCGCCCCCATGGCCAGTCCG
CCCCTGG
>Btab-B-G10319-Map4|NW_017549490.1|333718|334132|416|0.0|100
|98.558|TGTGAAAAGAAACAACAAGGTCTCGGCTTTTATAGCGAGCAAGCCCCTGAGA
GTGTCCATCAAGATTTTAAAGCCACATGGCTGAAATACAAAGTAGCAGAAACGAACCCGA
ACTACTTAACTCAATTGCTACGCGCAGTTTGCGAGTACAATTCACTGCATTTGTAATCTT
GTGGGTATAATCATCTTTACTTAAAATTATACTAATATGCTTGATTATTTTTATAATTCC
ATCCTTAAATGATTTTATGCGATTTTTATATGATTTATGCTGCTTTGTCGTCCTGTATTC
ATTGTTTGCTTATATGCTTCCATTCACAGTACATTTTATGCTTGATTGCTAAATTGCTTT
TCTGCCATTCTAACATGGTTATGCTTTGCCATATTTTGTATTCAAATGCTTTCAATATAA
CTA
>Btab-B-G10321-Map3|NW_017553054.1|2346|2744|399|0.0|100|99.
499|ACCACCTCTGATTGGCTCAGTCATCTTAGGCTGAATGGAGCCCTTAGGACCCAAAA
ATGGCGGACGCCATAAATTAATGTAATGCAAAATGACTCAAAATGTAGTTTTCTTTGCTT
ATCGTAACGAGAAATTTACCCAAATGCACTATTGCGACTTCTTTACATATTTTTAAGGCT
AATCGTGTGCAATTTTTAAGAAAAATTATCTTAGATGTAGTAAGGTTGGCAGCAAGTGCG
GTTGGTGATAACCGTCAAAAGTTGGCAATGACCCCCCTCCCTTCCACAAAAACCAAAACA
ACGCACCGCCATTTTTGGGTCCTAAGCCTCTCCATGGGGCCCAGTGGCCATACTCTCTCA
ATATAGGTACTCTAGCATTGAGTGCCGCCGAGTTAGGGCCGGG
>Btab-B-G10327-Map20|NW_017566817.1|3024916|3025349|434|0.0|
97|99.539|CAACGAACTACACCTCTAGAATGGCCGACCAGTGTTAGAGACCTGGAACG
TTTTGAAGTTGATATAGGTTAGGTTTACTTGGGCTCACACAGCAGGCTGCCATCTAAACC
CATGTCAGACGCTGCCCACATTTTGCCGAATATTGTTGAATAAAGTGATAGCAATGAAAA
GATTGCATAATAATCGCACCTCCAAAGGTTTTCTTAACTCAAAAAATAGGAACTTTGAAA
GCAAACCTCGAAAAAAAATGAAAGTTTACATAGGTTTTCAAAATGGAAATTTTCACATGT
AATCCTTATGGGCAAGACGCAGCAGAAATGGAGATTGAGGTTAGCTATACTTGGGCTCCC
ACCCCCCTCCTGCCTTCAAAAACCGGCCCTTGCGCGTTACGCAGGTTTGCTATCTCGCGG
CCATTCTAGAGGTGTAGTTCGTTG
>Btab-B-G1035-Map3|NW_017547904.1|812459|813067|609|0.0|100|
96.552|TAATGGGTCACTAAACTATGAACGAATTTTGACTTGTGAATACATTTGTCTGA
AGGTAAATGACGCGAAGAACACGATGCGCACATTGAAAATGCGAAAAAGTAACTCAATAA
CCGAAAAATACGCAGTTCAAATCGCGCAACTCATCCGCAAATTTAAAACGCCCCAGTTTC
GCGCCGCGCCGGATGATGTCATCCGGCACTAATCAGAAGCGAGCACGGGTTTCTACGACT
TCTGTCAAATGTCTATCTACTCCTCGTATGTGAGAACAAAACTAAAGTCGTACTTATATC
TTTAGAATTAAAGAATCGAATCTCATTTATGTTATCTCTAGTGGACAAGCAATAATTTCA
CAAAGAAAGACGTTTTATTTTAACACACGTCGGTGGAAAGTGAGAGAAGATTGCAATTTG
ACTACCGCAGTACATCACCACCGTTAGTTTCCCGCCATTCGGGTGCGTTTGAAATGTCTT
CCCGTTTTTTGAGTTTTCAAGAGCGGTTTTATCCGCGATCTCGGCTCCATAAAAATTCGG
AAAAATCACCACATTGTCTACTCACCTAGTACTTTCAGAATATTAAATAAAATAAACAAG
GTTTAGTGACCCATTT
>Btab-B-G1036-Map3|NW_017550298.1|227955|228575|622|0.0|99|9
6.141|TAGAGTCCCTTTATACCCAGAGTTAAGACAACTCACTTTTGGTTGGGCTGAAAG
TGGCCTAAAAAAAATCCAATTCTGATTGGTTCTCGCTCATGGAGGCCGAAACGAGTGCAC
CAAGATGGCGGTACCTCGAATGTGAACAAGAATAATGAAAATATTACCTAATCGTGGTTT
ATCAAGAGTAAACTGTTATTTCCATCGGTCCAAAATGAAAATAGATTAAGAAATTATTCA
CAAACCAATCTCATTTTCTTTTTAATCGATCAATTTGTTGATGTTGTTGTTTTTGTGTGA
CAGACATCGGAGGATTCCTGATCCTTATCCCTCAATATCGTTCGTTTGGGTTCACTCGTT
TCGGCCTCCATGGCCAGCCGAGGTCGGCTGCGAGTCAGCTGACAATCGAGTTGTCTTAAC
TCTGGGTATAAAGGGACTCTCAGATCATAAGAGTAACACGTAACAGTGGCGAGGCGTGCT
TTGCGATACATCGATTGATCTGGCATTTGAACCTGTGGAAAAGGATCGATATACAGGGTG
TTCGCAACGAACACCTTAATAATCGATTCTTTACTATAGCTTCAAATGGGGAAAAATCGA
TCATCGATCATTCACGCCTCGCCACTG
>Btab-B-G10376-Map3|NW_017548070.1|1857|2295|439|0.0|100|98.
405|CATCCTGACAAGACATCATTCCTGGTCACATTATTAGTGTCAGTACGTTCCTAGGC
ATTATCTTTACATACCTCTGGGATATTCAGGTCTCATTAGAAGAGGCAACAGCATTTTCT
AATCATTTCCCAATATTTAAAATAAGATTTCTGAACTTTTTTACAGCTAAAAAGCAGTGA
TACTTTGAGTAAGCATGGGGCAAGGTCTCTTTATAGGTCTCAGAAACAGGGCCGGATTTA
GCTTTTTGCCGCCGTTTTTTGCGTCTGCAATATTTCGCCACCATATTGTCAACAGTATCC
CCTCCTTCCCCTCCCCCTCACCACACTCCCAACTTCCCACGCTATCCCATCTTGCCCCCC
CCCCTCGTGCGCCGCCTGGGCGCGTGCGCGTTGCTGCTTCAAAATGCGCCGCGAATATAT
AAAATGGAATGGATGGATGAGAC
>Btab-B-G10379-Map4|NW_017555888.1|42500|42968|470|0.0|100|9
7.447|AATGGCGCCTGCAAGACTGCAGGAACACTTCACGCATTGCTCCAAACAGTGCGG
TCGGCGTCAGGGCATATTAGCGCCTACAAGACTGCATGAATACTTCTCGCATTGCACCAA
ATGCAATGCGAGCGTTATTTGCGATAACTATTCGACTACCGGTATATGCACATTGCTGCA
AACTGGATTGAAGGAGCATCACACTGTGAAGACGACTCGACACTCGACCGCGCTCCCTTC
CCTGGCTTGCGCAACACTGGAAAAAAAACCCATTGGATCTAGAGTTCAGACTCTTAAAAA
CATCGACAAGAAAAAGTACTCTTGAATCAATCGGAATCTAGCTTCAATCAAGAACCAAGC
CTCTTAATTAAGCGGATTTCGTTTTGATTCAAGTAAAAATCCGATTGAATCCAGTGTATT
TTTTTCTTGTCAATGTTTTCAAGAGTCTGGACTCTAGATCCTATGTGTTTTTTTT
>Btab-B-G10380-Map13|NW_017552810.1|249020|249470|455|0.0|10
0|97.802|TTAAGGTGATTCGATGGAGGCCATTTTTGGTGTCAGAGCGACGTGCGATAT
ATCGCATCGATTTGTTCCATAATTTCAGCTACTTGTCATTTTTTTCGAATTTTTAGATCG
CACTTCTGTTGTCATGAGACTTAAGAACTCATGTACCAAATTTGACAAAGAAATTCAACG
TATTAAAGGCGTGGTTTTTTTAGAGGAAAAATATAGCATTCGAGTGCAGTTTCGATATCA
GTATCGAATGCGATATTTTCTCTCTAAAAAAACCACGCCTTTATTACGTTGAATTTCTTT
GTCAAATTTGGTACATAAGTTCTTAAGTCTCATGACAACAGAAGTGCGATCTCAAAATTC
GAAAAAAATGACAAGTAGCTGAAATTATGGAACAAATCGATGCGATATATCGCACGTCAC
TCTGACACAAAAAATGGCCTCCATCGAATCACCTTAATTC
>Btab-B-G10388-Map5|NW_017547427.1|3116864|3116484|381|0.0|1
00|100.000|TGGACGTATTTCTACCAAACAGACCTATGTGGAGGTGAGAAATGTGGGG
TGTGCTCGTTAGTTCTCTGGCCGTAAGAGTGCATGAGAATATTAAAGCGCCAGTGACGTC
AGCGGCAATGATCGATCGCCGGCACAACGAACAGGTCGTTGGAGGGACTCTTTAACTCAT
GAGCCCTGTCCACAAGGCTCTCTTGCCATGCCCGCGGCTCATGAATTCCGCATTCAGTTG
CACATAGGTCTGTTTGATAGAATGCAATATCCCGCTTTTCCAATTCTTCAAAAGGAACCA
CGCCCACTTTTACATTGCTTCTTATGCAGCTTCCTAGAGCACACCCCATATTTCTCACCT
CCACATAGGTCTGTTTGGTAGAAATACGTCCA
>Btab-B-G104-Map20|NW_017547881.1|869263|871130|1918|0.0|84|
96.924|TTTTTGTCATGGGAACGGAGTTCCCCATGATATTACAATCGTTCCGTTGCTTT
CGCTATGGGATTCCCTATACCTCTGCGACCTTGAGCGTTTCGCCCAGTCTCCGATTTTTG
GTTGATTTTCCGATGTATCAAAAACCGTTGTATTTTTTAGCCAATCATGTCTCTACGTCA
AGTTGTGTTGATTGCTAAAATTCGCTTTCAGCGAGTTTTTTTCCACCTTGAGATGTCGTG
TCTGACTGGTAAATCTGCGCAGAACCACGAAGTTCCGTTTTTAGGCAAATTCTTTTTTTT
GGGAGGTTCTGATTGGTTATTTTTCGCCATCAGTTTTCTGTTCGTTGGTGCAAAAGATCG
CCTACCTCGTTGCTCTTGAGAAGCCGCCATTATCCCACCTCAAATTTGAAAAATAGAAGT
AAAGAAATAATAACCATCGTACAAGGTGGAAAATTGTTCTGGAGGACTCGTTACGGATAT
ATGAGCCAAAATCGGAACTCGATTGATTGATTTATTCCATGAATACAGAAATATTGCCTG
AGCTTACTGCCGCGATGGCAAATGCCTGCTGATATGAACCTTGAGACACATGATAGCATA
GGCAAACAATGTCTCACAGAGAAAGGCGCTTAGCTCGTTTCTCCAGAAGCTACGAAGACG
CGAATCGCCGAATCGCTCAAGGACAACTCTTGTGATAAGTCCCGCCCATCGTCCGAGTCT
TTTAAATGCTATTTTTTCTCATGCTGTCGCTGATCTGTGATAGCCTAGTTGACTGAGGCG
CCTCATATTTTGATAAGGTGCGGGCAATAGGCGATCGGGAGTTCGATACCCGACGATAGG
TGTTACTTTTTAATGGTTGTATTGAATGTTTTAGACCAATCATCAAAAAATAATTAATAC
TAGATGATAAATGTACGAACATTTTCTCGTGAGTTAATATGTTAAACAAAAATACTGGAA
TATACCTCCTTCATATAATCAGCCACATGTTCCCCCAAATTAATGACGTTATTTTCTTTT
TTCAATAAAGTTAATTTGCATTCAACGTTCGTAAGTTAAGCAAAAAGTACCTATTGATAC
AAATAGAAAGACATGAAAATAGTATGTCTAACATTTTAGTTTTTTTTTTTTTTATTTATT
TTTTGTTTTTTTGTTTTTTCAATACAACAAATTGACTGGGACTAGAATCATTGTATCTCT
GAAGACAAAAGCTAAGTTTTTTGATACAGAAATACTAATATATTCATCCTTTATATAATC
AGGGAGATGTTGACCCAAATATTGATGTATATTTTCTCTGTTCGCCCAAATTAATGATGG
TATTTTCTTTTTTCAATAAAATTAATTTACATTCCACGTTCTTAAAGCAATATTTTCTCC
AAAATTCAGCAAAAAATAACAATTTATACCTACGCAAAAAGTAAATAAATAAATAAATAA
ATAAATAAATAAAGCAATGACATGAAAGTAGTATAGGTAGTACACATCTAACATTTCAGT
TACATCTATTTGAATGAAAAAAATGGCAACTTAGGAAGCACATAGGTCACTTATGATGCG
TATTCGGGAATATGCGTAGAGTAAAAATATCATACTTTACGCCGAAAAAACGAAACTGAA
AGTTAAATGCGTTAACTTCCGAAAACCATACATAATCCAACGAAAATAAATAATTGGTAA
ATATAACAGCTTTCTTGTATGCAAAGAAAAAAAAATTAAAAATGTTAAAAAAGAGATGTC
GACACAAAATTACATAGCCCCTTCAATCCTGAAGATACTACAAACGAACTGTACCTTAAC
ATTTTCATATCCCAGAAGCAAAAGTTCCCATGACGAATATTGCTATCGCTAGCGATTGCA
AAAACCAACTTGTTT
>Btab-B-G10414-Map5|NW_017563186.1|1364275|1363819|459|0.0|1
00|96.514|GTGTGGGGAACAAGTCCCGCCTCTGTGTTCCCTACGTATCAGAAATACCC
TCAGGATTGTCGCGATACCGCAATGCGTAGCGTAGACTGAGGTATTTCTGATAGGGATGG
AGAAAAGGACTTTTCAGGAAGAGGTGGTGGCTGCGAGAGGTGATGAAAGGAAAAACAAAG
ATTTTCCTTCTGACGAATTGGACAGGTCACCCTTGAGAGGAGAGAAAAACGGGGCGAAAG
CGCAGGCGATGCCACAGCCCCCTTCGGCACGAATTTCCAAAACACTCTGTCCGAACTCTC
TCGACCCCGCGATGCGGCGTCCGCCGATCGCGAATCCTCGCTAGTACGCGCATGCGCTGT
TCGTGGTGTGTATCAGCGAAAAAAGACGGAGAGCAGCGTTGTCGAACATCCTCCTAAAAT
CGAAAGATTTTATGACGGATATTCGGAAACGAATACTTCTCCGACAC
>Btab-B-G10415-Map3|NW_017548171.1|4674|5097|424|0.0|100|97.
877|GCATAGGCGGTTCTACGGGGGTGCCAGTGGGTGCCGGGCACCCCCAAGTAAAAATT
CAGTACGGTTATCGGAACCGTGAAATTATACTGCTTTTAAAGATTTGCTCACACTGAGAA
AAAATCTCAGCAATTAATTGAAAATTTTTTAAACAGAATTAATATTGATAGCCGTGTCTT
ACAAAGATTATATTGTTTTGTTATGGTAAGATTGTAGTTTTGATGGAAAGTTTTGCTAAA
AATTTTCTACATTGAATTTATAGGTATATTTAAGTAGAGAGGAAGGAGAGAAAAAGAGGA
AGGAGGGTAGGAAAGGGTCAAAACTTGAGGGCCGAAACTTAGGCCTCTCCTGATTGACCG
TCTCCTTCGGTGCCGACATTTCCCACCTCTGGGCACCCCCAAGCATGAAGGTCTAGAACC
GCCTATGC
>Btab-B-G10419-Map4|NW_017547102.1|2623524|2623919|396|0.0|1
00|98.737|TAGAGTACCTGTGTAGCGAGAGTATGGACAGATCGCTTCATGGAGGTCTT
AGGGCCCAAAAGTGCAGCCATCCTTCTAACAAACTTCTGACACACAAAATTTCACTGCCA
GTCTGCAGAGTCTGCAGATTCCAATTCTATAACCAAGATGGCCAAGAATGTACAGACATG
AGCGTTCTTCCACAAAAATGAGTAAATTTATGCAAAAACTGAGTCAGATGCGTGCTTTAT
AAACGACGGTTCTTAACAATAGTATTAGTAAATCGTTCTGGGTAATTGAAATTCATAGGT
TGGCTGCATTTCTGGGCCCTAACTTCATTCGCAGAAGCATCGGTGAAGGCCTGATGGATT
TTCGGAGTTTCACATCTGTCCATACTCTCGCTATACAGGTACTCTA
>Btab-B-G1042-Map3|NW_017547915.1|681301|681871|572|0.0|100|
97.727|TTTTTTTTTCTTTTTTTTTTTTGAGTTTTGTGGCTTCTATTCCTTTGTATTGT
TTAGATAGGAATCTACAGCCATCTATAGACAGAGAGGGTTATATTAATGATACGAGGGGT
TTAAAGAATAGGAATGTAGGTATAGTAGAATTCTTTAAGGTTTTTAGAGAGTTGGGTGGG
TAGATAGTAAAGTAAGAGTCCCCTACACCAGCTTCACGCTAAGAGGCTCAACACATAGCG
ACTAGTAAGAAAATAATTGACTGAGCCATGGAGAACATACCAAGTGAACAATCAGGACAA
GTTGTTTGGTAGGGAATAGACGGGTTGTATGAATTACTGGGTTGGACTAGTGGAAATTTA
GTAGTTATGGGATAGGACCTTTAGAGGGATATGTTATTGGTAGTTAAGAAGTTATTTATT
ATTTTATATTTTCTTAACGAGGGTTTATGTAATAATGAAGTTATATTGTAGGGGGGGGAT
ATTTTATATTTTTTAAGTCTTGAAACATTTTATCTCTGTCTTTTAGTTTCTCGCATTGGA
AGGAGGATATGGTTTAGATCGCCTAGCAGGCCACATTC
>Btab-B-G10421-Map5|NW_017557451.1|3801|4184|384|0.0|100|100
.000|TATGGACGTATTTCTATCAAACAGACCTATGTGCAAGTGAGAAATATAGGGTGTG
CTCGTTAGTTCTCTGGCCGTAAGAGTGAGTGAGAATAATAAAGCGCCAGTGACGTCAACG
GAGATTGAAATGCCGCCGTTCGCCGCGGTCCCGCCTCCGCTTCGTCTTTAACTCATGAGC
CCTGTCCACAACGCTCTCGTCCCATCCTCGCGGCTCATGACTGCCGCATTCAGTTGGCAC
ATAGGTCTGTTTGATAGAATGTAAAATCCCGCTTTTCAAATTCTTCAAAAGGAATCACGC
ACACTTTTACATTGCTTCTTATGCAGCTTCGACGAGCACACCCCATATTTCTCACCTCCA
CATAGGTCTGTTTGGTAGAAATACGTCCA
>Btab-B-G10427-Map20|NW_017551431.1|4186|3823|365|0.0|100|99
.178|AGTAGAGTACCTTTATAGACAGAGTATGGCCATTCGTATCTTTTTACTACAGGAA
AACTGTTCCGCTTTTTGATTGGTCAACGAGTTTTTAGGCTTCATGATGCTCTTAGGGCCG
TATATAAACAAACAAGATGGCGACTCACCGTAACATCGATAAGAAGCTAAATTTGACAAA
AATTTCAATTATACGGCAGTAACAATTTAAACTAGCATATCTACGAATAACACACGAAAA
AACACGAAAACATTGTTAAATCGCCTTTCACCTTTATCACAGGAGGATGTAAGATGTGCA
TAACCTCAATCTTGCTTGCTGATAACAGCCATCTTGTTTGTTTATTTACGGCCCTAAGAG
CATCGTGTC
>Btab-B-G1043-Map4|NW_017547281.1|2147713|2148366|655|0.0|10
0|98.473|TTTATTTACTACAATATATTTTATTTTATTTGCTTAATTTAATATGTTTAG
AAGTTTCTAAGAATGTCATTGCTTCCAATCATGGAATCGGCACTGGGGACGTTTATGAAT
GCAAAATTACCCTCCCTTGACATGTGTGGCATTTGAGCTCCTCGGTAGCGGCAATCGAGC
GATCACCGAGATTAAGCAGCGTTGGGCGTAGGTAGTACTTAGATGGGGGACCGCTTGAGA
AAGTCTGCGGCGCGGTGAGTTTCGCAGAGGCTAGGGGAGTAAGGGAGCACCTCAGGTATC
CAAAGGAGGGATTGTAGCCCCTAAAGTGTAAGTCGTCTATAATGCACTTTAATTCTTGTT
TATAATCATTAATACTTTTATTCTATGGCTCTGCATTGCAGTTAAGATGAGAAAATCAGC
TATGTTAGTCTTGCAAAAGCAGCAAGATACTTGAGCACCTACAACTGCAAATTAACGGGA
AAACGACTGAAAAGAAAGTAGATTTAGCTTTTTGGATTGGCGAAATCAGCTACGCACGTG
TGTGTAAGTTAGCTGAAATTGGTGTAGCGATTTTACCTGCACAGTTTGCACGTTCGTTTT
TTGCTACACAATGCAGTTGAAATATCCGCGTGCACGGCTATTTTAGCAATTTTTTTTTCA
GTG
>Btab-B-G10442-Map3|NW_017547284.1|952383|952903|521|0.0|100
|96.353|AAAAAAAATCTCGGTGTACTTACTAAGAAAAGGGTAAAATTACCAAGAATTC
AGGGTTCTATTTGATCCCAGTTTTTTCTTGGTAAAATTACCATTTATGGAATTGGTAATT
TTACCCAGAAATCTCGGTAAAATTATTGAACTTTCTCGGTAATTTTACTGGACCTCGGGA
AAAACGCGAATATTTTTTATCGACTGTGGTAGAATTACCGAGATAAAATGGCAAAGATAC
CGGGAATTGATTACCAATAAAAGTGGTATTCTTACCTGAAAAAAACAGTAAAAATACCGG
TTTTTAGGTAAGCTTACCAGTCCGTCTTGGTAAAATTACCAATAATTGGTAAAAAAAGTG
AGATGGTAAAGGTACCGACGGACCGTGGTAAAAACGCCGAGAATTTTTTTTCAAAGTGGT
AAAGAATCGATTGATAGGGTGTTCGCTGCGAACGCCCTGTTTATCAATCCTTTTCCATAG
GTTTAAATGGCATAACAATCGATATATCGCAATTCACTCCACGCCACTG
>Btab-B-G10453-Map7|NW_017547392.1|34451|34927|477|0.0|100|9
7.694|TACATAGGGTGTTCAAAAAGTTTTGCACGCTTCCGGGTTTTGAGCGAACAAAAG
CAGCTATCGATTTGCGGTTTGTGTGTGCTTAAAGTAGACGCAATTACCAATAAAACAAGA
CCAATAACAACTCTCTAGCTTAAAAAATGACAGAGATACAGGGTTTTGGAAATGACTTGT
AGCGTGACCCCCTTCAGGATTTTTAGCACCAAATATGTTTGTCAAGAAAAAAAAATTAAA
TGAGAATTGAGTGTTTTTATTGAAAAAACTTACATAATCTTACGGAAATTGACGAATTCC
AAGCTTCTACATCCGATGACACGGCTGACCATACATTTGGCTGTTTTTCGAAGTATTTTC
CACCACTTTGAACACAAAGCTTCAGCGGTTCTGCCCACTTCACGAAGATCGTCTTTTCGA
AGTCTTCTTGGCGGAGGGTTTTGAAGAATTTTTGAACAGCGGTTTTGATCTCGGCTATGG
AAT
>Btab-B-G10458-Map20|NW_017547142.1|1446821|1447294|481|0.0|
99|97.505|CTGCCGTGATAGCGAAGAGAGCCGTAACTGCAAAAATGAAGTTCTGGGAA
AACGGGCTCAGAAGCTTGTGACCGGAACATTTTATTGAAAGGAGCCTCCGTTCTTTGTCA
AATTGCCACTATTCGTCCGGAAGACTCCTAGAAATCATTTGGGGGATTAAAACTCGACCG
ATTTTATTTTAAAGTACATGAAAAAGGTAAAATTCAGTTTCGTGTTAGGTTATTGTTAGG
CAAGACAGCCGTAAGTGCTATCTTCTGCATGCTTTCGTGGTTGCGTTTCGGACGCACAAC
AAACACATTTTCAGGTTAGAAATTGGCAGAAGAGGGCGGCACTTTACTGGAAAGCACTGT
TTTCATTGGCTCTCATGCACCTACGGCTGTCTTGAAAAAACTATATAGTCATTTTTTGTG
CACTTACGGCTTTCTCATACGTCTCGTTTTCATTAAATTAGGATGAATTTTGCTGTTTTC
GCTG
>Btab-B-G10466-Map3|NW_017547275.1|40118|40518|401|0.0|100|9
8.753|ACTCATCACAACGGTGCGGCGGGCCACGTCGATCGATAGCCCCAGCCGCTTGCT
CATATACCGGTGTATTTCTCCGTTTTCTCGACTGGGAGTCGTGGCGTGCTCCTGTAATCC
AGCTACCTGGAGGTCGGGTAATCTGGATGGTTTGAGGCTGGGAGTTCTGGTTGGCAGTTC
TCTGCGTCGACCGAGCGTCCGCACTAAGCTTGTCATCAATATGGTAACCCTGGAGGAGTC
CGGGGTAACCAGGTTGGCTAAGGAGGGGCGAACCGGGCCAGGGGGGAAACCCAGCAGCCA
AAAGTCCCCGTGGTGAGCAGTAGTGGGATAGCGCTTGGGAGTAGGGTCTGTCAGTCAGCC
CAGCCAATAGAATCGGACAGTTACCTTTTGCATATTTTTGGTGTGAC
>Btab-B-G10467-Map4|NW_017547654.1|1107403|1107790|388|0.0|1
00|98.711|TTACCAAATCAGAAAGCAATGTAAATTTCTCTGCTATACAGCTCTTTAAT
GCCCTACCGCTTTCACTAAAACTATCATTTAAAAATGACCATCCAAATGTATTCCTTAAA
CTTCTTAAAAAATTCTGCCTAGAAAAAGCGTTCTACCACATAAATGAGTTTCTAGGTGAT
AGCTAAATACAGAGATGTCTGAGTTAAGATTGTTTCTGAGGAATTTCTGTATATAACTAT
TAAATACTCAACAATTGAAAACTATCCTATTATTGTTGTAAATTTTATTGTACATGTGTT
TAAATTAAGTGTTTTGAGGACAACGCCTGACACGTACCATAAGCAGTTTCAACAGCTTTT
GTATGTACTTAATTGAAAAAATAAAAAAAAAAAAAATA
>Btab-B-G10471-Map12|NW_017549749.1|45969|46356|388|0.0|100|
99.742|TTTTTTTTTTTTTTTTTTTTTTTTTTTTTTATTCTACAAAAGAGTTTACAAAG
AGTATACAAAATGAAAATTACATGCGAAAATGACAATAAATTGGCAGGGATATTAAGACA
AATTTAAGATTCTACAGCAGAAAAACATGAGGACATTAAGACAGCAGATCAGGCCCAAAA
GAGTGTGATAAAATAGAATACTTTAAATGAAGACAGCCAATGATTAGAGAGCATGTAGGA
AGACTGGAGGTAGTGTAGGTTAAGGCATTAAACAAAGCGTAGAGAGACATTTAGAGCCAG
AAAGTAAAGTCTGAGAGAGCTAAGTAAGGACCTTAATTTGATGTAGAAGACTGCCCGGCT
GCACCTTTCGGTATATCAACGGGTGGGTACATCTT
>Btab-B-G10472-Map20|NW_017547198.1|411316|411663|348|0.0|10
0|100.000|CCTCATAATTGGACGTATTTCTACCAAACAGACCTATGTGGCGGTGAGAA
ATATGGGGTATGCTCCAGAAATCTGCATAAGAAGCAATGTAAAAGTGGGCGTGGTTCCTT
TTGAAGAATTGGAAAAGCGGGATATTGCATTCTATCAAACAGACCTATGTGCCAACTGAA
CGCGGGAGTCATGAGCCGCGGGCATGGCAAGAGAGCCTTGTGGACAGGGCTCATGAGTTA
AAGAACGTTCCCGCCTTCGTGAGGATACCCGTCGTCACCGCTGACGTCACTGGCGCTTTA
TTATTCTCATTAACTCTTACGCAAGAGAACTAACGAGCACACCCCATATTTCTCACTT
>Btab-B-G10476-Map3|NW_017547507.1|2551627|2551088|541|0.0|1
00|96.118|CGAATAAAAGAGAATGAGCGATAACGAAGTGAGCGCTCACTGCGCAGCGG
GCTGCGCATGTCTCACACCTCACTCTCTCACACTTGCACGCGTGTGCGATGGAGGGGAGG
GGGGAGTCCAGCAACGCGCCGATTCATCCCATGTCCCTAGTTAGCAGGATTCATCTCCGT
CATTTTTCTCCAGGAGCCTCTCCAGAAAGCTTTCCGGGAAGGGGTTGTATTCACGTTTGA
GAGGATTATTGGAGACGAATTCTGAAAGCAGGTAGGACCCAGATTCTACCGCCACTCGTA
ACCGGGTTTTACGCAACTCCTGAGGCATTTCATGGAGTTGAGTTCTGCACCGCGAGGAGC
GTTATTGTTGAGTGTTTCCCAGAGCTGCCGCACGTGACCGCCCGAGCATCTCGTTGACGT
CGGCCACTTTCATAGGTTAGGGTCTGTCCGTTTGTTCATGCAATTTATGAGTCCGCTTTT
AACGAAGTTCCGAATATAACAAAGTTTTTCTGGGAACCGTGAACTTCGTTATATACGGGC
TCCACTGTAT
>Btab-B-G10484-Map3|NW_017549967.1|312871|312383|490|0.0|100
|96.327|GGCGACAAAAACTCTCGTTTCCTGATGGTAAAAGTATAGTAATTTCTAATTT
TGTCGTCTTTCGGTAGACAAGAGACAACACCTTTAATTAGTCGAGTTAAGAGAGAAACCC
AACTCGCAATTTGACCTGGAACGGAGCGGCGCGGCGCGGTGGTTGGCATGAAACGCATAG
CGCCTACAAGACTCCATGAATACTTCACGCATTGCATCAAACACAGTGCGGTCAGCAGCG
GTCGCCGTCAAACGCATAGCGCCTACAAGACTGCATGAATAATTCACGCATTGCGTCAAA
CACAGTGCGGTCAGCAGCGGTCGCCGTCAAACGCATAGCGCCTACAAGACTGCATGAATA
CTTCACGCATTGCGTCAAACACGGTGCGTTCAGTTTGTTCTTTCATAATTTTATCTTTCA
TTTCTTATAAATGGAAGGCCTTGTTCACACAGAGATAGGTTCACGGAACTTAACTTTCGC
GCAAAGTTCCGTGAACT
>Btab-B-G10488-Map8|NW_017563682.1|500|51|452|0.0|100|98.009
|TAACTAACGAAATGCCCGTGACTGGAGTCACGGGTCTAGAGGCCGCTGAAATATCTATA
ACCCCGAAAAAATGGTAGTAGGGGAGCAAGACATGCCATACAAAAAAAATGATAAAATCG
ATAGAAATGATAAAATCGATGAGTTGTTGGGAGAGGGTGATGGAGCTAGAAAAATTAGCT
GCGGGTGGGGGGGGGTAGGTAGAATAAATGCTGGCAAAAAAATTAGAACTAACCTAGCAA
TGATTTATTAAAAAAAGAAAGAAAAAAAAATGAAAAAAAAGAAAAAAATAAGTTGAAATA
AAACATCAGCTGATAGCAAACAAAGGTTACCAAGGAAACCAAGAAATGGAACTTTCATAA
AAACAGTTTAGTGAAAAACAGCGTAAGTAGGACACTTACGTTAATTACCGTTTACAAGTA
AACGGTAAATGCGATTTAACCGAAAATTTAT
>Btab-B-G10489-Map5|NW_017558344.1|1350|1829|481|0.0|100|96.
674|ACACTAGAAAAAAACCATATTGGATCTAGAGTCCAGACTCTTAAAAACATCGACAA
GAAAAAATACACTTGATTCAATCAGATTTAAGCTTAAATCAAGAACCAGGCCTCTTAATT
TGAGCGGATTTCCTTTTGATTCAAGCTTAAATGGACGGAGTTAAACAGAAAAGAACCAAG
CCACATCGGGATCGAACCGAGAAAAAGAGGTTTAAAGTTTAGCTCCTGCATAAGACTCAA
TGTAAAAGATAAACTTCGAGTTCAATTTCTGCAAAATTTGCTCCAACAAAAACTTTGAAT
TTTTGCCGATAGATAGTAGAGCAGTGGTTGAGTTCAAGACCACTCATAGCTCAATTTTTT
CCAAAATGTGGGTTGGCTCCTTTCTGCTTAACTCAGTCCAAATCTGATTGAATCGAGAGT
CTTTTTTCTTGTCAAAGTTTTCAAGAGTCTGGACTCTAGATCCAATGTGTTTTTTTCCCA
GTGT
>Btab-B-G10495-Map4|NW_017566728.1|5261671|5261255|417|0.0|1
00|98.801|TTTTAGCTCCCACCCCCTAAACTTGATCCAATGTATCAAAAAATGACCCT
TGCACAATTTGAGCCCAATCGGATAATATTAACACGTGCCCCAAAGCACCACTTTTTTGC
CAGAAATTGACGAAATCGGCAAAAAATGTACAAAATTGCCCATAACTCGAAAAATACGAT
TCTTACCAAAAAATGCAAAGAGTACAGAAATGTTGCAAATTTAATTTACTACAAGGTAGG
TCCAGCATTTTTACTCTCAGACCAGTCATTCTGCCAAAATAAATGCAAGTTTATGGTTAC
CGCCGGACAACTCTGAAATCTCTCATATGATGCTATGTGATACTACGGCGTCAGATCCCA
CTGTTTACTCCGGAACAACTCTATATTGTTATACATCATTTTCATCAGAAAAATAAGGCG
AAAATGA
>Btab-B-G10509-Map3|NW_017547181.1|3787597|3788143|549|0.0|1
00|95.811|CAATGGAGATGTTGCATGTGTGAGGGATTTGCGATTTGACCGTTGATCCT
TATGTAAAAATTTGCGAGAAACACGATGGTGCCACTGATTTTCTCTGAAATCAACTCCCA
AACTTAAAAAAGCTCTCAAATTGAGGCCAAAATGGAGGGGATATCCCACCCTACCCTGAG
AGTCCATGTCTACATCAAGACAAACTCTCCATGCAAAGATAGGGAAAAAATACATTGACA
GGGCTGCCACATTATTTGGGGACTCTAAAACTGAAAACACGGCATCACTGCTAATGTATT
TGCTCCCTATCTTTGCATGGAGAGTTCGTCTTGATGTAGAGGTGGACTCTCAGGATAGCG
TGGGGTATTCCCTCCATTTTGGCCTCAACTTGAGAGCTTTTTTTGAGCTTGGGAGTTGAT
TTCAGAGAAAACCAGTGGCACCATCGTGTTTCTCGCGAACTTTTACACAAGAATCAATAG
TCAAATCGCAAATTCCTCACACATGTAACATCTCCATTGACCGACTGCACTGCGTTCGGC
GCAATGCAAGAAGTATT
>Btab-B-G10512-Map11|NW_017547331.1|559566|560103|544|0.0|99
|94.669|GACAATTTCACGAGGAAACCAATGGAACCACTTTTAGAACCTCCAAGTTTCG
TGTAGACGGAGTTATAAGTGTTTAAAGTTTGGAAATTTTGTCCGAGCTCTCCTGTTGGCC
GGATCCACCTTGCACTGAAAAAAATTTCTCGGCGTTTTTACCAAAGTCCGTTGGTACCTT
TACCATTTCACTTTTTTTTACCAATTATTGGTAATTTTACCAAGACAGACTGGTAAGCTT
ACCCAAAAACCGGTATTTTTACTGTTTTTTCCAGGTAAGAATACCACTTTTATTGGTAAT
CAATTCCCGGTAACTTTGCCATTTTATCTCGGTAATTCTACCACAGTCGATAAAAAATAC
TGGCGTTTTTACCAAGGTCCAGTAAAATTACCGAGAAAGTTCAATAATTTTACCGAGATT
TCTCGTTAAATTACCAATTCCATAAATGGTAATTTTACCAAGCAAAAACTGGGATCAAAT
AAAACCCTGAATTCTTGGTAATTTTACCCTTTTCTTAGTAAATACACCGAGATTTTTTTT
TCAGTG
>Btab-B-G10518-Map3|NW_017547100.1|1639334|1639812|479|0.0|1
00|97.286|GATTATTGAAACTGATAGACAAAGCGATAGACGAAGAGGACATAGGGAGT
ATGGAGCGATCCTACACTGAAAAAAAAATCTCGGTGTATTTACTAAGAAAAGGGTAAAAT
TACCAAGAATTCAGGGTTCTATTTGATCCCTGTTTTTTCTTGGTAAAATTACCATTTATG
GAATTGGTAATTTTATCGAGAAATCTCGGTAAAATTATTGAACTTTCTCTGTAATTTTAC
TGGACCTTGGTAAAAACGCCAATATTTTTTATCGACCGTGGTAGAATTACCGAGATAAAA
TGGCAAAGTTACCGGGAATTGATTATCAATAAAAGTGGTATTCTTACCTGGAAAAAACAG
TAAAAATACCGGTTTTTAGGTAAGCTTACCAGTCTGTCTTGGTAAAATTACCAATAATTG
GTAAAAAAAAGTGAGATGGTAAAGGTACCAACGGACCTCAGTAAAAACGCCGAAAATTAT
TTTTCAGTG
>Btab-B-G10522-Map3|NW_017548003.1|210312|210734|423|0.0|100
|100.000|TTCAAGATTTATTTATTTCAAAAATTTAAATTTACAAAAGTAAAACAAAAC
AGCTCCATATGCCAAAAGTGAGCTTGTGTGGCATATGTTACTAAACCAAATAAGATAAAC
AACAAGAAAATAACTAAACAATGGTTGGCATAGCCTGACAGAACAAAAAAATAATATTTT
TAAGGCTCAATAGAAAGAGAAAAATTTACGACTAAAACAAAACAAAATAAAGTGAAATTG
TAGATGCAGAAGAACAACAAAGTATGAGTGAATAACTATAACAAGTGGTAACTTAATTAA
TTGTTAAATTAAGAGGAAAGTAAGCAGAATTAATTGGAGTGGAGGACTCTTTCCAAGGCG
TTGAAAAAAGTGATGAGCTTATCGAATATTCTCTCCAAAAAGTGAAATTGCAGATGCAGA
GGAAAAACAAAG
>Btab-B-G10523-Map15|NW_017547712.1|225680|225212|472|0.0|99
|96.186|CCCTGCTAAAAATGATGAGTAGGCTATTCAGAATTCGCCGACTCACATTAGT
AGAATTTCCTACTTATATGAGTAGAAATCCTACTCATATCACTAGAATATTCTACTCATA
AGAGTAGAAAAGTTCAACTCATATGAATTCAATTTTTTTAATTTTTCAGAAGTGGTGTTT
TTGACCAGGACACACCGACATTACATGTAACTTTGAAAAATAAGAACATTGTGTTCTTGT
AATTTTTTTGATGCGGTGACTAGTTTGTGAGATATCGGACACGGTAGATTACACGCTGAA
CTCATGTGAGTTGAAATCTCTAGTCATATGAGTTGGAATCTCTAGTCATATGAGTCGGCG
AAAAGTGAATAGAGAAATTCTGCTCATATGAGTTAAATTCTATTCATTTAAGTTGAAGTT
CTATTCACGTGAGTTGAAATTCTATTCATATGAATTGAAATTCTATTCATATGACTT
>Btab-B-G10529-Map4|NW_017548479.1|661073|661493|421|0.0|100
|98.812|GAAGTATCAAGAAAAGATGGTAAAATATCTGCCCTTAGCTGCAGAAATGAAG
CGATAATGGAACCTGAACATTGTTTGCATCAAGCCCCTTATAATGTCAGTAACGGGGATA
GTTCCAAAAAGTTTAGTTCAACATCTTCGAGACCTTGGAATAGATAGTTACCTGCTTCAT
TCAATGCAGAAGTCCGTCGTCATAAGCACGTCAAGTATTGTCAGGTCGTTTCTTAATATC
GAGTAATTTTTTGATTTCACTTAAAATTTAATTTTTTTTTTAAATTATTTAATTTTACTA
TAAAATAACATTCACTTTTTATTCAAGCAAGATAGTATGTGTTGCTGACTTTGGCCTGTC
GCCCGTCAGTAATACTTGTACCGGAAGTGTTCCCTCTTCCGAGTTAGGAAAAAAAAAAAA
AAAAAAAAA
>Btab-B-G10538-Map3|NW_017566728.1|102012|101639|374|0.0|100
|99.198|CCCCCCTCCCCTCCCTCAACCAACCGCCCCTTTAGCCTACCTCCCCACTCCC
CTCCCTCCTTCCTTTCCCTCCCCCTCCCTAACACTCCCCCGCTTTTCCCGCATCCCTAAT
GCATTATGCACCTCTCCCTGGCCATCATCTGATCGCGACGGGCCTCTCCTCGGACTATCC
TTTCTGCCAATCGGCTCTAAAAAGATAATATCTGTGATTCATTAACACGAAAGACTCCAA
AAGGGTTTAATAAACCGTGAAAATCGATCCCGGAACGATTTCCGCTGCTTTAAGATGGTT
CCGGATCTTTTAGAATACTACCTGTTCCGAAAACATCGGACATCAACTTTGTAGGTAACT
ATGTAGCTCACTTCAGTTAAGT
>Btab-B-G10547-Map4|NW_017547093.1|2481932|2482283|352|0.0|9
9|100.000|TCTGTCAATGCGGGCGTCGCGCTAAGCGATCATTCGGGAGAGCGGCGTGC
AAAATAAGGAAACTGGACGTTCAAAAAAGCACAACTGGAGATGCGAGAAACGAAGGTGAT
ATATTCTGAATACGGAAAACACAAATGTGGTGGATGGAAATGGATAAAAAGACTAGATGC
CGTGACAGCATCCTTTCGAGATAAAACGTTTCAAAGAAAGATGGCCTAAAAAAGTGAGGA
GAACTCCACAATACTCGCGGCGTCATCCGGCTCACCGCCTCCCCCAATCACCGTTCAGCT
TAGGTGTGACGTCATTGACCAATGGCTGGGCGTGAGACGGGACAGGCGGAGAGTCGTTGA
CA
>Btab-B-G1055-Map20|NW_017549038.1|1633193|1632220|1021|0.0|
100|91.381|GGCCGGATACACCTCCTTGCCGCCCATGGGCCGCCTGTATTTTGCCGCC
CCCTTCTCATTCGTTTTGAAACTCGATAAAAACCATCAAAGGAACGTGTCACCGGGGGAG
GGGTGCATTGCATATGACGCATTTACTCGTGTTGAACACATTTTTTGGGAAAGCCCTGTC
AAAACTACTAGCAAAACTTCACGGACTTTTGCGCGAAAATTAAGTTCCGTAAACCTATAT
CTGTGTGGACGAGGCCTTCCATTCATGAGAAATGAACGAAAAAATTATGAAACAACAAAC
ATAAATGTGGATCAATGATTTTAACTTCCGTCGCCGCGCCGCGCAGACCGCACTGTGTTT
GACGCAATGCGTGAAGTATTCCGAAAGTCTTGTAGGCGCTATGCGCTTCACGCCGACCGC
TGCTGAACGCACTGTGTTGGACGCAACGCGTGAAGTATTCACGCAGTCTTGTAGGCGCTG
TCCGTTTCACGCTGACCGTACTGTGTTCGGCGCAATGCGTGAAGTATTCATGCATTCTTG
TAAGCGCTATCCGTTTCACGCTGACCGCAGTAACCGCACTGTGTTTGATGCAATGCGTGA
AGTATTCGTGCAGTCTTGTAGAAATGTAGGCGCCAATATGTGTTACATGCCGATCTCCGC
GCCGAGGGCTTCTCCTTTTCATCTCAAGTCCTCGTTATCATTTCTCTCTAAGTAGCGCCG
TTCCAGGCCAAATTGCGTGTTTGGTCTCTCTCTTAACTCGACTTATTGAAGGTGCTGTCT
CGTGTATCACTAAGAGACGACAAAATTAGAAATTACTATACTCTCAGGAAATGAGAGATG
TCGCCTTTTCTCGTTTGTAATTTTGTGTTTATAAATCCGATTTTTTTTTTATACCTACAC
TTTAAAAAATTGCACATTTTTACCGCCCCTTAGATTTCCCGCCATGGGCCACGGCCCATG
TGGCCACCCCCTTAATCCGGCCCTG
>Btab-B-G10550-Map3|NW_017547098.1|4960554|4961101|548|0.0|1
00|100.000|ATTACATTAGGAATTCATCAACAGAATAAAATGCCTCATGAAAGAGGAG
CTGCTTAAGACTCTGTAAAAAAAGATGCAGAGTCTGGATTTTTGAACAAAAGCCTTAAGT
TTAAGGGTAGTGCGTTAAAAAACTGAATCGATGAGAATTTTATGTTGGATTCAGAGACTT
TCAGAGACGTTTTGATGTTTTTAATACTGTTATGCATAGAGTTATGATTATGCTTTGGAA
TCGGAACAGTTGGTGTAATTAGAGCATTGTTAATGGCATATTTGATACTTTCAAAAATAA
AGATAGATGGTAAAGTGAAAAGTCCGTGATCTTTAAAAAGCTGCTTACAGGGATGGTTGA
AAGGTTGATTAAACATAATACGAATCACTTTCTTTTATTCAATGAATACAGACTCTGCAC
TACTACTTCTGCCCCAGAGGATGATGCCATAGCGAACATGGGACAAAAAATGTGCATGGT
AGAATAAAAGGGCACTCTCAAAAGATACAGATTTAACAAGATTTCGAATAGCCCATTTGT
AGCATTGAATTTTACTTAT
>Btab-B-G10553-Map3|NW_017549038.1|8628550|8628020|535|0.0|1
00|95.888|CACTAGAATCCCTTTATACTGAGAGTCAAGACAATGTGAATCCATTTCTG
ATTGGTTCCCGTATTTTAGGCCTCCACAGTGTCACAAGCTAGAATAAAGATTACGTTTTC
ACCAATTGCACTGAAAAAAAAAGTCGGTGTATTTACTAAGAAAAGAGTAAAATTACCAAG
AATTCAGGGTTCTATTTGATCCCAGTTTTTTCTTGGTAAAATTACCATTTATAGAATTGG
TAATTTTACCGAGAAATCTCGGTAAAATTATTGAACATTCTCGGTAATTATACTGGACCT
TGGTAAAAACGCCAATATTTTTTATCGATTGCGGTAGAATTACCGAGATAAAATGGCAAA
GTTACCGGGCATTGATTACCAATAAAAGTGGTATTCTTACCTGAAAAAACAGTAAAAATA
CCGGTTTTTAGGTAAGTCTACCAGTCTGTCTGGGTAAAATTACCAATTATTGGTAAAAAA
AAGTGAGATGGTAAAGGTACCAACGGACGTTCGTAAAAACGCCGAGAATTTTTTTTCAGT
G
>Btab-B-G10554-Map3|NW_017554424.1|9707|9193|518|0.0|100|96.
332|CCCAAAAAACCTTCAGATTTAAAGGGGAAAGAAATCCGGCCAAAGTCTTAATCTTA
GTGAGCCAAATTGTCTTGTTAGGTACTTCTAAAAGGAAATGAATAAAAATCATATTTCAC
TGTATATCGAACGTAGGCCAATTTATTTATGAGTGATGCAACAGTCATGACGTGTAAGTA
TGTTTAGCCCTTGCAGGAGCGGGCCCGTTCCTGAATCCTTACCTATTTGCGTTTTTATCG
AAAGTAAAAAAAATAGTCTGTATGGATTGATCTGAGCCTTCTATGTGCTCAAAAACAATC
TGAAATATTTTATCGCACAAAGTCCAATATTTTTCGATTCAGGTCCTACAAATGCTTTTA
AAACAGCATGAAGAAAAAACTCAATCGGCTGGCTGGAGTTCAGTATTTTTCTTGAGAATA
GTCTCCTCCTTGAATGAGAGATGAAACAATTGCGACATTTGTGTATGAAAAGCCGTCGCA
GAAGCCTTCTTATTTGACTCAGCTAAATTTTGAAGAATC
>Btab-B-G10558-Map20|NW_017547246.1|2452944|2452421|538|0.0|
99|94.796|CACATATCGAAGATGTAAGTCGGCAATCACATAACTCGGTTTGAGGCGTC
GCAGACTTCCTGTCATACTTTATTTTTTAAACGAAAATTTACTCAACGGTAATTCTTTAA
AACTGCCGTGATTTTTCTTCTCTGTGCGAAGAAAATTATCCAAAAACTTCAAGGAATGAT
GTCAATTTGTTCTCCTTTAAAAAAATAACATAGAGGCGGATATTTTCAGACACCGCAAAC
GAGATATCGACGGTGAAACTACCAAACCACGTATCTCGGTTTGCGACGTCGCAGACTTCC
TGTCATACTTTATTTTTTAAATGAAAAACTACTTAAACGTCCAGTCTTGAAAATTTCTGT
GATTTTTCCTCTTCGTGCGGAGAAAATTCTGTGAAAATTTCAAGGCATGATATTGATTTG
GTCTACTTCAAAAAAATAAAATGCGAGCGTAGATTTTTAAACACCGCAAACGAGATACGT
GGTTTGGTAATTTTACCGTCGATATATGATTGCCGACTTACACCGTCGATATGT
>Btab-B-G1056-Map3|NW_017555149.1|962007|962648|642|0.0|100|
95.483|GTACATAGGCTGTCCCAAAAGTATCCAGACTGGTTCAGTAACTTCAAAACTAC
GATAGATACAGACATGATCTTGGTCTCATTTTAAAGATCAACTCAATACCTATCGATTAA
GACCAAGGTCAGCACAATCGAATAAAAATTGACCGAGTTATGGCAATGTGAAATCAGTGA
GTAAAGATTACCCCTATGGTTTTTAAGGAAAATTCTTCATCGACGATATTGATACCTAAA
AGTATGATCTGGTATTGTGTTTTCACCCTAAAACTTCCATGCAATGCTAGAACAACCTGG
CAACATTGCCCCGTGGTGGTCGGCTGTCGCCAGTTGTCGTCGTCCGCCTTTGGGCCAAGA
GTCCAAAAGGCAAAAATCCCCGACCGACCAGGCGCACCCCGAACCGGTGGAATGCTGCAC
TTGAGAGCTTTGTGGATGCTCCATCAAGACAACGCGCGGCCTCACAACTCGAACTTTACA
CGTGAATTTATGAGTAAAAATGAAGTTGAAACAATCCTTCATCCTCCTTATTGCCCTGAC
ATGGCTCCTTGTGATTTTTGGATCTCTCCTTTGCTTAAAAAGGAGTTTTGTGGGCAAAGA
TTCGAATCTAGGACCGAAATCCAGAATGCGATTCAGAACTTTTTCAACT
>Btab-B-G10566-Map20|NW_017547095.1|1189525|1189997|475|0.0|
99|96.211|CAGGGTGTCTACTGAGGTCCACAAAAATAAAATAAGTACTCTTTTAGTAC
TTTTTAGGTACTTAAGGAAAAATTTAAGTACTTCGCCTTGGGGAAAAATTAAGTACTTTT
TAAGTACCTTTTCGATATGTATCGCAATTCTTCGATTTTGGCACTGCCGCGCGCTTTACT
TCGGCTATTCCCGTGGCCTTTTCGGCTGTTTCCGTCAAATCTAGGGAAATGCCTTATTCC
GCTCCTCTACAACAACCGCGCTCTTACGGGCTGACATTGCACTAATACTCCTGACGGACG
GACGGACGGGACACAAAGGGTTGCAAAACTATCAGGCGATCGAACTGAACGCGCAGCGCA
AAATGCGAAAAATTACGGACCTTCCACGAGATTTACGTACTTTTAAGGTACTTACGGACC
GACCTTAAAAAATGCGTACTTTTTCCGGACTTTCCGGACTTGACGGACTGGTAGACACCC
TGA
>Btab-B-G10571-Map5|NW_017547195.1|1329430|1329045|386|0.0|1
00|98.964|TTGGACGTATTTCTACCAAACAGACCTATGTGGAGGTGAGAAATATGGGG
TGTGCTCTAGAGAGCTGCATAAGAAACAATGTAAAAGTGGGCGTGATTCCTTTTGAAGAA
TTGGAAAAGCGGGATTTTACATTCTATCAAACAGACCTATGTGCCAACTGAATGCGGGAT
GTATGAGCCGCGGGCATGGCAAGAGAGCGTTGTGGACAGGGCTCATGAGTTAAAGCGCAC
CGTCGACGAGCTCGTCGTCGTCACGCGTATCGTTCGTTGCCGCTGACGTCACTGGCGCTT
TATTATTCTCATTCACTCTTACGCAAAGAGAACTAACGAGCACACCCCATATTTCTCACC
TCCACATAGGTCTGTTTGGTAGAAATACGTCCATTT
>Btab-B-G10572-Map4|NW_017547301.1|765002|765391|390|0.0|99|
98.974|GCTCAAATGGACGTATTTCTACCAAACAGACCTATGTGAAGGTGAGAAATATG
GGGTGTGCTCGTCAGTTCTCTGGCCGTAAGAGTGAATGAGAATAATAAAGCGCCAGTGAC
GTCAGCGGCAACGAACGTGGCGAAGCGCGACGGGGAGTTCTCGCGCGGGACTCTTTAACT
CATGAGCCCTGTTCACAACGCTCTCTTGCCATGCCCGCGGCTCATGAATACCGCATTCAG
TTGGCACATAGGTCTGTTTGATAGAATGTAATATCCCGCTTTTCCAATTCTTCAAAAGGA
ATCACGCCCACTTTTACATTGCTTCTTATGCAGATTTCTAGAGCACACCCCATATTTCTC
ACCAGCACATAGTTCTGTTTGATAGAAATACGTCCAA
>Btab-B-G10577-Map3|NW_017552543.1|2335958|2336308|351|0.0|1
00|100.000|TTAGCGGCGCTGCCTTGTAGATAGCGCAAAACTCTCTTTACCTCTTTCC
ATTTACTCGCAGTCGGTTTGTTATTAAATTGACTCAGATAACTTATGGCATATGCAATGT
CTGGTCTGGTCCACACACATAAATACATTAAGCTCCCAATGACACTTTGATAAGGTACAT
CATGCAAAATTTCTTCCTCATGCTCATTTTCAGGAGATGTTGTATCACTTCCCCCTTTTT
TCTCTTTTTGTTTAATTTCAAGAGGTGTGGCAATCCCTTTACAGTCAAACATGTTAAATT
TCTTTAAGACATCTTTTATATACCTTTCTTGATCCAATCTTATCTCTCCCGTGTTATCAT
CC
>Btab-B-G10580-Map6|NW_017547254.1|1607123|1607669|548|0.0|1
00|95.985|AATGGAGATGTTGCATGTGTGAGGGATTTGCGATTTGACTGTTGTTTCTT
ATGTAAAAGTTCGCGAGAAACACGATGGTGCCACTGGTTTTCTCTGAAATCATCTCCCAA
GCTCAAAAAAAGCTCTCAAGTTGAGGCCAAAATGGAGGGGATATCCCACCCTACCCTGAG
AGTCCACCTCTCCATCAAGATAAACTGTCCATACAAAGATAGGGAGCAAATACATTGACA
GGGTTGCCACTTCATTTGAGGACTCCAAAACTGAAAACACGGCAACCCTGCCCATGAATT
TGCTCCCTATCTTTGCATGGAGAGTTTGTCTCGATGTAGAGGTGGACTCTCAGGATAGCG
TGGGATATCTCCTCCATTTTGGCCTCAACTTGAGAGCTTTTTTTGAGCTTGGGAGTTGAT
TTCAGAGGAAACCAGTGGCACCATCGTGTTTCTCGCGAACTTTTACATTAAAAACAATAG
TCAAATCGCAAATCCCTCACACATGCAACATCTCCATTGCATGTCCGAGCTCTCTGATTG
GCTCGATCCACTGTGCG
>Btab-B-G10581-Map13|NW_017555629.1|353443|354015|578|0.0|98
|95.848|CATACAGGGTGAGCGAAAAGTCCCCGACCCCCCCTCTAACTTTTGAACGCAT
GCTTGAATCGAAACGAAATTTTGGGGATGATCCTAGATCAATAAGCGCAACTTTTTGGCA
CAACCAAAATTTTTGGGGGGCGCCCCTCCCCCCCCCGCGAGGGGCGCACACTAACTCGAA
ATTTTCAAATGGTAACCCCCCTCTTGTAATACATCGTTGGAAAAGTAATAAAAAAAGAAA
CTTTTTGGCGCAAACCGGAGGTCGCTACAACTTTTCGTTCTCGAGTTATTCTCGGTCAAA
GTTCAAAATGGGCCAGTTTTCAAAAAATCGTAAGTCCGGTTCAGAGAGGTGCAGAAAGGC
AAACGAGGCGGCAAAATTCTCGGCACTGCATAAAATTTCATAAAAAAATTGTCAAAAACC
CTATCGTCTGCGCCTAGAGAGATTTTAGCCCCCCCCCCCTCCCGCGATTAACTGTCTTTC
TTGCGGGAGGGGCGGCCAGTTCACTCGAGGCGGAAGTAGGTACCTTTTTGAAGGTAACTC
AGCTACCTGACGGAGCCCAGACTATTTGGGGGGGGGGAGGG
>Btab-B-G10597-Map3|NW_017547177.1|3405882|3406366|487|0.0|1
00|97.125|AAATGGACTATTTATGCCAAAAGAAACTATGCACTGAAAAAAAATTCTCG
GCGTTTTTACCAAGGTCCGTTGGTACCTTTACCATCTCACTTTTTTTACCAATTATTGGT
AATTTTACCAAGACAGACTGGTCAGCTTACCTAAAAACCGGTATTTTTACTGTTTTTTTC
AGGTAAGAATACCACTTTTATTGGTAATCAATTCCCGGTAACTTTGCCATTTTATCTCGG
TAATTCTACCACAGTCGATAAAAAATATTGGCGTTTTTACCAAGGTCCAGTAAAATTACC
GAGAAAGTTCAATAATTTTACCGAGATTCTTGGTAGAATTACCAATTCTATAAATGGTAA
TTTTACCAAGAAAAAACTGGGATCAAATAGAACCCTGAATTCTTGGTAATTTTACCCTTT
TCTTAGTAAATACACCGAGATTTTTTTTTTCAGTGTGTTGCACGCAAACTCTATGGATTT
AATTCCTTTTAGCAT
>Btab-B-G1060-Map20|NW_017548900.1|34785|33983|831|0.0|99|94
.465|CAGGGCCGGATTCACCTACTTGCCGCCCATGGGCCGCCTGTATTTTGCCGCCCCC
TTCTCATTCGTTTTGAAACTCGATAAAAACCATCAAGTGAACGTGCCAGCGGGGGAGGGG
TGCATAAGACGCATTTACTCGTGTTGAACACATTTTTTGGGAAAGCCCTGTCAACACTAC
TAGCAAAAGTTCACGGAACTTTGCGCGAAAGTTAAGTTTCGTAAACCTATCTCTGTGTGG
ACAAGGCCTTCCATGTTTGGCAAAAAGCGTGAAGTATTCAGACAGTCTTGTAGGCGCTAT
GCGTTTCACGCCGACCGCTGCTGAATGCACTGTGTTGGACGCAATGCGTGAAGTATTCAC
GCAGTCTTGTAGGCGCTATGCGTTTCACGCTGATCGCAATGACCGCACTGTGTTTGATGC
AATGCGAGAAGTATTCGTGCGGTCTTGTAGGCGCTAATATGTGTTACATGCCGATCGCCG
CGCCGAGGGCCTCTCATTTTCATCTCAAGTCCTCGTTATCGTTTCTCTCTAAGTCGCGCC
GTTCCAGGCCAAATTCCGTGTTTGGTTTCTCTCTTAACTCGACTAATTGAAGGTACTGTC
TCTTGGATCACTAAGAGACGACAAAATTAGAAATTACTATACTCTCAGTAAATGAGAGAT
TTTGTCGCCTTCTCTCGTTTGTAATTTTGTTTTTATAAATCCGATTTTTTTTTATACCTA
CACTTTAAAAAATTGCAAATTTTTGCCGCCCCTTGGATTTGCCACCATGGGCCGCGGCCC
ATATGGCCACCCCCTTAATCCGGCCCTG
>Btab-B-G10601-Map20|NW_017564110.1|1409970|1409529|450|0.0|
100|96.444|AAAACTAGTGTTCGAAACTCACCTTTGAGTTTTAGGAGCCATGTGGCGC
ATCAGCCCAATTTTTAGGCGCCATTGAAGATTTTTTAGGGGCCAAATTGACTTTTTGCCT
ATATATTACGGCGCATTTAGTGAAAAGTTAGACGCAAGATGTTTTCGTAACAGAACTAGT
AAGTAGCTGTAACTTGGGGAAGACAAAAGCACTAAGAATGAAATCGTGAAGAATAGAAAA
AGCAAGCTTTCACTTGTAGTGCCGAAAATTCTGAGTTTTTTCAATTCAAATAGATTTCTT
TTTCTTTCTTTATGTGACTTCCTGTGAAAATCCAGATTTTGTGGGGGCAATTTTTAGGGG
CCACGTTGGCGCAGAGCCTTCATTTTTTAGGCGCCATGGCCGATTTTTTAGGCGCATTTG
GCGCGTTGGCGCCTGTGAGTTTTGAACGCTGCT
>Btab-B-G10608-Map6|NW_017548050.1|825848|825399|451|0.0|100
|98.004|GGGCCTTTGGAACCTATTTAGAAAAAAGACACATAATAAATTCTCCCCTATG
CAAATGTGGCGAGCTCGACACTCCCGATCACATGTTTTTTCTATGTAAATTTAATATAGC
CCCTAAGTTAGAATTAGAAAATAAGTTGAACTCTAAAATTAATGCAAACAATTTATTGGA
ATTAATGCTACAAAATAGAAATTACTGGAAACTCGGTTACAAGTATATTAAGGATGTATT
AGAATCAAAGGCTAAAATCTATAAGTCAGTTGATAATAACAGAAACAACTCAGCACCAAA
AACCAAAATGTAATGCCTTCAGGCGGTGCCGGGGCTGCATTAGATTAGTTCTCCATTTCC
TAGAATAAGATGTATATAATATGTATCTCTCACTAACATGTCAATGTATTCAATTATCTA
ATAATAAAAAAAAAAAAAAAAAAAAAAAAAAAAAAAAA
>Btab-B-G10610-Map5|NW_017547278.1|75613|76003|391|0.0|100|9
8.721|TTGGACGTATTTCTACCAAACAGACCTATGTGGAGGTGAGAAATGTGGGGTGTG
CTCTAGAAATCTGCATAAGAAGCAATGTAAAAGTGGGCGTGATTCCTTTTGAAGAATTGG
AAAAGCGGGATATTACATTCTATCAAACGGACCTATGTGCCAACTGAATGCGGGATTCAT
GAGCCGCGGGAATGGCAAGAGAGCGTTGTGGACAGGGCTCATGAGTTAATGCCCCCCGAC
GACGACGACGACGACAACGTTGCGCCGGGCGGCTTTTTCATTGCCGCTGACGTCACTGGC
GCTTTAATATTCTCATTCACTCTTACGGCCAGAGAACTAACGAGCATACCCCATATTTCT
CACCTCCACATACGTCTGTTTGATAGAAATACGTCCA
>Btab-B-G10613-Map5|NW_017549913.1|900450|900067|384|0.0|100
|99.219|TGGACGTATTTCTATCAAACAGAACTATGTGAAGGTGAGAAATATGGGGTGT
GCTCGATAGTTCTCTGGCCGTAAGAGTGAATGAGAATAATAAAGCGCCAATGACGTCAGC
GGCAATGATCGAGCCCCAGAGCGGGGGCGCGATCTTCGTCGGGGGGGCATTAACTCATGA
GCCCTGTTCACAACGCTCTCGTGCCATGCCCGCGGCTCATGAATTCCGCATTCAGATGGC
ACATAGGTCTGTTTGATAGAATGTAATATCCCGCTTTCCCAATTCTTCAAAAGGAATCAC
GCCCACTTTTACATTGCTTCTTATGCAGCTTCGACGAGCGCACCCCATATTTCTCACCTC
CACATAGGTCTGTTTGGTAGAAATATGTCCAA
>Btab-B-G10615-Map5|NW_017566800.1|1993854|1994232|379|0.0|1
00|99.472|TGGACGTATTTCTACGAAACAGACCTATGTGGAGGTGAGAAATATGGGGT
GTGCTCGTTAGTTGTCTGGCCGTAAGAGTAAATGAGAATAAAAAAGCGCCAGTGACGTCA
GCTGCAAGGAAACCGTCCGGCGGTTACGTCCTCCATGGTGTTCTTTACTCATGAGCCCTG
TGCACAAGGCTCTCTTTCCATGCCCGCGGCTCATGAGTTCCGCATTCAGATGCCACATAG
GTCTGTTTGATAGAATGTAATATCCCGCTTTCCCAATTCTTCAAAAGGAACCACGCCCAC
TTTTACATTGCTTCTTATGCAGCTTCCACGAGCACACCCCATATTTCTCACCTCCACATA
GGTCTGTTTGGTAGAAATACGTCCAAATG
>Btab-B-G10617-Map14|NW_017558158.1|78804|78433|372|0.0|100|
99.194|AACTAGCAGGAAACCCCACCATCAGCAATCACTGTGATTAGTGATCAGTTACT
AATTGTGTTTCTGAATTATTATCTACTATTTCAAAATTGGCGAGACGCACTGGTTTGATT
AAAAAGTTTATATTAGTTGTATGCTGCTATTTTGGTCTGTTCTGCAATAAGCTCACATGA
TAATTATAATAATCAAAAATTCCCAATCAAAAGTTGGTTATTTTCATAAAGATTTGTTAC
TTTTGTCAGTTCAATGTTTAATTGAAGTTAGCCGGTGAGTTTCAGCCGCGAAATAATTAC
GGGATTTAACCAGCGGTTTCGTTTAATTCACAGCAATGGCGGGTTTGTCATCTACATCGC
GGAGAAAACTTGATTTTTC
>Btab-B-G10625-Map5|NW_017547136.1|540169|540707|541|0.0|100
|95.749|CCCCCCCCCCCCCCACAATGCTGCTCGGCCCGTTTCAAAATTGTCAAGGACC
CAAACTACTAATTCACTTTGAGGTAAAAGGCATGTGGAATGTAATAAATATGAGCTTAAT
CTTAATGTAATCGATCAAAGATGTCAGAAAAATGAAAATTATTCGCAAAGAAAGCAGCTT
CCTCCGAGTGAGGAACATGGAATGCAGTTTGACTGTATCCGGTTGTGGTTTTTCGCGCAC
TTTAGCGCAATACTTGTTTTCATGAGAGTTAAATTAAGATATATTCAATTAAAACCAACA
GTAAGTTATGATATTTTTGGAAACAAGTCAGCAAAATTTCTGTCATCTGTAATATTTAAT
TCCATTTAATTTGTCATTGAGAATGGCTTTTAAATTGCTCCCAAGACGTTCTTATTTTCA
AAAATTTTCCGGGGGAGACCCCCCGAACGCCCTCTGCAGCTGGGGGAGTCCCCCAGACCC
CCCTTAGCCCAAGTCATATATCCTTCTGTGCCCTCCCCCCACAAAAAATTCCTAGTTCCG
CCCATGG
>Btab-B-G10626-Map4|NW_017547096.1|1692751|1693278|528|0.0|1
00|96.402|CATACATCGACGGTGAAACTACCAAACCACGTATCTCGTTTGCGGTGTTT
AAAAATCTACGCTCACATTTTATTTTTTTGAAGTAGACCAAATCAATATCATTCCTTGAA
ATTTTCACGGAATTTTCTCCGCACAAAGAGGAAAAATCACAGAAATTTTCAAGACTGGAT
GTTAAGTAGTTTTTCAATTAAAAAATAAAGTATGACAGGAAGTCTGCGACGTCGCAAACC
GAGATACGTGGTTTGGTAGTTTCACCGTCGATATGTCATATCGACGGTGTAAGTCGGCAA
TCACATAACTCGTTTGCGGTGTCTGAAAATCTCCGCCTATATGTTGTGTTTTTAAAAGAG
AACAAATTGACATTATTCCTTGAAGTTTATGCAGAATTTTCTTCGCACTGAGAAAAAAAA
ATCACGGCAGTTTTAAAGAATTGCCGTTGAGTAGTTTTGATTTTAAAAAATAAAGTATAT
GACAGGAAGTCTGCGACGTCGCAAATCGAGTTGTGTGATTGCCGACTTACACCGTCGA
>Btab-B-G10630-Map20|NW_017547177.1|1929159|1929676|529|0.0|
99|95.274|ATATTTCGACGGTGTAAGTCGGCAACCACATAACTCGGTTCGCGGCGTCG
CAGACTTCCTGTCATATTACCCTTTTTAAACGGAAAACTACTCAACTGCAATTCTTTAAA
ACTGCCGTGATTTTTCTTCTCTGTGCGAAGAAAATTCTGCAAGAACTTCAAGGAATGATG
TCAATTTGTTCTCCTCTAAAAAAATAACATAGAGGCGGAGATTTTCAGACACCGCAAACG
AGATATCGACGGTGAAACTACCAAACCACGTATCTCGTTTGCGGTGTTTAAAAATCTACG
CTCACATTTTATTTTTTTGAAGTAGAACAAATCAATATCATTCCTTGAAATTTTCACGGA
ATTTTTTCCGCACAAAGAGGAAAAATCACAGAAATTTTCAAGACTGCATGTTAAGTAGTT
TTTCATTTAAAAAATAAAGTATGACAGGAAGTCTGCGACGTCGCAAACCGAGATACGTGG
TTTGGTAGTTTCACTGTCGATATGTGATTGCGGACTTATGCCGGCGAT
>Btab-B-G10636-Map4|NW_017547427.1|3552993|3553449|457|0.0|1
00|98.468|CCTAAACTAGAATTATGTGGAGCACAATTATTGTCTACTCTCCTAATCCA
CTTGAAGGAGCAACTTAGTGACGTCATTGAAATTCATAATATTGTCGCTTTTACTGACTC
TCAGGTAGTTCTAGACTGGATCAAAACTTTGCCTTGCAAATTGAAGACCTTCGAAGCCAA
CAGAGTTACCTACATACTCGAGAGGCTCGAACCATCCGCATGGAAATATGTTCCTTCGGA
GTTGAATCCCAGTGACTTAGGGTCACGTGGGTGTTTTCCCGACGAATTAGTAAACCACCC
GATGTGGTTTACGGGACCGCCATTTTTATCTGATCCCATAGATGAATGGCCTAATTTTGC
TGAGACCACTAGAAAAAAGTCTAGCGTGGTTTTGATAGTGATTAATCCCACCCTTTGGGA
ACAGTTGATACCGCAATACTCGAACTGGAATCATTTGAAGCGTGTCA
>Btab-B-G10638-Map3|NW_017561019.1|1997|1553|445|0.0|100|99.
551|TAATTGTTGAAACTTATAAAAAAAGCGATAGACCTAGAAGACCAGGGGAAAATGAA
GCGATCCTATTGGTCGGAAGAAGTGGTTGTTACACATCACGGGGGAAAATGTTGGACTAA
CTTTAGGGTCTCTTGTGGGTTGCCGTTCGTCTTTTAGTTACCTTTACAGTTCATTGCAAC
CATTAAGTCAAGGGTTGCCGTTGGTTATTTACTACTAACCTCTTTTTTCTATTGAAACCA
CCCGCTCTTATAACGGATCGTTCCACTTTCTCATTGTCATACTCGTCTATTAATTGCTTT
ATCAATCAATCCCAATAATCTGGCTGGGCTGAACTGAAAAAAACCCTCCTCATGCGAATG
AGAAGATCAGTTGAGTAGAGACCCTGTAACTACCAGGTTCATCAGGCTCCTGAAAAAGAG
GAGGGAAGGAAGGGGCAAAAGTTCCCCCA
>Btab-B-G10639-Map3|NW_017560136.1|4140|3692|449|0.0|100|98.
441|AAAATGGCACCGTCATCGGAAGCCTCCGTTTACTTACAATGCATCAAACTTCATAA
CAGACTACGCGTTCGCATTATTTCGAATAATTATTTTCCGCACCTAAATTGTCAGTTTCC
CAAGGCATTGCGAGCGGAGAACCAAATATATCGTGTTTCGGCCAAGGATGTTAAGTTAGT
CAAGAACCGTTTTACCGACTTTTATTCCGTCGTCAGAAAGAACATCGTGCTGGTCGAAGA
GGACGTAGACCAGGCACACATTAAAATCTTCACAGAGGAGAATGATGAGACTTGCTGCGT
CTGTCTGGATGCTCAGAAATTCTATGTTTTCATCCCGTGCGGACATTTTTACGTTTGCAA
AGTTTGCCAAGATTCGGAAAAGTTCAAGAAATGCCCCATCTGCAGATCTACCATTTTCAG
AGCTCTACCTTTCTCGGAAATTAGAACATAAGA
>Btab-B-G10645-Map3|NW_017547100.1|1146215|1146615|401|0.0|9
9|98.504|TATCTGTCGCAGGCAATTAGCAATCGCCGGCAATTCACAAGCCAGAGGTGA
ATAAATATAGAAAATCATAAAATTTAAAAATAAAAGAACAAGATTAGAGTGCTGATTATG
TTGCCTATAATGTGAATTGACACTTTTTCATCCTTAAAAACATGGCAGAAATATACACAC
TCAGAAGAGCGTGTAGTGAACTCCGTGACATTAGTTGGGTTGAGATCGGACAGGCAACTA
AACTAAAATCCAGACAAAGCGTAGAGTATCACGAAAAATGAGGGCGCTTCAAGCCGAACT
CATACTTTTGAAGACCATAACCCTTAAAAAATGCGTTATGCCGATTATTGAGATTTATAA
AAACAAACCGCTTGTAAATTGCCGGCGATTGCTGATTGCCTGTGACATAT
>Btab-B-G10651-Map4|NW_017547103.1|5325186|5325562|377|0.0|9
8|99.469|ATGGAAAATCATACAAGACTTTGTAACCACCATCCTAAAACAGAAACAGCA
AGCCCTCAATAAAACCGAAGATATAACAGGACCAAACCTCGATGCGACCCAACCCTCCTC
CCTCGACGACAAGTCAATAGACAATTCCGAGGAAAACGAAGAAGATTACTTATAAACATA
TAGAAGACTGAGGATCTTCAAATGTAACTTAATCTATAAAATAAGTCTATAAAGGGAAAC
TACTTGGGGGAACCAATATGTAAATATTATAGGAACTTCTAACACTATTAGCATGTACAT
TATATAGGCCTTCGGCTATAATTCTGTCCAATTATGGTTCCACAATGTAAAATAAATAAT
AAATAATTCGTTTAATTGAAAAAAAA
>Btab-B-G10658-Map3|NW_017566832.1|2656660|2656310|351|0.0|1
00|100.000|TGTGGAGGACGAAGGAAATAAGACGCGCGTGGATCGGTGTGAGAATATT
TATTCGAACACCAAAAGAACACTAAAAGAACAACAGCACTATAATCTACGAAACTAGCTG
CAAAGGTGAAAGATGCGAGACTGACTCTGGCCGGTCGGGCCGGTGGCATATATATGGGTC
CGAAGGATCCTAGAAGAGTCCAGAGGCGCCGAGATGCGGGAGCGCGCAGCGGGGGTGGAA
CAATGCAGGAAGGCTCGAGAACCTTCCGGGAAAAGGCTCCGCGCGGCGCTTGGCGGGGCG
CGTAGTTGCCAACTCGTGAGCCACGCTCAGGAGCGTGGCCTGTGTGGCGTGGACGCCACA
CC
>Btab-B-G1068-Map20|NW_017549178.1|939794|939044|762|0.0|99|
96.063|CAGGGCCGGATTAAGGGGATGGCCACATGGGCCGCGGCCTATGGCGGCAAATT
TAGGGGGCGGCGAATTTTGCAATTTTTTTAATGTAGGTATCAAAAAAGGAGAGAAAAAAA
TCGGATTCAGAAAATAAATTACAAACGAGAAAATGCGACAGAAGCTCTCATTTCCTGAGG
GTAAAAGTATGGTAATTTCTAATTTTGTCGTCTTTCGGTGATACAAGAGACAACACCTTT
AATTAGCCGAGTTAAGAGAGAAACCAAACACGCAATTCAACCTGGAACGCTCGAACGGAG
CGACGCGACGCGGCGCGGCGGTCGGCATGAAACGCATAGCGCCTACAAGACTTCATGAAT
ACTTCACGCATTGCGTCAAACACAGTGCGGTCAGCAGCGGTCGGCGTGAAGCGCATAGCG
CCTACAAGACTGCATAAATACTTCACGCATTGCGTCAAACTCAGTGCGGTCAGTTTGTTC
TTTCATAATTTTTTCGTTCATTTCTTATAAATGGAAGACCTTGTTCACACAGAGATAGGT
TCATGGAACTTAACTTTCGCGCAAAGTTCCGTGAAATTTTGCTGGTAATGTTGGCAGGGC
TTCGCAAAAAATGTGTCCAACACGAGTAAACGTGTCTTATGCACCCCTCCCCGCTGCACG
TTCACTTGATGGTTTTTATTGATGTTTCAAAACGAATGAGAAGGGGGCGGCAAAATACAA
GCGGCCCACGGGCGGCAAGTAGGTGAATCCGGCCCTGT
>Btab-B-G1069-Map4|NW_017547427.1|3330637|3331245|611|0.0|10
0|97.218|CACTGGAAAAAAAACACATTGGATCACAGTCCAGACTCTTGAAAACATTGA
CAAGAAAAAATACACTTGATTCAATCAGATTTAAGCTTAAATCAAAAGGAAATCCGCTCA
AATTAAGAGGCTTGGTTCTTGATTTAAGCAAAACCCTGGTAAAAATTGGCAGTAGAATCT
GTGTTCCAAAATACCATAGACCTAAAGCCGGCTGTAAGATTTCCAATAGCTTCTGTAGCC
GGCTGTACAATTTCTTATAGCCTTTTATAGCCGATGGCGATTAAGCAACAGCCAGACGAT
AAAGTGTATGCTAAACGTTACTAAATACGGATACTAGGACTTAGTGAGTTTTTGGACTAC
CGCTCTCTTTTTGTGCCGTAGTATCTTGATTTATTTTGCAAGGAAAGCTCCGTACTTTTG
AAGGATGCCTGTCATTCTTCATATATTGGAGCGCCTTCAATTTCTTATGATACTGTGCAA
TACCTCTGATGTGAAATAGTTGCTTCAGACGCCGTGGCACGCTGCGGCGCGGCGCGGCGG
GCGGGCAGAGAGCGCGAAACATGCATTGGCGCCTACAAACCTAACAGGGATACTTCACGC
ATTGCGCAATGCGTGAAG
>Btab-B-G10690-Map3|NW_017564582.1|5750533|5750161|373|0.0|1
00|99.464|TTGGACGTATTTCTACCAAACAGACCTATATGCAGGTGAGAAATATGGGG
TGTGCTCGTCGAAGCTGCATAAGAAGCAATGTAAAAGTGTGCGTGATTCCTTTTGAAGAA
TTGGAAAAGCGGGATATTACATTCTATCAAACAGACCTATGTGCCAACTGAATGCGGGAT
TCATGAGCCGCCAGGATGGGACGAGAGCGTTGTGGACAGGGCTCATGAGTTAAAGCAGCC
CACGAGCGACAACGGCGACGGTTTCTTCGCCGCTGACGTCACTGGCGCTTCATTATTCTT
ATTCACTCTTATGGCCAGAGAACTAACGAGCACACACCATATTTCTTACTTGCACATAGG
TCTGTTTGATAGAAATACGTCCA
>Btab-B-G10704-Map7|NW_017547261.1|811497|811969|473|0.0|99|
99.154|CCCAGATAACATCGAACGTTTCAGCAACGTGGAAATCAACGTAGACCTTGAAA
CATTCCGGGAACGTTTACAATTTCTACGTAGTAATCAACATGGAAGAACAGGGGTGCTCC
GAAAACGTCTCACTGGCGACGTAACAGGAACGTGGAAAGGAACGTTGCTCTGTAAACCTA
ACCTAAAAAGTTAAAATCGCTCTTTCGCCGTTTCGCTGTCTACGTTTCCGGGACGTATAA
TTCAACGTAGTCCAAAACACGTTGTACTAGAAAAGGCAGCACAGGCAGGACACAGGCCAG
GAGCGCCCACTAGGTGGCGCTGCATTTCGCGGCGCAGATTACTCAAAAAGTCTACAGCGC
ATGCGCAGCCCATGTTGGCACCAATCAAGTTCCTGGAATCAGTCTGATCAGCAAAGGTTG
CAACTGCTCGAGAGAGTCCACCATTTGTTATCTTGATATTGCAGTGATTTTCGCAGTTTA
>Btab-B-G10709-Map4|NW_017555149.1|3733|4217|489|0.0|99|96.9
33|CTGAGATGGAAAATTTCATGAAAAATAAGATTTTGAAATTTCACTTGGGATTTCATG
AAATTTCAATGAAACCGTGAAAAATTAAAATCTCAGCTTGATTTTCAGTAATTTTTTGAT
TCCAGTAATTTTTTCTGCCCAACTGCTTGCCACAACAAGACGAATATGCATAGGGAGTAT
TAGGGAGTCGTATCTCGTGCCCTCTTGCCGTCACGCAACGAAATGGCGGCTAAAATCGAA
ATGATTCAACCGTCGTTGTTTGTTTTATCCGCATTCGTGCCATAGATTTTTGGTACTGTA
GATTTTTGCCGGTCAACTAAGACAAAATGATCATAAAATTCCTACCTTTACTTTTTGTTG
TTCGTATTCTTTTGGCTCTAAACTTCATATATTCACTGCAAAGAAAATGATTTTCAGTAA
AAAAAAATTAAAAAAAAGAAAAACGGTAGAAAAAACCAAAAAAATAAAAAACAGCAGAAA
TATGTACT
>Btab-B-G10724-Map4|NW_017547987.1|207185|206796|390|0.0|100
|99.487|TTCGGGTTGGTTTTTTAGTCGCGTTCGCGGCAGCCGCCAGAAGTAAAACTTA
GGAGTTGTTGGGTGGCTAACGGTAGAGGGCGTGAGCCGCGCTGCTAGTGTGGTTCCCGCC
GGAGTTTGGCATTCTGATTTGCACGGCATCTCAGAGTGTTCGGGCTTCAAATCGGGACTG
GCTGTCTATGCACACCTGACGATCGCTAACAAGCGTGAAACCGGTAGTGGCGCTGACAAC
AGGCCTGATTTCTTTACCCACATCCAACTCTCCTCAATTGAGGTTCTCGCTAGTATGGGA
AAATCCATACGAAAAAACAATACTGACCGATACCTCTTAAAAAACTGCATTTCATAAAAA
TGAATGACGGTCGTAACAAATCATTTGATATATATATA
>Btab-B-G10726-Map20|NW_017547107.1|1890017|1889635|389|0.0|
97|97.686|ATAGACGAATTTAGTGTGACGTCACATCTCGATTTAATTTCGATATCTCG
AAAGTCGAAACGTGCCCCAACAAACGAACATATAGGAATCTTGCGGGATTTAGGCAGGGG
GGGGGTAGGGGGATTCGCTTTATGACTGTCACTGATATTACGAGCTTATTATACAATCAA
TTCTTGTGATTGTGATCTCGAACGTTTTTGTAAATGGCTAGCTTTCATAATTTTAAAGTC
CCATGGAGCAATTTTTTAGTTTCAGGCAGTTTCAGCATTATTTCGTCAATTGTTCATTTT
GGAGGTTATGTTTGTTTGTTGGGGCACATTTCGACTTTCGAGATATCGAACCAACAATAT
CGCTCCGTGACGTCACCACTAAATTCGTCTATT
>Btab-B-G1073-Map4|NW_017551820.1|883023|883628|607|0.0|100|
95.387|CTGGAAGAAAAACACATTGGATCTAGAGTCCAGACTCTTGAAAACATTGACAA
GAAAAAGGACTCTTGATGCAATCAGATTTAAGCTTGAATCAAAAGGAAATCCGTTCAAAT
TAAGAGGCTTGGTTCTTGATATGGACGTATTTCTACCAAACAGACCTATGTGGAGGTGAG
AAATATGGGGTGTGCTCGTCGAAGCTGCATAAGAAGCAATGTAAAAGTGGGCGTGATTCC
TTTTGAAGAATTGGAAAAGCGGGATATTACATTCTATCAAAGAGACCTATGTGCCAACTG
AATGCGGGAGTCATGAACCGCGGGCATGGCAAGAGAGCCTTGTGGACAGGGCTCATGAGT
TAAGGGCTCACTCTAGCGATCTCCCCGTCGTGGCGGCGCTCCTTCGTTGTCGCTGACGTC
ACTGGCGCTTTATTATTCCCATTCACCCTTACGTAAAGAGAACTAACGAGCACACCCCAT
ATTTCTCACTTGCACATAGGTCTGTTTCGTAGAAATACGTCCATTTAAGCTTAAATCTGA
TTGAATCAAGAGTATTTTTTCTTGTCCAAGTTTTTAACAGTCTGGACTCCAGATCCAATG
TGTTTTTTTCCAG
>Btab-B-G10730-Map3|NW_017555629.1|161655|161275|381|0.0|100
|99.738|GATAAGTTTCTCTAGAAATTGCCGAGGAGTAATATAGCCGAAGGTATAGAGT
GCATCTGTTAGGCTCAAGATCATATTCCTTCTTGCTCCAATTGCTGTTTCCGTTTATGAA
ACGTTTCATTTTGATTAATAGATTTAACTTCGAAGTCTAAAATAATTGCATTAATTACGA
GATCCATAATCTCCTTATCATAGCTTGTTCATCAAGATCCTCCCGAATCGCTATGTTATC
GCTATGTTCGCGGGTCTACCGCGTTGCTTACTGTCCGCTGTGTTGCCGCACTTGCCTTAC
ATTAGGGTATTAATCGGAAAAAGTGGGCGGAAACGATAATCAGCAAAAACTGTGCGGAAA
TGAAAAGTGGGCGGAAATGATACGCAGCC
>Btab-B-G10735-Map3|NW_017566075.1|8551|8054|499|0.0|93|98.7
98|TTAAGCGCTCAGCCGATAGGCAGCGCTTTTTGATTTCGACTTGCCTCTGAGTACTAG
TATACTAGTGCTAATGCGTTTAAATGGCACACCAGCTCATCGATGTGTAGGCTTTTTTGG
GGGGGGGTCCATTTTTAAAATAAATAAAGCTGTGAAAACTGTATTTTATGCTTTTAACGT
AATGCGCAGGTAGTTTCGATCGTTTGTCTATAAGAAAATTTCTTAGCGGTAGAGTAATTC
TTATCGAAATTGATCGTTGAACTCAAATGAAGCCTAAAAAAAACGCGCCTGATGAGCTCA
ACGGTGAGCTCATTTTCGGGAAACGAAAAAACGCGTTTACGGTTTCCTTGGTAACCTTTG
TTTGCTATCAGCTGATGTTTTATTTCCATTTCCCAGCCAAGTCGACGGAGTTTATACTTC
CTTTCTTCACTAAATACATTTACTAACACCTGAGCGCTTTTCTAATACGACAGTATTAGA
ACTTTCCCGCTTGTTTTTTCT
>Btab-B-G10738-Map3|NW_017553512.1|261801|262325|525|0.0|100
|96.952|TAGAGTCCCTTTATACCCAGAGTTAAGACAACTCGATTATCAGCTGACTCGC
AGCCGGCCTTGGCTGGCCATGGAGGCCGAAACGATTGCACCCGAACGAACGATATTGAGG
GATAAGGATCAGGAATCCTGCGATGTCTGTCACACAATAACAACAACATCAACAAATTGA
TTAATTAAAAAGAAAATGAGATTGGTTTGTGAATAATTTCTTAATCTATTTTCATTTTGG
ACCGATGGAAATAACAATTTACTCTTGATGAACCACAATTAGGGAATATTTTCATCATTC
TTGTTCACATTCGAGGTACCGCCATCTTGGTGCACTCGTTTCGGCCTCCATGAGCGAGAA
CCAATCAGAATTGGATTTTTTTTAGGCCACTTTCAGCCCAACCAAAAGTGAGTTGTCTTA
ACTCTGGTTTTAAAGGGACTCTATTTATACTGAGAGTCAAGACAACACCCCCTCATGGAG
TCACAAACGGGAATAAAGATTACAGAAATTGAACGTTTTTTGTAATCTTTGAT
>Btab-B-G10759-Map3|NW_017547207.1|878817|879233|417|0.0|100
|100.000|CCTAACCTAACCTAACCTAACCTGACCTGACCTAACCTGACCTGACCTAAC
CTAACCTAACCTAACCTAACCTGCCCTGACCTGACCTGACCTAACCTAACCTAACCTAAC
CTAACCTAACCTAACCTAACCTAACCTAACCTAACCTTACCTAAGCAATGTCAATTTTTC
CGAGAACACATGTTTTCGTCTTTATTTCACAAAAATTGTCCATATAAATTTTTGGACCCC
ATGCTCGTGTATTGTCAGAGAATACCTGCGTCCCACAATTTTGGACGCTATGCTCACTTC
GATTTTTCCAAAAAATTATTTCTAATTAAAGTGAGCATGGAGTCCAAGATCTTGGACGTG
ATGAGCAACCGAACATCATATAGCTGAGCATGGAGTCCAATATCATGGACGCGATGCTAC
ATTACC
>Btab-B-G10761-Map3|NW_017547261.1|3228308|3228722|419|0.0|1
00|99.045|TAAAGGCTAAAGGTAAAAGCTAAAGGTGGTATGGAAAGAAATAACACTCG
GAGGACGCTTTTAGATCACCTTTATGGGCAAGGTATCATACCGAACTGAAACTGAGAAAT
GGAAAACTGGAGGAATCAAAACTTTACAAAACAGCTGACGCTTTTCGCCAACACGCCCCC
TCAAAATTTAACTTGGGGATTAAATTTTGACATTGAAAAATGAAATGTAAATTTGAAATG
TAAATTTGACTTTTTTTTAACCTAAAGGCTAAAGGTAAAAGCTAAAGGTGGTATGGAAAG
AAATAACACTCGGAGGACGCTTTTAGATCACCTTTATGGGCAAGGTATCATACCGAACTG
AAACTGAGAAATGGAAAACTGGAGGAATCAAAACTTTACAAAACAGCTGACGCTTTTCGC
CAACA
>Btab-B-G10764-Map7|NW_017561244.1|40741|41129|389|0.0|99|98
.715|TTTAATTGGACGTATTTCTACCAAAGAGACCTATGTTCAAGTGAGAAATATGGGG
TGTGCTCGTTAGTTCTCTGGCGGTAAGAGTGAATGAGAATAATAAAGCGCCGGTGACGTC
AGCGGCAACGAGGCCCGTCTCCGCGGTCGCCGCCGTCCGCCCGCCTCCGCATAAACTCAT
GAGCCCTGTCCACAAGGCTCTCTTGCCATGCCCGCGGCTCATGAGTTCCGCATTCAGTTC
GCACATAGGTCTCTTTGATAGAATGTAAAATCCCGCTTTTCCAATTCCTCAAAAGGAATC
ACGCCCACTTTTACATTGCTTCTTATGGAGCTTCGACGAGCACACCCCATATTTCTCACC
TCCACATAGGTCTGTTTGGTAGAAATACGTCCAA
>Btab-B-G10767-Map3|NW_017556656.1|4596850|4596468|384|0.0|1
00|99.219|TGGACGTATTTCTACCAAACAGACCTATGTGCAAGTGAGAAATGTGGGGT
GTGCTCGTTAGTTCTCTGGCCGTAAGAGTGAATGAGAATAATAAAGCGCCAGTGACGTCA
GCGGCGATGATGGAGCACGAGCGCCGAGGGGAAGAACGTCGTCGGGGCGCTGTAACTCAT
GAGCCCTGTCCACAACGCTCTCGTGCCGTGCCCGCGGCTCATGAATCCAGCATTCCGTTG
ACACATAGGTCTGTTTGATAGAATGTAATATCCCGCTTTTCCAATTCTTCAAAAGGAATC
GCGCCCACTTTTACATTGCTTCTTATGCAGATTTCTAGAGTACACCCCATATTTCTCACC
TGCACATAGGTCTGTTTGATAGAAATACGTCCA
>Btab-B-G10782-Map4|NW_017547102.1|5064456|5064951|496|0.0|1
00|97.177|ATTACTTAAACATAAATGGAGATTTGCAACACCAAAATCGAAATGCCGCA
TTTGTCGACTTAAGCTATCGATTTGTTGTTCGTAAACAGTGCACTGTGTGCCAAAGAGAA
AAATAAGAGAAAGTTAAAACTCTCCGCTACAATTGCAGATTGCAGCTGCAGAAGATAACT
GCGCGACTCAGGAGCGGCGAGACGCGCGCCTTCATTTCAGTGAGACACTTCCCGCACCGC
CGCGAAGTTGATATAGTTGTGTGACCCAATCTAACCTAACTCGAGTCTCCCGAGGCAGTT
CCACGCCTTTGCAACAGATTTGAATCGGATCAAAATCATTAATTGAAGTGAATCAATTAA
TGTCGGAAGTAAACGAATATCTAGATGTCATAAATATTCTGCTGCATTGTTGATTTCTTT
TTCGATTTTGAATTGAATCGAAACGTGCGAAAACCGCTTAGGTCCATTTTTCCGGTCTTC
AGTTATTTTGAGTTGATAATACTTTT
>Btab-B-G10790-Map4|NW_017549178.1|2245361|2245802|443|0.0|1
00|97.743|TGTCGCAAGCAAATAGTGGAATCAGGCATTTTCTCAAATGCCCAGGCCGA
TAGTCAAATTTTGACTGTCTACAAAATTTTGTGAATTTATGGCGAAGAGCTCAGTATTTT
TCACTACTTTTGGAAAAATAACCCATCAAACCTACGAACTCCTTTTGTCTCCTCCTCTTC
AATTGCTCCTGATATTTTTAAATGTTGAAATTCCAAAAATTCTGTATTTTGCGACATGCT
GAACATTTCAAGATCAGTGTCTCTTCAGGAGCTGAAAGTTGTTTAAAATACTATCATGTG
TGCAAATTTTTACTCAGAATTTTTTCCTGCAGGAGCAATGGAATATTTTGTCTGAAATTA
GGAAAAGAACAGAATTTCAATCTAAGTTAGAATATTTGACTATTTGCCTAGGCATTCGAC
GAAATGCCTGATTTTACTATTTGCCTGCGACA
>Btab-B-G10798-Map3|NW_017566817.1|1555596|1555198|399|0.0|1
00|98.496|TCTAAGTCATAACATTTAATTAAAGACTCAAATGTTAAATAAACCATTAT
ATACATAACAAACACCAAGATTATTAAAATAGTCAAAAACGAAAAATCATAAAAAAATGT
TATTTCTTCTATTGTAAAACTAGCACTATTTTGAAATCTTACATTTCTTTACATTCCTAT
TTCTAAAGAAGAATTAAAATCTTTTTTATAAATCTTAAATTTACTGCACTTTCTGCCACA
TTAGAAAAAAAAGTTAAACGCAACTCTTTGAAACTGTGACTAAGGGCTGGTTTATTAATT
TTCCATTCTAGATGTCTACTTACGCCAAGCTTAAATCTTACTAAACGCAGAAGAAGGAAA
GATTCTAAAACAATAAATAAAAAATGAATAACAGAAATAATACTCAAAA
>Btab-B-G10799-Map20|NW_017548020.1|3364820|3365206|393|0.0|
99|96.947|ATCGATATAGACGCATTTAGTGTGACGTCACATCTCGTTATTAATTTCGA
TACCTCGAAAGTCGAAACGTGCCCCAACAAACGAACATGGAGGAATCTGCGGGATAAAGG
CAGGGGGGGTAGGGGAATTTGCTCGATGACTGTCTATGATATTACGAGTTTATTTTACAA
TCAATTCTTGTGATTGTGATCTCAAACGTTTTGGTAAATGAGTAGCTTTCATGATTTTAA
AGTCCCATGGATTAAGTGTTTGGTTTCAGGCTAGTTTTAGCATTATTACGTCAATTGTTC
ATTTTGGAGGTTATGTTTGTTTGTTGGGGCACATTTCGACTTTCGAGATATCGAACCACC
AATATCGCTCCGTGACGTCACCACTAAAATCGTCTAT
>Btab-B-G1080-Map5|NW_017549178.1|5179192|5179789|598|0.0|10
0|95.987|AAATTTAAAATGTGACGAATGGAGATGTTGCATGTGTGAGGAATTTGCGAT
TTGACTGCTGATTCTTGTGTAAAAGTTCGCGAGAAACACGATGGTGCCACTGGTTTCCTC
TGAAATCAACTCCCAAGCTCAAAAAAAGCTCGCAAGTTGAGGCCAAAATGGAGGGGATAC
TCCACGCTATCCTGAGAGTCCACCTCTACATCAAGACAAACTCTCCATGCAAAGATAGGG
AGCAAATACATTGACGGGGCTGCCACTTGATTTGGGGACTCCAAAACTGAAAACACGGCA
ACCCTGCTAATGTATTTGCTCCCTATCTCTGCATGGAGAGTTTGTCTTGATGTAGAGGTG
GACTCTCAGGGTAGGGTGGGATATCCCCTCCATTTTGGCCTCGACTTGAGAGCTTTTTTT
TGAGCTTGGGAGTTGATTTCAGAGAAAACGAGTGGTACCATCGTGTTTCTCGCGAACTTT
TGCAAAAGAATCAACAGTCAAATTGCAAATTTCTCACACATGCAACATCTCCATTAAATA
TCAAAATTTGCAGTTTTATTGAGAAATTGCATGTCCGACCTCTCTGATTGACTCGATCCA
CTTTGCG
>Btab-B-G10800-Map4|NW_017547285.1|307214|306844|371|0.0|100
|99.730|TGGACGTATTTTTGCGAAAAGGAGATATGTGCAAGTGGAAAGATGGGGTGTG
CTCGTTAATTGGGTCATAAGAAACAATGTAAAAGTGGATATAGCTCCTTTTGAGAAAATT
GAAAAGCGGGATTTTCTATTAAATCAAAAGGAGCTAAGCGCCAAAATATGCTAACTCATG
AGCCGCGGGCACGGCAAGAGAGCGTTGTGGACAGGGCTCATGAGGTAAAGCCCGCGTTGC
CGGGCGTCGTTGCTCCCGTCGTCGCCGCTGACGTCACTGGCGCTTTATATTCCCCATTCA
TTCTTATGGCCCGACCACTAACGAGCACACCCCATCTTTCTACTTCCACATATCTCCTTT
TCGCATAAATACGTCCAAT
>Btab-B-G10803-Map20|NW_017547192.1|1372785|1373151|367|0.0|
99|99.455|TTCTACACGGAGAAAAAAAACTCGTGCGTGGGACCCGAAGTTTAGGTCAT
ATGGATCTCTGAAGTTTTCAGATTGAGCATCTGAACACTTTAGGTCTAGCTGCCGAAGTT
CGGATCATACATCTGAAACTTCAGTTCTTACATCTGAAGTACTTCGGTTCTCACATCCGA
AGTACTTCGGTTCTCACATCCGAAGTACTTCGGTTCTCACATCTGAAGTACTTCAGATGT
GAGAACTGAAGTTTCAGATGTATGATCCGAACTTCGGCAGCTAGATCTAAAGTGTTCAGA
TGCTCAATCTGAAAACTTCAGAGATCCATATGACCTAAACTTCGGGTCCCACGCACGAGT
TTTTTTTCTCCGTGTAG
>Btab-B-G10811-Map4|NW_017547174.1|2226664|2227178|517|0.0|1
00|96.325|CTGAAAAAAAATTCACGGCGTTTTTACCAAGGTCCGTTGGTACCTTTACC
ATCTCACTTTTTTTACCAATTATTGGTAATTTTACCGAGACAGACTGGCAAGCTTACCTA
AAAACCGGTATTTTTACTGTTTTTTTCAGGTAAGAATACCACTTTTATTGGTAATCGATT
CCCGGTAACTATGCCATTTTATCTCGGTAATTCTACCACAGTCGATAAAAAATATTGGCG
TTTTTACCAAGGTCCAGTAAAATTACCGAGAAAGTTCAATAATTTTACCGAGATTTCTCG
GTAAAATTACCAATTCCATAAACGGTAATTTTACCAAGAAAAAACTGGGATCAAATAGAA
CCCTGAATTCTTGTTAATTTTACCCTTTTCTTAGTAAATACACTGAGATTTTTTTTTCAG
TGAGCAAGCTGACTTGGGCCGTGTTAAACAGAAAGGAACCAAGCCACATAAGCTATTGCC
AAATTTAATCGGGCAATTTAAATTTTAACTTGAAAACTGTTGTGC
>Btab-B-G10817-Map20|NW_017552288.1|615725|615194|535|0.0|98
|97.570|TGGTACAGTGGACTCTCGATAATTCGAACCTCGATAATTCGAAAACCTCGTT
AATTCGAAGGAAAGTCTGTTTCCCTTGAAAATCTCTCGATAATTCGAGAAAAATCAATGT
ATTTTTCTCCCCTCGTTATTTCGAAATTTTTAAGCTGGCGCGGCCCGCTATAATTCGAAA
TTGCGACGATAATTCTCTCTGTAATTCGAAGTGTGGGAAGTAAATAAGGGCCTCCCTCTA
TAATTCGAAATAAGACGGTACATTCCCTCTACAATTCGAAGTCAACTGTTTATGTACCTG
GGTGTCTGAAAGAGCTTGGCCTTTGGCCGAAAGACCTTTTGGCGTAAATCCGTCCATTTG
TCCCTCTATAATTCGAATTCAGATGGCGCCTTCCCTCTATAATTCGAACCTCTCTAATTC
GAAATTTTTCACATGGAATCTCTTTAATTCGAACTCTCTTTATTTCGAAACCTCGCTAAT
TCGAAGAAAAAGCCGATTCCCTTCAATTTCGAATTATCGAGAGTCCACTGTAACAGAATC
>Btab-B-G10818-Map10|NW_017547234.1|387794|387301|495|0.0|99
|97.778|TTCAAACACTTTTTTATGCATGAAACAAAGTTTTCAAAAAGGGTAAGGCTGG
TGAAAGGATTGAAATGAACCAAAAGTAAGTCAATGCTGAGTCATTTAACAAAATTGAACA
AGAAACTAAACCGTTTGTAACTTTTACAACAAAAACAAGGAACAAATTCTAAAATCAGTT
TAAAATTCAACAATTCTGGCGAGACGGTCCCGATATGTATAATTTGAGTGTCAGCTACAG
CCCATGGCCGGTGGGTGGGCAGTTATCGCAAGTGGGTTCGAATCTCCACAGTGTTCTGCC
GCGCCGGCCGGGGATAACAGTGGATTCTCACATCCGCTGTTTTTACAAATAACATGTTTT
TCAGTTCATATCTCGCCGAAAAATTGTGCTGGAAGTCTGAAACTTTGCACAGGCATTCTT
GGAGGCTCTAGATTTCGAAAAAAGCGTTTGCCCTAAAACTGGCGGATGTCAGCGACTGCC
ATTGTTACATATATGTCCTCAT
>Btab-B-G10820-Map3|NW_017551483.1|537699|538183|487|0.0|100
|97.125|GAAATTTTGCAACCCTCGAATGTTCATACGGCGTTCTTTCTTATCACGGCAG
TACAAAACGCCGTACTCCGGCTCATACAACTAAACTTTTTTCTCATGATGATTTGAAATT
CAGTCCTTGTAATCGCGGTTTTTCTCTACGTGTGATACTCATTTGGAGCTGATCAACATT
AAATTTCCCGAAAATTAAATAACCGCTCCATTCGGACGACAAAACTGCCCATTACCGATC
CTCAACATTATCGATCTTCAAACGAGAAAGTAGCGATACCCGATGATTTACGTTTCACCG
CTGAATCCCGATCAAAGCCTTTCAGGAGAATGGATCTGACTCGGTCCGGTGAACGCCTTC
AACTGAGTCGAGCCGCAACCCGCGCATCCTAGGAGTACGAATAGTTATCTCGCGGGTGCC
GGACCCAACATGCGATGTTGTGGCGCGGTGCAACTGAGATTCCGATAATCTAGAATCGAG
GAGAGGCCCAGCA
>Btab-B-G10830-Map20|NW_017551919.1|905008|905424|422|0.0|99
|98.104|ATCAGCTCTACACTTATCTACACAAGATTTCCGCCGATTACCTCAAGACGAG
CGGTGGCCGAGTCGTCTACGACGTCGGAAGTGTCCACATTGATCAAGGTGTGGGTTCGAT
CCCCGCCTCCAGAGATACTTAATAATTATCCGATTTAAACAGATCGTTGTTTTACTGTAA
TACTTCATCAAACAGTCATTCCAAAACGCGTCCTTTTGACTTCAAAAATTTTTTTTTTCT
TTATTCATCAAAACCAAAAATTATTTTATTCTATTAAGTATACCTCATATCGAATTTTTT
TAGGGGAAAAATAAAACTAATACTAATAGGAGGGTAAAAATAGGGCCGCGAAGCGGCCCA
TTGATGGCGCGGAGCGCCTTCGGGGGGTTGGGCCGCGTAGCGGCCAGGGGGCGTAGCCCC
CTAGT
>Btab-B-G10835-Map3|NW_017558026.1|2260|2625|366|0.0|100|99.
727|AGTCGTCTTTTTTTATGCCATCGGTCGCCATCAGTCGCCGTCACTGCGCAATCATT
CGTGTTTTGTTTCGTTGATGCCATCAGAAATGGGCGGAGCTTAGTTTGTCAAACTGAGCT
AGACCATCAGTCACGTGACGCTTTGACGCCATCAGCCGCAATCACTCGTCACCCGAGTCC
GGAGTGTCTCCATGGAGCACCATCAGTGAAACCTAACCTCTAACAATTTTTTAGTAGCGT
AATCCCGTGATCGTGTCGGACTCGTGAGTTGAGTTGTCTGTGATTGGATAGAGAAAAATG
GGCGTAACCATCAGTCGCAATCACAGCGATGCCATCGGTAAGCGACCGACGACATAAAAA
AAGACGACTT
>Btab-B-G10842-Map3|NW_017564154.1|1610883|1611385|503|0.0|1
00|96.223|TGCCGTGCTAAGGAAAAACGCCGTATGAACCTTCAGGCGTTGCCAAATTT
CCATTCATAAAACACGAATTTCCTGGTAAACTTATGAATATTTTTCTTCCAACTTTTCAG
ATAATGTTGTTCGCAATTTCAACTTAAGTTCCTGAAAATTACAAGGAAAAATGGACGGAG
TTAAACAGAAAGGAACCAAGCCACATCGGGATCGAACCGAGAAAAAGAGGTTTAAAGTTT
GGCTCCTGCATAAGACTCAATGTAAAAGATAAACGTCAAGTTCAATTTCTGCAAAATTTG
ATCCAACAAAAACTATGAATTTTTGGCGATAGATAGTAGAGCAGTGGTTGAGTTCAAAAC
CACTCAAAACTCAATTTTTTCCAAAATGTGGGTTAGTTCCTTTCTGCTTAACTCAGTCCA
AATATGCATAACTTTGCTCCTAAATGAACCTTTTATTGAAGGAAATTTGGCAACCCTTGA
ATGTTCATACGGCGTTCTTCCTTAGCACGGCAG
>Btab-B-G10852-Map6|NW_017548041.1|383494|383948|456|0.0|100
|97.588|TAAACACGGAAAAAACGGGTTTAGGGTTGGGACCTACACGTTAGTGCTGGAC
ACTAACGAGGGTTAGGTCAAATGGAGCCACCAAGTCAGAGTAGTGCTGGGCACTAAACAG
TTCGAGGCTGGGTCACTAAGGAAATAGTAGTGTCCAACCCCACAGTGATTTTGGCGAGCG
TAAAATATGATATGCCTCTGCGTGGGACCGAACCCGGGTTGCACTGTTGGTAGACCAGTG
CGTTATTACCAGGCTATAGCAACATACAAAGGATATGGGCGAATTTACACCTGTTAAGCG
CAACTGCGTCTCGCGGCATCTGATTGGCACTACTGGTGTTCAGTGCCGACCTCTACTGCC
TTCCTGTGTTGAGCTGTACAGCGCTTAGACGCCAGCCCTCAACTGCTCCCCACTAAACGG
CCAGTAGTGCTCAACACTAATCTTGTTTTTTCCGTGAAGAAGA
>Btab-B-G10863-Map7|NW_017550151.1|786308|786707|400|0.0|100
|98.500|AAATGGACGTATTTCTACCAAAAAGACCTATGTGGAGGTGAGAAATATGGGG
TGTGCTCGTTGAAGCTGCATAAGAAGCAATGTAAAAGTGGGCGTGATTCCTTTTGGAGAA
TTGGAAAAGCGGGATATTACATTCTATCAAACAGACCTATGTGCCGACTGAATGCGGAAC
TCATGAGCCGCGGGCATGGCAAGAGAGCCTTGTGGACAGGGCTCATGAGTTAAAGCGTCC
CGACGACGATGTCCCCGCCGCCGCGCTCCCGAGTCCACCCTCGGTCGTTGCCGCTGACGT
CACTGGCGCTTTATTATTCTCATTCACTTGCCACGCAAAGAGAACTAACGAGCACACCCC
ACATTTCTCACCTCCACATAGGTCTGTTTGGTAGAAATACGTCCAAAT
>Btab-B-G10865-Map20|NW_017566800.1|196671|196256|420|0.0|98
|98.095|TCTCCCACTCAGCATAGAACCTTAATACAATCTTAGTATAATATTGCACATC
TTACACATCAACATTGCAGCCATATTATATCCATCTTAGTAAGAATGAGGTAAGATTGCA
TCAATGTTGATGTGCTACTGCCAGGGATTTGCCTGAACATTGCAACAACATTGATATTAA
GGTTGAAGTAACATTACAATAATCTTACATAATATTGATATGCCCCCGTCAACATTGTTA
TCATCAGGTTGACACTTCTTGACATCTCCTTGATTGCCGGTCTATCAAGCTTAAGTACAT
CAATGTTGATATTGTCAGTCTTATCCTGAAAATACTGATTTAACATTCCATCCATATTTG
TAACATTACATCAACATATGTCAGCAAATAACAACATTGCTTTAAGTTATCATGCTGAGT
GGGC
>Btab-B-G1087-Map7|NW_017550151.1|1252482|1253095|637|0.0|98
|93.407|CACTGAAAAAAAATTCTCGGCGTTTTACCAAGGTCCGTTGGTACCTTTACCA
TCTCACTTTTTTAACCAATTATTGGTAAATTTACCAAGACAGACTGGTAAGTTTACCTAA
TAACCGGTATTTTTACTGTTTTTTTCAGGGAAGAATACCACTTTTATTGGTAATCAATTC
CCGGTAACTTTACCATTTTATCTCGGTAATTCTACCACAGTCGATAAAAGATATTGGCGT
TTTTACCAAGGTCTAGTAAAATTACCGAGAAAGTAAAAATTTTACCGAGATTTCTCGGTA
CAATTACCGATTCCATAAATGGTAATTTTACCAAGAAAAAACTGGGATCAAATAGAACCC
AGAATTCTTGGTAATTTTACCCTTTTCTTAGTAAATACACCGAGATTTTTTTTTCAGTGT
GGAGTCCAGACTCTTAAAAACATCGACAAGAAAAAATACTCTTGATTCAATCGGATTTAA
GCTTAAATCAAGAACCCAGCCTCTTAATTTGAGCGGATTTCCTTTTGACTTAAGCTTAAA
TCTGATTGAATCAAGAGTATTTTTTCTTATCAATGTTTTCATGAGTCTGGACTCTAGATC
CAATGTGTTTTTTTTTCAGTGT
>Btab-B-G10878-Map5|NW_017547203.1|1772782|1772232|551|0.0|1
00|96.552|CCCCCCCCCCCACTAATTTTATTTATATTTTTTTTTTCTTATGCCATGCC
TTGCAGCCCTACCATCATTTTTTGGGGTTTCATTCGTAGGGATAAAATATTGTATTGAAT
ATAGATCTTCGATATATCGTTCGATGTAAAGCAGGATAGACAGGGATAAGACAGAATTTA
TTGATATTCACCAGGATAAAAGGTAGGAATTTTAAGGAAAGGGTAATAATCAGTGTGAAA
CGGGGTGGATAAGAATTAAACAGGATACATAGTGATAAAACAGGGTAATGTCTATCGATC
TTCGATATACATATTGTTCGATATAAAATATGATAAACATGGATAAAACACGATGGGGAA
CGGCATTGCTATTAATTGAGTTAAATGGAGGAAGTTTGAGAAAAGGAGAATAATCAGTGT
GTAACCGTAAAGATAAGGATAAAACAGGAAAGGTAGGGTTATCCCACCCTTCGATACATA
GATCTTTGTTTATCGATCTTTAATATATTGTCTTTGATAATTGATGGACATAAATTCCAC
AGTCACAGGGAAGGAATGCAG
>Btab-B-G10883-Map4|NW_017562892.1|307816|307265|554|0.0|100
|95.487|TGCGGCGCGGCGGGCGGGCAGCCAGCGCGAAAAGCGCCTTAGCGCCTACAAA
CCTAACAGGGATACTTCACGCATTGCGCCATGCGTGAAGTATCCCAGTTAGGTTTGTAGG
CGCTGGTGCGCGCTTATCACTGGCAGCACGCCGCTCCGCTCTGTGTTATGCTCCAATATA
ATCTTGCGGAGTCAGCGTTTTTCGACTCATGATTTTGAAATGTTTGCACATCCTGTATGG
ATTATTCTCATGTTAATTGATGAAAAAAAATCTGTATTAAATGAAAATATAATGTGTGTT
TTATGATTATTATGTTGGCTCCGTATCAAACTTAATGATTTGCAAAGCACACGAATTTCT
ACACAATTTCTTATAGCGTTTTATAGGCGATGGCGATAAAGTGTAAAGCCCGGCGATAGG
AACTATGGCCCAGCTGCATGCATACTTTTTTATCGCTTCGTATAGCCCGGCTATATGATT
TTCTATTGCCTTCTTTAGCCGGCTATAAGAATTCCTATGGTATTTTGAAACGCAGCTCCT
ATCGCCAATTTTTACCAGGG
>Btab-B-G10895-Map3|NW_017547297.1|453048|452614|435|0.0|100
|98.161|GTGTCTAGAATGGGAAAACCGGGATTCATCAGGGAATGAAAATTTACAGGGA
AAATCAGGGAAATATCAGGGAATCTGTTCCAGAAACCGGGAATCTCTACTTCTAACGCTT
AGGGATCATTTCGTTTTCAAATTTGGCGGTCTAATCTGATCGAGCGCTATTTTTGACCTC
TTGAATGACACATTTGAAACTTCAAATCATTGAAAGAATGGTGAAGCTTTTATTCACCCG
ATATTTTAAACATCCGGAACGCTATCGGAATTAAAATCGATATTCATAAATTGAACTCTG
GAGAGTTATATTCTTTTCCCCCAGAAAATCTCGGGGAAGTAAGAGAAAAGTACGGTTTCT
TATCAGGGAATGAGCTCCTGTAAATCAGGGAAAATCAGGGAAAAATCAGGGAATAAGCCC
GGTCAAAAATTCTAGACACCATG
>Btab-B-G1090-Map3|NW_017547712.1|35016|34388|629|0.0|100|10
0.000|AGTTGGTCATCGATGCTCCATCCATCCATGCTTTACGCTTTCCTAATGGACCAG
TGGACAAGGTACCTTTTCATCAATTTTGATTATTCACAGTGAATCAACGAAAGCTCATTT
AATCCGTGCGAAACTTTTTAAATTCACAACCGCTTTTGAGTAAGTTGCGATCTTGTAAAC
GGCGACTCTTTCAGTATCGCTTCAGAATACGATGACCGAAGCAAGGGACTTAAAATACAC
AATCTGATCCAGCCGCCTGCGCTCTCCTCTTTGACATAAGACGTAAAGACCAAAAGCAAT
CTTATTGGTTTTTCAAAATAACATTCCTCAGCATCCTTCGAATATGCGGCTCGATTTAAA
ACCCAAAATTTTGAACTTTTTGGTCAACATCGTGGTACAAGGCCACTCACAATGGATACA
GTAGAGCGCCTTCAAATCAATCCGTAAACTTAATGCAAAATTCTGATACCACTATTCGTG
CGCCACGGCAGTCATTTTGCATACCCGGCCATTTGAAGGCGAATCATTGACTTCAGGCAA
CGGGGTACGCATTACAGCAATGTCATTCGATATTCTAAGGGAGAAAAAAGGAGCCAAAGT
CGGGGGTCACCCCCCTGGCCCCTAAGAAGCCAAAG
>Btab-B-G10904-Map14|NW_017547161.1|6656664|6656292|374|0.0|
99|98.930|TTGGACGTATTTCTACCAAACAGACCTATGTGGAGGTGAGAAATATGGGG
TGTGCTCTAGAAAGCTGCATAAGAAGCAATGTAAAAGTGGGCGTGATTCCTTTTGTAGAA
TTGGAAAAGCGGGATTTTACATTCTATCAAACAGACCTATGTGCCAACTGAATGCGGAAC
TCATGAGCCACGGGCATGGCAAGAGAGCGTTGTGGACAGGGCTTATGAGTTAAAGATGCG
GATCCGCGGATCGGAGTCTCCATCGTCGCCGCTGACGTCACTGGCGCTTTATTATTCTCA
TTCACTCTTACGGCCAGAAAACTAACGAGCACACCTCATATTTCTCACCTCCACATAGGT
CTGTTTGGTAGAAATACGTCCAA
>Btab-B-G10920-Map3|NW_017549178.1|4398817|4399315|501|0.0|1
00|97.206|GTTTCTCTAATACGGACGTATTAGACCTTTCCCGCTTGTTTATTTTTCTC
CCGATTCCGAGCAACACCTCATTAACAGCATAGAGCGAAGCATTGCGGGTTCACGCATCT
CGCCATCGCGCCTTCAATTTTGCGGACGCAACACGGTCATCCATCAAAAACGAATAGTTG
TATTTCTGCGCCGTCATCAACGCGCTACCTTTCGTTTTGCTCTGTTTCCGTGTTGTGTTG
ATTTCCTTTGACCTATTTGCACTGCCGTGCTAAGGAAGAACGTCGTATGAGCCTTCAAAC
GTTGCCAAATTTCCCTCGATAAAACCGGATTTACTGGGAAAACTGTGAATATTTTTTTTC
GAAATTTTCAGACAATTTTGTGCGCAATTTAAATTAAAATATCTGAAAATTTCAAGGAAA
AGTATGCATGAGTGTTCTCAGAAATACGTCTTTTGTCAAGGGAAATTTGGCAACTCTCGA
ATGTTCATACGGCGTTCTGCCTTAGCACG
>Btab-B-G10932-Map15|NW_017547292.1|174896|175285|391|0.0|99
|99.233|AAAATTGGACGTATTTCTATCAAACAGACCTATAAGGAGGTGAGAAATATGG
GGTGTGTTCGTCGAAGCTGCATAAGAAACAATGTAAAAGTGGGCGTGATTCCTTTTGAAG
AATTGGAAAAGCGGGATTTTACATTCTACCAAACAGACCTATGTGCCAACTGAATGCGGA
ACTCATGAGCCGCGGGCATGGCAAGAGAGCCTTGTGGACAGGGCTCATGAGTTTATGCGG
AGGCGGATGGACGGGGGCGGCGGAGGCGAGCGGCTTCGTTACCGCTGACGTCACTGGCGC
TTTATTATTCTCATTCACTCTTACGCAAAGAGAACTAACGAGCACACCCCATATTTCTCA
CCTCCACATAGGTCTGTTTGGTAGAAATACGTCCAATT
>Btab-B-G10944-Map4|NW_017547112.1|3775394|3775930|537|0.0|1
00|95.903|ATCTTTATGGCGGAAAAAAAGTTCAAACTGACTTTTTGATGCTTAAAAAT
TGGAATACGGGATCGAATTTTTCATATAATATGCATTAAGGTGATTCGATGGACGCCATA
TTTTGTGTCAGAACGGCATGCGATGTATCGCATCCATTGGTTCCATTTTTTCAACTACTC
GTCATTTTTCTCCAATTTTGAGATCACAATTCTGTTGTCAGGAGACTAAAGCACTCACTT
ACCAATTTTAACGAAGAAATTCAACGTAATAAAGGCGTGGTTTTTTTTTAGAAAAAAAAT
ATTGCACTCGAGTGCAGTTTCGATATCAGTATCGAATGCGATGTTTTCTCTCTAAAAAAC
CTACGCCTTTATTACGTTGAATTTCTTTGTTAAAATTGGTAAGTGAGTGCTTTAGTCTCC
TGACAACTGAATTGCGATCTCAAAATTGGAGAAAAATGACGAGTAGCTGAAAAAATGGAA
CCAATTGATGCGATATATCGCATGCCGTTCTGACACAAAATATGGCGTCCATCGAATCAC
CTTAAGA
>Btab-B-G10947-Map4|NW_017547179.1|1762401|1762940|541|0.0|1
00|96.673|AAATTTCACGAGAAAACCAATGGAACCACTTTTAAAATCTCAAAGTTTTG
AATTAACGGAGTTATAAGCGTTTAAAGTTTCCAAATTTTGTCCGCACTGAAAAAAAATTA
TCGGCGTTTTTACCAAGGTCCTTTGGTACCTTTACCATCTCACTTTTTTTACCAATTATT
GGTAATTTTACCAAGAGAGACTGGTAAGCTTACCTGAAAACCGGTATGTTTACTGTTTTT
CTCAGGTAAGAATACCACTTTTATTGGTAATCAATTCCCGGTAACTTTGCCATTTTATCT
CGGTAATTCCACCACAGTCGATAAAAAATATTGGCGTTTTTACCAAGTTCCACTAAAATT
ACCGAGAAAGTTCAATGATTTTACCGAGATTTCTCGGTAAAATTACCAATTCCATAAATG
GTGATTTTACCAAGAAAAAACTGGGATCAAATAGAACCCTGAATTCTTGGTAATTTTACC
CTTTTCTTAGTAAATACACCGAGATTTTTTTTTCAGTGCGACGTCTCCTACTGACTGGAT
CCACTGTGCG
>Btab-B-G1095-Map3|NW_017556656.1|4580298|4579709|594|0.0|99
|96.633|TACAGTGGACTCTCGATAATTCGAAATTGAAGAGAAACGGCTTTTTCTTCGA
ATTAGTGAGGTTTCGAAATAAGGAGAGTTCGAATTAAAGAGAGTCCATGTGGAGAAATTT
CGAATTAGAGAGGTTCGAATAATAGAGGGGCAAATGGACGGATTTACGCCAAAAGGAACC
AAAAATATTAGTTTATTTCTTTACGGAAGTAGAAATTATGCTAGTTATTATTAATTATTA
TTTATATTTAATTTTAAAATTATTAATTATTATTAATTACTCTACTCACACAAGAGTAAC
ATAAAATACTAGAGATTTATTTTTGGATGTAGTCTTCAGTTTACTTCGAATTGTGGAGGG
AATGTACCGTCTTATTTCGAATTATAGAGGGAGGACCATATTTACTTCCCACACTTCGAA
TTACAGAGAGAATTTTCGGCGCAATTTCGAATTAAAGAGGGCCGCGCCAGCTTAAAAATT
TCGAAATAACGAGGGGAGAAAAATACATTGATTTTCTTCGAATTATCGAGAGATTTTCGA
GGGAAACAGACTTTCCTTCGAATTAACAAGGTTTTCGAATTATCGAGAGCCCACTGTA
>Btab-B-G10977-Map20|NW_017551711.1|394459|395012|569|0.0|10
0|97.364|TTGTGTATCGATCTTCGATACATCGTTTGTTCTAAAGCAGTATTGACTGGG
ATAAAACGGGATTTCTTCATAATAACCGGGATAAAAGGGAGGAATTTTACCTATACAGGA
TAGTCATGGATGAACGGGATGTACCTATATTAATAAACCGGGATAACAGGAAGGATATCG
ATCTTTGTGTATCGATCTTCGATACATCGTTTGTTCTAAAGCAGTATTGACTGGGATAAA
ACGGGATTTCTTCATAATAACCGGGATAAAAGGGAGGAATTTTACCTATACAGGATAGTC
ATGGATGAACGGGATGTACCTATATTAATAAACCGGGATAACAGGAAGGATATCGATCTT
TGTGTATCGATCTTCGATACATCGTTTGTTCTAAAGCAGTATTGACTGGGATAAAACGGG
ATTTCTTCATAATAACCGGGATAAAAGGGAGGAATTTTACCTATACAGGATAGTCATGGA
TGAACGGGATGTACCTATATTAATAAACCGGGATAACAGGAAGGATATCGATCTTTGTGT
ATCGATCTTCGATACATCGTTTG
>Btab-B-G10988-Map20|NW_017566833.1|1243027|1242572|456|0.0|
99|99.781|CTTTAACCCATTGACTTACAATGACGGCTCAGAGCCGTCCGCTGATTGTT
CGCGTTATTTCGGCAATTCTCCGGTAGATTGCGTTCTCATCAATGTTTATATGAGTAGTG
TGGCCACCCTATGACTTATTGTGTACGGTAATTTCTTGTTTTGTTGCGGTATTTTCATAT
TACTGTGCGTTTGCACATGAAATAACCTCAAAATTTTCTGATTTTTGCTGATCTTGCGAT
TTTTGCGATTTTGACAGCTATAAACCACATAAAAAAATCATTGTGTTCAAAGTTTTCACC
ATTTTTCTCAAACGTTGTATTGTGAATGCTTATTTTGTCAATTTTCACCCTTTGAGAAAT
AATTTCTGGATTATTTTGAAGTGTTCAAAGTTGCTGATTTTCGCCAAATTAAATCGTAAT
TCCTGGCCCGGCAGGGTCAAATTAAATCATAAGTCAATGGGTTAAG
>Btab-B-G10998-Map20|NW_017552543.1|3274024|3274411|390|0.0|
98|98.974|ACAATTGGACGTAGTTCTACCAAACAGACCTATGTGGAAGTGAGAAATAT
GGGGTGTGCTCGTTAGTCTCTGGCCGTAAGAGTGAATGAGAATAATAAAGCGCCAGTGAC
GTCAGCGGCAATGATGACGCCCGGGAGCGAGGGGAAGAACGTCGTCGGGGCGCTGTAACT
CATGAGCCCTGTCCACAACGCTTTCTTGCCATGCCCGCGGCTCATGAGTTCCGCACTCAG
TTGCACATAGGTCTGTTTGATAGAATGCAATATCCCGCTTTTCCAATTCTTCAAAAGGAA
CCACGCCCACTTTTACATTGCTTCTTATGCAGATTTCTAGAGCACACCCCACATTTCTCA
TCGCCACATAGGTCTGTTTGGTAGAAATACGTCCAATT
>Btab-B-G11-Map6|NW_017548012.1|1627|512|1119|0.0|99|87.399|
AATAGACCACTAGACAAGGTACGAATTTCAGCTTTCTGATACATGTTTCTTCACCAAAAT
TTCACGTAAAACACGATGCTCACGACGAAAATTACCGAAATCAACTCCTTACAAAGATAA
ATAATGATTCTTGATGCGTGAACTCAAACCGCCCGCTCATGAAAACTCAATGCTCTGCGT
GATTCACATCGCGCGCTTAACGTTATCGTGAAAGTCTCTGCGATAAAAAAATCTGACAAC
CTCAATCTTGACGCTTTGGTTGAGCTGTAGCAAATTACTGATAGTTTGAAAAACACATGG
TGGGAGATGAACATCGCTCGATTGAGAAGCTTGCTGAAATCGTTATAGTGCGCGATTTGA
CTCACGCAGAGCTTTGAGTTTCTTGTGAGCGGGCAGTTCAAATCCCTCGTAACCAATGTG
AAATAAAAATGTTAATATCTCCGTCAGGAGTTGGTTTCAGTAATTTTCGTTGCGCGAATC
GTATTCTACGTGAAATCCTGGTTAAGAAACATGTATCAGAATGCTTGAATTCGTACCTTG
TCTAGTGGTCCATTCATGAAATGGACCACTAGACAAGGTACGAATTCAAGCATTCTCATA
CATGTTTCTCAACCAAAATTTTACGTAGGACACGATTTGCGCAACGAAAATGACTGAAAT
TAACTCCTAACCAATATATTTAATGTTTCCTGGCGCGTGAATTCAAACCTCCCGCTCATG
AAAACTCAATGGTCTACGTGAGTCCAAGCGCACACTAAAAATTATCATGACACTCTCTGC
GATGTAAAAATCTAGCAACCTCAATCTTAACGCTTTATCTCAGCTGTAGCAAGTTGTTCA
TAGTTTGAACAACACAGGGTGGGAAATCAACAGTGCTGGATTGAGAAGCCTGCCGAAACC
GTTGTAGTACGAGATTGGACTCACGCAGAGTATTGAGTTTCGTGTGATCGCCGGACAATT
CAAATTGCCCGTAACTAATGTAAAATAAAAACGTTAATATCTTGGATAGGAAATGATTTC
GGTAATTTTTGATGCAAGAATCGTGTTTTACGTGAAATCCTGCTTAAGAAACGTGTATCA
GAATCCTTAAATTCGTACCTTGGCTAGTGGTTCATT
>Btab-B-G11011-Map8|NW_017547116.1|176988|177511|524|0.0|99|
96.183|CCAAAGACATAAAGGCGGAGAGCTAGGAGAAGAAAATGAAGCCACCTCTCCTA
TTGGTTAGAGCAGCAGAAAAACTAATACTTTATCTGAGATTCCTGTAAGATTCCTCCTTG
TTACCAAGCCAAAATAGCTGTATTATAAAAATTCAAAAGCCCAATTTTATTTATTTGTTC
GTTTTAGGCAAATAAAACGAGATTAGAAGAAGAAATGTGGAAAAATCAAGAGGACAAATT
CAAATCAAGTTTCGTTTTCCGCGCATGGATTTACAGCAACTTCATGTGAGATCCCTGTAA
GATTCCTGCTTGTTACCAAGCCAAAATAGGTTTATTATAAAAATTCAAAATCCCAAATTT
ATTTATCTGTTCGTTTTAGGCATTTAAACTGAGATTCGAAGTAGAAATATGGAAAAATGA
AGAGGATAAGTTCAAATCAAATCGTTTCCCGCGCATGGATTCACATCGCCAGAATGGCTT
CACTTCTTTCCCGTGCTTTTAGATACAAGCACTCCGTCTTTATGTCTTTGG
>Btab-B-G11013-Map3|NW_017553026.1|510058|509554|506|0.0|100
|96.640|TAGACAAAGAGGACATAGGGAGTATGGAGCGATCCTATTGGTTGAAATGTGT
GGTTCTCATAGACTAAGTAGAGTCCCTTTATACCCAGAGTTAAGACAACTCACTTTTGGT
TCGGCTGAAAGTGGCCTAAAAAAAAATCCAATTCTGATTGGTTCTCGCTCATGGAGGCCG
AAACGAGTGCACCAAGATGGCGGTACCTCGAATGTGAACAAGAATAATGAAAATATCACC
TAATTGTGGTTTATCAAGAGTAAATGGTCATTTTCATCGGTCCAAAATGAAAAGAGATTA
AGAAATTACTCACAAACCAATCTCATTTTCTTTTTAATTGATCAATTTGTTGATGTTGTT
GTTTTTGTGTGACAGACATCGCAGGATTCCTGATCCTTACCCCTCAATATCGTTCGTTTG
GGTGCACTCGTTTCGGCCTCCATGGCCAGCCAAGGCCGGCTGCCAGTCAGCTGATAATCG
AGTTGTCTTAACTCTGGGTATAAAGGGACTCTA
>Btab-B-G11018-Map4|NW_017549609.1|1899856|1899346|512|0.0|9
9|97.070|AATTTTGTTTTAACAAATTTTTGTTTTAAATTGAAAAAAAAAAAAAAACTT
TTTTTTCAGTGCAGCTTTTTGACTGAATATACAAATTAGAGTAGTTCCATTTAAAGAGAC
TAAAAGGTAGGTAATTTCTGTTTGGTAAATATTTTGTTTCGTTCCTCTTCATTCAAGTGC
AGTTTCTCATTTTTTCGTCTTTTCCGCTGATATTTCAAAAATCCCGCCGAAAAATTGAGG
TTAGCTTGATGTAAACAAATGGGTGACGGATATTGGGGTCAGGATGACGGGAGATAGGCA
AAAAGTGCCGGAAACTGGTTCTTTTCGGCATTTTTCGTTTTTCTTCCGTGGTTGAGTTAA
TATTTGACCGATTTTAATGGACTTGGTCACAAATGAAAGCCAAAGTAATTTTACACACAG
ATGATGCAACAAATTGTATGTACAGGTATACAAACAGGTATTTACAGGCTCTCAAAGTTC
GCAAGGTGCTTAAGGTAACGGGTACTGGAAGGTTTACCTT
>Btab-B-G1103-Map4|NW_017555888.1|831697|831110|589|0.0|100|
96.435|GGTTGTTTAAAATTCGCCTCCAGCTGCATCTGCAGCAATTGCAGTCACGAATA
TGTTGCACGTGCTGATTCCCTTTCATTACATACATGACTCTCTGAGGGCGTTTCATGAGC
GAAAGCAATTCGCCTTCAGCTGTGTCGGGAGCAATTGTTGTTACGAATATGTTGTGCGTG
ATGATTTTAGTTCATTACATAATTGACTCTTTGAAGGCGTTTTATGTGGGCAAACAGCGC
TCCCTGTTGAAGAAAATCAGAAGTAGATTTCAATCTCTTCTTTTGTTTTTCTCCGACAGG
GTGCGCTATTTGCTCACATAAAACGCCCTCAAAGAGTCAATTATGTAATGAACTAAAATC
AGACGCACAACATATTCGTAGCAACAATTGCTCCCGACGCAATTGAAGGCGAATCGGAAA
CAACCAAATAATTATCTCTGAGTAACATTTCAGCGCTTATAGCCCAAGCAAAATCATGGG
TCAATGAGTATAAAATATCGTAGAATTGTGTGACGGTGTTTGGTGGGTTGGCGTCGACCA
TGTTGATTATCGTGTAGCATCCTAGTGCGAAAGGGTTGGATGGAACGACTCCTCT
>Btab-B-G11032-Map7|NW_017547090.1|234561|234977|417|0.0|99|
98.082|TTTTAAGGTGATTCCTCCCATGAAGTTAACAAACATCGATATATCGAACGAAT
TTTGCTAAATTACGAGCTTTGCTTTTCTTTCTTTGAAAAAACAGAGAAGTAATAGTGTAG
AAGCATACTTCAGCAGTCTATTGGCAAAAAACCTCCTCCGAAAACCGTAAATTAAAGCCA
AATGAAACTGAATGCAAAATATCGCATTCGACCAATACCAATCGAATGCGATATTTTCCG
TTTAGTCTCATTTGGCTTTAATTCACGGGTTTCGGAAGAGATTTTTCGCCAATACACTGC
TGAAGTATGCTTCTGCACTGTTACTTCTCTGTTTTTTCAAAGAAAGAAAAGTAAAGCTCG
TAATTTAGCAAAATTCGTTCGATATATCGATGTTTGTTTACTTCCTGGGAGGAATCACCT
TAAA
>Btab-B-G11033-Map3|NW_017551574.1|664|266|399|0.0|100|98.99
7|TGTAGTATGGTCCCCTTTAAATTTAAAATTTATCAAATTCGGCGCCCTCCAGGCGGCA
GCCAATCCCGTGGGAGCACTCTCGAACCCAGAAAGTGACGCCATAGGTGCTGCTTTCTGG
TTGGTCGAGAGTGCTCTCAGTTCGTTTTTGGCTCGTTTTCCTAGATGTGCGAGTAAGTCG
TTTGCTCTCGATAATTTTCCCTTTTTGGGGGTAATCCTTGCGGATTACCCCCCATCTTTC
ATCGTACGGGTCGGTAATGTTTCTGTAGTTAAATTTTTGGTCACGCCAAACTAAAGTTTT
GTGTTTCTTGTTAATTTTCATCCCTTCTTCATTTGTGGCATGTGGCCTGAGTCTCTAGCC
CGGCGCTCAGCAGTCTGTTCTGTTACCCCACATCGCTTCAA
>Btab-B-G11038-Map4|NW_017566833.1|133916|134283|368|0.0|100
|100.000|TTTTTTTTTTTTTTTTTTTTTTTTTTTTTTTTTTTTTTTTATTGTATCTCA
GTATTGTACATAGTTAATACATAGTTAATATGTTTAATTAAATGAGTAAAATTAAGATTA
GATTAGAATAGAATTAAATCATCTACTAGTTAGTTAATAATAACTTAGTTATTAACAGAG
TATTTACATGTATTATTAATTAAACATTTTGATAATAAAAGTAATTGAAATAGATTTGAT
TTTTTGCTATTAGTTACAGATTCCTTAAATATTTATGTACCTGTGATCCGAGACACGCCG
GAATTACCCGAAGGTATATCATCGGCCGGGAGTTGGTTGGCTTCTACTATCGTTCTATCA
TGTCTTCTACTATTATA
>Btab-B-G11065-Map10|NW_017548012.1|512|1068|558|0.0|99|96.2
37|AATGAACCACTAGCCAAGGTACGAATTTAAGGATTCTGATACACGTTTCTTAAGCAG
GATTTCACGTAAAACACGATTCTTGCATCAAAAATTACCGAAATCATTTCCTATCCAAGA
TATTAACGTTTTTATTTTACATTAGTTACGGGCAATTTGAATTGTCCGGCGATCACACGA
AACTCAATACTCTGCGTGAGTCCAATCTCGTACTACAACGGTTTCGGCAGGCTTCTCAAT
CCAGCACTGTTGATTTCCCACCCTGTGTTGTTCAAACTATGAACAACTTGCTACAGCTGA
GATAAAGCGTTAAGATTGAGGTTGCTAGATTTTTACATCGCAGAGAGTGTCATGATAATT
TTTAGTGTGCGCTTGGACTCACGTAGACCATTGAGTTTTCATGAGCGGGAGGTTTGAATT
CACGCGCCAGGAAACATTAAATATATTGGTTAGGAGTTAATTTCAGTCATTTTCGTTGCG
CAAATCGTGTCCTACGTAAAATTTTGGTTGAGAAACATGTATGAGAATGCTTGAATTCGT
ACCTTGTCTAGTGGTCCATT
>Btab-B-G1107-Map6|NW_017547305.1|61388|62053|667|0.0|100|96
.402|TCCCAGTCAGCACCGCAATATTTTTAAAACTTTTTAAAAATATTTTTGACATTAT
TTTGTACTTATTCAAACATTGCCAAAATATTTCCAAAATTGCAACATATTACCTCCATGT
AAATATTTTAAAAATATTTTCAAGGAAAATTTTAAAAATATTTTAAAAATATTTAATCGA
AAATATTTTACCGGAATGTTTACCTATTTGTATACCATGCGCGCTCTATCAATGATTAAT
GACACTATTTACTTCTGTGTACTCAGCACACTCTGTCAAGTAGATGTGGAATTACAGGCA
AAGATCGTCATTTTCATAGTACTGCACATTTATTACATTTGAAACATGAATTACACTAGT
ATTGAATATTATAAACCACTTACCTGAATTCCTGCGATGTTTAATAGCGTAAAATACCCG
GACGCCTTCGTGCGGACTTGAACCTGGGCCGCGAGTTTGATAACCCAACATTCTGCCACT
GAGCCACAGGGAGCTCATGGCGGACCGGGTTAAAATCACGCCTGTTATAGCATGCATTGC
GTCAGTGCGCGGCTCGTTCCTGGTATTTGTTTCTTTTCGATCTCACGTAACACGTACCTA
CACTAAATTTACACTAATGTAAATTACACCTCATAATAACTAAGAATAGGGACTTGAAAA
TATTTTTAAAA
>Btab-B-G11073-Map5|NW_017564172.1|481|1|482|0.0|100|98.133|
TTCAACTTTTTAAATTTTTTCTTCATATTGAAACACCCCAGTATTTCAATGGGGGCCGGT
ATGTTGGCGCCGCTAGCGTCACCAATATTTAGCCTTCATTCCGTCAGCTAGGCAAGCCGC
CCGCATCTCATGTCGCGCCGCGCGCCTAGTTCCGCCGCGGCCCGCCCGATCGCGCTGCGG
GCTCTTTTTCGCCCCTCCGGCTTTCCTTTAAATATTTAAATTCTTTTCTTTATTATTTTG
TCTGTTTCAATATATAAAATTCATCTTTGATTACTTCTTTCCATAAATCCTAAATTATAA
TACTCACCGGCGCCTTCCTTCACAACCTTTCTTAACTCAAACCACGCGTCCGCGTATTTC
CTTTTCAAATCAAGTTTGACCGGCTGGCCCGTGTGCCGTATCTAAATTATGCACCACCTA
CCGCTCTTTGGTAGCGTCTATGGGTATGTTCATTCGCCCCGCATATGTCTTTCATGCGCC
T
>Btab-B-G11076-Map7|NW_017547098.1|6252329|6252814|487|0.0|9
9|97.125|CATGGTGTCAAGAGTTTTTGATCAGGCTCATTCCCTGATTTTTCCCTGATT
TTCAGGAGCTCATTCCCCGATAAAAAACCGAAGTTTTCTCCCACTTCTCCGGGATTTTCT
GGGGGAAAAGAATATAACTATCCAGAGTTCCATAAATGAATTTAGGTTGTGATTCATCTT
TCAGCCATTTCTTCAGGCACACATTCAAAATTGCAAATCTGATAGCGTTCCTGATGTTTA
TTTTATCTGGTCAATGAAAGCTTCTCCATTCTTTTAGTGATTTGAAGCTTCAAATGTGTC
ATTCAAGAAGTTAATAATAGCGCCCGGACAGATTGGACCGCCAAATTTGAAATCAAAATC
ATCCTTAAGCGGTAAAAGAAGAGATTATCCCGGTTTCTGGAACAGTCCCCCTGATTTTTC
CCTGATTTTCCCTGTAAATTTTCATTCCGTGATGAATCACGGCTTTACCCGGTTTTTCCC
GTTCTAGACACCATG
>Btab-B-G11089-Map5|NW_017547257.1|1723979|1724371|394|0.0|1
00|99.239|GGGCGTAGACCGATTCCGTCCCGAAATTAAAACCAGATTCCGATTCCGTC
CCGGAAAAATAATTTCTAAATACAAGCGGCAACATCGCAGCAATTTAAATGGTAGCACAA
TAGAAGAATTAGGAAGTGATAAAAGAAACTCACCATGCGATTACGTTGAGAACCAGCTTC
TGAGCAAAAATGTTGAGAAGTGTAAACTGATCGGGTGTAAAGAGCCCGATGCGTCAAACG
GTAAAAAAAATAAACAAATAAAAATGGAAACATTACAGAAACATGTTAGGCGTATTTTTA
TGGGAAACAGCGCAAATAAATTTGAATAGAGAATCTTCACTGCTATCACCGAAGAGTTTG
GTGATGCTCGCTTGTATGGCCTTCATTTTTTTCAAAGTTTTAG
>Btab-B-G11090-Map11|NW_017548094.1|70908|70527|382|0.0|99|9
9.215|CAATTGGACGTATTTCTACCAAACAGACCTATGTGGCGGTGAGAAATATGGGGT
GTGCTCTAGAAATCTGCATAAGAAGCAATGTAAAAGTGGGCGTGGTTCCTTTTGAAGAAT
TGGGAAAGCGGGATAATGCATTCTATCAAACAGACCTATGTGCAACTGAGTGCGGAACTC
ATGAGCCGCGGGCAGGGCAAGAAAGCGTTGTGGACAGGGCTCATGAGTTGATGACCACCG
AGAGCAGAACGACGGCGGTTCCATCTCCGTTGACGTCACTGGCGCTTTATTATTCTCATT
CACTCTTACGGCCAGAGAACTAACGAGCACACCCCATATTTCTCACTTCCACATAGGTCT
GTTTGGTAGAACTACGTCCAATTGGTAG
>Btab-B-G11110-Map16|NW_017547141.1|696453|696013|443|0.0|97
|97.065|AAACAAGCAGTTCCAACGCCCCAGCGTTGAAGGGCGCTTCTTTGACGAAGCA
TATTACTACCAACTTATGTACCCGAAGACTGACGAAGCTGGAATTTTAAATGGATTCTTT
AACCGCAAAACCCTCCAAAACTCCAGATTGACCGCGAAAATCTGAAACTTTCCACAAGCG
CTTTGTGATGAATTTAAGTTGGTGGTGAATGGAAACATAAAGGATGCACTGTAAATCAGA
CGACGGGAAAGAGCGGCGGAACCTCTAAAGCTGGTGCGTCAACGCGATCTAGCGGACAGC
GGCGTCGCGACGCCGCGAGGTAGGGCGCGCAGGTCGCGGGGGAGCGGGGCCCGGCCGCGT
GAAGAGGAGTTCAGCAGTGGGGCGGGGAAGCGCGGGTCGCGGGGAAGAGAGGGACCGGCC
GGCCGGCGGTGACATCGGCCATGGATGAA
>Btab-B-G11117-Map8|NW_017547211.1|369413|369826|414|0.0|99|
99.275|AATTGAGGAGTTAGGTGCAAAAGGGGCGTTAGGTCCATGACGCCCCTTTTGCA
GAGACCGGTTTTTCTGAATCCTCATATCCTAAAATGTAAGTGTACCAATTTTCATATTAA
TATGTCAAACATTCACTGAGATACAGTAATTTTAAAGTAATTTTAAAGTAAGATACAGTA
ATTAAAAAGGGGCGTCATTGGAACTTTCGTATTTCTCATATTTTAAAAAAAAACCCGCGA
TTATTCAGAGCTTCTAATTGTACAAACTTAAACTTGATAAAATTATCTATATTTAAACTT
ACCACATTATTTCCATATCTTTAAACATACATCCCATTTGTACAACAACAAACTTTGAAC
ACGAATAACTCAAAACGCGATTTTGTCAATGACGCCCCTTTTGCACCTAACTCCTCAATT
A
>Btab-B-G1112-Map8|NW_017564154.1|1970634|1970032|605|0.0|10
0|96.529|AGTAAAAGCTCGTTAAGACGAAATACGGTTAAAACGAAAATCCGCTTAAGG
CGAAATTTTTTTCGGTCCCTTGACTCTTCAATAAGAGTCAATGTAAACAAAATACGGATA
AGACAAAATCTCGAAATTTTAACCCGTAACCAAAGCCGGTTAAGACGAAGAAAAATTTCC
GATTTTTTCCTCTGAAATTGGGTAAAAACGACAAAAAAGAGCCAATTCTTAGGGAAAATA
GACTTAGTTTTACGTATTACCTTGACATAAAAAGAGTAGGTTGAGAGTAGATCGGGGGTA
TCCTCTGTTTTGATGGATGACTGAGATGCAATCGACAGTTGACGATAAACCGATTTGCGT
ATTTTAAAAAAAATTCAAAATTTGGATTTCGTATTGTATAAAATTTAAAACTTTAAAACT
GATAGATATAATAATCTTTCAAAAAGTTATTCACTTAGAATAATCTTTAATTTTAGTTTG
TGTGGCTTTTGAAAGCTGTCCGGATATTAAAACTGCTTCAATTCTGGAGCCTGTTGAAAA
CTGTGTCGTCAACGTCATTTTGACTGAAGAATGTCCTAAGTTTGTTGCGCAGTTGCCGCT
TATGCAGAAAAA
>Btab-B-G11123-Map4|NW_017549581.1|128963|129335|373|0.0|99|
99.464|GATGAGACTAGGCCACCCGGCTACGGGGCCCAGACCTCAAGAGAGAAAAGGAA
ATCAGAGAAAGGAAGACGATAAGTTAGACTTTCGAAACGACAGAACACAGCAGGGAACTA
CACACACTACAAAAAAAGGGACTTACAAAATGGTTGGGGATAAGTCCCCAACCTTTCAAA
AAATATACTCACATCAGGACGCGCGGTCTCGACCCGGGTCTCACTGGAACTGACTTCCCC
AACGGCTCCTGGGCACGCCATCCCTGATTGGCCGATCCATCCTCATTTGGCAACTGCAAC
CAATCAGAGATGGCCCACCCGGAACCACCGGGGAAGTGTCGCCCTCTGGCGAAACTACTT
TGATATACTACCTTGCTACA
>Btab-B-G11127-Map6|NW_017547282.1|3506493|3507048|559|0.0|1
00|95.528|CTGAAAAAAAATTCTCGGCGTTTTTACCAAGGTCCGTTGGTACCTTTACC
ATCTCACTTTTTTTACCAATTATTGGTAATTTTACAAAGACAGACTGGTAAGCTTACCTG
AAAACCGGTATTTTTACTGGTTTTTCAGGTAAGAATACCATTTTTATTGGTAATCAATTC
CCTGTAACTTTGCCATTTTATCTCGGTAATTCTACCACAGTCGATAAAAAATATTGGCGT
TTTTACCAAGGTCCAGTAAAATTATCGAGAAAGTTCGATAATTTTACCGGGATTTCTCGG
TAAAATTACCAATTCCATTAATGATAATTTTACCAAGAAAAAACTGCGATCAAATGGACT
GCATTTTGCAATTCGGACCTATAAATACTGGCTCTTCTGAAAAAACACTTATGTGCATAG
GGAAACTAATGGCACATACGTTGTTTTTAAACCGGGCTAGAATTTATAGTTCCAAATTGC
AAAATGTAGTCCAACTAGAACCCTGAACTCTTGGTAATTCTACCCTTTTCTTAGTAAATA
CAACGAGTTTTTTTTTCAGTGTATAT
>Btab-B-G11131-Map4|NW_017547112.1|7596096|7596645|557|0.0|1
00|96.230|TAAGCAAGAACGCCGTAAATCCATCAAGATTTTCCCTCGTTTTTTGGAAC
TTAACACTTCATAAAATAAAAAATGTTTTACCCATGCACCTCAAATTTTCAGGTTGCCGG
CCAGGTTGGCCTAGTGGTTAGCGCGTCTGACTCTAGGTCAATAGGTCCCGGGTTCGAATC
CCGGTGGTGGCGACAAATTTTCATGGAACTGACGAGTGGATCTGTAAGCAGAATTCGCTC
GGCCTTAATCCGTGAAAATTTGTAAGCCCGAGCATGGATGTCTACCAAACTCCCTGATGT
CTTCGGACAATAAATAGTGCCTATAGATGGCTGTAGATTCCTAAAGGAATAGAAGCCACT
AAACTAAACTCTCAATAAAAAAAAAAAAAAAAAAAAAAAAAAAAAAAAAAAAAAAAAAAT
TCAGGTTAAGTAATTGATAGATTTTGCAAAAGAATTATGTAAAAACATTGCCCTAATGTA
CACAACTTTTTCTGCTATGATACATCGTTTCCAAAAAATGTAAAATGGCGTTTACGGCGT
TTTTGCGTTGCACGGCAGTA
>Btab-B-G11151-Map7|NW_017552543.1|828396|828795|401|0.0|99|
99.002|ATTATTTGGACGTATTTCTACCAAACAGACCTATGTGGAGGTGAGAAATATGG
GGTGTGCTCGTCGAAGCTGCATAAGAAGCAATGTAAAAGTGGGCGTGATTCCTTTTGAAG
AATTGGAAAAGCGGGATTTTACATTCTATCAAACAGACCTATGTGCCAACTGAATGCGGA
ACTCATGAGCCGCGGGCATGGCAAGAGAGCGTTGTAGACAGGGCTCATGAGTTAAAGGGC
CCCGACGACGATGTCCGCGCTGCCGCGCCCTCGAGCTTACCCTCGTTCGTTGCCACTGAC
GTCACTGGCGCTTTATTATTCTCATTCACTCTTACGGCCAGAGAACTAACGAGCACACCC
CATATTTCTCACCTTCACATAGGTCTGTTTGGTAGAAATACGTCCAT
>Btab-B-G11157-Map7|NW_017547118.1|460074|460489|422|0.0|100
|98.341|CACATTGCCAATCTAACTCAACACCAAGTGTTGCAGCCGGAGAAAAATCCCC
CAACAGGGATGATTCCGGCACTATCCGGGCAGACATGCAGCCGTGAGTTTGGTTTAGTTG
GTCGGCTCGCCCTTCGGCCCCCGATCACCCTTTGCCAACTCCTGATCAGAGTTTTTGTCT
TAACTTCAGAGCTAAACCAACATATGATAGTTTAACCATCTAGATGACCACCTGGCCGAA
ACCCACCCCATGTTGGGAGTGGTAGTGCGAAACAGGTGGAAATCGAAATTCCCGACTTTG
TGTAACACAGCCGGTGAAGTAAGATGCTTAAATTGTCATATCTTCGAGAAGATTCGCCAC
TTTTTCTCCCGGTAGAACTACAAAAAAAAAAAAAAAAAAAAAAAAAAAAAAAAAAAAAAA
AAAA
>Btab-B-G11160-Map20|NW_017564809.1|295|682|388|0.0|99|100.0
00|AAATTCGGACGTACCCGAGTTGGCTCCCAAACGTCCGAATCGGCTCCCGTTTGAAAA
AGGGTCCCCTCCCCTAAGGGTCGAGTTGGCTCCCGTTAGAAAAAGGGTCCCCTCCCCTGA
GGGTCGAGGTGGCTCCCGTTTGAAATGAGTGGCGTGTGCGACGCGCCGCGCGTAAAGCGG
CGGACACTAGGTGCGAAATGCATGAGATAAGTCTGAGAAATTAAGAGTGCTGAGGAGAAA
TCAGTTATCAGCAGTAACACTCACGCCCAAACAATGATTAGGTATTCGGCACTGGACGTT
GTCACTTTGAAAAGCAACTGATTATTTTCAATGGAGAAAAAACTTGGAATTTTTTCGATG
GAAAAAAGTATAAAATTAAAAAAAAAAAAAA
>Btab-B-G11165-Map4|NW_017547278.1|1649639|1650184|546|0.0|1
00|96.154|TAGAGTCCCTTTATACTGAGAGTCGAGACAACGCGGCTCATGGATGTCAC
AAACGGGAATAAAGATTACAGAAATTGAACGTTTTTCGTAATCTTTGATCGGCCCATTCT
CAAATGCCTTTCTCCGTTCCTCCTCTCATTCTGTTTGTTCCTTGCTGAACCCGTAATTCC
CTGGTCCATTCCAGATTATAATTTTTGCAATCGGTAAAAATGTAATCTTTATTCCCGTTT
GTGACACCGTGAAGGCCTAAAATACGGGAACCAATCAGAAATGGATTCAAATTGTCTTGA
CTCTGAGTATAAAGGGACTCTAGTTTTTCGTAATCTTTGATCGGCCAATTCTCAAATTCC
TTTCTCCGTTCCTCCTCTCGTTCCGTTTGTTCCTTGCCAAACCCGTAATTCCCTGGTCCA
TTCCAGATTATAATCTTTGCAATCGGTGAAAATGTAATTTTTATTCCCGTTTGTGACACT
GTGGAGGCCTGAAATACGGGAACCAATCAGAAATGGATTCACATTGTCTTGACTCTCAGT
AGAAAGGGACTCTATA
>Btab-B-G11167-Map3|NW_017549178.1|745592|746089|498|0.0|100
|97.992|AAAAAAAAATCTCGGTGTATTTACTGAGAAAAGAGTAAAATTACCAAGAATT
CAGGGTTCTATTTGATCCCAGATTTTTCTTGGTAAAATTACCATTTATGGAATTGGTAAT
TTTACCGAGAAATCTTGGTAAAATTATTGAACTTTCTCGGTAATTTTACTAGACCTTGGT
AAAAACGCCAATATTTTTTATCGACTGTGGTAGAATTACCGAGATAAAATGGCAAAGTTA
CCGGGAATTGATAACCAAAAAAAGTGGTATTCTTACCTGAAAAAAACAGTAAAAATACCG
GTTTTTAGGTAAGCTTACCAATCTGTCTTAGTAAAATTACCAATAATTGGTAAAAAAAGT
GAGATGGTAAAGGTACCAACGGACCTTGGTAAAAACGCCGAGAATTTTTTTTCAGTGCCG
AAGTTGAGGTCATATGGATCTCTGAAGTTTTCGGATCACGTATCCGAAAACTTGAGGTCG
AGCTGCCCAAGTTCGGGTCAGACATC
>Btab-B-G11175-Map4|NW_017547174.1|3448941|3448481|461|0.0|1
00|97.614|ATAATTGTACTGTATTTTGCAATTTGGACCTATAAATTCGGGCTCATCTG
AAAAAAACACTTATGTGCATAGGGAAACTAATGGCACATACGTTGTTTTTAAACCGGGCC
AGAATTTATAGGTCCAAATTGCAACAAGTTGGTTTTTGCAATCGCTAGCGATAGCAATAT
TCGTCATGGGAACTTTAGCTTCTGGGATATGAAAATTTTAAGGTACAGTTCGTTTGCAGT
ATCTTCAGATTTGAAGGGGCTATGTAATTTTGTGTCAACATCTCTTTTTTAACATTTTTA
ATTTTTTTTTCTTTGCATACAAGAAAGCTGTTATTTACCAATTATTTATTTTCGTTGGAT
TATACATGGTTTTCGGAAGTTAACGCATTTAACTTTCAGTTTCGCTTTTTCGGCGTAAAG
TATGATATTTTTACTCTACACATATGCCCAAATACGCATCATAAGTGACCT
>Btab-B-G11181-Map4|NW_017554764.1|11569|11163|408|0.0|99|99
.020|GTTGTAGTGTTCCGCCCGCAGCATCCCTGCTCCCGCCACAAATTTAAAAATTCAG
TTGGCACTTCCGATTGCCCCCACCAGTTCCCTGGTGGAGGGAATCGGAACTGCCACTGAC
CGTTGTTCGTGCCATCCCTTCTTCGCGTCCGTGCGCACCTTCGTCCTTTGTTTTAAAATG
TGAGTGTATTTTCTATAAAACCACCCCCTTTGGGGGTGGTCTTATCTTCTTTGATGTGAG
GGAACTGTGTCGGCTGGCGGGTCGCTTCGCCAGCAGTAATCGCAGTAGTTTTTTTTTCAT
CTTTCTTCCTGCCGGGTTGAGTCAACGTGACTCAACCCTGAATCGCGTTGACTCAACCCC
TGAGTCTTCTTTCCCTTAGAGAGTTTTCGACTTTTAGAGTCGAAACCCTTCA
>Btab-B-G11184-Map4|NW_017556656.1|1504954|1504570|385|0.0|1
00|99.740|TGGACGTATTTCTACCAAACAGACCTATATGGAGGTGAGAAATATGGGGT
GTGCTCTAGAAATCTGTATAAGAAACAATGTAAAAGTGGGCGTGGTTCCTTTTGAAGAAT
TGGAAAAGCGGGATATTGCATTCTATCAAACAGACCTATGTGCCAACTGAATGCGGAACT
CATGAGCCGCGGGCATGGCAAGATAGCGTTGTGGACAGGGCTCACGAGTTACAGCGCCCC
GACGACCATCTCCCCCTCGCCAGAGTGCGCACTCTCATTGCCGCTGACGTCACTGGCGCA
CAATTATTCCCATTCACTCTTACGGCCAGAGAACTAACGAGCATACCCCATATTTCTCAC
TTACACATAGGTCTGTTTGGTAGAAATACGTCCAT
>Btab-B-G1119-Map4|NW_017552210.1|1|580|580|0.0|100|95.690|T
CCCAGTTCGGTTTTCCGCTGCCTGTGGAATTTATGTCTATAGCCGAGATTCCGTAAGGAG
CCGCAAGCTGTTATTACGCTATTCCCGAGTGTGGAATTTATGTCTATCGATAACAATCCT
GAGCACGCGGCGGGGTCCCAGTTCGGATTCCCGCTGCCTGTGGAATTTATGTCTATAGCC
GAGATTCCATAAGGAGCCGCAAGCTGTTATTACGGTACCCCCGAGTGTGGAATTTCTGTC
TATCAACGACATTCCTGAGCTCGCGGCGGGGTCCCAGTTCGGATTCCCGCTGCCTGTGGA
ATTTATGTCTATAGCCGAGATTCCGTAAGGAGCCGCAAGCTGTTATGAAGCTACCCCCGA
GTGTGGAATTTATGTCTATCCACGACATTCCTGAGCTCGTGGTGGGGTCCCACTTCGGAT
TTCCGGTGCGTGTGGAATTTATGTCTATAGCCGAGATTCCGTAAGGAGCCGCAAGCTGTT
ATTACACTATTCCCGAGTGTGGAATTTATGTCTATCGATAACATTCCTGAGCTCGCGGCG
GGGTCCCAGTTCGGAGTCCCGCTGCCTGTGGAATTTATG
>Btab-B-G11191-Map3|NW_017553150.1|2938|2409|530|0.0|100|99.
811|TTCGTATTCTGTCTTAGCCCTTGATCTGCTTTTCGATTCAAGTGTGGCCACCGCGT
TGCTCCAGCCCTGCAGTCAGGCGGTACGATCTACTTTTCGATTCGTAACCGGTCTTAGCC
CTTGATCTGCTTTTCGATTCAAGTACGACCGCTGCTCTGATCCAGCCTTGCAGTCAGACG
GTACGATCTACTTTTCGATTCGTATCCAGTCTTGGCCCTTGATCTGCCTTTCGATTCAAG
TGCGGCCACTGCTTTGATCCCGCCTTGCAGCCCGACGGTACGATCTACTTTTCGATTCGT
ATCCTGTCATTGCCCTTGGTCTGATTTTCGATCCAAGTGTGGCTCCGGCTCTCCTCCTGC
CACGTCTCCGACAACGCATTGGCCAGCTGCAACCTCTGTGGCTCGCCTGGAAAGTGAAGG
CGCTCCCAACTGCGTGAGCACCTTACTCTGCCATCCTCCCTGGCGAAGATCTCCGTCCGT
TCGGGTCAGGTCAGCCTGTGACTCCGGCTCCTTTCTCCTTCCCTGTGGTGCTGT
>Btab-B-G11201-Map3|NW_017553090.1|4802|5227|426|0.0|100|100
.000|AAATTACCTAGTTGCTATAACGAGTGAATAAATACAGACGATAAACGTATCTTAT
TTTATTTTTTGTCGCGGTTGATAAGCTACTCCCTCCTGAGGAGCCGTGCTAAAGAGAAGA
AGGGACAAAAAACTGCAACAAGGAATGTCTGCTTTCAATGAATTTTATTGGATTGCATTT
TGCAAAAAGGAACCACTAGCATTGCAATGTTGCTAAGATTGTGCAACTTCTCTTGTCTTG
GAGGAAAAACCCGATTATCCATTGATAGTTTCTATTTTACTCGCTAAAAACTGTGAATTT
AAGACAAAGTTACCGTCTAAATTTCATAGTTTTTCACGATTTCCGCAATTTTATTGCAAA
GGATGAAGTTGCACAATCTTAGCATCATTGCAATGCTAGTGGTTCCTTTTTGCAAAAAGC
AATCCAATTCA
>Btab-B-G11206-Map3|NW_017565248.1|424|833|410|0.0|100|99.51
2|CAAGGTTTCCGTCAAAAAATGCCATCTTTTACCGAGTTTCAAGAAACGTCCAGGAGTG
TATTGACGGCGGCAATCGTGATCTTCTGCCATCAAGTCGAGGCGATACTCTTGAAGGCGC
TCTGAGCAACTATTCCACCTCGGAAGTATTGCACAGTATCAGACGAAATTGAAGGCGCAC
TAACTTACGCAACTTGACTGGTAGCGTTTATCGTGCGATCTGCGACTCCTGTTCGATCAA
TTTTTTTGAAACTCAGTACCACGTGGTATTTTTTGACGGATAACCTGAATTTTAACTAAA
ATTTTCATAATTCAAAAATGCAAGATAGTGGATTTGGTCTAAGATGCTACCCCGGCACCC
TGTCTGATTCCTTTCTGTAAGACTGGGTGGCAATGGATGCTTTTCACATGAG
>Btab-B-G11210-Map11|NW_017548287.1|974106|974487|382|0.0|10
0|99.738|CACGGAGAAAGAAAACTCGTGCGTGGGACCCGAAGTTTAGGTCATATGGAT
CTCTGAAGTTTTCAGATTGAGCATCTGAACACTTTAGGTCTAGCTGCCGAAGTTCGGATC
ATACATCTGAAACTTCAGTTCTTACATCTGAAGTACTTCAGATGTGAGAACCGAAGTACT
TCGGATGTGAGAACCGAAGTACTTCGGATGTGAGAACCGAAGTACTTCGGATGTGAGAAC
CGAAGTACTTCAGATGTAAGAACTGAAGTTTCAGATGTATGATCCGAACTTCGGCAGCTA
GACCTAAAGTGTTCAGATGCTCAATCTGAAAACTTCAGAGATCCATATGACCTAAACTTC
GGGTCCCACGCACGAGTTTTTTTTCTCCGTG
>Btab-B-G11229-Map20|NW_017547113.1|2397381|2396884|502|0.0|
99|99.004|ATTAACCCATTGACTTAAAATGACGGCTCCCAGCCGTCATCGCAGCGCTG
GGCCAGCTCTGAAATGACGGCTCAGAGCCGTCCGCTGATTGTTTGCGTTATTTCGGCAAT
TCTCCGGTAGATTGCGTTCTCATCAATGTTTATATGAGTAGTGTGGCCACCCTATGACTT
ATTGTGTAAGGTAATTTCTTGTTTTGTTACGGTATTTTCATATTACTGTGCGTTTGCACA
TGAAATAACCTCAAAATTTTCTGATTTTCGCTGATTTTGCGATTTTTGCGATTTTGACAG
CTATAAACCACATAAAAAAATCATTGTGTTCAAAGTTTTCACCATTTTTCTCAAACGTTG
TATTGTGAATGCTTATTTTGTCAATTTTCACCCTTTGAGAAATAATTTCTGGATTATTTT
GAAGTGTTCAAAGTTGCTGATTTTCGCCAAATTAAATCGTAATTCCTGGCCCGGCAGGGT
CAAATTAAATCATAAGTCAATGGGTTAA
>Btab-B-G1125-Map20|NW_017547102.1|3201350|3200610|751|0.0|1
00|94.674|CAGGACCGGATTTTCCTTCTTGCCGCCCATGGGCCGCCTGTATTTTGCCG
ACCCCTTCTCATTCATTTTGTAACATCAAAAAAAACCATCAAGGGAACGTGTCAGCGGGG
GAGGGGTGCATAAGAAGCGTTTAATCGTGCTGAACACAGTTTTTGGGAAAGCCCTGTCAA
CACTACTAGCAAAGGTCACGGAACTTCGCGCGAAAGTCAAGTTTCGTAAACCTATCTCTA
ATGGACAAGGCCTTCCATTCATGAGAAATTAACGAAAAAATTATGAAAGAACAAACACAA
AATTTGGTTTAATGTTTTTAACTTCCGCCGTCGCGCCGCGCCGACCGCACCGTGTTTGGC
GCAATGCGTGAAGTATGCATGCATTCTTGTAGGCGCTAATATGTGTTACATGCCGATTGC
CGCGCCGAGGGATTCTCCTTTTCATCTCAAGTCTTCGTCATCATTTCTCCCTAAGTCACG
CCGTTTCAGGCCAAATTGCTGTGTGTTTGGTTTCTCTCTTAACTCGACTAATTAAAGGGG
CTGTCTCTTATATCACTGAAAGACGACAAAATTAGAAATTACTATACTCTCAGGAAATGA
GAGATTTTGTAGCCTTTTCTCGTTTGTAATTTTTTTTTCTAAATCCAATTTTTTTATACA
CCTACATTTAAAAAAATTGCGGAATTTGCCGCCCCCTAGATTTGCCGCCATGGGCCGCGG
CCCATGTGGCCACTCCCTTAATCCGGCCCTG
>Btab-B-G11251-Map6|NW_017558861.1|572|19|558|0.0|100|97.133
|ATACATCGCAAATCACGCCACGCCACTGATAATAATCAGTGGCGTGGCGTGCTTTGCGA
TATATAGCTGTTCTGCCATTTAAACCTAGGGTAAAGAATCGATTACCAAGGTGTTCGCTG
CGAACACCCTGATTATCGATCCTCCTTTTCCATAGGTTTAAATGACATAACAATCGATAC
ATCGCAAAGCACGCCACGCCACTGATAATAATCAGTGGCGTGGCGTGCTTTGCGATATGT
CGTTGTTCTGCCATTTAAACCTAGGGTAAAGAATCGATTACCTAGGTGTTCGCTGCGAAC
ACTCTGATTATCGATCCTCCTTTTCCATAGGTTTAAATGACATAACAATCGATACATCGC
AAAGCACGCCACGCCACTGATAATAATCAGTGGCGTGGCGTGCTTTGCGATATATCGTTG
TTCTGCCATTTAAACCTAGGGTAAAGAATCGATTACCAAGGTGTTCGCTGCGAACACCCT
GATTATCGACCCTTTTCCATAGGTTAAAATGAAATAACAATCGATATATCGCAAAGTACG
CCACGCCACTGATAA
>Btab-B-G11256-Map3|NW_017547107.1|8187061|8187565|506|0.0|1
00|98.617|GTGATTTGTTAGAGGAAATTTGGCAACGTCTGAAGGCTCATGCGGCGTTC
TTCTTGAGCACGGTAGTACTAGAGTCCCTTTATACCCAGAGTTAAGACAACTCACTTTTG
GTTGGGCTGAAAGTGGCCTAAAAAAAAATCCAATTCTGATTGGTTCTCGCTCATGGAGGC
CGAAACGAGTGCACCAAGATGGCGGTACCTCGAATGTGAACAAGAATAATGAAAACATCA
CCTAATTGTGGTTTATCAAGAGTAAATTGTTATTTCCATCGGTCCAAAATGAAAATAGAT
TAAGAAATTATTCACAAACCAATCTCATTTTCTTTTTAATTGATCAATTTGTTGATGTTG
TTGTTTTTGTGTGACAGACATCGCAGGATTCCTGATCCTTATCCCTCAATATCGTTCGTT
TGGGTGCACTCGTTTCGGCCTCCATGGCCAGCAAAGGCCGGCTGCCAGTCAGCTGATAAT
CGAGTTGTCTTAACTCTGGGTATAAAGGGACTCTA
>Btab-B-G11267-Map4|NW_017566728.1|1474025|1473606|420|0.0|1
00|98.571|AAAAAAACTCGTGCGTGGGACCCGAAGTTTAGGTCATATGGATCTCTGAA
GTTTTCAGACTGAGCATCTGAACACTTTAGGTCTACCTGCCGAAGTTCGGATCATACATC
TGAAACTTTAGTTCTTACATCTGAAGTACTTCAGATGTGAGAACCGAAGTACTTCGGATG
TGAGAACCGAAGTACTTCGGATGTGAGAACCGAAGTACTTCGGATGTGAGAACCGAAGTA
CTTCGGATGTGAGAACCGAAATACTTCAGATGTGAGAACCGAAGTACTTCAGATGTAAGA
ACTGAAGTTTCAGATGTATGATCCGAACTTCAGCAGCTAGACCTAAAGTGTTCAGATGCT
CAATCTGAAAACTTCAGAGATCCATATGACCTAAACTTCGGGTCCCACGCACGAGTTTTT
TTTCTCCGTG
>Btab-B-G11273-Map4|NW_017550350.1|16557|16928|373|0.0|99|99
.464|CACCAAGGTACACTCTACTACAGGTATGGACAAATGGAATTTTAGAAAGTCGTCG
AAACGCGTAGATTTGGCAGCGTCCAATGGTACGACTGCGACGCCATATTGAAAACTTATT
TACTTTCTGATTTAAGAGTGGGTTTCGTCAATTTCGTGTTATTTTTTCGTGTTCTTAGTT
AAGGTTTTCGTTATTTTGAGTTCTATAAATTTTTTAAATTCATCTGATGGCTTATCGAAG
CCAACGGATCTACCAGAACCTCATTTTGAACTGCGCGGCAAAGACGGTACGACTTACGAC
GTCACTCGATGTCCTATAATCTCAGCGCTGCCACTTCGGCACCCCGTTTGTCCATACCTG
TAGTAGAGTGTACCTTG
>Btab-B-G11276-Map5|NW_017549015.1|14922|14551|372|0.0|99|10
0.000|GGTGCTGTAAAGAGTCAATAGCCCTCCCGCCAGAATTTTGAAACTTGTGTTTTC
GGTTTCCTCCGCCAACAGCGCGCAGGCGGGGGAACCCGAAAACACAAGTCAGGCGAAGCC
ATTCCGTTCCTAGACATCAGTCTTGCGTGATGTAAGTTTTTCCCTTTTTTTGAAATCAGC
CCTTCGGGGCTGAATCCTTTTTGTTAGTTTTAGTGTTCATGATTGTGTGATCCATTGTGG
AGGTTGGGCATAGGAGGGTTCCTCCTATTTCCGCGTTCTTTTCTTTTTTTCTCTTTTGGA
TGTCCTATCCGTTATCCCTCCAGGACTCCGGTCCACCAAGGCGGCTTTTCCCCTAGCGGG
AAAAGTCGACCTTTACAA
>Btab-B-G1129-Map8|NW_017547112.1|3536048|3536625|592|0.0|99
|94.764|GCTGCCGTGATAGTGAAGAGAGCAGTAAGTGTCACATTTTCGAAATCGAGTT
TCCTTCAAAATTCGTCTAAATTCTTTCAGATGAAATCACTGAAATTGCTAAAACAGCGAA
ATTCATCTTAATTTTATCAAAACGAGACATATGAAAAAGCCGTAAGTGCGCAAAAAATGA
CGTAGTTTTAGGCAAGACAGCAGTAAGTGACACTGACTCTCCAGAGAGCCAATGAAAGCA
GTGCTTTCAGGTAAAGTGCCGCCCTCTTCTGACAATTTCTAACTTGAAAATGTGTTTGTT
GTGTGTCCAAAACGCAACCATGAAAGCATGCAAAAGATAGCACTTACGGCTGTCTTGCCT
AACAATAACCTAGCATGAAAATGAAAAATGCCTTTTTTATGTAATTGAAATGAAATCAGT
CGATTCTTAATCATCAAAATCGATTTCTTGGAGTCTTTCGGACATTCAGTGGCAATTTGA
CAAAGAACGGCTTCCTTCAATAAAATTTTCCGGTCAGAAGCTTCTGAGACTGTTTTCTCA
AAACTTCATTTTTGAACTCACTGCTCTCTTCGCTATCACGGCAGAA
>Btab-B-G11293-Map3|NW_017549490.1|796251|796696|446|0.0|100
|98.430|ATGTCGCAGGCAAATAGACAGATCAGGCATTTTGTTAAATGCCTAGGCAAAT
AGTTAAATATTTGTATTTAGACTGAAATTCTGATTATTTTGCTAACTGTAGACGAAATAA
TTATCTGATCATGTGGAAAAGACTTCCCTGTAAAAACTTGTTCCATACGATCATAAATAC
GTTTTTTCTGGTCCTTAAATGCGAATTTATCTCAGAATATGCAGCATTTCATAAAATAAA
AAGTTTTCACAATTTGGACAGATGAAGAATTAGGAGAAGCAGTTTTGAACGGAAAATAAG
ATGACAGTTTGTACTTGAGCGGGTTTTTTGTCTCAAAAAATTGAAAATTAGAGAGGTCTT
TGTAAAAACGTGAAAAACCTCGTAAACTCTAAAAATTTAACTATCTGCCCAGGCATTTGA
TAAAATGCCTGATTTGACCATTTGCCTGCGACAT
>Btab-B-G11300-Map10|NW_017552810.1|1431302|1430871|434|0.0|
99|98.157|TTTTTTTTTTTTTTTTTTTTTTTTTTTTTTTTTATTTATTGAGAGTTTAG
TGGCTTCTATTCCTTTAGGAATCTACAGCCATCTATAGGCACTATTTATTGTCCGAAGAC
ATCAGGGAGTTTGGTAGACATCCATGCTCGGGCTTACAAATTTTCACGGATTAAGGCCGA
GCGAATTCTGCTTACAGATCCACTCGTCAGTTCCATGAAAATTTGTCGCCACCACCGGGA
TTCGAACCCGGGACCTATTGACCTAGAGTCAGACGCGCTAACCACTAGGCCTACCTGGCC
GGCAACCTCAAACCTGCTTGCTGATAACAGCCATCTTGTTTGTTTATTTACGGCCCTAAG
AGCATCGTGTCAGCCTATTCGCTCGCGACCAATGAAAAACCGAAACAGTAATGGCCATAC
TCTGTCTATAAAGGTACTCTAG
>Btab-B-G11308-Map9|NW_017548293.1|1221922|1221550|373|0.0|1
00|100.000|CTAGGAGAGATCGGGTCCGTAATGATAGAGTGCGTCAGATAATGGAAGT
CGAAAATGACATCGTGTTCGACGTCATGACCAAACAACTTGTTTGGTATGGTCATGTCAA
TAGGATGACGGAAGAGAGGCTGCCAAAAAAGATGCTTGATTGGGTTCCTCCTGGGAGGAG
ACGTAGGGGACGCCCAGTGAGAGGTTGGCGACAGGGGGTGTTAAATGAGATAAGAGATTG
TCAACTCCCTGATGACCTGTGGGAAGACCGAGCTTTGTGGCGATTAGGCGTCGCACAGCG
CCAAAGAGCGCTATAAAAGCGACTCATATATATATATATATATATATATATATATATATA
TATATATATATATATATATATATA
>Btab-B-G11315-Map3|NW_017554217.1|4066|3563|505|0.0|100|98.
614|CCCTGCTAAAAATGGTGAGTATAAATGAGTAGAAAATCAAAGTCTTGTGAATAGAA
CTCAACTCATATGATTAGAATTTCAACTTATATGAATAGAATTTCACTCATATGAGCAGA
ATTCCTCTATTCAGTTTTCGCCAACTTATATGATTAGAAATTCCAACTCATATGACTTGA
GATTTCAACTCACATGAGTTCAGCGTTGAATCTACCGTGTCCGATATCTCAGAAACTAGT
CACCGCATCAAAAAAATCATAAGAACAAAATGTTTTTATTTTTCAAATTTACAAATGTCG
GTGTCTCCTGGTCAAAAACACACTTCTGAAAAATGAAAAAAATTGAATTCAAATGAGTTG
AAATTTTCTACTCTTATGAGTAGAATATTCTAATGATCTGAGTAGAATTTCTTCTCATAT
GAGTAGGATTTCTACTCATATAAGTAGGAGGTTCTACTCATGTGAGTTGGCGAATTCTGA
ATAGCCTACTTGTCATTTTTAGCAGGGA
>Btab-B-G1133-Map3|NW_017554646.1|457793|458428|641|0.0|100|
96.724|TTCAGTGGCGTAACGGGCGCCCCCGCAGACCGTGCTATGCAGGGGGGCCCAGG
CGCCTAGGCTAGGGGGCCCTCGGCCGCCGGATTTTTTTTCTCTCCCTCTCTATGATACTT
AGCTTTGGTTTCAAACTTTGGGCCTTCACTTACCGAGATGGGGCTTCTTCCTCTGATTTG
TATTGTTAGCTCGGGGTTTTTCATACTTCTTTCGGACTGTTCCGAACTTTTTGTTTGCTG
GAGGGCCCCTGCCCTGCCTTCCAATGTCCACTCAGTGATTACTAAAAATTGTCTCTTTTT
TTGTCACTTTTCGTATTTCGGGCTTTGAGAGGTCCAAGAATCTCCTTGGCCTTGGGCCTG
GGCCCCCCTGTAGATCCTTGGGCCTGGGCTGGGCCCCCGCCACCCTTTAGATCCTTGATC
CTTTAGGGGCCCCATTTAATCGGGTACGAGATCCGGGCCGGTGAAGGGGGAGGCATTCCA
AGTCCAAGTCCGTGATTTGAGATGTATCGGGCCAAAAAATGGGAAGGGGCGAGAAAGGGA
GAGGGGCGGAGAGGGGATAATTTTGGATTTTATCGACATATTGAGGGGGGGGGGCTAGAA
ACATTTTTGCGGGGGGTCCCAGCGGAAGTCCGTTACGCCACTG
>Btab-B-G11337-Map3|NW_017547654.1|83231|83625|395|0.0|100|9
9.494|TAGAGTACCTGTATAGCAAGAGTATGGACAGATGTGAAACTCCGAAAATACATC
AGGCCTCCACCGATGCTTCTGCAAATAAAGTTAGGGCCCAGAAATGCAGCCAACCTATAA
ATTCCAAGTATCCTGGATTTAAACAGAGTGATTTACTAATACTAATGTTCGAACCGTCGT
TTCTTAAGCACGTGTTTGACTCAGTTTTTGCATAAATTTACTCAATTTTGCGGAAGAACG
CTCATTTCTTTACATTCTTGGCTATCTTGGTTAGTATTGGAATCTGCAGACTGGCAGTGA
AATTTTGTGCGTTAGAAGTTGGTTAGAAGGGTGGCTGCACTTTTGGGCCCTAAGCCCTCC
ATGAAGCGATCTGTCCATACTCTCGCTATATAGGTACTCTA
>Btab-B-G11339-Map3|NW_017555888.1|397979|398365|387|0.0|100
|99.742|TTGGACGTAGTTCTACCAAAGAGACCTATGTGGAAGTGAGAAATATGGGGTG
TGCTCGTTAGTCTCTTTGCGTGGCGAGTGAATGGGAATAATTGTGCGCCAGTGACGTCAG
CGGCAGTGAGTGCGCACTCTGGCGAGGGGGAGATGGTCGTCGGGGCGCTCTAACTCATGA
GCCCTGTCCACAACGCTTTCTTGCCATGCCCGCGGCTCATGAGTTCCGCACTCAGCTGCA
CATAGGTCTCTTTGATAGAATGCAATATCCCGCTTTTCCAATTCTTCAAAAGGAACCACG
CCCACTTTTACATTGCTTCTTATCCAGATTTCTAGAGCACACCCCACATTTCTCATCGCC
ACATAGGTCTGTTTGGTAGAAATACGTCCATTTTA
>Btab-B-G11340-Map3|NW_017564655.1|1784137|1784518|382|0.0|1
00|99.738|TGGACGTATTTCTACCAAACAGACCTATGTGGAGGTGAGAAATATGGGGT
GTGCTCGTTAGTTCTCTGGCCGTAAGAGTGAATGAGAATAATAAAGCGCCAGTGACGTCA
GCGGCAACGAAAAAGCGGGGGCGCATCGAGGGGATCGTCGTCGGGGCGCTTTAACTCATG
AGCCCTGTCCACAAGGCTCTTTTGCCATGCCCGCGGCTCATGAATCCCGCATTCAGTTGG
CACATAGGTCTGTTTGATAGAATGTAATATTCCGCTTTTCCAATTCTTCAAAAGGAATTA
CGCCCTCTTTTACATTGTTTCTTATGCAGCTTTATAGAGCACGCCCCATATTTCTCACCT
GCACATAGTTCTGTTTGATAGAAATACGTCCA
>Btab-B-G11342-Map6|NW_017547292.1|1529024|1529397|374|0.0|1
00|100.000|TTTTTTTTTTTTTTTTTTTTTTTTTTTTTTGTTTAAACGGAAGTGAAAA
TCTGCTTTCTCCCGCACTGGATTGAGGGGGAACCAGATCCGTGGATCCAGTGCCCCCAGA
TCCGGCGGGCCCCGGGGGGGTTTTCCAGACCCGCTCCCGGGAGACCAGATACCAATCGCG
GCCCAGACCGAGTGTAACGTCCCGGGCACCGCTGCCCGGAGACCTCGGCCTGGGAGTGTG
AATGGTTATGTGGGTTTGGCCTATGACGGTGGGCCCGCCAAACACTAACAACACTCCCCT
TGAGATGCATCCGCACTACGCATCCCCTTTTGTCCGAGTTGAATTCCCACCCAACGGTCA
ACCTGCGGTCATTACCTCGTCAGGC
>Btab-B-G11365-Map3|NW_017547114.1|477850|477435|416|0.0|100
|99.038|CAGGGGCGGACTGGCCATGGGGGCGGGGAGGCAATCGCCTCCTAACAATTTG
CCGCGGAGGTCCCGAAGGGGCCCCCGGCGGCGAATTTTTTCGAGTCATCGTTTTTTCCCC
CGTCATGTTGTAATTTTCCTATCCTTTTCAGTCACTAAAAGTCCCCAAAATCCTTGAAAA
TTTGTCTCTAAGAGACATGAAAGGTCGCCTAGAGCTACGTGATGAAGGGACCCCCGAAGA
ATCCTGAGAATGGGTTATATTTTGAAGTTCAAGAACTGTAGAATTTAACTCCAATAATGC
TTAAAATTGCGTTTAAAAAGTGTGACATTTTCAAAATTTTCCGAGGGAGGGCCCCCGGAC
CTTCTTAGAGGGGCCCCCACATTTAGGTCGCCTCCTAACTTTTCGACTACCAGTCCGCCT
CTGG
>Btab-B-G11370-Map9|NW_017560831.1|2068|2441|374|0.0|98|100.
000|TGTTGTGGGAACGCTTAAGTCTTTACAGGCTTAAGTTTCCCACATTCGGCTCCATA
GATGAGGCGTGCTTTGCGTCATGGCTTTTCGTGAGAATTCACGGATTTCCATGGCCAGCG
ATAGAGATAGGTCCGTCGGAAGTTAGCGCTTGTTTATGTCTAAACGTGAAGCTTCAGTGT
CGCGGAAGTGCACACGTTTTGACATAAAAAGATTCGGTGATCACATGGGCGAGATCAGTC
TCGAGGAAAAGATTCCCAGATGATCCGGTCGGCCCCTGTGAGTGTAGCTTGAGAAATTAG
AGATATACATGTTCATTTGTTCATTATTCATATATTCATTGTGTTCTTCATTTGTGCGCG
ATCCCCCCCACAACAATA
>Btab-B-G11395-Map3|NW_017547507.1|3276583|3277017|435|0.0|1
00|98.621|AAAATCTACCCGGAAAATATTATAAATATTATGTTGGAAAATAAATCAAA
TTGGAATTATGTATATAAATTTATTAAGGACATTTTAATTAAGAAGAATAAGATTTTAAA
TGGAAGTATTAACTCATTCCCAATCAATAATAATGTACCCTCCCGAAGTAGTGTCTTAGA
CGGTTCCGGGAATGATGATTACAACTCTATTTTTTAAAAAAAATTAAATGAAAATAAGTA
AATAGGTAGAGACATGAAATGCACAATATAACTAAATTGATAGTTGATATGTAGCTATAT
GTAAGTAATTTAATCTATTTTGTACAATTACTATGTCAATTGCACTTCTTCCCAATTTCG
AGCAAGACTGCTGTCGGTCTTGTTTCAAAGTTGTTATCTGATAAATAAAATCATTATTAA
TTAAAAAAAAAAAAAAAAAAAAAAA
>Btab-B-G11398-Map3|NW_017547142.1|1761222|1761648|428|0.0|1
00|98.832|AATTAAAAAATTAAACACTAAAAGTGGCCCGAAACTGAATGTAACAAGGT
GGAGAAATGGTGCTGGGTCCACACCATTTCGCCGGGAAACAAAGCCAAGAAATACCAAAA
ATTAAAATTAGAGTCAAAAATAAATTTTTAGAACTCTAATGCGCACCAGTATGAAACTGA
GGGGGGAGAGTGTTCACTGCTGAGTGTGATCTTCTGATGAGGTCTAATAAGGCCCAAACC
GGTAAAGATCTCTCGGCGTGACTCCAGCTTAATATTCCATTGCAAACTGCCTGAGCTGAA
CACTCTCCCCCCTCAGTTTCATACTGGTGCGCATTAGAGTTCTAAAAATTTATTTTTGAC
TCTAATTTTAATTTTTGGTATTTCTTGGCTTTGTTTCCCCGCGAAATGGTGTGGACCCAG
CACCATTTCTCCACCTT
>Btab-B-G11407-Map20|NW_017549038.1|5690487|5691057|571|0.0|
99|98.774|GAATCTAGGGATGTCGATACTTATCCGATACTTGCAAAGTATCGATACTT
TCGATCGATACTTAACGATACTCGGCATCGATACTCCACGATATCGATACCATGCAGTAT
CGATGCCAAGACCCCAGTATCGACGGTTTCGATACTTAATCTGATTTGGCCATGAAGAAG
GCCTCTTTTTCTTTTTTAAAAAATTCTCTCCCCACTATTTCACCTTCATGATGCACTGTG
AGTACTGTGACAAACGACGGAGTAATCAAGTTTCTCAAGATGATTATACTTCAATAAAAA
TGTTAAAAGCTCAGTTCGATAAGTGTAGTTAAGGGCTCAAAATGGTTGACTAAGGACGCG
AACAGGGCTTTTCCGAGAGAGGCGTAAATCTGGAGGGATTTAACGGCCGACAGACATACG
CACACTCAGAATCACGGCATAATTCAGAAATAGTATCGATGGTATCGATACCTCATAAGT
ATCGATACTTCAGCTCGATGCTCGATACCGGTATCGATGCTTAGAGTCGATACCAGTATC
GATACCGAGTATCGATACTTCCCTGAGTATCGACATCCCTA
>Btab-B-G11428-Map9|NW_017547203.1|1400147|1400582|437|0.0|1
00|97.941|TGGTAACGTTGCATGGTGTCAACGATGATGGTGTCAACAAACCTAAAATC
TGATCATAGAGTCAACAATTGTTGACGTCGTGCTCAGGCAGTAAAACGCAAAAATGGGCC
CTGATCATGGTGTCAACGATCACGGTGTCAACAAACAAAAAAACATCTTCCTTATGAGTA
AAATTAAAAATTTAAGTGCACAGGAGAGGTCTGGGTCACGTATGGTTGGTTAGATTAGAT
TAGAACACAAGAAAAACAAGACTTAAAAGTTGAAAGATGTTATAAGGGGAAGTTTTAAGT
TTTGTCGACGTCGTGATCGTGGACACCGTGATCATCTTTCATAAGAGTCAGAATTTTTTT
TATTTTTGGATGATCATGGAGTCAACAAAAACTTAGAAAAACTGTTTGTTGACACCGTAA
TCGTTGACACCATGCTACGTAATCAT
>Btab-B-G11437-Map3|NW_017547298.1|1441269|1441645|377|0.0|1
00|100.000|AAATGGACGTATTTATGCGAAAAGGAGCTATGTGGAAGTGGAAAGATGG
GGTGTGCTCGTTAGTTGGGCCATAAGAAACAATGTAAAAGTGGATATAGCTCCTTTTGAA
AAAATTGAAAAGCGGGATTTTTAATTAAATCAAAAGGAGCTAAGCGCCAAAAATATGCTA
ACTCATGAGCCGCGGGCATGGCAAGAGAGCCTTGTGGACAGGGCTCATGAGTTAAAGAAG
ACGGAGGAGGAGTCGCGCCGGCGGCTTCGTCTCCGCTGACGTCACTGGCGCACAATATTC
CCCATTCATTCTTATGGCCCGACCACTAACGAGCACACCCCATCTTTCCACGAGCACATA
GCTCCTTTTCGCATAAATACGTCCAAAT
>Btab-B-G1145-Map6|NW_017547331.1|3362677|3363315|640|0.0|97
|95.156|CGTGCTCAGGAAAAACGCCGTATGAGCCTTCAGACGTTGCTAAGTTTCCTCC
GGTAAAACCCCAATTTACTGGGAAAATGGACCACTAGATAAGGTACGAATTTCAGCATTC
TGATACATGTTTCTTAACCAAAATTGCACGTAAAACACGATGCACACAACGAAAATTACC
GAAATTAACTCCTTACGAAGATATTTAATGATTCTTAATGCGTGAATTCAAACCACCCGC
TCATGAAAACACAATGCTCTACGTGATTCACATCGCGCGCTAAACGTTATCATGACAGTC
TCTGCGATATAAAAATCTGGCAACCTTAATCTTGACGCTTTGGCTCAGTTATAGCAAATT
GCTAATAGTTTGAACAACACATGATGGGAAATGAACATTGCTCGATTGAGAAGCTTGCTA
AAACCGTTGTAGTGGGCGATTTGACTCACGTAGAGTTTTGAGTTTCTTGCGAGCGGGCAG
TTCAAATTCCTCGTAACCAATGTGAAATAAAAACGTTAATATCTTCGTTAGGAGTTGGTT
TCCGTAATTTTCGTTGTGTGAATCGTTTTCCGCGTAAAATTCTGGTTAAGTAACATGTAT
CAGATCGCTTAAATTCGTACCTTGTCTAGTGGTCCATTGTGAATATT
>Btab-B-G11459-Map3|NW_017551820.1|1388652|1389068|417|0.0|1
00|99.041|AATCAGGGGCGGACTGGTAGTCGAAAAGTTAGGAGGCGACCTAAATGTGG
GGGCCCCTCCTGTCGTTCGGGGGGCCCTCCCCCCGGAAAATTTTGAAAATTTCACACTTT
TTAAACGCAATTTTAAGCATTATTGAAGTTAAATTCTACAGTTCTTGAACTTCAAAATAA
CCCATTCTCAGGATTCTTCGGGGAACCCTTCATCACATAGCTCTAGGCGACCTTTCATGT
CTCTCAGAGACAAATTTTCAAGGATTTTGGGGCCTTTTAGTGACTGAAAAGGATAGGAAA
ATTACAACATTACGGGGAAAAAAACGATGACTCAAAAAAAATTCGCCGCGGGGGCCCCCT
CGAGACCTCCGCGGCAAATTTTTAGGAGGCGATCGCCTCCCCGCCTTTATTGCCAGTCCG
CCCTTGG
>Btab-B-G1146-Map3|NW_017549848.1|1112|469|649|0.0|100|96.61
0|GGGGGGACCAAATTTTTGACCCCCCTAGAAGATGGTCTCCTTTAAGATAGAAAATTTC
ACAAAGTTTCGTTTTTCTATCTCTAACCGTTCAAAAGTTACGAGGGGGAGTACGGACTTT
TGGGACACCCTGTATTATACAACTACAAGCAAAATCTTGGAAGCACTATTTCTGACGAAC
TGCCGGACCGATAAGGATGATCTTTACATGTATGTCATCTGTAGTAGATGTAGATGTGCA
AAAAATTATGAAACCCCGAACTTTTAATGTTGTAGAGCCTTTAAAGCTCATGTCACTTAA
GTCCAATGTTAATAGCGTGAGAGATATGTCGTTTCCGCTGGAAACGTCAAGGTGTGGGAT
TCTACCTGAGTGACTCGAATAAACAATAAAACAATGGAAAAGCTCGTGAAGGGCTCCTCA
TTCGAAGAGTTGAGGAACGGTGCATCGCTCAGGGTTCAAGGTTCAAGGTCTAAGGTATAA
GGTTTAACTCAATTTTTCCTGCGTTCTTCCGGCTTCGATTTACGGCATTGGTCAATTTAC
TTGACTGCTGAATTTCAATTAATATTTACAGCAGATACAAAGTAAGAAGGCAAGCACTGC
GTCGCGTCGGGTCGGACCAAATATTATTAACTCTTAACGGTCGAAA
>Btab-B-G11463-Map7|NW_017549967.1|252281|251848|434|0.0|100
|99.309|GGGTGCTAGGTCAAAATGTCCAAAAGAAAATGTCCAAAAGTCAAAATGTCCA
AACCCTGAATGCCCAAAAATCTAAAAAGGCCAAATATCAGAAATGTCCAGCAGACAAATA
AGTCCAAAAGTAGGCAAATGTCCAAATGTGAGATTAGGCATTGGTTGAGTTGTTATTGGA
TTTTTGGGTGCAGGTTTGCAAGCTATTTGTGAATGCAGCCACAGAAACAGATGCGTCGGA
TAATGGAGAGATGCAGGTTAAGAAAAAATGATGATAACATTTTTCATGAGAGCAGGCAAA
TTCTTACTATTAAAAATGCATTAGTGATTTATTTTCCAAATTTTAAGTGATATTGACAAA
CATAACAAACATGGCTAATATTACCCCATTTGTCATGAAAAGCCAAAAAAAAAAAAAAAA
AAAAAAAAAAAAAAAAAAAAAA
>Btab-B-G11466-Map12|NW_017549038.1|6034637|6034252|386|0.0|
100|99.741|CAATTGGACATATTTATGCGAAAAGGAGATATGTGCAAGTGGAAAGATG
GGGTGTGCTCGTTAGTGGTCGGGCCATAAGAATGAATGGGGAATATAAAGCGCCAGTGAC
GTCAGCGGCAATGAAGGAGACCACGCACGAGCCGGGGATCATCGTCGGGGCGCTGTAACT
CATGAGCCCTGTCCACAACGCTCTCTTGCCATGCCCGCGGCTCATGAGTTAGCATATTTT
GGCGTTTAGCTCCTTTTGATTTAATGTCAAATCCCGCTTCTCAATTTTCTCAAAAGGAGC
TATATCCACTTTTACATTGTTTCTTATGACCCAACTAACGAGCACACCCCATCTTTCCAC
TTGCACATATCTCCTTTTAGCATAAATACGTCCAATT
>Btab-B-G11468-Map3|NW_017547174.1|2909136|2909519|384|0.0|1
00|99.740|TGGACGTATTTCTACCAAACAGACCTATGTGCAGGTGAGAAATATGAGGT
GTGCTCTAGAAATCTGTATAAGAAGCAATGTAAAAGTGGGCGTGATTCTTTTTGAAGAAT
TGGAAAAGCGGGATATTACATTCTATCAAACAGACCTATGTGCCATCTGAATGCGGGATT
CATGAGCCGCGGGCATGGCACGAGAGCGTTGTGAACAGGGCTCATGAGTTACAGCGCCCC
GACGACCATCTCCCCGTCGTTGCGCGGCTCGATCATTGCCGCTGACGTCACTGGCGCTTT
ATTATTCTCATTCACTCTTACGGTCAGAGAACTGACAAGCACACCCCATATTTCTCACTT
GCACATAGGTCTGTTTGGTAGAAATACGTCCAAA
>Btab-B-G11485-Map3|NW_017547195.1|930189|930670|482|0.0|100
|100.000|ATGCTATTCATCGAGCCAAGTCGTTCGATCACGATAAAATTAAAAACCCCT
CTTTGGAAGAGTATGTTCCAGACGTACCCAGGTTTGCTCTCAGCCCTATCTATTCAGAAA
AGGCTATAGGTGGGGTAGGTGGCGCCTTTTTACACAGTTATCTACCTTAAGTTTCTAACG
TTTCATGCTTATGAGTCAAAATGAATGAAATCTGCTTTTATTCGCTTGCAGCAAAGACAG
TTTTACCTAAAAATGGTCACGATACATCCAAAGAAAATCGAAATTTAGTTATTAATGTCA
GTTCTTCAACCAATTTTTACTGACATTTTGGCACATAGAGCATCGCGGAGTTTTCAATCT
AACCGTGATTCAGACTCTTTTGAACATTCTATACTGTTATTTTGAGGAAAATATATTTAG
AGCTGTACTCGGGGCCAGGACCGGATCAAGGGGGTGGCCACATGGGCCGCGGCCCATGGC
GGCAAATCTAG
>Btab-B-G1150-Map3|NW_017549490.1|325434|324774|661|0.0|100|
100.000|ACACGCGTATTGAATGTAATTCCTATTCTGATTCCAAGCATGTGGCAGGTTG
AATCGCAACCAGTAAACGCATTAAAGAACAGTAGCTGCTTACATAAACCTTGACTGATTC
TGTGACGTATACAAGGGATGTTGTGAGCTATCGTCTTGCATTCAGCATTTAAGCACTATC
ACTCCTAAAGAGCAAAGAAAAATTGATGTCTTCTGATCGATTTAACAAAAAAACAAATGG
GTCTGGATCCTCTCCTATTACATTTATGTTGCGGTGCTCTTGCAAGCTTAAACACCCTTT
TCAACGATATCAACATCTGCATATACTTTCACATGCACCACCCTACGCCATGGATTGGAA
GTGTGTGCCGAATAGGAATGGATAAGTAGATTTTAATTAAGTCCATGCAATGTCCAGTAA
TAGGGAGACGAAGAAAAAGAGAATAAATCCTCTTGCAGAGATGGTTAAGGAATGCTAGAG
ACGTACTACAATTGGAAGGGAGTATGTTTTGCTTGTTAATTCAATAGGTAGGGCGAACGC
GCGTTTCTTAGCATATATTCCTATCAGTCGTACTATTATGATCTTTGTTTTATTAAAGAA
ACTTTTCACACCTATTTTCTGTTCCAGGGCTAGAAATAAACGGAAATGGACACCTTCCTT
GCTTTGTTA
>Btab-B-G11501-Map8|NW_017555337.1|135200|135609|410|0.0|100
|99.024|CCATGAACATGACTTACTACTGTGATTTTATTTTTTGTGTGACGCATCGGGC
TCTCTACACACCTTTTAGTTTTTCTGTGAACATCCGGCAGCCATGAAGAGGGTCATAGAA
GGGAGAGAGGGTTCTCAAATTTTGTTTTATGCATGCATATGAAATAGACTTTGGGAACTT
TCTATCGACCTAGCCCACTTTTTTCATCAAATCATCATAATTTTGTGAATATACCCTAAT
TTTCCTGAAACACTCACGGGAAACAGCGCATCTCTCTGGAAATGGTAAGTTGAATGATTT
ATGCGACGTTGCCGCTTCATTTTATTAAAGGTCATTAGCGGGAGGGAATCGGAAACGGAC
TTGGGCAGCGGTCATTAGCGGGAGGGAATCGGATCCGGGAGGGAATCGGGTGCCGCCC
>Btab-B-G11503-Map8|NW_017548479.1|276543|276936|397|0.0|100
|98.992|TTATAGTCCACGCCACGAAAAGTGGCGGCTGAGGGGCGGAGCCAGTCGGCCG
GTCCAGTCCTATTGTTGAGGGGTTGAAGCGCAGGTATAGGCCCAGTCATTACCCCAGACA
CGCGTCGAGCGACGGCCGGCCAGGGTGAGTACACACTGAGCGCACCTTGATCTCGGTGCC
CGGGGTGGCATCCAGCGCGACGCATCGCGCCGCGTATTCTCCCCAATTAACGCTGGATGC
CACGCCGCCGGGCGCCGGGTTCAAGGTTCAGTGTGAACTCACCCCGGCCGGTCGTCGCTC
AACCACGGGCCAATATCTGCGCTTCAACCCTTCAACAATAGACTGGACCGGCCGACTGGC
TCCGCCCCTCAGCCGCCACTTTTCGTGGCGTGGACTATAGTC
>Btab-B-G11507-Map9|NW_017547114.1|1855711|1855326|387|0.0|9
9|99.483|TGGACGTATTTCTACCAAACAGACCTATGTGCAGATGAGAAATATGGGGTG
TGCTCGTGGAAGCTGCATAAGAAGCAATGTAAAAGTGGGCGTGATTCCTTTTGAAGAATT
GGAAAAGCGGGATATTGCATTCTATCAAACAGACCTATGTGCAACTGAATGCGGAACTCA
TGAGCCGCGGGCATAGCAAGAGAGCCTTGTGGACAGGGCTCATGAGTTACAGCGCCCCGA
CGACGAGCTCCCCCTCGCGCGTGGTCTCGATCATTGCCGCTGACGTCACTGGCGCTTTAT
TATTCTCATTCACTCTTACGGCCAGGGAACTAACGAGCACACCCCATATTTCTCACTTCC
ACATAGGTCTGTTTGGTAGAAATACGTCCAAGTGT
>Btab-B-G11508-Map3|NW_017547107.1|6556231|6556605|375|0.0|1
00|100.000|TTTTTTTTTTTTTTTTTTTTGTTTTTTTGTTAAATTCAAATCGTTGATT
ACTTTAAAGACAAAATCAGTCAAAGTCTATGAAAATTCTTATTGCAAGCGTGACGGACTA
GACAAGCGTTTCGTGGTGTTTGCTCGTCCATCTCCCGGAGGTGAGTGTAAAGCAACGGTC
TCACAGGCAGGTCACGACGCTGAGGTGGCCGCGCGACCTGCCACAATGTTTTTAAAACTG
TCCCTTGTCATTGACGTTGGTGACGCCAACCGCTATGTCCGAAGTGGCATGCGGCAGGTA
GGGCCACGGAATAACTGCAAGCTTCACCAGTAGGACTAGAACCATTGCACCCAGCGGGGC
GATTATTGAAATGATATCGACTGTAT
>Btab-B-G11548-Map16|NW_017547427.1|2310342|2310804|469|0.0|
100|98.507|GGGGGGAGGGGGGTGTAACGAAGAATCAAATTCTCCGTTTTAAGTTTTT
TTTTTTTTAAAAATGAACAGCTGTTTGTTTCACGCGAAGGAAGGAGTGAGTCATGCAGAG
CGCGGCGGCGGAGTCGGGCCGAGACCGAGCGGCGCCCGGCGCGATCAGCTGATGCCGGAA
AATAAAATTCAAAAAACAAATTGCCTCTCCTCTCTTGTCATAGCTCACACACACATACAC
AAATTCCCTGTTTTTGAACTTTCCAAAATTGTACGTTTTACTATGAAAAAGGGCATTTTT
CCAAATTTTAAATATTTGAACGCCTGGGCAAAATTTTCCCAAGCTGAACTATGTAAATAT
CAGGTCAAACTTTGAATTTCATGTATCAAAATTTTCAGTACAAATGTGAAGATCGCGTTC
CAAGAACTTGGAAGCGATTTGGTGGGCTTATGAGTCAAAATGTGATCCTACATC
>Btab-B-G1156-Map13|NW_017547113.1|5781165|5781779|626|0.0|1
00|95.687|TCAGGGCCGGATTAAGGGGGTGGCCACATGGGCCGCGGCCTATGGCGGCA
AATTTAGGGGGCGGCAAATTTTGCGATTTTTTTAAGTGAACGTATAAAGCAAATCGGATT
CAGAAAAAAATACGTACGAGAAAAGGCGGCAAAATCTCTCATTTCCTGAGAGTACAGTAA
TTTCGCATTGCGTCAAACACAGTGCGTTCAGCACCGCTCGACGTGAAACGCATAACGCCT
ACAAGACTGTAGAAATACCTCACGCATTGCGAAAAGCACAGTGCGGTCAACGCGGCGCGG
CGGCGGAAGTTAAAATTATTAAACCACATTTATGTTTGTTCTTTCATAATTTTATCGTTC
ATTTCTTATAAATGGAGGGCCTTGTTTACACAGAGATAGGTTTACGGAACGTAACTTTCG
CGCAAAGTTCCGTGAAATTTTGCTGGTAGTGTTGACATAGGGCTTTCGCAAAAAAAATGT
GTCCAACACGAATAAACGCGTCTTATGCACCCCTACCCCTCCGGCACGTTCACTTGATGG
TTTTTATTGATGTTTCAAAACGAATGAGAAGGGGGCGGCAAAATACAGGCGGCCCATGGG
CGGCAAGTAGGTGAATCCGCCCCTG
>Btab-B-G11567-Map4|NW_017547301.1|136694|136189|507|0.0|98|
97.436|GGGGGCCTCCCCCGGAAAATTTTTGAAATTTTAACTCTACTTTAGCGCATCTC
GAGGCACTTATGGCGCTAATCTTGCTTCAATTTCTGCCCAAAAATCACCCAGTTTTATGC
ATTTTAAGGTTCCGGAAAATTTTTGAAATTTTAACTCTACTTGAGCGCATCTCGAGGCAC
TTGTGGCGCTAATTTTCCTTCAATTTCTGCCTAAAAATCACCCAGTTTTATGCATTTTAA
GGTTCCGGAAATTTTTTGAAATTTTAACTCTACTTGAGCACACCTCGAGGCACTTGTGGC
GCTAATCTTCCTTCAATTTCTGCCTAAAAATCACCCAGTTTTTTACATTTTAAGGTTAAA
ATACTTTGAAATTGTTGCATTCAACAGGTTTTTCTATTTACAGGCATCCTCTCACGGGCC
ACGGCGACAGAGACTTACCGTTGAAGAAGGTCTTTGTGCAACATCCAGAATTTCTGGGGG
GGGGGCAGATGATACTATTTTCAATTCTAGGGG
>Btab-B-G11575-Map6|NW_017547243.1|270739|271186|448|0.0|100
|99.330|GTGTTTGAAAATCTCCGCTTCTACGACACATTTGACATCATTCCTTGCAGTT
TATACAGAATTTTCTTCGCATAGAGAAGAAAACTCACGGCAGTTTTAAAGAATTGCCGCT
GAGTAGTTTTCCGTTTAAAAAATGAAGTGTGACAGGAAGTCTGCGACGTCGTAAACCGAG
TTATGTGATTGCCGACTTACGCCGTCGAATCGTTTTCCAGTGTCATTCTAAAGATTCGCT
ACCAATTAAAGTTTGTTAAAAGGAACTTTAGGCTACTTTTAAAGTGAGAGGAGTCTTATT
CAGTCTTTATTCAGTCAACATCGGCAAAGAATAGGTTTGAATCAGTAATTCGCCAATCAC
GTATCTCGGAATTCAGTGTTGGACCTTACTTCCACAAACACATAACTCGGTTTTTCAGTC
ATTTCTCCTGACAGACGAGAATATTATTCAAAATGA
>Btab-B-G11582-Map3|NW_017547100.1|149800|150208|409|0.0|100
|99.267|ATGTCGCAGGCAATTAGCAATCGCCGGCAATTTGCAAGCGGTTCACACGTTG
TTTCCATAAATCGCAATTATGCGCATCGGCATAATGCAATTTTTAGGGCTTATGATCTTC
AAAAGTATGAGCTCGGCTTGAAGCGCCTTCATTTTTTGTGATACTCAACGCTTTGTCACG
AAGTTAGTTTAGTTGCCTGTCCGATCTCAACCCAACTAATGTCACAGAGTTCACTCCACG
TTCTTCTAAGTGTGCATATTCCTGCCATGTTTTTAAGAATGGAAAAGTGTCCATTCACAT
TATTGGCAACATAATCAGCACTCTAATCTTGTTCTTTTTTTTTTGAATTTTATGATTCTC
TATATTTATCCACCACTAGCTCGTAAATTGCCGGCGATTGCTAATTGCCTGCGACAT
>Btab-B-G11585-Map9|NW_017547112.1|8003271|8003652|384|0.0|9
9|99.479|CCAATTCCTACTTAGCATTCCTGGCCATTGGAGAATACGTGTGAGAGTGTG
TGAGTAATATCTCCCAAGAACAAAGGGAAGCCGCCGGGCTACGTTTGGCGGGTTGCATAC
GTTTCCCGGTTACCTCCCATACATTTAGTACAGTGACATACATTTAATACTTTTTTTCCA
CAATTTAAAATGTGATTCTGCCGAACAAATTTGTTTCTTTCGATAAAACTAGCCGAAATA
TTTAACTGAAAATTCCACGCCCGGAATACATTCACTTTCTCAAGTAAAAAAATCAACTTT
TTAAGTCCTCCGCTATACGATCCCGTGTGTTTTCGGGAGTTACGAACATTTAACCTCAAA
CCCATGGCCAGGAATGCTAAGTAGGAATTGA
>Btab-B-G11604-Map7|NW_017553862.1|337164|336736|430|0.0|100
|96.744|AACCAGAGATGGAAAGTGAAATTTCAAAAGGCTCGAATAAATTTCCTATACG
TTGAAATTTATTAATTTTTTTTAGAATTATTGATTATACCTTTGGAGGTCTGAAAGCGTT
TCAGATGGTCTTTCAGTTGATGCTGCGGTATTATGCTACTCTACTGAAGGTGCCAGACAC
AAAGAGGGGGCAAAAAGGGGAGTCTAGAGAGAAGAACCCCAACCTAACCTCTAAACTAAA
CGAAAACATTTGTAACGCGCGAATTTTTTAGGCTTGGGGTGAAAAGTTTCAAAATTTAGA
ATCACTGTTTCTAGGCATTTCTTAGCCTCCTAAAGGTATCCCCAAAAGTTTCAATAAATT
TCATGAAATTTCGTGAAATTTCATGAAATCTTATGAAATTTCACTCGAATTAATTTCATG
AAATTTTCCATCTCTGT
>Btab-B-G11611-Map5|NW_017547177.1|7441752|7442131|380|0.0|1
00|100.000|ATGGACGTATTTATGCGAAAAGGAGATATGTGGAAGTGGAAAGATGGGG
TGTGCTCGTTAGTGGTCGGGCCATAAGAATGAATGGGGAATATAAAGCGCCAGTGACGTC
AGCGGCAATGAAAACGCGGAGGCACGACGGGGGATCGTCGTCGTTGGTCATTAACTCATG
AGCCCTGTCCACAACGCTCTCTTGCCATGCCCGCGGCTCATGAGTTAGCATATTTTGGCG
CTTAGCTCCTTTTGATTTAATGTCAAATCCCGCTTATCAATTTTCTCAAAAGGAGCTATA
TCCACTTTTACACTGTTTCTTATGACCCAACTAACGAGCACACCCCATCTTTCCACTTGC
ACATATCTCCTTTTAGCATAAATACGTCCAT
>Btab-B-G11612-Map4|NW_017547298.1|1621221|1620843|379|0.0|9
9|100.000|AAGCAGTGAGCAGACAGAATCCGGCCCGCACCGGCCCGCACCGGCCCGTC
TTGACGGTCCGTCGCGACGGAAGGTTTGCTTTCTATGGGATCAAACGGGGCCGCGCAGAC
AGGCTCCGGCTCGGCTAGGCTCGGCTCGGCTCGGCGCGGATCGACGGCCGTCTCGTGACG
GCCAGGTTGCTTTTTGAGCAAAATTTGACGGAGACGGACTCGTCAACCCGCCAGTATTGT
TGTGTTTTCCTTAAAGACGGCCCGTCACTGGTGACAGGGCTGACTTCTGTGTGCGCGAAT
TGACCGTCCCGTCACCTACCAGCCGAGCCCGTACGACGGGCCGGTACGGGCCGGACCGGT
GCGGGCCGGATTCTGTCTGCTCACTGCTT
>Btab-B-G11613-Map3|NW_017566728.1|2492379|2491844|541|0.0|1
00|96.858|CAGGGCCGGATTAAGGGGGTGGCCACATGGGCCGCGGCCCATGGCGGCAA
ATTTTGCAATCTTTTTGAATGTAGGTATTAAAAAAAGGGAGGAAAAATCGGATTCAGAAA
ATAAATTACAAACGAGAAGAGACGACAAAATCTCTCATTTCCTGAGAGTAAAAGTATAGT
AATTTCTAATTTTGTCGTCTTTCGGTGACACAAGAGACAACACCTTTAATTAGTCGAGTT
AAGAGAGAAACCAAACACGCAATTTGACCTGGAACGGAGCGGCGCGGCGGTCGGCATGAA
ACGCATAGCGCCTACAAGACTGCATAAATACTTCACGCTTTGCGTTAAACACACTGCGGT
CGGCTTGAAACGCATAGCGCCTACAAGACTGCATGAATACTTCACGCATTGCGCCAAACA
GTGTGATCAGTAGCGGTCGGCGTGAAACGCATAGCGCCTACAAGACTGCATGAATACTTC
ACGCATTGCGCCAACACAGTGTAGTCGGCGCGGCGGCGGCGGGAGGTAAAATTATTGACC
ACATTT
>Btab-B-G11629-Map8|NW_017547116.1|1803796|1804254|465|0.0|1
00|97.204|CCCGTACCCGATTATATGGGACCCCTAAAGGATCAAGGATCTAAAAGGGT
AGCGGGGGCCCAGCCCAGGCCCAAGGATCTACAGAGGGGCCCAGGCCCAAGGATCAAGGC
CCCAAGAGCCTTGGGGGGCCTTTAGATTATTGTACCTCCCAAAGCCCGAAATACGAAAAG
TGACAAAAAAAGAAAAAAAAATTTAGTTATCACTGAGTGGAAATTGGAAGGCAGTGGCCC
TCCAGCAAAAAAAAAAGTTAGGAACAGTCCAAAAGAAGTATGAAAAACTCTGAGCTAACA
ATAAAAATCAGAGGAAGAAGCCCCATCTCGGTAAGTAAAGGCCCAAAGTTTGAAACCGAA
GCTAAGCATCAAAGAGAAAGAGAAAAAAAAATTCCGGTGGCCGAGGGCCCCCTAGGCGCT
TGGGCCCCCCTGCATAGCAGGGTCTGCGGGGGCGCCCGTTACGCCACTG
>Btab-B-G11630-Map3|NW_017547821.1|808|1257|453|0.0|99|98.67
5|TATTGTTGTGGGGGGGATCGCGCACAAATGAAGAACACAATGAATATATGAATAATGA
ACAATGAACATGTATATCTCTAATTTCTCAAGCTACACTCACAGGGGCCGACCGGATCAT
CTGGGAATCTTTTCCTCGAGACTGATCTATCTCTATAACTAATACACACACTCACGGGGG
CTGACCGGACCATCTGGGAATCTATTCCTCGAGACTGATCCCGCCCATGTGATCACCGAA
TCTTTTTATGTCAAAACGTGTGCACTTCCGCGACACTGAAGCTTCACGTTTAGACATAAA
CAAGCGCTAACTTCCGACGGACCTATCTCTATCGCTGGCCATGGAAATCCGTGAATTCTC
ACGAAAAGCCATGACGCAAAGCACGCCTCATCTATGGAGCCGAATGTGGGAAACTTAAGC
CTGTAAAGACTTAAGCGTTCCCACAACAGTAT
>Btab-B-G11637-Map4|NW_017547211.1|2965013|2965400|388|0.0|9
9|100.000|TTGTAAGGCCTTGTCCACACGAGCGCGGTTCGCGGAACTTAGTTCGAGGA
ACTTGTTCCCGGAACAAGTTTTAGCTGAGCTAAAAACTTATTCCTCCAAAACCTGGAACT
TCCCCCGTACTCCGAGCTTCTACATAATGTTTCTTTAGATGTGAATTTGTTTGTTTTTGT
TTTTTACGTCCTTTACATGTCTTGACATTTATTTTTGTTACTTTGGCGGCCGTAATAATC
TATTATTTTGCAATAATTGTATAGTTTTATTGAAGTTCCGGCTCCAGTTCGGGCGAACTC
GTGTGGACAGCATGCCTCGTTTTAAGGAACAAGTTCCGGGAACTGAGCAGTTAGTCGAAT
AAGTTCTCTGATAAGCGCTCGTGTGGACAAGGCCTAAG
>Btab-B-G11638-Map4|NW_017547098.1|6943467|6943854|388|0.0|1
00|100.000|TGAAATGGACGTATTTCTACCAAACAGACCTATGTGCAAGTGAGAAATA
TGGGGTGTGCTCGTTAGTTCTCTCTGCGTAAGAGTGAATGGGAAATATAAAGCGCCAGTG
ACGTCAGCGGCGACGAAGCCGCCCTTGCGGCAGTGCCGGGCTCTCCTCGGTCGGCTTTAA
CTCATGAACCCTGTCCACAACGCTCTCTTGCCATGTCCGCGGCTCATGACTGCCGCATTC
AGTTGGCACATAGGTCTGTTTGATAGAATGTAATATCCCGCTTTTCCAATTCTTCAAAAG
GAATCACGCCCACTTTTACATTGCTTCTTATGCAGCTTCGACGAGCACACCCCATATTTC
TCACCTCCACATAGGTCTGTTTGGTAGAAATACGTCCAA
>Btab-B-G11639-Map20|NW_017547238.1|635862|636254|393|0.0|10
0|99.746|GTTTAGACAATACCATCTCCCAATACCTGGCCATGGGTTTGAGGTTAAATG
TTCGTAACTCCCGAAAACACACGGGATCGTATAGCGGAGGACTTATAAAAGTTGATTTTT
TTACATGAGAAAGTGAATTTATTCTAGGCGTGGAATTTTCAGTTGAATATTTTGGCAAGT
TTTATCGAAAGAAACAAATTTGTTCGGCAGAATCACATTTTAAATTAAGGAAAAAAGTAT
TAAATGCATGTCACTGTACTAAATGTATGGGAGATAACCGGGAAACGTATGCAACCCGCC
AAACGTAGCCCGGCGGCTTCCCTTTGTTCTTGGGAGATATTACTCACACACTCTCACACG
TATTCTCCAATGGCCAGGAATTCTAAGTAGGAATTGGTTTAG
>Btab-B-G11666-Map3|NW_017552452.1|1744|2125|382|0.0|100|100
.000|TCATCGAAATCCGTGGTTTTGTTTTTGTTATATTGTACTTTATATTTGAGCTGCG
GCTGGGAAGAGTAAAAAATCCTAGCTGGTCTTATGAGAGCGGAATGTTGCCTTAGGGGTT
GAAGGGATGAATGCATACTCGAAGGGATGGTTTTTCTGGATACTTAAGGTAATTATTAGT
GTATTCCATAAGTTTCATCGAGATCCGTGGTTTGGTTTTTTATATATCGGACTTTAAAGT
TGCGCTTGGCGCATGCGGATGCGCAGCGCTGCAGCGGTGGTTGAATGTACTAGTCGTTCG
GGCCCAGAGACTTGCCTGGTGGGAGGCATGCCCTGGCACATTGTTCATGGGCTGGTCTGA
TAGAGGTCTGATAGATTCAGCGCGGTC
>Btab-B-G1167-Map20|NW_017566817.1|3403141|3403925|804|0.0|9
8|95.896|CAGAGTTGCTAAAAGAAATTTCATCGAATGAAATTTCATGAAATTTCACAA
GAAATTTCATGAAATTTCTTTTTTCCCAATGAAATTTCTTTCGACCGACAAAATGTCAAA
AATGCTTATTTTTTCTAACAGAATTTGTTTTTATTTTTAAAGAGAATAATATTCGTCAAT
TAGACCAGTTGGAGCGCGGTCTTCTCTCAGCTTTTCTCTTCTGGTCTTCTCTTACTCTTT
CTCTTCTGGCAGTTCTGGCTCATCAAGGGTAGGGGGGCCGGGGACCCTAACTTCAAATTT
CAAACTGTTAATTTCTGAAAAAATCAGAGACAAATGAAAAAATCATTTAAATTGTTTCAA
AGATAGTTCAAGATCCCTCCCTCCCTTTTGTACAAAAAAAGAAGGATATACTATTAGGGG
GTACTTAGTGCTCGGATTCTTTATAGTCAAGAAATTTGTTTTGCTCCAAATATGAAAGCT
AACGTCTTACTTCATCCGTAAAATTTATTTTGGTGTTCAACCGGTACGGCTGTGCGCTGT
GTGTTCAACCAAAATTTAAGAAAAAAAATTCAAAATTATGTTTTTGCTGTTTTACTCAAC
TTTCTGGGCATTTCTAAAGTTCCCTTTCACAGTTTACCACGTGCATACAAATGAACTTAA
GGAGATTCATAAGTTTCAAGGGTTTAATCCTGAATTCTGCGTGTTAAATGAAATTTCACG
AAATTTCAAGAAATTTCATGAAATTTCATTATGAAATTTCTTTTTATAATCTTTCATGAA
ATTTCTTAACTCTG
>Btab-B-G1168-Map4|NW_017566837.1|4141696|4141047|652|0.0|10
0|96.472|TAAGGAAGAACGTCGCATGAACATTCGAGAGTTGCCGAATTTCCTTCGATA
AAATGATTATTTTTAAGAAAAGTCATGAATATTTTTCCTTGGAATTTTCAGGAACTTCAT
GTGAGATTGCGAAGAAAATGGAGATGTTGCATGTGTGAGGAATTTGCGATTTGACTGTTG
ATTCTTATGTAAAAGTTCGCGAGAAACACGATGGTGCCACTGGTTTTCTCTGAAATCGAC
TCCCAAGCTCAAAAAAAGCTCTCAAGTTGAGGCCAAAATGGAGGGGATATCCCACCCTAC
CCTGAGAGTCCACCTCTACATCAAAACAAACTCTCCATGCAAAGATAGAGCAAATACATT
AGCAGTGATGCCCTGTTTTCAGTCTTGGAGTCCCCAAATAAAGTGGCAGCCCTGTCAATG
TATTTGCTCCCTATCTTTGCATGGAGAGTTTGTCTTGATGTAGAGGTGGACTCTCAGGGT
AGGGTGGGATATCCCCTCCATTTTGGCCTCAACTTGAGAGCTTTTTTTGAGCTTGGGAGT
TGATTTCAGAGAAAACCAGTGGCACCATCGTGTTTCTCGCGAACTTTTACATAAGAATCA
ACAGTCAAATCGCAAATTCCTCACACATGCAACATCTCCATTATCCGAAAAATTGGAAG
>Btab-B-G11680-Map3|NW_017547126.1|760450|760944|496|0.0|100
|98.387|GCTGAAAGAAAAATTATATTTTGGTCTTCGTAGAATTAAATAGACATAGTGA
GCACAGTTTGAGCATCAAAGACAAAATATGTTAAAGATTGTTGTTTGCGAGAACCAAACA
TCTATTTTACATTGAGAGAATTTTATGCATTTGTGATAATCATTTAAGGAAAATATGAGA
TGACATACCATTAAGACATTCTTTTAAGAAAGTATGGATCTAGACAGCAACAATAGCCTG
ATAACACAATTTTCAAGTCTAGTGTGGAGTTGATATAGGTAAAGGGTTCAATAAATGAAC
ATGAATAATCATGATTTGCCTTATCATAGATTTGTTTTGTTTTGTTTTGTTTTTTTTTTG
ACGGTAAGGTGTGGTTACCACTTATTAATGAGAAATGATTTTCTCCATTCAATTGAGACA
AGACACTTGCTACAAATTTTTGCGTAGAAGGACCATAATTTTATGTTGAGATAAATGACA
TTCCGTAACAATAAAGTAACTGA
>Btab-B-G1169-Map9|NW_017566682.1|217890|218522|640|0.0|100|
95.000|AATGGACCATTAGATAAGGTACGAATTTCAGCATTCTAATACACGTTTCTTAA
CCAAAATTTTACGTAAAACACGATGCATACAACGAAAATTACCGAAATTAACTCCTTACG
AAGATATTTAATGATTCTTGATGCGTGAATTCAAACCACCCGCTCATGAAAACTCAATGC
TCTACGTGATTCACATCGCGCGCTAAACGTTATCATGACAGTCTCTGCGATTTAAACATC
TGGCAACCTCAATCTTCGCTTTGGCTCAGTTATAACAAATTGCTAATAGTTTGAACAACA
CATGGTGGGAAATGAACATTGCTCGATTGAGAAGCTTGCTGAAACCGTTGTAGTGGGCGA
TTTGACTTATGTAGAGCTTTGAGTTTCTTGTGAGCGGGCAGTTCAAATTCCTCGTAACCA
ATGTGAAATAAAAACGTTAATATCTCCGTTAGGAGTTGGTTTCAGTAATTTTCGTTGTGT
GAATCGTTTTCTACGTGAAATTCTGGTTAAGAAACATGTATCAGATCGCTTAAATTCGTA
CCTTGTCTAGTGGTCCATTTTCCCGGTAAACTCGGTTTTTATTGAAGTAAATTTGGCAAC
GTCTGAAAGTTCATATTGCGTTCTTCCTTAGCACGGCAGT
>Btab-B-G11691-Map5|NW_017553541.1|251|682|432|0.0|99|99.769
|ACAACATCTGTTAAAATGGCCGTTCACCTCCTCTTTTTTGAAATGCAAGGCATCACAAT
ACTGGCACTTCACATTTAAAAGTCCGAAATTATTTTTCGGAGAATCATTTGCGATAAAAT
TATCAAAAAACAATAAATACATCTTCTTACAGCAGTTATTTATGTTTTAATTTCAAGACT
GCTGGGTCTATAAATTACTACCATATTTACAAAATTGATACTCGCAAACATGTTTTTTGT
TTTTGCTGATGGGTACAACAACAGCCCCCATATGTAAAAATATTTTGTAGCTTCTGAATA
ATTATATTAAAAAATATAAATATGGGCATAATAGGTATAGTAAAATATATTAATACAAAA
GTTATTGTTATAACATGGTGTAATTTCATTAATGACGGTTTATCACCGTGCGAAGCACGG
GTTGGTTGCTAGT
>Btab-B-G11692-Map15|NW_017547107.1|3143903|3144398|499|0.0|
96|98.798|GTGTAATGTTCTGCGGGTAGTACCGGATATAGGAAAAAATGAAGGCAAGG
CAAAAATACGGAAACGAACTTATGTATTGAAAAGCGAACGAACGGTGAGGTGACAAAAAC
TAGCTGCTATCTTACGGAGCTCGAGAGCCGGGCTGTGTGTCTCCAGCGCCAAAATCAGAG
TGCCTTTCTTTCGCTCTCTGGCGATCGGATCCTCTGGTCTCATTAGCTCATAACGGTGAC
CAGCTAATGGCTCCAGATATGAATGAAGGGCAAGGGTTGAGGGTGATTAGTCCGGACCCC
GCGCGGAATGATGGGATAGAAAGTGCAGAGTCCGGTGATATGACGTAAGAAGAGAAAGCA
TGCGAATAGGTGGAATGTCCTGAGACCGGATATGAGGTATAAGTGTAAGAGTGTAAGTGA
TGATGGAATATAGGTATAGATAGATATAGGTATAGATAGATATAGGTATAGATAGATATA
GGTATAGATAGATATAGGCATGTTGG
>Btab-B-G11698-Map7|NW_017550564.1|121604|121199|409|0.0|99|
99.022|CACGGAGAAAAAAAACTCGTGCGTGGGACCCGAAGTTTAGGTCATATGGATCT
CTGAAGTTTTCAGATTGAGCATCTGAACACTTTAGGTCTAGCTGCCGAAGTTCGGATCAT
ACATCTGAAACTTCAGTTCTTACATCTGAAGTACTTCAGATGTGAGAACCGAAGTACTTC
GGATGTGAGAACCGAAGTACTTCGGATGTGAGAACCGAAGTACTTCGGATGTGAGAACCG
AAGTACTTCGGATGTTAGAACCGAAGTACTTCAGATGTAAGAACTGAAGTTTCAGATGTA
TGATCCGAACTTCGGCAGCTAGACCTAAAGTGTTCAGATGCTCAATCTGAAAACTTCAGA
GATCCATATGACCTAAACTTCGGGTCCCACGCACGAGTTTTTTTTCTCCGTGT
>Btab-B-G117-Map20|NW_017547093.1|335205|336681|1493|0.0|100
|94.441|ACCCTGGTAAAAATTGGCAGTAGAATCTGTGTTCCAAAATACCATAGACCTA
AAGCCGGCGATAAGATTTCCAATAGCTTCTGTAGCCGGCTGTACAATTTCTTATAGCCTT
TTATGGCCGATGGCGATTAAGCAACAGCCAGACGATAAAGTTTATACTAAACGTTACTAA
ATACGGATACCAGGACTTAGTTAGTTTTTGGACTACCGCTCTCTTTTTGTGCCGTAGTAT
CTTGATTTATTTTGCGAGGAAAGCTCCGTACTTTTGAAGGATGCCTGTCATTCTTAATAT
GTTGGAGCGCCTTCAATTTCTTACGATACTGTGCAATACCTCTGGTGTGAAATAGTTGCT
TCAGACGCCGTGGCACGCTGCGGCGCGGTGGATGGGCAAAGAGTGCGAAACGCGCAATGG
CGCCTACAAACCTAACACGGATACTTCAAGCATTGCGGAATGCGTGAAGTATCCCTGTTA
GGTTTGTAGGCGCCAGTACGCCGCCGCTCCGCTTTGTGTTAGGCTCTAATATTTAATCTC
GCGGAGTCAGCGTTTTTCAACTCATGATTTTGAAATGTTTGCACACTCTGTATGGACTAT
TCTCATTTTAATCGATGAAAAAAAAAAAATGTTTTAAAGGAAAATATAATGTGTGTTTTG
TAAATATTAAGGTAGTTCCGTATCAAACTTAATGATTTCCAAAGCACACGAATTTCTACA
CAATTTTTTATAGCCTTTTATAGCCACTGGCGATAAAGTGTAAAGCCCGGCGATAGGAAC
TATAGCCCGACTGTATACTTTTTTATAGCTTCGTATAGCCCGGCTGTATGATTTGCTCCG
CTTTCTACAGTCAGCTATATGATTTTCAATAGCCTTCTTTAGTCGGCTATAAGAACTCCT
ATGGTATTTGGAAACGCAGCTCCTATCGCCAATGGACCACTAGATAAGGTACGAATTTCA
GCATTCTGATACATGTTTCTTAACCAAAATTTTACGTAAAACACGATGCTCACAACGAAA
GTTACCGAAATTAACTCCTTACGAAGATATTTAATGATTCTTAATGCGTGAATTCAAACC
ACCCGCTCATGAAAACTCAATGCTCTACGTGATTCACATCGCGCGTTAAACGTTATCATG
ACAGTCTCTGCGATATAAAAATCTGGCAACCTCAATCTTGACGGTTTGGCTCAGTTATAG
CAAATTGCTAATAGTTTGAACAACACATGATGGGAAATGAACATTGCTCGATTGAGAAGC
TTGCTGAAACCGTTGTAAGTGGGCGATTTGACTCACGTAGAGTTTTGAGTTTCATGTGAG
CGGGCAGTTCAAATTCCTCGTAACCAATGTGAAATAAAAACGTTAATATCTTCGTTAGGA
GTTGGTTTCCGTAATTTTCGTTGTGTGTATCGTTTTCTACGCTAAATTCTGGTTAAGTAA
CATGTATCAGATCGCTTAAATTCGTACCTTGTCTAATGGTCCATT
>Btab-B-G11703-Map11|NW_017547261.1|833006|833397|394|0.0|99
|99.492|AAATTGAGGAGTTAGGTGCAAAAGGGGCGTCATTGACAAAATCGCGTTTTGA
GTTATTCGTGTTCAAAGTTTGTTGTTGTACAAATGAAATGTATGTTTAAAGATATGAAAA
TAATGTGGTAAGTTTAAATATAGATCATTTTATCAAGTTTAAGTTTGTACAATTAGAAGC
TCTGAATAATCGCGGGTTTTTTTTAAAATATGGAGGTTAGGTACGTTCATTTTTAGCCAA
CCTAACAATAATAAAATTACTGTATCTCAGTGAATGTTTGACATAATAACATGAAAATTG
GTACACCTACATTTTAGGATATGAGGATTCAGAAAAACCGGTCTCTGCAAAAGGGGCGTC
ATGGACCTAACGCCCCTTTTGCACCTAACTCCTCAATTTG
>Btab-B-G11705-Map7|NW_017547203.1|343001|343395|395|0.0|99|
99.494|TCCATAAGGCCTTGTCCACACGAGCGCGGTTCGCGGAACTTATTTCGAGGAAC
TTGTTCCTGGAACATTAGTTTTTAGCTGAGCTAAAAACTTATTCCTCCAAAACCCGGAAC
TTCCCCCGTACTCCGAGCTTCTACATATGTTTCTTTTGATGTGAATTTGTTTGTTTTTGT
TTTTTACGTCCTTTATATGCGTCTTGACATTTATTTTTGTTACTTTGGCGGCCGTATTAT
AATCTATTATTTTGCAATAATTGTATAGTTTTATTGAAGTTCCGGTTCCAGTTCGGACGA
ACCCGTGTGGACAGCATGCCTCGTTTCAAGGAATAAGTTCCGGGAACTGAGCAAGTTCGA
GGAATAAGTTCCGCGAACTGCGCTCGTGTGGACAAGGCCTAA
>Btab-B-G11734-Map3|NW_017551901.1|30029|29604|426|0.0|100|1
00.000|AACCTTCCTGAGGGTCTGCTGTACAAAATATGAAAATTTGACAAAAATCGAAG
GGGGGGTGTTTTTTGCTACAGCCCCCCAAAGGTTTAAATTGGGGGGAACAGGCACCCCTT
TTTTCAAAAATGACATAATTCATTCATTTTTCAATAGAGCAGATAAACAGCTTCAAAACA
AGCTCAAGCTGAGCCCTGTAGCTTAATTAGAACCCGAGTTATGATTTTTTGAAATTCAAG
GGGTTCACAGCCCCGGGGGTTTTTTTGCCATCTTTGAGCCCCCGTAACTTCGGTTCTATT
GGTCGTAGAGAGCTGAAATTTTGGGATTTTCATACCATCATACGGATCATTATGCTCACC
AAGTTTCATCAAAATCGAAGATGGTCATGAAAATTTTGCCAGATTTTTGGTTGATTTGGT
ATGGAATGACCCT
>Btab-B-G11741-Map4|NW_017547297.1|1917916|1918464|549|0.0|1
00|97.450|CAAATAGTGCAGTCGGCGTAAAGCCCATATAAGCGCCTACAAGACTGCAT
GAATGCTTCTCGCATTGCGCCAAATGCATCAAAGGTGGAGTGATACCACTATTCGAACTC
GTAGGAGCGCGTGTGGTATACCTCGTCAACTGAAGGCGAAACATTCGTGCATAAAGCCAC
TAATGCTCGCTACACGTGGATTGAACTGACATGAGGTAGAATAACATCTGGACTGCTTCT
TTTAAGTTGGACTACGAAGTGAGTATCACTTAATCACAATTCTTTATACGTATGTTATTT
CTTTAAAATCCTGCCACCCATCACCATCGCACAATGGGTCGAGTCAATTAGAGAGGTTGG
ACTTGCAAGTTTTGACTAAAACTGCAAATTTCGATATTAATCTCGTCTCATTTTAAATTT
TAAGGAGTGCTAAAATAAGAGAATTCCACGAGGAAACCAATGGAACCACTTTTAGAACGT
CAACTTTTCGTATAAACGGAGTTATAAGTGTTCACAGTTTCCAAATTTTGTCCGACCTCT
TCCTATTGACTCGATCCAC
>Btab-B-G11771-Map4|NW_017562972.1|1110|576|538|0.0|99|96.65
4|AAACAAGACGACGGTTCCAACGTCTTAACGTTGGAGAGCGTTCACCGTAGCACCTCGT
CAATGTGTTAAGTGGTTTTGCGTAGACGGAAGAGAGCGCTGCAAGACGCTCTTGAACTGA
ACGTGGAGCGTAACCTGGGAAACATACATATATACAAGAATCATAGAGTAAAATATAATG
GTCATTAATAAGGGGGTACGTTGTACCCAAACATTTTTCTAGAATTACGACGACAAAAAA
TTTGAACGATGCTTGAAAGAGTCATTAAATAAAAGTACGTTGCAGAGTTTTAAAACGTAA
AAATATTAATTTCTCCAAGACAAGCCTACAGGCATTACATAAAGTGGACAAAATAGGAGA
AAAAGGTAGAAATAGTACATAAATAAAGTTGAGAAACTAGATATTGCTTCCCGCCACGAA
AAATGGCGCCGATTCCCATAAGGCGGTGCGGGCTATTACCAATGGATCTATTAGTAACAT
ACCCGCTGCAAAACGGCCGAAAAGAGCGTACACCACTAACGTGGTGAACGCTCAAAA
>Btab-B-G11800-Map14|NW_017549038.1|8642697|8642309|389|0.0|
98|99.743|TAGTCAAATTTGACTTGCTCCTCCGGTCCGGCCCGCTTTCAGCCCCCGCC
AACCACCAGGGCCGGATGCGCGGACTCAAGGTCCGCATTCCGGGATCCTGGGGGGCGCGG
GAATCACGAAACCAGACACGTCAACGATCCCGCTTGATCTGTCGCCGCGTTGCCGCCGCG
ACAGGATGTGGGCTAACGACCGAGGACGCAGGCACAGTGGAGCGGCAACATCAGGGGATG
CCTATCCCGCCAAAAGGCGGGAGGAGGAAACCCGAGAAAGTCACCGAGGTGGCAGTCTAC
GGGGTCGAAGGGTAGCCGACTATCTCTAGCAATTTGCCGGCTAACTCGGGTACGGGGGAG
CGTCAAACCCCAGATCCACAGACAGATCCCCTGCGTTAA
>Btab-B-G11814-Map3|NW_017550575.1|942612|943064|453|0.0|100
|98.234|CATAGCCTCTCGTTATATGCGGACATCCTATCATACTCTTTTTATTTAACCA
GACAATTCGCCTTCTGCTGTGTCTGCAGCAATTGTTGTTACGAATGTGTTGTGCGTGCTG
ATTTTAACTCATTACATACTTGACTCTCTGAAGGCGTTTTATGTGCGAAAGCATTTCGCC
TTCAACTGCGTCTGCAGCAATTGTTGTTACGAATGTGTTGTGCGTGCTGATTTTAGCGCA
TTACATACTCGACTCTCTGAAGGCGTTTTATATGCGCAAGTGGCGTAATCTGTCGGAGAA
CGAATTCAATCTCACTTCTGTTGTTCTCCAACAGGGTGCTCTACTTTCGCACATTAAACG
CCTTCAAAGAGTCAAGTATGTAAATGGCTGAGATCAGCACGCACAACATATTCGTAACAA
CAATTGCTGTGGACGCAGCTGAAGGCGAACTGAAAACAACC
>Btab-B-G11817-Map3|NW_017547145.1|994711|995143|434|0.0|99|
99.078|CATAGGCGGTTCTACGGGGGTGCCAGTGGGTGCTGGGCACCCCCAAGAAAAAA
TTAAGTACGGTTATCAGAACTGTGAAATTACTGATTTTAAAGATTCTGTACTCGCTCACA
CTGAGAAAAAAAACCCAGCAATTAATTGAAAATTTTGTAAACAGAATTAATATTGATAGT
CGTGTTTTACAAAGATTCTACTGTTTTTTTATGGCATGATTGTAGTTTTGATGGATTGTT
TTGCTAAAAATTTTCTACGTTGAATTTATAGGTATTTAAGTAGGAAGGAAGGAGAGAAAA
AGAGAAAGGAGGGTAGGAAAGGGATAAAACTTGAGGGCCGAAACTTAGGCCTCCCCTGAG
CAACCGTCCCCTTTGGGGCCGGTCTCCGACATTTTCCACCTCTGGGTACCCCCAAGCATG
AAGGTCTGGAACCGCCTATG
>Btab-B-G11820-Map5|NW_017551711.1|159163|159581|419|0.0|100
|99.284|TTTCATAGGCGGTTCTACGGGGGTGCCAGTGGGTGCCGGGCACCCCCAAGCA
AAAATTAAGTACGATTATCGGAACCGTGAAATTACTGCTTTTAAAGATTCTGTATTCGCT
CACATGGAGAAAAAATCCCAGCAATTAATTGAAAATGTTTTAAACAGAATGAATATTGAT
AGCCGTGTTTTACAAAGATTCTACTGTTTTTTTATGGTAAGATTGTAGTTTTGATGGAAA
GTTTTGCTAAAAATTTTCCTCATTGAATTTATAGGTATTTAAGTAGAAAGGAAGAAGAGA
AAAAGAGAAAGGAGGGTAGGAAAGAGATAACACTTGAGGGCCGAAACTTAGGCCTCCCCT
GAGAAATGTCGGAGAATTTTCCACCTCTGGGCACCCCTAAGCATGAAGGTCTAGAACCGC
CTATGGT
>Btab-B-G11827-Map4|NW_017547229.1|2507453|2507984|537|0.0|1
00|96.648|TAGAGTCCCTTTATACCCAGAGTTACGACAACTCGATTATCAGCTGACCG
GCAGCCGTCCTTGGCTGGCCATGGAAGCCGAAACGAGTGCACCAAAACGAACGATATTGG
GGGATAAGGATCAGGAATCCTGCGATGTCTGTCACACAAAAACAACAACATCAACAAAGT
GATCAATTAAAAAGAAAATGAGATTGGTTTGTGAATAATTTCTTCATCTATTTTCATTTT
GGACCTATGGAAATAACAATTTACTCTTGATAAACCACAATTAGGTAATATTTTCATTAT
TCTTGTTCACATTCGAGGTATCGCCATCTTGGTGCACTCGTTTCGGCCTCCATGAGCGAG
AACCAATCAGAATTGGATTTTTTTTTAGGCCACTTTCAGCCCAATCCTGGCCCAACCAAA
AGTGAGTTGTCGTAACTCTGGGTATAAAGGGACTCTAGTATAGCGAGAGTATGGACAGAT
CGCTTCATGGAGAGCTTAGGGCCCAAAAGTGCAGCTACCCTTCTAACCAACTTCTGACGC
AC
>Btab-B-G11834-Map4|NW_017556720.1|543720|543218|504|0.0|100
|97.024|ACAATGGGCCTGTTGCAAAATTTTGCTAGAGCAAAAATAAGAGTTGTTACTC
ATAGGAAGTGTATCATAAATCACGATGAGCGCATCGACAAAGTCTGAAATGCAGTCCTTA
CTTCACCGTTTGCATTAGAAATCTGCGTTTTTTTGAGCTTCTCGCTTCAAAAAGGATATT
ACAGCACAGGTGAACATTTCGTTAGAGGAGTCATTCCATCCAACCCCTGCTCATTGATTG
ACCTTGTGCTCTCCTCAACTTGCGCGCGAAAACGTCGGCCATGTTGAGCAGGGATCGAAG
GAACGACTCCTCTAACGATTTATTTACCTGTGCTGTAGTAGGTATCCTTTTCGAAGCGGG
AAGCTTATAAAAACGCAAATTTCTTACGCAGATTGTGAAGTTAGGGGTGCATTTCAGAGT
TTGCCGATGGGCTCATCGTGATTTTTGAGACAAAATCTATAAGGAACAACTCTTATTATT
GCTCTAGCAAAAGTTTGCGACAGGCCCATTC
>Btab-B-G11841-Map6|NW_017548094.1|337428|336959|472|0.0|99|
98.305|TCAGGGCCGGACTGGCCATAGGGGCGGGGAGGCGATCGCCCCCTAAAAATTTG
CCGCAGAAGCCCTGGAGGGGCCCCCGCGGCGATTTTTTCGATTCGTCGTTTTTTTGTTCC
CGGTAATGTTGTAATTTTCCAATCCTTCACGGTCACTACCATGCCTCAAAATCCTTGAAA
ATTTGTCTCTAAGAGACATAAAAGGTCGCCTAAAGTTTATAATACAGAATATACAGGGAA
ATCTAGGGGGGTCACTGGGGCCCCAGAAATGATGAAGGGGCCCGGGCCTCCGAAGAATCC
TGAGAATGGGTTATTTTGAAGTTCAAACACTCTTGAATTTGACTCCAAAAATGCTTAAAA
TTGCGTTTCAAAAAGTGTGAAATTTTTAAAATTTTCCGGGGGAGGGGCCCCCGAACGACA
GGAAGGGCCCCCAAATCTAGGTCGCCTTTTAACTTTTCGACTGCCAGTCCGCCCCTG
>Btab-B-G11850-Map4|NW_017557621.1|8859967|8860395|429|0.0|1
00|99.534|TGATATTGCAGTGCGGGGGGATACTAAAACTAAGGAACTAAAACAACTAG
ACCACTTTCGGTGTGGAAACCTCTATTTTTACAAACAACACTATACCAATGAAAACCCGA
TTTGCGCGGGAACGCTCTCGCTGCTCTGACAGGGGCTGACCGGGCCAACTTTCGCGTGAA
GACTCAAGACTGACCCCGAGCCAAAGCTTCCATGCTTCTTTTAAGCAGCGCGCGAAAGCT
CCGCTTTTCCGCGACCGCGGTTCGTCCCGGAACTTTCGGACGCGGCTCAAAACAAACACG
TCTCAAAATGACCTCGCCGTCTGAAACGCTTGACCCACCTTGCTCGTGAAAACTCCGTGA
TAACGCACGAACAAGTATATTTCCTCTTAGTGGAACGGTAAAACCCCAAGGTTTTAGCCG
TACCACTACAATATTTCCA
>Btab-B-G11879-Map3|NW_017554665.1|1972|2359|388|0.0|100|100
.000|AAGGCTTGGTAAAATAAATGATAGTTTCACATGATTCAACGAATTCGCCATAATT
GTGTCTGTCACCACCGGAAAACGAGGGAAGAATAACACTTAGAAAATGCGATGGGTTTTC
TAAATTACACATGTTGCACAAAATTTCGATGAGCTTTGAAACGTTGAACTTTGGGCGGTG
TGGTCTTGGCCGTAGTGTATCCAGAAAATGTTTAGTTTCGATAAACTTCGCGACGATGCA
GTCCTGATGGAAGTATGTCCAGAAAATAGGCGAAGTGCTCGGATGTCCGTCTTCTCATCC
TCTTTTCGACTGCCAGACGACTGCCAGAATGGTTGGGAGAGTTCTTTTTCAAGGGAGTAG
TTCTTTTACCGACTGCGCCACTGTAATGTTCTG
>Btab-B-G11882-Map3|NW_017563521.1|58|590|533|0.0|100|100.00
0|AATTCTTCATATTCAGTTAAAAAATCACAATACATTTTCTTCAATACTGGATTCTTTT
CTAACTTTCTCTCCAAGAAATACAATCTTCTTAAAGCCAATCTTTTTGAATCTCCTAGCA
CAGTCGGATCTTCCTTCAGAAGTAAACGGACGATGAATTTTCCATCTGGCCCGATAGCAG
TCGTGTTAGGGTACAAGATTTCACATTCCTGCTTCCCACATTTGTCGGATTATAGGAATC
CATTCTCTATATCCCAAAATTGGGCCATTGTTTTGTTGAAGATTGATTCTTTTACGAATC
CTGCAAACCTTCTTGATTGTACTGATTCTTTGTACTTCACTTCTTGGTGGTCCGTTGTCA
GGGAGCCGCCTGCAACCCATCCGAAAATGGTTTTTTGCAAGCATGGCCAATTCTTATCGG
CCGGTATAAAATCGGGCAACAGAGCGTTCCAAAAGACATTTGAGCCTAAAGTCAAATCTA
CCGAGCTGAGTTGATCAAACGTTGGGTCCGCTAATGGTAGATGGGTCGCCACACT
>Btab-B-G11892-Map3|NW_017563186.1|1836731|1837221|491|0.0|1
00|97.963|ACCTTCTCGAAAAAACGAAGACTCCAAAAAATTTAAACGTCCCGTAGACG
TCCTTCAGATATCCGCTAAATACCGAAATCGTATGAATGTCCGTAAGACGTCCATCGGCT
GTCTCTTTCTCCCGCGATGTGCAGCGCACATCCCATTGACATCCGGTGGACACATTAGGC
AGGGGTCGTAAATCCCGTTATCTCACACGCCGTCAAGACGCACCGTGGATATATCGGTAG
ACCTAGGAATCCGAGTAATGTCCGTGGGACGTCCATTCGATGTCATCGATTTCGGCTGTA
TGCAGCGCACATCCAAAGGACGTCCAGCGGACGTTCTCGAAAAAACGAAGACTCCAAAAA
ATTTAAACGTCCCGTAGACGTCCTTCGAATATCCGCTAAATACCGAAATCTTATGAATGT
CCGTAAGACGTCCATCGGAGGTCTCTTTCTCCCGCAGTGTGCAGCGCACATCCCATTGAC
ATCCGTTGGACACATTAGGCA
>Btab-B-G11897-Map4|NW_017547322.1|165|616|453|0.0|100|98.45
5|CTAAAATATTAAAAACAAAGAAGTTTTCTCAAAAATGTTTCAAATTTCGTCTTCCAAA
ACGGAAAAATTTTTCAAGTCCGAAAATCCGAATTTTTTTGCACAATCTGGCAACACTGTA
CGGAAAAATCAACTAATTTCTTGCCCCATCTGGCAACACTGTAAAATGCAATGTTGCAAA
ATTTCACCAATAAATAAATCATTTATTTACATGCACCACGCGGCAACGCTGCTGCGCCAT
CTTGAAAAATACACCATTGCATAACCCGAAAAATGAAGGGGCATTAATACACGATTGCAT
AACCCGCATATTGAAGGGGCAACATGCAATACTTTCTTTTTACAGCGTTGCCATATTGAA
CAATAATCCCTATACAACGCTGTAATTTAATTCATATTTTTCTGCACAATTTGGCTAAAA
ACTTTTGTGCTCAAGTCGGCATTTTCACCCTACT
>Btab-B-G11911-Map3|NW_017550876.1|147991|147443|550|0.0|100
|97.636|ATTTTCCGCGGTGACATGATGTTTTTTTTGCTCAGTCGGACTCCTAGGAAGC
CGCTGAGTAGGTTTCAGCCCCTAAACCGAATGGACATACAACAGTTTTCCCTTGGAAAAA
TCATTTCATCGTTGTAGGCAAGGATTTCTGGGCGTCCTAAAAAATGAAGAAAATTCCGAG
ATTTTCCGCGGTGACGTGATGTTTTTTTTGCTCAGTCGGACTCCTAGGACGCCCCTGAGT
AGATTTCAGGCCCCAAACCGAATGGACATGCAACAGCTTTCCCTTGGAAAATCATTTTAT
CATTGTAGGTAAGAATTTCTGTGCGTCCTAAAAAATGAGGAATTTGCGGAGATTATCCGA
GAATATCAGAGGGGGGGGGTATTTTTTGGAGGTGGAAATCGTTATTGTCTATTGTAGAAG
GGATGTGGATAGTAGGAAAGGAGTAAGCGGTGAAGACGTATGGTCCGCGGCACCCGGGCC
CAGTGTGCGGCGGAGCGCCGTATCCGGGTGTCGCGGCCATTGTAGTTGGCGGCCGTTGTA
GCTAAATTCATTCCAGT
>Btab-B-G11918-Map3|NW_017548044.1|83|604|524|0.0|100|97.519
|ATAAATCATTTTTGAGGAATTAATGAGAATAAAGTAGTATTAAGTATAGGGAAATTAAT
TTAAATTAAAAGTTAAGGTAGTGAGTTGAAATAATTATTGCTATAAATTATCAGTAAGTA
TTGTTTATTTATTTACAACGGTTATTTCATTCTCCATGACTGGAGAGTATCGCCGAGATT
AATATTCTCAGGGTCGATTGACGAGGGTAATTTTTTGTTAGCTATCGAGAGCTGAGTTAG
ATTTAAAGGCTACTAAGAGAAAGGTAATGACTGCAGAGAGCCTGAAAAAACTGCTGAGAG
AAGGTTTTTGTGGCCGCGGTAAGAGCCGGGGTAAGTCCGCTGAAGAAAAGTTGGTTGGCC
GCGGTAAGAGCCGGGGTAAGTCCGCTGGAGGAAAAGGTTTTGTGGCCGCGGTAAGAGCCG
GGGTAAGTCCGCTAAAAAAGGTAGGTTGGCCGCGGTAAGAGCCGGGGTAAGTCCGCTAAG
AAAAAGGTTTGTTGGCCGCGGTAAGAGCCGGGGTAAGTCCGCT
>Btab-B-G11932-Map20|NW_017547427.1|223389|223838|462|0.0|97
|94.805|CATAGGCGGTTCTACGGGGGTGCCAGTGGGTGCCGGGCACCCCCAAGCAAAA
ATAAAGTACGGTTATCAGAACCGTGAAATTACTGCTTTTAAAGATTCTGTATTCGCTCAC
ACTGAGAAAAAATCCCAGCAATTAATTGAAAATGTTTTAAACAGAATTAATATTGATAGC
CGTGTTCTGCAAAGATTCTACTGTTTTTTTTTTTGTTTTTTTTTTTTTGTGGTAAGATTG
TAGTTTTGATAGAAAGTTTTGCTAACAATTTTCTACATTGAATTTATAGGTATTTCAGTA
GAAAGGAAGGAAAGAAAAAGAGAAAGGAGGGTAGGAAAGGGATAAAACTTGAGGGCCGAA
ACTTAGGCCTCCCCTGAGCGACCGTCTCCTTCGGGGCCGGTCTCCGACATTTTCCACCTC
TGGGCACCCCCAAGCATGAAGGTCTAGAACCGCCGATG
>Btab-B-G11938-Map3|NW_017564461.1|1772|2177|406|0.0|100|99.
754|CCATAGGCGGTTCTGGACCTTCATTCTTGGGGGTGCCCAGAGGTAGAAAATGTCAG
AGACCGGCTCCAGACGGGACGGACGCTCAGGGGAGGCCTAAGTTTCTGCCTTCAAGTTTT
ATCCCTTCCCTACCCTCCTTTCTCTTTTTCTCTCCTTCCTCTCCACTAAAATACCTGTAA
ATTCAATTTAGAAAATTTTTAGCAAAACTTTCCTTCAAAACTACAATCTTACCTTAAAAA
AACAGTGGAATCTTAGTAAAACACGGCTATCAATTTTAATTCTGTTTAAAGCATTTTCAA
TTAATTGCTGGGATTTTTTCTCAGAATGAGCGAATACAGAATCTTTAAAAGCAGTTATTT
CACGGTTCCGATAACCTTACTTAATTTTTGCTTGGGGGTGCCTGGCACCC
>Btab-B-G11941-Map19|NW_017547261.1|3705969|3705557|415|0.0|
100|99.277|TTGTGGTCAGGGCTGCCGATTCGTGAGTAATTACTCACATCGTGAGTAA
TTTGAGCACCGGTGAGTAAAACGTGAGTAATGAGTAATTGGTGAGTAATCCGACGATCCG
TGAGTAATCGTGAGTAATGCAAAATCCATGGGTAATTCTCAGTAATTCTCCATTTTTGGC
GCAATTTGTGTGAGTAATCGGTGAGTAAAATTTAAAACGATGAGTAATCGGTGAGTGAAA
ACAATGTCAATGTGAGTAAAATCGGGAAATGGTGAGTAAAAAGTGAGTAGAATTGAGAAC
GGTGAGTAAAAGTGAGTAAAATCGCGATCAGTGAGAAGCAAGTGAGTAAATTTTAGATTG
GTGAGTAGCGTGTGAGTAAAAAATTCGCGAAATGTGAGTCCGAGTATCGGCAGCCCTGGT
TGTG
>Btab-B-G11947-Map5|NW_017547987.1|241131|241666|536|0.0|99|
97.575|GAAATCCGAGTTTAAATGCGGCGTTGCCGAATTTCCTGCAAAATCCCTTTTCG
CACGCGATGTTGCCAAATTTACTGGAAAATGCGTGCTTAAACGCTGCGTTGCATAATCTA
CGCTTAAGAACTGGAAATAAACCCCCGATTACCGAATTTCGCGCACAAGTCCTAACGAGA
GAATCCTCGACGGGAGCCCGGGGAGATCGCTGATTGGATGCGGCGTTGCACAAATTTCCT
GGAAAATCCCTAATTAAACGCGACGTTGCAAAATTTACTCGAAAATGCGTAATTAATCGG
TGCGTTGCATAATTTACTCTAAAAGACTGGAAAAAACCCCCGATTACCGAATTTCGCGCA
CAAGTCCTAAGGAGAAGATCCTCGACGCGAGCCGGGGGAGATCGCGGATTATATGCGGCG
TTGCCAAATTTTCCTCTAAAATCGCTGATAAAACGCCGCGTTGCATTATCTACTCTAAGA
TACTGAATTAAACTCCCGATTACCGAATTTCGCGCACACGTCCTAACGAGTGGAGCCTCG
ACG
>Btab-B-G11948-Map3|NW_017549490.1|254850|255348|499|0.0|100
|97.996|CGTGACGTCAAGAGGGTACGAGATGCGACCACCATTCTTTATCCGCCTTGCC
TAGAGTCCCTTTATACCCAGAGTTACGAAAACTCACTTTTGGTTGGGCCAGGATTGGGCT
GAAAGTGACCTAAAAAAAAATCCAATTCTGATTGGTTCTCGCTCATGGAGGCCGAAACGA
GTGCACCAAGATGGCGGTACCTCGAATGTGAACAAGAATAATGAAAATATTACCTAATTG
TGGTTTATCAAGAGTAAATTGTTATTGCCATAGGTCCAAAATGAAAATAGATTAAGAAAT
TATTCACAAACCAATCTCATTTTATTTTTAATTGATCACTTTGTTGATGTTGTTGTTTTT
GTGTGACAGACATCGCAGGATTACTGATCATTATCCCTCAATATCGTTCGTTTGGGTGCA
CTCGTTTCGGCCTCCATGGCCAGCCAAGGCCGGCTGCCAGTCAGCTGATAATCGAGTTGT
CGTAACTCTGGGTATAAAGGGACTCTA
>Btab-B-G11953-Map7|NW_017547195.1|1943656|1944136|485|0.0|9
9|97.732|TCAGGGGCGTACTGGCCCACCAGGACACCGGGACATGTCCCGGTGCGCCCT
CCCGCCCAGGCGCCCTGACGCCCTACTGCTTTCCAGAAAATGAAAAAAAAATAATAATAA
TCATGCAACAATGAAGATGTAAGAGGGCGCCTTCTCGGTAAAAGAGAGCATGCTTTCTTA
CTTAGAGACAGGGCGCCCCTTTCCGGACAAGTGCATAAGGGAACAAGGCAGGTTGGTGCG
CCGAAGGTGGTGCTGAGATCTTGTGGTACAATTTTCCTCATTTAAAACCACGTAAAGTGA
CTCGAATATGCGAAACCATTTTTCATTTATTTTTTCTTCAGAATAGCTTAAAACTGCGTC
TAAAAAGGTTTGTTTTTCAAAATTTTCCGGGTGAGGACCCCCGGACTCCCCACCAGACCC
CCCTTCCCCTGTGGCGGCGCCCTCAAAGTGTCTGTCCCGCGCCCCTTTAAGGGTCCCAGT
ACGCCCCTGC
>Btab-B-G11961-Map3|NW_017557325.1|134|544|411|0.0|100|99.51
3|ATATTGTAGTGGTACGGCTAAAACCTTGGGGTTTTACCGTTCCACTAAGAGGAAACAT
ACTTGTTCGTGCGTTATCACGTATTTTTCACGAGCAAGGTGGGTCAAGCGTTCAGACGGC
GAGGTCGTTTTGAGACGTGTTTGTTTTGAGCCGCGTTCGAATGTTCCGGGACGAACCGCG
GTCGCGGAAAAGCGGAGCTTTCGCGCGCTGCTTAAAAGAAGCACGGAAACTTTGGCTCGC
GGTCAGTCTTGAGTCTTCGCGCGAAAGTCGACCCGGTCAGCCCCTGTCAGAGTAGCAAGA
AGCGTTCCCGCGCGAATCGGGTCTTTTTATGTAGAAAATAGAGGTTATTCCACACCGAAA
GTGGTTTAGTTGTTTAGTTTCCCTAGTTTTAGTTTCCCTTCCCCCGCACAACA
>Btab-B-G11974-Map20|NW_017562455.1|2984962|2985453|509|0.0|
97|94.303|CCAAAGACATTGAATCACGTAGACCGTGCATCCTGTGTTACAGAAGGCGA
AGCAACTTTTAAAAATTCGCATGTGATGAGTGACGGCACCGACCCGCATCGATGAGTTCG
TGTGTCCCAGTCGCGCACATCTGTGCATGCGCAGTAGCGGCTCCTGGCGGCTCCAGTGAA
TTTTTGTCTGATTGTGAGGCTTTTTTCCTCGGTTCATAATTAGTTCGGAAAAATGAAACA
GTGCTAATCGGGTGTAAAATTATGTGTTCTACAACTTTTCTTCTTAGGAATTTTGTCTGA
AAATGGACTCTAAACGAGATATTCGTGAAAAACCGAGCGCGGGCATGAATTCTCCATTGC
CTCTCTGCAGTCTCTTCGAGTGCTTGGGACACACGCTCTCTCCCCTTCCTCGCCCGCCCA
TCATGGGGCTCCGAGAGACGTGCCTCGCTCCGCCAGTACTAAACCGACCCGAACGCACGG
TCTACGTGATTCAATGTCTTTG
>Btab-B-G11980-Map3|NW_017547204.1|1991390|1991821|432|0.0|1
00|99.537|TAATTGGACGTATTTCTACCAAACAGACCTATGTGGAGGTGAGAAATATG
GGGTGTGCTCGTTAGTTCTCTGGCCGTAAGAGTGAATGAGAATAATAAAGCGCCAGTGAC
GTCAGCGGTAACGAAGCCGCTCGCCTCCGCCGCCCCCGTCCATCCGCCTCCGCCGCCCCC
GTCCATCCGCCTCCGCCGCCCCCGTCCATCCGCCTCCGCATAAACTCATGAGCCCTGTCC
ACAAGGCTCTCTTGCCATGCCCGCGGCTCATAAGTTCCGCATTCAGTTGCACATAGGTCT
GTTTGGTAGAATGTAAAATCCCGCTTTGCCAATTCTTCAAAAGGAATCACGCCCACTTTT
ACATTGTTTCTTATGCAGCTTCCACGAGCACACCCCATATTTCTCACCTCCTTATAGGTC
TGTTTGATAGAAATACGTCCAA
>Btab-B-G11982-Map5|NW_017566536.1|697848|697441|408|0.0|99|
100.000|TTGTAGCAGCCAGTCACCCAGAGTTTAAAGTTCCCGCCAGAGTCAGAGTCGA
GAGAGCGGTGGGAACAACAGCGAACCTAGTGAGTCGAGAGAGAGAGTAGGTATCGTTGTC
GAGATCGTGATCGCGAGCGGGTCGCATTTCCTTCTTGTTTCAAAGATGTAAGTTTCTTGT
TTTTGGGTTCACCCCTAGAAGGGGTGAATTGCCTTCTTTTCCGTTTTTCGTTCAAATGTC
TTAGTGTCGAGTGTGGAGTGTGCGGGGTGGCCGCCGGGCCATTTCCTTTTCATCCTAAAA
GTGTTTGTCCTCCTTTGAAGTCATCTTTCCGGACGAGCCACGAAGGCTCGTTCCGGCTAG
CCTTCGTGGCTAGTTCGGAAATTGTAGTAGTAGTCCCCGAGTTCTGAGCAGTTCAA
>Btab-B-G11989-Map6|NW_017557149.1|490828|490276|554|0.0|100
|95.487|TTAGGGCTGTGCGAATATTCGCAATTCCTACTATTCGCGCCGCGAATATTCG
CCGAATATTCGCTTCGTCTGCCTCGCGCATTATTCGCAAATTGCGAATAATCGTGCCGTC
GCGTATAGTGAATTTTTGAACTGACATTTTCACATATTCGCGCCGTCACGAGGAACGAAT
TTTCAAATATTTGCGCCATCAAAAATAACGAATTTCCGAGTGGCAATCGTGAAATGTATT
GAGGACCTGCGCAAGGCTTCCGCTTCCATCCGAGACATCGTGAACGGCGTATTTCCTTTG
ATCTTAACCGACTTTGCCGAATTTACGAACAGCGAGCGCAATTGCGCCTGGCCCGCATAT
CTTGGTTGCTCCAAGAGTACCTATTGTAACATTTGCGAATTTTCCCACGTAAAAAAGTCA
TTTCAAATTATTCGTTTTACTATTTGTAGCTGTGAATAATTGAATTAAATTCTTCGCTAT
TCGCATCGCTATTTGCGAATAGTTGCCGAAATTATTCGCATTTCGCTTCGTTCGGAAAAT
TCACTATTCGCACAGCCCTAA
>Btab-B-G12-Map20|NW_017547654.1|12308|14339|2075|0.0|100|97
.060|ATATACCGGGTGTCCATAAAGTAACTGAAAAGTGGGTATAACTTTTGAACAAAAA
AAGATAGAAGGTCGCGGTTTGTGGCATTCTTCATCATCCAAAAGGGGAAATTTTTCGATG
GGGGGCTTTTCCTGGTGGACCCCCCTGGGGGGGCCCCAGGGGGGGCAACTTCAAAAATTC
AAAAGGCAACCCCCATTTTTTTAGACATGATTAAAAAGAACTTAAAAAGACAAGAAAAAT
GGCGCAAAAAAAATTAAAATCGGTTATTTCGTTCAAAAGTTACAGCCGGTCAAAGTTTTA
AATTGACCACTTTTCAAAAAATCGCCGATGAGCTCCAAATTATCGGAAAAACAAAAACAA
ACCGGGAATGAAAAGTTTGAAAAGTGCTTTTTAGGAAGAGGAAAAACAACTGACGTTGTC
ACAAGTCTGGATGGCATTGTTTCAAAATAAAATTTCGGAAAATTCAACATGGCGGCAAAT
TTGAGGAAACGCAAAAAATGAAAATTCCAGAAACTGTTATCTTTCAAATACCCTCTAGTT
TAAGGAAATCAAAGGTATCAACTTTTATTCCTTTATTTGGCCAAGTAAGAGCAATAATTT
GCTGACTTAAAAGTTGTCAAGCGGGGCGCCTTCAATCGTTGGAGTATGCGACATCACAGG
ATTAAGTGTGCTGTCGAAAAATGAAGCCGATGTGAAAAAGCGCTCCTCCTTTGGGATGCT
TTAGAAATGTTTGAGGTCCTCCTCCTCAAATTTAACGAGAAAAAAGAAGAAAAGTAAAAT
TTAGCAATTTTTACCCACAAACTTGGCGAGCCAAAAAAACATGATTTATCCTGGTGGGGT
AGGGGCGGTGGACATTTTTGACATTTCTCTCTCTGAAAATTAAAAATCCAAGAATAATTT
TAATTCTCTAACTCCTGGCACTCCAATTTGGCAAGGAGGATATCTGCTACGCTTCACCGT
GTCACCGATCAGATAGTGCATCAGATGTTACCGAAAAGATTGGTGTCTCAAATCGTAAGG
TTGAGACTGTCAATAAGATAATCTCAATTCAGATAATAATCAAGAGTAGAACGGCGTCTT
CGGAATTGGAAGCGTAGCAGATATCCTCCTTGCCAAATTGGAGTGCCAGGAGTTAGAGAA
TTAAAATTATTCTTGGATTTTTAATTTTCAGAGATAGAAATGTCAAAAATGTCCACCGCC
CCTACCCCACCAGGATAAATCATGTTTTTTTGGCTCGCCAAGTTTGTGGGTAAAAATTGC
TAAATTTTACTTTTCTTCTTTTTTCTCGTTAAATTTGAGGAGGAGGACCTCAAACATTTC
TAAAGCATCCCAAAGGAGGAGCGCTTTTTCACATCGGCTTCATTTTTCGACAGCACACTT
AATCCTGTGATGTCGCATACTCCAACGATTGAAGGCGCCCCGCTTGACAACTTTTAAGTC
AGCAAATTTGCTCTTACTTGGCCAAATAAAGGAATAAAAGTTGATACCTTTGATTTCCTT
AAACTAGAGGGTATTTGAAAGATAACAGTTTCTGGAATTTTCATTTTTTGCGTTTCCTCA
AATTTGCCGCCATGTTGAATTTTCCGAAATTTTATTTTGAAACAATGCCATCCAGACTTG
TGACAACGTCAGTTGTTTTTCCTCTTCCTAAAAAGCACTTTTCAAACTTTTCATTCCCGG
TTTGTTTTTGTTTTTCCGATAATTTGGAGCTCATCGGCGATTTTTTGAAAAGTGGTCAAT
TTAAAACTTTGACCGGCTGTAACTTTTGAACGAAATAACCGATTTTAATTTTATTTGCGC
CATTTTTCTTGTCTTTTTAAGTTCTTTTTAATCATGTCTAAAAAAATGGGGGTTGCCATT
TGAATTTTTGAAGTTGCCCCCCCTGGGGCCCCCCCAGGGGGGTCCACCAGGAAAAGCCCC
CCATCGAAAAATTTCCCCTTTTGGATGATGAAGAATGCCACAAACCGCGACCTTCTATCT
TTTTTTGTTCAAAAGTTATACCCACTTTTCAGTTACTTTATGGACACCCGGTATATA
>Btab-B-G12006-Map20|NW_017552543.1|74770|75171|403|0.0|99|9
9.504|TGGGTGATTTCACGATAACAGGAATAGTTAAAATGTGAAATACCTTAGAAATAA
AAGTGCACCAATTTTAACAGGATTTCATTACCTCATTTTAAAGGTATTAAACTTCCTTTT
TCCAGCTTTGGCACGCTCTATTTTGATTCAGTGCAAAGTTAAAGTGATTGATAAACAAGC
CATTGAATCAGGTATCAGCGCTTCCCGCGGGACTGCTGGAGGTCCACGCAAACATGGCGG
CCCTGCCAAATTGTGTCGGTTACGTAACAGACACAGCGTAACCGACACTCAAAAATGTGA
GATTAAAGATGATACAAAAGATGAAACTTGGCAATTCTTGAGTTATGAGGTGGAATTAAT
GCTGCCTTAAAAGTTTTCTAAACTTTGGAGACTTCCTTTTAGTTTAAT
>Btab-B-G12015-Map5|NW_017550621.1|5940|6450|511|0.0|100|98.
434|TTGGCATCTTGAAAATTTTTTACCTCGATTTGAGGGATGATGCTAGGGTGAGGGGG
TTCCCGCACCTCACATGAGAATTCGAGTTTTTGCAAGCGCTATCGATTTCCATCATAAAA
ATTGTCGTCCCCGATTTTGGGGATGATGTGCAGGGGAGGGGGTATCCGCACTTTTGACCA
ATATTCGAGTTTTCACATGTGCTATCGATCGACATCATGAAAATTTTCGACCTCGATTTG
AGGGATGATGCTAGGGTGAGGGGGTACCCGCACTTTGGACCAAAATTCGAGTTTTCACAT
GCGCTATCGATTAGCATCATGAAAATTTTTTACCTCGATTTGAGGGATGATGCTAGGGTG
AGGGGGTACCCGCACCTCACATGAGAATTCGAGTTTTTGCTAGCGCTATCGATTTCCATC
ATAAAAATTGTCGTCCCCGATTTTGGGGATGATGTGCAGGGGAGGGGGTATCCGCACTTT
TGACCAAAATTCGAGTTTTCACATGTGCTATCGAT
>Btab-B-G12025-Map5|NW_017550298.1|426513|426066|448|0.0|99|
99.330|TATATGTGTCGCAGGCAAATAGTGAAATCAGGCATTTTGTCAAATGCCTAGGC
AAATAGTCAAATTTTGACGGTCTACAAAATTTTGTAAATTTATGGCAAAGAGCTCACGAT
TTTAACCATTTTTGGAAAAATAATTCATCAAACCTACGAACTCTTTTTGTCTCTTCCTCT
TCAATTGCTTCTCATATTTTTAAATGCTGAAATTCCGAAAATTCTGTATTTTATGTCAAG
CTGAAAATTTCAAGATCAGTGTCTGTTCAGGAGCTAAAAATTGTTTAAAATACTATTGTG
TACTGCAAATTTTAACCAATAATTTTTTCTTGCGGGAGCAATGGATTATTTTGTCTGAAA
TTAGGAACAGAATCAGAATTTCAATCTAAGTTAGAATATTTGACTATTTGCCTAGGCATT
TGACAAAATGACTGATTTTACTATTTTCCCGCGAC
>Btab-B-G1203-Map3|NW_017547180.1|717758|717062|698|0.0|100|
95.129|CGCACAGTGGATCGAGTCAATTAGAAAGGTCGGACGTCAAATTTTTGACTAAA
ACTGCATATTTTGATGTTTGTTTCGTCGAATTTTAAATTTCAATAAGTGTCAACAGAAGA
AAATTTTACGAGGAAACCAACGGAACCACTTTCAGAACCTCTAAGTTTTGTATAAACGGA
GTTATAAGCGTTTGAAGTTTCAACGATGGAGATGTTGCATGTGTGAGGAATTTGCGATTT
GACTATTGATTCTTATGTAAAAGTTCGCGAGAAACACGATGGTACCACTAGTTTTCTCTG
AAATCAACTCTCAAGCTCAAAAAAAGCTCTCAAGTTGAGGCCAAAATGGAGGGGATATCC
CACGCTATCCTGAGAGTCCAACCTCTACATCAAGGCAAACTCTTCATGCAAAGATAGGGA
GCAAATACATTGACAGGGCTGCCACCTTATTTGGGGACTCCAAAACTGAAATCACGGCAA
CCCTGCTAATGTATTTGCTCCCTATCTTCGCATGGAGAGTTTGTCTTGATGTAGAAGTGG
ACTCTCAGGATAGCGTGGGATATCGCCCCCATTTTGGCCTCAACTTGAGAGCTTTTTTTG
AGCTTGGGAGTTGATTTTAGAGAAAACCAGTGGCACCATCGTGTTTCTCGCGAACTTATA
CATAAGAATCAACAGTCAAATCGCAAATTCCTAGCACATGCAAC
>Btab-B-G12037-Map7|NW_017547167.1|198714|199256|550|0.0|99|
96.727|CAGGGACGGATTTCCCACAAGGCAGACCTAGGCAGCTGCCTAGGAGCGCAAAG
TTTTGAGGGGCGCAACATTTTGAGACACAAGCATGCTTTTTAAGGGCTCTAGAATTGAAA
TCAGTAAAAAAAATTAAGGACGAAAAAAAAAGCGCGCGAAAAGAAGAATATCTGTGAATC
TGTCCTTGTCTAATAATAAGGTTCGTAAATCCCGCGCCCCCTCTGCATTAATGAGTAAAA
TTTTCTTTTTACTTTTTCCAACCTTTTCTCGCATTTGTTTAGTTTTGCTTTGTTTTAATT
CCCTATACCTTTTGAAAATTATGGTAGCACAAGAGTCATCTCAGCCACCAAATTTTTCTC
TTAAATAACCTAAAAGTATCTTTAAATTGCGTTAATCAAATGCCCGAATTTAAAAATTTC
CGGGGGAGGACCCCCGAACCCCCCTTTTGGCTGGGGGGTACCCCCAGACTCCCCACACGG
TCGTCTGTTCTGTGAGGGGCGCGACTATAAGATTTGCCTTGGAGCGCTAAAAAGGTAAAT
CCATCCCTGT
>Btab-B-G1204-Map20|NW_017547654.1|866996|866298|718|0.0|97|
95.543|AAAGAACCCCGCACAGAGCATGGAGTCAGCGGCTCTCGATGAAAGTCGATGAA
ACTTTAATAGATTGATATAAAGTTCAAAATTAAGGGAAAGCCAAAAAATTAGCTCACTTT
TGCGAGTAGAAGCCGAGATATTCGCGATTGAACCCGGACTATTTTCTATCATGCCGTAGC
ATGGCGGAAGAATTCCGAGTCCCCTCTTCTCTCGTTGTTCGGCGTTCTCGATCAGACCTC
ACGTCACTCACGTGAAGATAGGTGCTTATGCGCTCGGCCGGTGCGAATGCCGTACTCCCT
CCCTCTCCCCGCATCGGTCAATTCTGTTTCAGCAACTACATTTCAGATTAAACCGGCCGG
CAGTGCCGGCACGGGAGGGGTGCGAGAAGCAGGGAACTCCATATCGCACAGCCCGAACGG
AGCGTCCTAATGAAAGGAGTGAGTGTAAACAATGCGACATCGTAGTTACCTGGTGGGGAG
AGGGGGTTTCCTGGCCGAAGTGCTCAAGCAAGGTAAGGCGACACGGAGAATTTACCTCCG
CCGCACAGAAAATAGTCCGGGTTCAATCGCGAATATCTCGGCTTCTACTCGCAAAAGTGA
GCTAATTTTTTGGCTTTCCCTTAATTTTGAACTTTATATCAATCTATTAAAGTTTCATCG
ACTTTCATCGAGAGCCGCTGACTCCATGCTCTGTGCGGGGTTCTTT
>Btab-B-G12046-Map20|NW_017547262.1|838291|838823|546|0.0|10
0|95.055|CTGGTATGTTCATAGGCGGTTCTACGGGGGTGCCAGTGGGTGCCGGGCACC
CCCAAGCAAAAATGAAGTGCGGTTACCGGAACCGTGAAAGAGGCCTTCTTCTTCCTTCAC
CTCTATTTATTGCTTTTTTAATCAGTATAGAATTTAATATAAAAAAGACCAAATTATACT
GATTTTAAAGATTCTGTATTCGCTCACACTGAGTAAAAATCCCAGCAATTAATTGAAACT
TTTTTAAACAGAATTAATATTGATAGCCGTGTTTTACAAAGATTCTACTGTTTTTTTTAT
GGTAAGAATGTAGTTTTGATGGAAAGTTTTGCAAAAAATTTTCTACGTTGAATTTATAGG
TATTTAAGTAGAAAGGAAGGAGAGAAAAAGAGAAAGGATGGGAGGAAAGGGATAAAACTT
GAGGGCCGAAACTTAGTCCTCCCCGTCCTCCCCTAAGCGACCTTCCCCTTCGGGACCAGT
CTCCGACATTTTTCACCTCCGGGCACCCCCAAATATGAGAGTCTAGAACCGCCTATGGGT
AT
>Btab-B-G1205-Map7|NW_017549695.1|1202|498|707|0.0|99|95.757
|GCTTTAACTAGAGTCCCTTTATACTGAGAGTCGAGACAATTTGAATCCATTTCTGATTG
GTTCCCGTATTTTAGGCCTCCACAGTGTCACAAACGGGAATAAAGATGACATTTTCACCA
ATGGACCACTAGACAAGGTACAAATTTAAGCAATCTGATACATGTATTTTAACCAGAATT
TCACGTAGAACACGATTCACATAACGAAAATGACTGAAACCAACTCCTAACGAAGATATT
AACGTTTTTATTTCACAATGGTTACGAGGAATTTGAACTGCCCGCTCACAAGAAACTCAA
AGCTATACGTGAGTCAAATCGCCCACTACAACGGTTTCAGCAAGCTTCTCAATCGAGCAA
TGTTCATTTCCCACCATGTGTTGTTCAAACTATTAGCAATATGCTATAACTGAGTCAAAG
CGTCAAGATTGAGGTTGCCAGATTTTATATCGCAGAGACTGTCATGATAACGTTCAGCGC
GCGATGTGAATCACGTAGAGCATTGAGTTTTCATGAGCGGGTGGTTTGAATTCACGCAAC
AAGAATCATTAAATATCTTCGTAAGGAGTTAATTTCGGTAATTTTCGTTGTGTGCATCGT
GTTTTACGTAAACTTTTGGTTAGTAAACAAGTATCAGAATGCTGAAATTCGTACCTTGTC
TAGTGGTCCATTGCAAAAATTATAATCTGGAATGGACCAGGGCATT
>Btab-B-G12053-Map8|NW_017547263.1|273199|273625|428|0.0|99|
98.832|CATAGGCGGTTCTACGGGGGTGCCAGTGGGTGCCGGGCACCCCCAAGCAAAAA
TTAAGTACGGTTATCGGAACCGTGAAATTACTGCTTTTAAAGATTCTGTATTCGCTCACA
CTGAGAAAAAATCCCAGCAATTAATTGAAAATGTTTCGTTTTAAACAGAATTAATATTGA
TAGCCGTGTTTTACAAATATTTTACTGTTTTTTTGTGGTAAGATTGTAGTTTTGCTAAAA
ATTTTCTAAATTGAATTTATTGGTATTTAAGTAGAAAGGAAGGATAGAAAAAGAGAAAGG
GGGGTAGGAAAGGGATAAAACTTGAGGGCCGAAACTTAGGCCTCCCCTAAGCGACCGTCC
CCTTCGGAGCTGGTCTCTGACGTTTTCCACCTCTGGGCACCCCCAAGCACGAAGGTCTAG
ACCCGCCTATGATA
>Btab-B-G12055-Map17|NW_017553232.1|465630|466044|415|0.0|99
|96.627|AAAACATAACCTGAAAATCGGAGATCGTGATATCGTGATACCGTGAAATAAA
ATGTAGAAGGATTGCGTTCAATATTTAAAAGTTGATTAATTCAGTTACTGCGTAAAGCGC
ATATGGACCACTATAAGAGATCACGTTGGGTTTGTAAACAAACTAAAGGAAAAAAGAACA
ACAACAACAACAACGACTTGGCATCTTCCGGAAATCACCGAGCCCGCCGTTTGCTCGTTT
CCGGTGATTAGAAAACTGCCCCCAGACGCGGGAAATTTGAAAAAGCGCGTTCTTAACAAC
GCAAATTGCGCAGTAAGGAGTGTATTTCAGACTTTTTTAATGTGACCATTGTAATTTTCG
TGCCATTTAACCTCTGAAAAGTCTATTCTCACGGCTGTATCTCTTGCATGCAACAGGCCC
ATT
>Btab-B-G12079-Map3|NW_017555149.1|797502|797900|399|0.0|100
|100.000|TGAGACGGAAAGGGCGGCTGACTAGGCTAATATGAGGTGCGCGAGGCAAGC
CTCACCTCAGAGGGTCGGTCGGTGAGGAGACGTAACACAAGAACGAGACGAGCGAGTACG
AAAGAAAAATCAACGGTTTATTGAGGAATAAAAACAGTGAAAAGGCACAGCTCAAAATAC
AAGAAAGAAAACTCGACACGAGGTAAAGATGGCTAACGAAACACACGGGTAGGAAGGGAA
CCTTGATCGACGGCCAGTGACGCGGAGAAGCAAGCGAAGACTGAGGCTCAAGATGGCGGG
TAGCCGCGGTCACTGGTCGAGAACCAAGGCCAGGGGAGGGGAGTGTTATGCAACGGCCAA
GCATATCCCCGCGAGAATATGAATGACCGCTGCAGACCGTCACAATCC
>Btab-B-G12087-Map4|NW_017547114.1|5159295|5158751|545|0.0|1
00|96.330|AAAAAAAACACATTGGATCTAGAGTCCAGACTCTTGAAAACATTGACAAG
AAAAAATACTCTTGATTCAATCGAATTTTTGCTCGAATCAAAACGAAATCCGCTTAAATT
AAGAGGCTTCGTTCTTGATTTAAGCTTAAATCTGATTGAATCAAGAGTACTTTTTCTTGT
CGATGTTTTTAAGAGTCTGGACTCTAGATCGAACGTGTTTTTTTTTCCAGTCCTCTCTTT
ATCTGCCGTTGTATCTTGATTTATGTTGCGAGGGAAGGTCCGTACTCTTAAAGGATGTCT
GTCATCATCAATATGTAGGAGCGCCTTCAATTTCGTATGATACTGTGCAACACTTCTGAT
GTGAAATAGTTGCTTGAGGCGCCGCGACTCGCTGCGGCCAGCACGAAACGCGCGATGGCG
CCTACAAACCTAACGGGATACTGCAAGCATTGCGCAATACGTGAAGTATCCCCTTAGGTT
TGTAGGCGCCAGTGCACGTTTTGCGCTGGCAGTGTGTTTTTAAGAGTCTGGACTCTAGAT
CCATTTTTTTTTTTT
>Btab-B-G121-Map20|NW_017547105.1|762499|765388|2894|0.0|99|
96.510|CAATTGAATCGGCTCGTGCGAAAACCGCTAATGTCCATTTTCTCTAATTTTGA
GAGAACTGCAAAAAACTGTAGGAGCCTTTAAAATGCGGAATTAAAAAATGTTCGGAAGTT
AATTATTACAGGAGAGGATTGTAGAAAAGGAGCCCTAACAGTCTCCAGCTCCTATTCTGT
CTGGGACGGAATTATTAAAAAGAAAAGACTCTGGACATTAGCGGTTTTCGCATGATTCGT
GAAAATCTCCGAGTTTTGGAACCGCTTGATACTTTCAAAATTCATTGTAAAGATATTAAA
ACGATAGATAATCATTCAAATAAAGTTGTAAAACTAAAATTCTTGACAATTGCGGCACTT
AAAGCAAGTTTCATCACGAAACGACCAGCGATAAACTGAACATTAGCGGTTTTCGCATGA
TTCGTGCAGGGTCGGTTCTAAATCATCGAAAACGCATATTTTTCAATATGCCTTTCGGGT
GAAGAAAGTTACCGTTACGTATTTTGATGCGCTGAATCCGATTAGGACCTCCGTTTTTCC
CCATTATCCTCAAATTTTCCGGAAAAGCCGATTTTACTAGGAAAAATGACAATTTTAGGG
CATTTTCAGTGTTTTTCCGACTGCTATCCCCTGCATAATGTAGGTAAAATTTTTCGTAGC
TACGATATTCAATTATACCGATGTCTTTTTAACTGATGAGTCCGAAAATGACCTTAATTT
TTCCCGTTCACCTCTCAGTTTTCCGGGAAAGCAACTTTATCCTGGGAAAATGAGCAAATC
CGACACATATTTGTCGTGCATGCAATGTATTTTTATAAATTTTCCTGGACCCGTGGTAGC
ATGTTACTCATGTATTTTGAGCTGCTAAATCTGAATATGACCTCGATTTCTTTCTATCAC
ACTTCAGATTTCCGGTAACGCCGAGTTTTCCGAGCCTAAAATTGTGTATTGTAAAACCTT
TGCCGGATCGAAGTGTATTCAAAATTTATTGTGAGAATGTCTCCGACATGTGATACATCG
GTTCTTTGTATTTTGATCTGTTGAATTCAAATATGATCTCAGATTTTTCCGATCACCCAT
CATTTTTCCGGAAAAGTCGCTTTTCTTAGGAAAACGCTCTTTTCAGATATTTTTGCAATG
ATTTTTGTGCTCGAAGGAGTTTCAGAAATTCTCCGGTAGGTTATAACGAATTTCTAAGGT
CATATTCGGGGTTTTCAGCCCAAATTACATTAGAATCGATGTATCACACATACGGAAAAT
GCTTTGAATTTCCCTAGAAGTGAGAACAGTCCGGAAAAGCTTTAGGCCCGGAAAAATCGG
CCCTTCTAGAAGACGGGGGGTTGTCAAAGATGAGTGAAGGTCAAATTCAAGTTCAGTGCC
TCTTAATACAGCAAGAGAGACCTAAAGAGGATCTCGGGAAATTTCTGAAACTCCCTAGAG
CAGCAAAATCATTGCAAAAATATCTGAAAAGAGCTTTTTCCTAGGAAAAGCGACTTTTCC
GGAAAAATGATGGGTGATCGAAAAAATCTGAGATCATATTTGAATTCAACAGATCAAAAT
ACAAAGAACCGATGTATCACATGTCGGAGACATTCTCACAATAAATTTTGAATACACTTC
GATCCGGCAAAGGTTTTACAATACACAATTTTAGGCTCGGAAAACTCGGCGTTACCGGAA
ATCTGAAGTGTGATAGAAAGAAATCGAGGTCATATTCAGATTTAGCAGCTCAAAATACAT
GAGTAACATGCTACCACGGGTCCAGGAAAATTTATAAAAATACATTGCATGCACGACAAA
TATGTGTCGGATTTGCTCATTTTCCCAGGATAAAGTTGCTTTCCCGGAAAACTGAGAGGT
GAACGGGAAAAATTAAGGTCATTTTCGGACTCATCAGTTAAAAAGACATCGGTATAATTG
AATATCGTAGCTACGAAAAATTTTACCTACATTATGCAGGGGATAGCAGTCGGAAAAACA
CCGAAAATGCCCCAAAATGGTCATTTTTCCGAGTAAAATTTGCTTTTCCGGAAAATTGGA
GGGTGATGGAAAAAAACGGAGGCCATATTCGGATTCAGCGCCTTAAAATGCATAAAGTTC
ACCTAATTATGTCCACGAGACATTTTTTTTATTTTGGTTTGTTGTACAGTATAATGAGGC
ATATAACGAAATATGGACATTAGCGGTTTTCGCATGATTCGGACCACGGCCCCCCCTGAA
AAGGGGTTCAAACCTAAGGAAGAAACATTTTCACCACATTAATGAGTGTGTCTGACCTCC
GAGAGTATTTTAACCCAAAAATCTCAAAATTGAAAAAAATGGACATTAGCGGTTTTCGCA
CGAGCCGATTCAATTATTATTGAGACTCAAAATAAAATATTCTTGACCGCATACTCAGGA
ATTTTTCTGCCTAAATCGAGTCACTTTTTCTCTAATGAAATTTAAAAGTTATGCTAAACT
TTCTTAAATACGGATGCCAGGACTTGATGAGTTTTAGGACTACCGCTCTCTTTCGTTACC
GTAGCATCTTGATTTATTTTGCGGAGGACGCTGCGTATTCTTAAAGGATGCCCGTCATTC
TTGATATGTTGGGGCGCCTCCAATTTCGAATGATACTATGCAACACCTCTGTCGTGAAAT
AGTTGCTTGAGGTGCCATGCCGCGGCACGGCGAGCGGGCGCCCAGCGCGATACGCGCATT
GGCGCCTACAAACCTAAGTAGATACTTCAAACATTGCGCAATGCGTGAAGTATCCCTTTA
GGTTTGTAGGCGCCAGTGAGCCTCTCGCGCTGGCTGCACGCCGCCGCTCCGCTCTGTTTG
GCTCTAATATTTAAACTCGCAGAGTCAGCGTTTTTCAACTCATGATTTTGAAGTGCTTGC
ATACTCTGCATGGACTA
>Btab-B-G12102-Map8|NW_017547427.1|1075630|1076056|428|0.0|1
00|98.364|AGACTGGGTTTTTAACTAGGTTGACAAGTTTCAGAGTCGAAACAGCAGGA
CCTTTTGCGATGACCTGATTTACTTTGGAAGCAGCAGGATTTGTACCTTGTGCGATAACC
TGTCCTGGTGATGGATTGGTTGTTGCAGGAGCAAGTGAGACTGGGTTTTTAACTAGGTTG
ACAATTTTCAGAGTCGAAACGGCAGGACCTTTTGCGATGACCTGATTAAATTCCATAATT
TTTCACTACGCAGACGCACTTAAATTATTGTTGTAATAGCCGCGCGCTTGGAGAGGTTAG
ATGGACGTTGAGATCCGCAGAGCATCGATGACCTTCAAAGGAGAGCGGGCCGCTCTCCTT
TGAAGGTTATCAATCAACACTTGACTAAACGTTTACCACTTTGAAGCTCCACTTTGAACG
TGTGTCCAGCCTTATAG
>Btab-B-G12105-Map5|NW_017549609.1|1889129|1888719|411|0.0|1
00|99.757|CTGTGACGGTCTGCTGCAGTCATTCGTATCCTCGCGGGGATGCGCTTGGC
TGTTGCGTAACATTCCCCTCCCCTGGACCTTGGTTCACGACCAGTGACCGCGGCTACCCG
CCATCTTGAGCTTTAGTCTTCGCTTGTCTCCCCGCGTCACTGGCCGTCGATCAAGGTTCC
CTCCGTTTCCCTTCGGTTCTCTTACTTCTCGCTAGTCTTTTGCCTTATGTCGAGTTTTCT
TTATTTTCGTGTATTTCGGACTGTGCCTTTTCACTGTTGTGTTGATCAATAAATCGTTGT
TTGTATCCCGTACTCGCTCGTTTCGTCTCTTTTTGTTGCGTGTCCTCACCGACTGACCCT
CTGAGGTGAGGCTTGCCCAGCGCACCTTATATCAGCCCAGTCAACCGTCTTCCCGTTTCA
T
>Btab-B-G12119-Map7|NW_017547174.1|2088905|2089376|475|0.0|1
00|98.105|AAAAAAACACATTGGATCTAGAGTCCAGACTCTTAAAAACATCGACAAGA
AAAAATACTCTTGATTCAATCAGATTTAAGCTTAAATCAAGAACCAAGCCTCTTAATTTG
AGCGGATTTCCTTTTGATTTAAGCTTAAATGGACTGAGTTAAGCAGAAAGGAACCAACCC
ACATTTTGGAAAAAATTGAGTTATGAGTGGTTTTGAACTCAACCACTGCTCTACTATCCA
TCGCCAAAAATTCAAAGTTTTTGTTGGAGCAAATTTTGCAGAAACAGAACTTGAAGTTTA
TCTTTTACATTGAGTCTTATGCAGGAGCCAAACTTTAAACCTCTTTTTCTCGGTTCGATC
CCGATGTGGCTTGGTTCCTTTCTGTTTAACTCCGTCCAAATCTGATTGGATCAAGAGTCC
TTTTTCTTGTCGATGTTTTCAAGAGTCTGGACTCTAGATCCAATGTGTTTTTTTTTCCAG
TG
>Btab-B-G1212-Map3|NW_017547320.1|2012654|2013324|672|0.0|10
0|95.982|CAGTGGCGTGGCGTGGATTGCGATATATCGATTGTTATGCCATTTAAACCT
ATAGAAAAGGATCGAAAAACAGGATGTTTGCAGTGAACACCTTAATAATCGATTCTTTAC
CATAGGTTTAAATGGCATAACAATCGATATATCACAATGGAGATGTTGCACGTGTGAGGA
ATTTGCGATTTGATTGTTGATTCTTATATGTAAAAGTTCGCGAGAAACACGATGGTGTCA
CTGGTTTTCTCTGAAATCAACTCCCAAGCTCAAAAAAAGCTCTCAAATGAGGCCAAAATG
GAGGGGATATCCCACGCTATCCTGAGAGTCCACGTCTACATCAAGATAAACTCTCCATGC
AAAGATAGGGAGCAAATACATTAGCAGGGTTGCCGTGTTTTCAGTTTTGGAGTCCCCAAA
TAAAGTGGCAGCCCTGTCAATGTATTTGCTCCCTATCTTTGCATGGAGAGTTTATCTTGA
TGTAGACGTGGACTCTCAGGATAGCGTGGGATACCCCCTCCATTTTGGCCTCAATTTTAG
AGCTTTTATTGAGCTTGGGAGTTAATTTCAGAGAAAACCAGTGGCACCATCGAGTTTCTT
CCGAACTTTTACATAAGAATTAACAGTCAAATCGCAAATTCCTCACATATGCAACAATTC
CATTCACGCCACGCCACTGT
>Btab-B-G12120-Map3|NW_017549038.1|6458596|6459061|466|0.0|1
00|100.000|TTTTTTTTTTTTTTTTTTTTTTTTTTTTTTGCCAATTTCAAATAGCCTA
TCGGCTAATCCCACGCTTATTACCCCAGCCTCAGGTAGAGTACCTGTATAGCGAGAGTAT
GGACAGATGTGAAACTCCGAAAGTCCATCAGGCCTTCACCGATGCTTCTGCGAATAAAGT
TAGGGCCTAGAAATGCAGCCAACCTATGAATTTCAATTATCCAGAACGATTTACTAATAC
TATTGTTACGAACCGTCGTTTATTAAGCACATGTTTGACTCAGTTTTTGCATAAATTTAC
TCAATTTTGCGGAAGAACGCTCATTTATGTACATTCTTGGCAATCTTGGTTAGAATTGGA
ACCTGCAGACTGGCAGTGAAATTTTGTGCGTTAGAAGTTGGTTAGAAGGGTGGCTGCACT
TTTGGGCCCTAAGCCCTCCATGAAGCGATCTGTCCATACTCTCGCTATACAGGTACT
>Btab-B-G12129-Map17|NW_017566795.1|1115072|1115509|440|0.0|
99|99.318|CAGGGGCGGACTGGAAGTCGAAAAGTTAGGAGGCGACCTAGATTTTGGGG
GCCCCTCCTGTCGTTCGGGGGCCCCTCTAAGGAGATCCGGGGGCCCTCCCCCGGAAAATG
TGGAAAATTACACACTTTTTAAACGCAATTTTATGCATTATTGGAGTCAAATTCTACAGT
ATTTGAACTTCAAAATAACCCATTCTCAGGATTCTTCGGGGGCCCCTTCATCACAAAAGC
TTTAGACGACCTTTCATGTCACTTAGAGACAAATTTTCAAGGATTTTGGGACCTTTTAGT
GACTGAATAGGATAAAAAAATTACAACATTACAGGGGTAAAACCATAACTCGAAAAAAAT
TCGCCGCGGGGGCCCCTTCGGGACCTCCGTGGCAAATTGTTAGGAGGCGATCGCCTCCCC
GCCCCCATGGCCAGTCCGCCCCTGCCTC
>Btab-B-G12143-Map3|NW_017550914.1|97923|98446|526|0.0|100|9
7.719|GATGGGATGACGTTCCAATCAAATGCGTTTTTGAAGAAATGATCGATCCCCATC
ATCGCTTCATCTCCACACATCTATTCATGTGCAAATGATGGCACGCTCCGGCAACAAGGT
TCTGTGACGAAATCATTTTTGCCTCCAGAGTCTCCAAAATGTATACATCTTAGTGATCAA
ATGTCCAATCACTGAGAAAAATAGCTGGCGGAGCGAGCCGAATATCACTCCCGTAGCGAG
TGATCGGGGGTCAAGGGGGCGCAGCCCTTTGGCTGGCCGTGACGGACGCGCAAAGCGCAT
CCAGAACGGCTGGTAAAACCATAAAAACCAGAGTTTCAGAAAAGAAAGGGGAACCTAAGG
TCTTGACTTGACCTGACCGCATCACTGGAGGCCGTACTTGACCACTGATCTCAATCAAAA
GAAAAGGAAGAGGCCGACCCCGGGGGCAGTTACTCTGAGTCACCTTCTCTTTGCTATAGC
TCAGGAGAAAAGATTAGAGGAACTGAAATATCAATCTACGGAGTGGATTA
>Btab-B-G12156-Map5|NW_017550922.1|1362114|1362553|440|0.0|1
00|98.864|TAATATTGTAATAGACCCGGGATGGTAAAATGGGTGCAAGATCCCTAACC
CTGAGCTTGTCTGACTCGGGGGCGCAGCGAAGCTCTAATCAGGGGGAAATAATCAACAGC
ACGTCTCCGATAGGGATCACACTTTTATTCCCTCTCCGAGAACTAACAAAATACAGATAT
GCACACGAACCTTATGACTACGGAAATGCGCATCACACAACAACTAAGCTGGCCTATCTC
CGAGTGCTTAGGGCATCGGACCTCGGCGAATGCCTATACTCCACAACGCGTAGCCGACTG
CCCAGAGTCAAAGCTGAAGCCGGCCGAACTTAGCTCCGGCCTTGAAAAGCCGGCCATGAG
GCATCACTCGCCGCAATCCAAAACACAAAACACTCGGTACAAAGGACACAAACAATTTCC
CCGGAAATTGCGTGTGATCCATTTCAATAT
>Btab-B-G12161-Map6|NW_017547262.1|480517|480104|414|0.0|100
|99.517|TCAGGGGCGGACTGGTAGTCGAAAAGTTAGGAGGCGACCTAAATGTGGGGGC
CCCTCCTGTCGTTCGGTGGCCCTCCCCCGGAAAATTTTGAAAATTTCACACTTTTTAACG
TAATTTTAAGCATTATTGGAGTTGGATTCGACAGTACTTGAACTTCAAAATATCCCATTC
TCAGGATTCTTCGGGGGTCCCCTCATCACATAAGCTTTAGGCGACCTTTCATGTCTCTTA
GAGACAAATTTTCAAGGAGCTCGGGGCCTTTTAGTGACTGAGAAGGATAGGAAAATTACA
ACATTACGGGGAAAAAACGATGGCTCGAAAAAAATTCGCCGCGGGGGCCCCTTCGGGACC
TCCGCGGCAAATTGTTAGGAGGCGATCGCCTCCCCGCCCCCATGGCCAGTCCGCCCCTGG
CA
>Btab-B-G1217-Map3|NW_017547192.1|4606416|4607022|607|0.0|10
0|96.705|GTTGGAGCGCCTTCAATTTCATATGAAACTGTGCAACACTTCTGTTGTGAA
ATAGTTGCTTGAAGCGCCGTCGCACGGCGCGGCGTGATGCCAGCGAGGAACGCGCTTTGG
CGCCTACAAACCTAAGGGGATACTTCAAGCTTTGCGCAATGCGTGAAGTATCCATTTAGG
TTTGTAGGCGCCAAAACGCGTGTAGCGCCGGCAGCACGCCGCCGCGCCGCTTCGCTCTGT
TAGGCTCTAATATTTAAACTCGCGGAGTCGGCGTTTTTTAACTCTTGGTTTTGAAATGTT
TGTATCGACAAATGCATGAATTATTCTCAGTTAAATTGATGGGGGAAAAAATCATATAAA
TCAACGGTGTAAGTCGGCAATCACATAACTCGGTTTGCGACGTCGCAGACTTCCTGTCAT
ACTTTATTTTTTAAACGGAAAACTACTCAACGACAGTTCTTTAAAACCGCCGCGATTTTC
CTTCTCTGTGCAAAGATAATTCTGCAAAAACTTCAAGGAATGATGTCAATTCGTTCTCCT
ATAAAAAAATAACGAAGAGGCGGAGATTTTCAGACACAGCAAACGAGTTATGTGATTGCC
GACTTACACCGTCGAT
>Btab-B-G12181-Map3|NW_017547225.1|489620|490083|464|0.0|100
|98.491|GGCAACTCTCGAATGTTCATACGGCGTTTTCCCTTAGGCCTTGTCTCCACGG
GACGTTTTCATGGGATTTGTCCCAAGTTCGAATCGTAGGAATGAAACTTCTGGGATTTTT
CCCAGTTACCGTCTCCACGGGACGGGGCTCATACAGTCCTGCGACTAGTTTTCGCGGGAA
GATAAATTTGTTAAAGTCGAGTATTTAACCGGGATTAAAATAATAATTGCACTCAATTGA
CAATTAGACACATTATTTTAACTAAACAAACATTAACAATGTAGTAATGAATGAAATGTC
GCACAATTCGTTTTCACTTCTTCTTCTTCTCTCAGTGGGTCCTAGGGGTACAAGTACCAT
ACTTGGTACTGGGAAAAATATTGATTAACTCAATATTTTTCCCAACTTCGTAAGTGGGAT
TTTTCCCTGGGACAAATCTCGTGAAACGGCTCGTGGAGACAAGGCCTTAGCA
>Btab-B-G12189-Map4|NW_017547113.1|3416608|3417051|444|0.0|1
00|98.649|TGTAAAAGCATAGGCGGTTCTACACCTCCATGCTTGGGGGTGCCCAGAGG
TGGAAAATGTCGGAGACCGGCCCCGAAGGGGACGGTCGCTCAGGGGAGGCCTAAGTTTCG
GCCCTCAAGTTTTATCCCTTGCCTACCCTCCTTTCTCTTTTTCTCTCCTTCCTTTCTACT
TTAATACCTATGAATTCAATGTAGAAAATGTTTAACAAAACTTTCCATCAAAACTACAAC
CTTACCATAAAATTTTAGTAGAATCTTTGTAAAACATGGCTGTCAATATTAATTCTGTTT
AAAACATTTTCAATTAATTGCTGGGATTTTTTCTCAGTGTGAGCGAATACAGAATCTTTA
ATAGCATTAATTTTACGGTTCCGATAACCGTACTCAATTTTTGCTTGGGGGTGCCGGGCA
CCCACTGGCACCCCCGTAGAACCGCCTATGTGTA
>Btab-B-G12194-Map3|NW_017549024.1|128956|129359|404|0.0|100
|100.000|GCACTGTGGGCCAGAGGTGCCGGTTGCGGGAGAATAATTGATATCTCGGCT
AAATCCGAACGAAAATCACTAAGTTTTGGTTTACGGGGGTTTTTTGGGTCACTGAACTCG
AATTTGATATCAGTTTTGTTCAAAAATCACAAGAAACGTATGTCGTGAGGATTTAAGCTA
GTCCAGTGATGATTCCTTTTTTCGAGCAATTGCACTGGGATTAGAAACCATTTTAACGCT
TGAGAAACTTTCAAAAACAAAATTGAGAACTTGAAAGTGACCAAGAGGAGTCTGGAAAAT
GATCTAATATTGTTAAAACTAGAAGAATAAAAGACGAGAATGTTCACAGAGGAACGCTTT
ATATGTTCATTATTTTTTATTTATTATTATTATTTTTTTTGTCACTGCCTCCA
>Btab-B-G12196-Map5|NW_017566536.1|181434|181834|401|0.0|100
|100.000|TTGTCATTTTATAGAAATATTATGGTTAGAAAGAACAACATTGATTTAAGG
CGGCACACAATTCGGGTTTTATTTTGACATTACATCATACAGCGCTCGCGGTTAAGACGC
GACTAAATTAGCAGTAATCAGCACATTACGCGCTCGAGGCAAAATCCAGTCACTTAGAAG
GTGAAACGCTCTGAAAAGATCCTCTCCCCGGAAAAAACAGTCTCAGCATTTTTAGTTCTG
TCTCTTTTACTCTTGTTATTATTTATGGCTTTTATCTCACTCTCACAGGTATTTTTCAGC
TGGAGAATCATTCCAGGGTGCTTCACTTCTTGGAAGACATGAACACATGGTTGTCACTTT
CACTTAGATACCTTCATTTTTATTTGTGAATTTTTACCAAATCTAACACG
>Btab-B-G12204-Map3|NW_017547177.1|7714022|7714556|535|0.0|1
00|99.065|TTTCCCGCCAAAAATTTGAATTTTTCTAGACCACTTGGCAAAGCTTAGAG
TGCTCCGGAAAATCCAAAATGAAGTTTTCTCCATTCTGAAGCATCAATGCAACCCTTATA
GAAAGGCAGAGACCCTGGAAAAATCCGGAAAACTCAGACCATGCTTCCAAAGATGACTCA
ATACGCTGTACCTGTTATGAGGTGTCACTGCCTCTTCAGCCGTATGAAAAATTTCCCTGG
GACTCTCCCATGGTCTAAGTAGGTCGAGTGGAGTCTTAAAAAAGAGAAAAACTTCATTCG
GAATTTTCCGGGGTCGTACAGAGTTGCAAGATCGTCTCAAGGTGGCTTTTTCATGTATAC
GTCCTTTCCCGCCAAAAATTTGAATTTTTCTAGACCACTTGGCAAGCTTAGAGTGCTCCG
GAAAATCCAAAATGAAGTATTCTCCATTCTGAAGCATCAATGCAACCCTTATAGAAAGGC
AGAGACCCTGGAAAAATCCGGAAAACTCAGACCATGCTTCCAAAGATGAGTCAATACGCT
GTACC
>Btab-B-G12238-Map3|NW_017564582.1|2505447|2505942|497|0.0|1
00|98.189|TGTCGCGGTAAAGGATTTGTTAAGCTTTAGACGGACTGAAACATCTAAAA
TAATCCTAACCGTGGCGGTAAAGCTACTTGTGGGAGAGCAAGAAAAATAGACGAAAGGGT
TTTTGAGTGACGTATGAATTCGCGTATATTTGAAGAAATGGAATCGTTACAAAAGACTGA
CTATCGGAGCACTAAATGGATGGCTGTGCTAGTTGGTGAGAAATCCGAAGTGCAGGACTT
CTAGGTGGAAGACGAAGACGAAGTGGCCCGGCTCCTTTTGTTAAAAGAGTAGCTCGGTCC
TTAGAGAGTCTTATCTTTCAATCCATCTCGTGAAGCTGGTAATAAAAAATATAATAAAGA
TAGATGCGTACGACTTGATCACAGCAACGAGTAAGTGAAGCTTGCTCGATGCTAGGTTTT
GGAAATTCATAGAGAGAGACCGAAAATATGGGAGAAAGGGAGATAGAGAACCTCTATGAA
TAAACGCGTTGCGGTATACGCGACAG
>Btab-B-G12247-Map5|NW_017547207.1|806919|806505|416|0.0|100
|98.317|TATTGTAGTGGGAACCCTATGGGGGGAAAAGGAACCACACTTTGTATCTTAT
AACGTACACTATATTCTTCGACTAGCTGCTCTAACAGGGGCTGGACCGGGTTATGTCTCG
GGTCTTTACACCTCACACCGACTAACCCCGTAGGAGCGGCTTCCGCGAGCTTTTATGCCA
ACGCCCGAAGCTCCCGTGCCCAACTCCGACTTCCGAATCGCCGGAAGCCGGGGTCACTCT
TGCCGCAAGCTCCGCGCGCGGACATAAACAATCGCGTCTCAAAAAATCGCATCTAACACA
CCTGACCCTGTCACTGGCATGGAAATCCGCGATATCTCACGACTTGCCATGTCCCCAAAC
CAACTTCCTCCAAGTGGATCGGTAAAGACCTCGCAGGTCTTTACCCGATACCACTACAGT
ATC
>Btab-B-G12252-Map4|NW_017547183.1|1508166|1508715|551|0.0|1
00|97.278|GGGTTTTCTTTCTAATATATTTAATTTAAAAAAGCGGTTTATAGGCCATT
ATTACGCCTAACAGTCATTTTGGTGGCAATATGAAGTATGAATCATTTTAATCACGCATG
ATTAACGCAAAATGAAAGAATATCGATAGTGAGTAAAGAAAGGGGTAACTAGCACCTTAT
AGGCCCTTAAGTTTATAGGCCCGTATTACGCCCAACAGTCATTTTGGTGGCAATATGCGA
AGTATACATTTTTGGAGGAATGGATAGTTTGAGAGGAGAATAAATTATTTCAATAGCTCG
TTTTTCTGAAATAAAAACAAATCTTTATAAAATGAAATCAAAAAATAAAATAATTCAATC
GCCGATGCCCGCGAACCGAGAATGATAAGGCCGCGCGTATAGGTCGTTCTTGCACCCATC
GATCCAAAGGCCTGACTTAACTCGGAAAAAAAAGGTTTTTCGACCTCTAGCCGTTACCTA
TCTATATTCTATCGCTACCACAGCATAGTCTGGGGTACGTAGAATCCGAAAGCAGATGGG
CGTAACAAAGACCTATACGC
>Btab-B-G12268-Map8|NW_017547120.1|683254|682840|416|0.0|99|
98.798|GTCAAATGCCTAGGCAAATAGTCAAATATTCTAACTTAGATTAAAATTCTGAT
TCTTTTCCTAATTTCAGACAAAATAATTCATTGCTCCTAAAAGAAAAAATTCTCAGTAAA
AATTTGTACACATAATAGTATTTTAAACAATTTTTAGCTCCTGAAGAGACACTGATCTTG
ACATTTTCAGCAGGTCGTAAAATACAGAATTTTTGGAATTTCAACATTAGAAAATATGAG
AGGCAATTGAAGAGGAAGAGACCAAAAGAGTTCGTAGGTTTGATGAGTTATTTTTCCAAA
AATAGTGAAAAATCGTGAACTCTTCGCCATAAATTCATACAATTTTGTGGACCGTCAAAA
TTTGACTATCAGCCTAGGCATTTGACAAAATGCCTGATTTCACTATTTGCCTGCGACATA
TA
>Btab-B-G12273-Map4|NW_017547202.1|368092|368639|548|0.0|100
|97.263|CAAAAAGTCGGACATGGGCGTTTCTCACAAATAGTTATTTCATTGACGTAGA
TGTCTTCCCAAAGACTTATATTTTGTGATACGGGCATTGGTTTTCAATTTTTCAATCCCA
ATTTAGCGCACACAGCCTCCCAAAGTGGCTCAGGCGACACTCGAGAAATATTGCCTCACT
CGGAACAAATCGTTTGCCGGTTGGCATTTCCTCCCATTAGATTTATGACAATTTCTGATA
ATGGAAGCTTATTCTTCTCTTTAAGTAGAATATATTTCACTTATAACATTTTAAAATATC
GTCATTTTTAAGCGCGGTATTCCTGCTTAAAAGTACTTCCCTCAAAACCATAAAAAAAAA
TAATACAAGTAGACTTTTAACTACCTATTTACGCGTATTTACGGGAAACCTTTATAGAGC
AGTGTTAACTGATCCCTGGAGATCCAGTATCAATAAAAATTGGCTGCTCCAAAGTGCCAT
TTTGGGAATAAAGCTCAAATGAATTAGAAAAAGTGAAATTCATAAAATGGTGGCTCGAGG
GAATTTGAATTCCATA
>Btab-B-G12276-Map9|NW_017554178.1|697297|696780|520|0.0|99|
97.885|TCGACTTTTCAGTTTGGAGATTATTGCCGCTCAGCTACCGTGGGGCCTTATCT
TGAAAATGTTCCACCTACCATCAAATTGCTGAGTACAAACTATTCTCGAGTCTTGACTAA
TCTGGATTCTGAAAACAACTTTGTCAGCAGTTACTCTTATTGAAGTGATTATGCATTGGA
CAACAAGTATTGAATGTGTCATCTGTTTTTGAAGATCCTACTGATGCCGACGAGGTACAA
GTTGCGATCAAAATTGGTACCTTCACCAAATAGCTGCAAGTTTTGTACAATTTTTTTTTC
TCTTCACCGGCAAGGAACTTGTTCAGCGCTCACTGGTGATTTTGGTCTGAATTCAGGAAG
GCTGATGATACCGCCATACCGCAGCTTTGCAACTGGTAATACGAATTTACAATGATTGCT
ACATACCATAGTCCCAATAAAGGAGACACCAATGGGAGGATGACTCATTACGGCCTTACG
ACGAATTTTTTTTTTTCTTTTTAATTTTTTAAAAAAAAGAAAAAA
>Btab-B-G1228-Map20|NW_017549178.1|5385982|5384863|1137|0.0|
95|86.544|ATTAATGCCTAAAATGCTAAGTCGGGTCCAGTTCACTCGATTTTCGTGAA
ACTCGGTATCCACAGGTAATTTTCAACGGGAAATTCGAGTTTTTGGTCAGATTTTCAAAA
TTTCAAAATCCAAGATGGCGGCCGTGGCCTAAATTGCCAAGTCGGCTCCTATTCACTCGA
TTTTCGAGAGATTCGGTATCCGACGGTATTTTTCAACGGGAAACTCGAATTTTTGGTCAG
ATTTTCAAAATTTCAAAATCCAAGATGGCAGCCGTGGCCTAAAATGCTAAGTCGGCTCCT
GTTCACTCGATTTTCATGAAACTCGATATCCGGAGGTATTTTTCAACGGGAAACTCGAAT
TTTTGGTCAGATTTTCAAAATTTCAAAATCCAAGATGGCGGCCGTGGCTTAAAATGCTAA
GTCTGCTGATTGTAGATGAGGACAAAGGTAATATATTTGCCACTATTCACCATAATTTGT
TAAAAAAAGTAAATTCGTTCTTTTAAAAGTTAATAGCTATGAGGGGCGGCTCGGGGAACG
AGTCGCAAGTTCATCGCGAAGCGAAGAACTGGGGGTCCAGGGGCACTCCCGGCTAGGCGT
GACAGCTCGCACAGCGAGCTGAACACGGCTAGTAGTTTATATATGTCTTGGATATGAGCG
GCCCAGAGCCGCTTTCCAGCGGCAGTGCGCTGGAGTTACTGCATGTTTCATTTTAAGCCG
AGTTATTGCGAAAAATCTGCAAATCTTTTTTTGCTTATTTCGTGACTAATATTGATCCTA
TGAACTTGAAATTCGTCATGATAAAAGGGCGATCTGAAATGGTTATGTTGAAGCTTTTTG
TCCATAAAATGTTTACAATTGGTCGAGTTATCGCGAAAAGTCTAAGAAATTCACCGTGTC
TATGTCAAGGTGTACAGAGCATACCATCGAAGTCTCAACATAGACCTTTCTACCCACTGA
TGCAACCTTATACCCACACGTGCACCACGAAGCCCGATTTTTGAAATTTTCACCCACACG
AGAGTAATTGCCTTTTTTCCAAATTTGCGAAACTGGGACAAATAATGTGGTTGTCAGATT
GCGCAGAAATAACATGGATGCTCTTTAAAGACAAATGAGCGTTTTCGATA
>Btab-B-G12290-Map3|NW_017547281.1|2171038|2171483|446|0.0|1
00|99.776|ATTAAAGTTGCAGTTTACGCACTTTTCCGAATTATGAATGAATTGTTTTC
AACCAAGGTTTTTTAAGCTTCTAATGAGTCAAGAAGGACGATTCAACTTGCGGAAAGAAG
AAAATCACGCGTTTTTAACTTTTTTGTAAAAAATAAATATCGTTGTTTTGCTCCGTTTCC
ACGCGTAGGATGGACAAATTACTGTGGGTCGCGCTACCCTTTGGTGGTTGCGCAGCGCTT
TGGGTGGTCAACTACGGAACTAATGTTTCGATAGGTGTCAATTTCTGCGGGCTATTTGAA
TTTTGCGTGTTTGCGTTTTTCTGTTGGTGTGAATTGGTGCTGAGAAATTGTTTGAAATTT
ATTTTTTAAATTGGAAAACACTTACTTCAGAACCGTAATCCCTACCTAAACGCAATATCC
ACAAGCCTGAGTAGCCCAACCTAAGGTAACTTACCT
>Btab-B-G12293-Map20|NW_017547112.1|5238323|5237881|447|0.0|
99|98.434|AACCTTAACAGGTTTATTTATGTTGCTTTCGAACGTTTTCAAGAAAGAGA
GGACACTATAAATCATACCGGGAGTATTTACATTGTCAAACGAGCCCGAAATTTCACATT
TTAATTGATTTTCACGAGCTGACGCGATTGAGGCTGTTGTACCGACGCCACTTTTTCGAA
ACTAAATAAATGTAACGGACAATGTGGCAGTTAGTGTTGAGGGCGAATTAGTTTGACCCG
AAGGTGAATTTGTCTTACCACAGCGCTAATTTTACAGCTAGTGCTGTTTTCCAATTCTGG
TTCGCGCTCTAGTAAAGTCAAGTCAGCGTATGAAGCGAATTGATTGGTGCTTCAGTACAA
TAAATTAGTTCTGAAGCCTAATTTTGATTCTACTTGGCGAGAACTTACCAAATTAGTTCT
CAACGCTAACTACTTTTTTTTCAGTGTAGGAAA
>Btab-B-G1230-Map20|NW_017547112.1|4769831|4769060|816|0.0|1
00|92.647|GAACCAGGGCCGGATTTACCTACTTGCCACCCATGGGCCGCCTGTATTTT
GCCGCCCCCTTCTCTTTCGTTTTGAAACATCAATAAAAACCAGCAAGTGAACGTGCCGGA
GGGGGAGGGGTGCATAAGACGCGTTTAGCTACTCGCGTTGAATACATTTTTTGCGAAAGC
CCTGTCAACACTACTAGCAAAATTTCACGGAACTTTGCTTCTCCATTCATAAGAAATGAA
CCAAAAAATTATGAAAGAACCAACATAAATGTTGTATAATAATTTTAACTTCCGCCGCTG
CGCCGCGCTGATCGCACTGTGTTTGGCGCAATGCGTGAAGTATTCCTGCAGTCTTGTATG
CGCTATGCGTTTCACGCCAACCGCTCCTGACCGCACTGTGTTTGGCGCAATGCGTGAAGT
ATTCATGCAGTCTTGTAGGCGCTAATATGTGTTACATGCCGACCGCCGCGCCGAAGGCTT
GTCCTTTTCATCTCAAGTCCTCGTCATCATTCGTCTCTGCGCTAAGCTCCAGGCCAAATT
GCGTGTTTAGTTCCTCGTCCTCTCTTAACTCGACTATAATTAAAGATGCTGTCTCTTCTA
TCACCGAAAAACGACAAAATTAGAAATTACTATACTCTCAGGAAAGAGAAATTTTGTCCC
CTTTTCTCATTGATAATTTTTTTTTCTGAATCCGATTTTTTTCATACCTAAATTTAAAAA
AAATTGCAAAATTTGCCTCCATGGGCCACGGCCCATGTGGCCACCCCCTTAATCCGGCCC
TG
>Btab-B-G12305-Map19|NW_017557870.1|213718|213225|504|0.0|10
0|97.024|TGTATTTTTCGTCGTAGATTCCATTTTTTATCATATTTCAGCCGAATAACG
AGTTTTAATACGACTTTGACACACTTTTTCATAACTATTGAAAATAGGATCCTTGATAGT
TTATTTTTCACGTTACTTTCGGCGAATGGGACCGTAAGCATCTTACATAAAGATGAATTT
TACAAAACTTGTCTCAAAAACATTACTTGAGGAGTGAGGGAGGGCGGCTTCACAGGCCCC
TCACCACGAATGTTGCCATATTTCTTTCAATTTCTGCTAACATCGTTTTTTGTTCATGTT
AATTAGTTTCTCGCAATTGCATACTGACACATATACGGAACATTCTGATAATGCTCATTT
TTCTTCTCTTTTCTTCCAGCCAGTCAATAGACGTTTTCATTTTCATGAACCCTCTACTCT
TTCAGTTATTCAACAAATATGCATATTTCAAATAATAGATCAATATATTAAAGAAATAAA
AAAAGAGATGTATATACTGTAGC
>Btab-B-G1231-Map11|NW_017566837.1|4059685|4060314|634|0.0|1
00|94.953|CGGCGCACAGTGGATCGAGTCAAGAGGAGAGGTCGGACAAAATTCGGAAA
CTTCAAACGCTTATATCTCTGTTTATACAAAACTTTGAGGTTCTAACAGTGGTTCCATTG
GTTTTCTCTTGGAATGGAGATGTTGCATGTGCGAGGAATTCGCGATTTGACTGTTGATTC
TTAAGTAGAAGTTCGCGAGAAACACGATGGTGCCACTGGTTTTCCCTGAAATCAACTCCC
AAGCTCAAAAAAAGCTCTCGAGTTGAGGCCAAAATGGAGGGGATATCCCACCCTATCCTG
AGAGTCCATCTCTACATCAAAACAAACTCTTCATACAAAGATAGGGAGCAAATACATTGA
CAGGGCTGCCACTTTATTTGGGGACTCCAAAACTGAAAACACGGCAACCCTGCTAATGTA
TTTGCTCCCTATCTTTGCATGGAGAGTTTGTTTTGATGTAGAGATGGAGTCTCAGGGTAG
GGTGGAATATCCCCTCCATGTTGGCCTCAACTTGAGAGCTTTTTTTGAGCTTGGGAGTTC
ATTTCAGAGAAAACCAGTGGCACCATCGTGTTTCTCGCGAACTTTCACACAAGAATCAAC
AGTCAAATCGCAAATTCCTCACACATGCAACATCTCCATT
>Btab-B-G12312-Map20|NW_017564154.1|3567533|3567019|524|0.0|
99|95.611|AGTTCCCTGCTAAAAATGATGAGTAGGCTATTCAGAATTCGCCGATTCAT
ATAAGTAGAATTTCCTACTTACATGAGTAGAAATCTTACTCATATCACTAGAATATTCTT
CTCATAAGAGTAGAAAAGTTCAACTCATATGAATTCAATTTTTTTCATTTTTCAGAAGAG
GTGTTTTTGACGAGGAGACACCGACATAGTATGTAAATTTGAAAAATAAGAACATTTTGT
TCTTATAATTTTTTTGATGCGGTGACTAGTTTCTGAGATATCGGACACGGTAGATTCAAC
GCTGAACTCATATGAGTTGAAATCTTTAGTCATATGAGTTGGAATCTCCAGTCATATGAG
TCGGCGAAAAGTGAATAGAGAAATTCTGCTCATATGAGTTAAATTCTTTTCATATAAGTT
GAAATTCTATTCATATGAGTTGAAATTCTATTCATATGAATTCAAATTCTATTCATATGA
CTTTGATTTTCTACTCATTTGTACTCACCATTTTTAGCAGGGAAG
>Btab-B-G12367-Map3|NW_017555192.1|576670|577104|435|0.0|100
|99.310|TTGGTTCAGCTCTACACGTATGTCAAATTAGCGTTAAAAATGCTAATGCAAC
ACACATTGTAAGGCTGATTTGGCAAATTTTAAAAATATTGGTTCAGCTCTAACAACTATA
GTCAAATCAGCTCTAAAAAAAAAAAAAACCATTCTAGCTCAAATAAGATGCCTATTACAG
CAATCTTGAAAATAGGGTGGTTTAACTATTTGTACTAACTGAATTAGCTCAACAAAAAAG
CTAAACTTCCTATTGTTATACTAGAATAGCAAAGTTTTTTAAGGCCAGTTTAGGCAATAA
GCAGATGGCTAAACCAGCCATCTCTTAAAGTAAATCCAGCTAAAAGTTTGGGTAGCTAGC
CCCTCCAGAGGACTATATCATCTCATTTTTGATATGCTGTTTCAGCCAGTCATTTTGAGG
TGAATCAGCCTTTTTTTTTTTTT
>Btab-B-G12369-Map8|NW_017551177.1|197832|198252|422|0.0|100
|99.526|ACACCCGTGTAACATTTTTCTTGTATACTTTTTTTTTCTTCTACACCGTTTG
ACCATGTAGCAGATAAAGATGTTCTAAAATGGGTTTACGGTAGAGGCAGAGCAAGTTCTT
CTACATTACTTCTGCAATAGATGAAAGGCTACTGGTGAATCTTCTAATGCAGAAGAAAAT
TAGAGCCGAAATAGAAGATCGCTGTCTCAAGGTCATCCGGAGGAATCCGGGGCTTCTCAG
CGATATCGTAGAAGATAAAAACGGTGTTGTCAGAAGAAAAGTAGCAGCTAAATCTTCTTC
TACAATACATTGGAGTAATGGGCAAAAATAGAAGAAAAAATATCAGATAAACTCGGTCTA
CACCCGGGTTTTTACTTCTAAATTTCGGTATACAGTGGCAAAAATAGAAGAAAAATGTTA
CACGGGAGA
>Btab-B-G12380-Map4|NW_017564582.1|2815905|2816383|481|0.0|9
9|99.584|GAAATTTGGCAACCCTCGAATGTTCATACGACGTTCTTCCTTATAGAGTCC
CTTTATACCCAGAGTTAAGACAACTCGATTATCAGCTGACTGGCAGCCGGCCTTGGCTGG
CCATGGAGGCCGAAACGAGTGCACCCAAACGAACGATATTGAGGGATAAGCATCAGGAAT
CCTGCGATGTCTGTCACACAAAAACAACAACATCAACAAATTGATCAATTAAAAAGAAAA
TGAGATTGGTTTGTGAATAATTTCTTAATCTATTTTCATTTTGGACCGATGGAAATAACA
ATTTACTCTTGATAAACCACAATTAGGTAATATTTTCATTATTCTTGTTCACATTCGAGG
TACCGCCATCTTGGTGCACTCGTTTCGGCCTCCATGAGCGAGAACCAATCAGAATTGGAT
TTTTTTTTAGGCCACTTTCAGCCCAACCAAAAGTGAGTTGTCTTAACTCTGGGTATAAAG
GGACTCTA
>Btab-B-G12393-Map13|NW_017556350.1|463|41|426|0.0|97|97.887
|TGTAGTATGTCCCCTTTAAATTTTAAAAAATTGTATCAATTCGGCGCCCTCCAGGCCGG
CAGCCAATCCCATGGGAGCACTCTCGAACCCAGAAAGTGACGCCATAGGTGCTGCTTTCT
GGTTGGTCGAGAGTGCTCTCAGTTCGTCTCGACCTCGCTGTTACCTGGATGTGCTTGTAA
GTTTTTCCTCTCGATTTTTCCCTTTTTGGGGGTAATCCGCAAGGATTACCCCCCATCTTT
CATCGGTTCGGGTCGGCAGTGTCTTCTTTTAGTTGATTTTGGTCACGCCAAACGGAAGTT
CTGTGTCCTTGTTCATTTTTCATCTTCTTCCTTTTATTTGTGGCATGTGGCCTAAGTCTC
GAGCCCGGCGCTCAGATCTATTTTGTTCTGTTATCCCACATCGCTTCAGATTGGCGCCCA
ACGT
>Btab-B-G124-Map20|NW_017549264.1|25192|25941|761|0.0|99|97.
635|CACAGGAAATCTGACACATTCCGATTTAAACTTATTTTCCCGCCATTTTTCGGCCG
CCATCTTGGAAAAGCTCGGGTATTTTGCAAATCCAATATCGTATTTGTTTTTTCGTGCTC
GAAAACCTGTGGAAACCAAGTTTCAAGCGAATCCGACGGTAAATAACCAAAAAACGCATT
TCCGCCATTTTTTGGCCGCCATTTTATTAAAAATTGAGGTATCGACAATCGGTTTGCGCC
AAAAGTTTTCTTTTTTCAAGCCCTTTCGAATGATGTATCACAAGATAGGGGTTCCTATTT
GAAAAAAAAGGGTTAGGGTCCGCCCCCCGTCAGGGGGGTCGCCCCCCGAAATTTTGGGTA
CGCCAAAAAGTAGTTCCCTTTCACCTAGGAATATTCCCCAAATTTCGAATCCCTAGCATT
TTTTGTTCATGAGTTATGAGCGGAGGCCCAGACTTTTGAATGAGCCGCCATTTTTTGGCC
GCCATTTTGTTAAAAATTGAGGTATCGACAATCGGTTTGCGCCAAAAGTTTTCTTTTTTT
AAGCCCTTTCGAATGATGTATCACAAGATAGGGGTTCCCATTTGAAAAAAAAAAGTTAGG
GTCCGCCCCCCCTCAGGGGGGGCGCCCCCCAAAATTTTGGGTACGCCAAAAAGTAGTTCC
CTTTGACCTAGGAACATTCCCCAAATTTCAAATCTCTAGCATTTTTTGTTCAAAAGTTAT
AAGGGGGGTCCCAGACTTCTGGATAACCCTGTAT
>Btab-B-G12406-Map4|NW_017547112.1|8800080|8800553|474|0.0|1
00|98.312|TGAAGCGTATTTTGGTTGATGATCGGTCGAGCAAAAGTGTCGCGGTCGAG
CAAACTGGGCGTTGTTGTTGTTGAAAGCAGTCGTCAGAATCCAACCAATCAGAGATGAGT
TGCGAAGAGTTTGCCAGATCATAAGAAAATACGAATAAGTACTAGACTAGATTTATTTTA
ATAAAATTAATAATAAATTAACAAATAACAGGTACACTGGTAATGAATCGGAATATTTGG
CGGTCTTTCTTACATTTAGAGGTTAGGCATTCGGCATTGTTGCTTGTTGGATGCCATCGT
TCACATCGGGGTTACTCCGAATCCTACTTTTTGTAGGGTTCACTTTTGGCTTCAACGTTT
GCAAAAATTCCACCGTCCATCTGTCTGGTGAGTCCCGAAAAAGTTTGATCGCGTCAAAGC
AAAATACGAAAATAGCATGATCCACCCACTTTGGTTCGACCGATCATCAACCAAAATACG
CTTC
>Btab-B-G12412-Map6|NW_017552322.1|1682349|1682791|444|0.0|9
9|99.099|TTTTCATCATATCGTCGCTCCTCTGACGTAAGGGCGTATCTCGTTTTTCGC
TACTTTTCAGGAGAGCGAAAATAAGATTTTCGCTATCTTCTTTTGCGTGCCATCGTTCAG
CTATTCAACCTACGGTGATCATTTTTTCATCGGTTTATAGGAAAAAAGGTCAGGATTCAT
GATTTGTCAAATTTTTATATCATTATTGATTTTTAAAGAGGTTTAAGACGAGTTTAAAGA
AATATGCCAAGATACGCCCTTACGTCAAACCCGTTTCCGCGCGCAGCAACTAGTTACGCC
CCTGTCTTGATGCCGCAGAGCTCACGGCTAACGCTTGATATTAGTTTCAACTCGTTTTCG
AATTTTAAAAACCTATTTGCCAACGAACCCCTAATACAATTTTGACTATCATGTATTCAG
AAGAGTTGATTAAAAAAAAAAGAAAAAAAAAA
>Btab-B-G12415-Map6|NW_017547107.1|1216446|1216866|425|0.0|1
00|98.824|TGTAATAGGCCAGACAGCTTAAATCAAATCTGCCGCCAGTCGGGTTCCGT
CCACTCTCCGCTCACCAGAGCAGCGCCTCTGGTGGAGGGGGAGTGGACGACGCCTGATTG
GTCGTACAGTCAGTTAGCCGAAGACCGTTTCCCGATCTAGAGAACATGTAAGTTCTTCCC
AGTTTTCACCCCTTTGGGGTGATTGTTTAGCTTTTCCTTTCTTTCTCGTGATTCGTGATG
TGACGGAGTGCGCGGGGGTGGCCGGCGGGCCACTTCGAAACCCTTAAACCCGTGACTTCA
TCTTTTCTTATTACCTTTCACCGTCCTCTCCGGTCGAGCCTCGGAGGCTCGATCCGGATG
GCCTCCGAGGCCCGATCGGATTGCGATTCGTGCTGTTCCTTTTTGTTGTATGGATCCCCG
AGCCATTACAA
>Btab-B-G12433-Map6|NW_017547090.1|2164645|2165114|470|0.0|9
9|98.511|GGCTGCGCTACAGTTTTGCACAGGTGCAGTTTCGCACAAATTTTGTAAGTG
CACAATCTTGCAACGTCTCAACGCAGATCAGATTTGAAATCTTCTGCCGCAGCATCTTCG
ATGACGTCTGTATGTTTTTAGTCCAATTATTTTTAGTGGTGGTTTTTAGCACTGGGATTT
TAACCGAAAGTGTTCCTAGTTTTTCAAGGAGTTTGAAGTGTTTTAAAATGAGTAATAATT
TTACGATAGTTAAAAATAACCGCGGCAAAGAAAGCATCTCATATGAAGGCTTTAAGTATT
ACAAATTTCGCCCTCAAAATTCCAGTATTCCTCTCTCATTTATTTTGTGTAGAATCGTAA
TATTTTTCGAATTATTTGACCGTGAAAAGTAGAGGTTCTGCAATGTTGCTCCATAGTGCA
CTAAAATATAGCAATGCTTACCTTACAGAATCAAAAGTGTGCGAAAGTGATAAACTGCC
>Btab-B-G12454-Map4|NW_017547427.1|1885805|1886260|457|0.0|9
9|99.125|ATCGATCCTCCTCCATAGGTATAAATGGCAGATCAATCGATATATCTCACA
GCATGACACGCTGCTGGTCAACATGATTCGAAAGAAAATCATTTTTTCTCGTTCAATCTG
ACATCTGGGTGCGGGCTAACATGATTCGAAAGAAAATATTTTTTCTTGGTTAGTGTAGCA
ACTTGCCCCTCATTAATTCAAATTTTCCCGCTCAACTTTCAACCCTGTTACGTCACAACT
GAAAAACATGGTTGACATGTCATACAATAAAACACCCCCAACACCCTGAAATAATTCCGA
TTTTTCTGCACAATTTTACAACATTGGTGACGTCACAACATAAAACATCCTTGCCAGATT
GTATACTATAACACACATATCACATACCCACCATCGCGAAATAATTCGGATTTTTCTGCA
CAGTCTGGCAGCTGGGTGGAGGCTACTTCCCATATTCTAGCTACT
>Btab-B-G12455-Map3|NW_017547290.1|945877|946321|445|0.0|99|
100.000|TGTGCAGTGGGTCCCCCCTCCGTCTCCCCAAATTCAAATTTTCCCGCCGTTG
GGTTCTGGGCGTCTGCGCGTGAGCAGACAGATTCCTGTCTGTTCCTGCGCAGACCCCAAG
CCGGCATTCAAGTTTTTGCTGTTCGCTCTTTCGGATCGTTTCCGTTCGTTTTCCATCCTC
GGACCCTTTCATTTTCTTAAAAGATGTGAGTACATTATTGTGAGTTGGTCCCCTTTAGGG
GCCAACTATGTCGTTTCTTTTTTTTTGAGCTTCCGCTCCGGCCAGCTCGCGGGTGATTGC
TTTTTCTTTTTAGTTTGATCTCCAGTCCATTTCGTGTTCGCTTAAGCCCCACGGCATGGC
CATCTCATATACCTACGTGTTCATTATTGTGTTGACCTTTTCCTGTTTCCTGTTCTTCAT
TTGTCTATAGTACGGCCAGCCGGACCCGTACAA
>Btab-B-G12461-Map3|NW_017547177.1|5138388|5137834|555|0.0|1
00|97.658|ACTTACGGAGAGGAATTGTCCCATTTGGTTGCTGGCGGGTTTCCAGTTGG
TGAGACCAGTGATACCAAAGTGGTAAGCAGAACGTGCTTCACATTTGCTGTAGTTGGTGG
TCTTGACGATGTCGATGAATTGTCCGTTTTCACGGAAGTTGGGGAAAGGAACCAACCAGG
GTTTGGTTTGGAGGGTGATTTCTGGCAGAGGTGAGACGTCGTAGAGAGTTTCACATTCAC
CGGTGACGGAGTCTTCCATGGTCTTGTAAACACCGTAGGGCTTGTTTTCCTTGGGGAGTT
GGTTGTGGCTGGATTTCTTCAAGTTTTGACCTTGGGTGTCAACTTGGATTTGGCTCACAA
CAGCCTTGATGATGTTAAGTTCCCAGTCGGAGACATTCTTGTTGACGCGAAGGTTGGAGA
CGACTCCCTTCTTCAGGTAAATTTCGAATGGCTCGTGGCTGAGGGGCATACTCTTGTAGT
TCAACTGGCTGGAGGGGATGTGAGATTCATATCCACTTGGAAGCTCAGCGTGAACTTGAG
CGGTCTCGGCATTTTGGATCTGAAA
>Btab-B-G12477-Map4|NW_017547262.1|640301|640756|456|0.0|99|
97.807|ATGAATATGTCGCAGGCAAATAGTAAAAGTAGGCATTTTGTCAAATGCCTAGG
CGAATAGTCAAATATTTTAACATAGATTGAAATTCCGATTCTTTTCCTAATTTCAGACAA
AATAATTCATTGCTCCTGCAAGAAAAAATTATCAGTAAACATTTGCACACACAATAGTAT
TTTAAACAATTTTTAGCTCCTGGAGAGACACTGATCTTGAAATTTTCAATAGGTTGCAAA
ATACAGAATTTTTGGAATTTCAACATTTAATGATATGAGAAGCAATTGAAGAGGAAGAGA
CAAAAAGAGTTCGTGGGTTTGATGAGTTATTTATCCAAAAATTATGAAAAATCGTGAGCT
CTTCGCCATAAATTCACAAAATTTTGTAGACCATCAAAATTTGACCATCTGCCTAGGCAT
TTGACAAAATGCCTGATTTCACTATTTGCCTGCGACAAATACA
>Btab-B-G12478-Map3|NW_017547139.1|82782|83241|460|0.0|100|9
8.913|ATATGTCGCAGGCAATTAGTCAAATCAGGCATTTTATTAAATGCCTAGGCAAAT
AGTCAAATATTCTTACTTAGACTGAAATTCTGATTTTTTTGCTGACCGTGGACAAAATAG
TTCTTTGATCGTGTGGGAAAGAATTCTGTACAAAAAACTTGCTTCATAAGATCATAAATG
CGTTCTTTCCGGTCCTTAAATGCAAATTTATCTCAAAATATGCAGCATTTCATAAAGTAA
AAAGTTTTCACAATTTGGACGGTTGAAGGGACATGCGGAGCATTTTTGAACGGGAAACAC
AATAACAGTTTGTACTTTGACGGATTTTCAGTCTCAAAATATTGAAAAGTTGGGAAGTTC
TATGTGAAAACATAAAAAACCTCGTAAACTCTAAAAATTTGGGTACCTGCCTAGGCATTT
GATAAAATGCCTGATTTGACTATTTGCCTGCGACATATACATATGT
>Btab-B-G1248-Map4|NW_017547132.1|3929549|3930185|640|0.0|10
0|95.469|GGGCCGGATTTAGGGGGTGGCCACATGGGCCGCGGCCCATCGCGGCAAATC
TATAGAGGGCGGAAAATGTTGCAATTTTTTTTTAAAATGTAGGTATAAAAGAATCGGATT
CCGAAAAAAAAAATACAAACGAAAGAAGGCGACAAAATTTCTCATTTCCTGAGAGTATAG
TAATTTATAATTTTGTCGTCTGTCGGTGATACAAAATACAGCACCTTCAATAAGTCGTGT
TAAGAGAGAAACCAAACCCGCAATTTGGCCTGGAGCAGCGCGGCGCAGAGAGCAATGATG
ACGAGAACTTGAGATGAATAGGAGAGGCCCTCGGCGCGGCCGCCGGCATGTGAAGCATAT
TAGCGCCTACACGACTGCATGAATACTTCACGCATTGCATCAAACGCAGTGCGGTCAGCA
ACGGTCGACGCGACGTGAGATGCATAGCGCCTACAAGACGGCATGAATACTTCACGCATT
GCGTCAAACACATTGCGGTCAACTCGGCGCGCGGCGGCGGAAGTTAAAATTATTAAACCA
TATTTATGTTTGTTTTTTCATAATTTTTTTGTTAATTTCTTATATGTGGAAGGCCTTGTC
CGCACAGAGATGGGTTTACGAAACTTAATATTCGCGCCAAGTTCCG
>Btab-B-G1249-Map3|NW_017550151.1|650931|651526|601|0.0|100|
97.171|CGCGCCGTTCCAGGCCAAATTGTGTGTTTGGTTTCTCCCTTAACTCGACTATT
TAAAGGTGCTGTCTCTTGTATCACTGAAAGACGACAAAATTAGAAATTACTATACTCTCA
GGAAATGAGAGATTTTGTAGCCTTTACTCGTTTGTAATTTTGTCATGGGAACGGAGTTCC
CCATGATATTACAATCGTTCCGTTGCTTTCGCTATGGGATTCCCTATACCTCTGCGACCT
TGAGCGTTTCGCCCAGTCTCCGATTTTTGGTTGATTTTCCGATGTATCAAAAACCGTTGT
ATTTTTTAGCCAATCATGTCTCTACGTCAAGTTGTGTTGATTTCTAAAATTCGCTTTCAG
CGAGTTTTTTTCTACCTTGAGATGTCGTGTCTGACTGGTAAATCTGCGCAGAACCACGAA
GTTCCGTTTTTAGGCAAATTCTTTTTTTTGGGAGGTTCTGATTGGTTATTTTTCGCCATC
AGTTTTCTGTTCGTTCGCAAAAGATCGCCTACCTCGGTGTTCTTGAGAAGCCGCCATTAT
CCCACCTCAAATTCGAAAAATAGAAGTAAAGAAATAATAACCATCGTACAAGGTGGAAAA
TTG
>Btab-B-G12497-Map7|NW_017547752.1|506590|507049|460|0.0|100
|98.696|TCGATATGTCACAGGCAAATAGTGAAATCAGGCATTTTGCCAAATGCCTAGG
CAAATAGCTAAATTTTGAGTGCCAACAAAATTTCGTGAATTTATGGCGAAGAGCTCACGA
GTTTTCAATATTTGTGGAAAAATATCTCATCAAACCTACAAACTCTTTTTGTCTCTTCCT
CTTAAATTGCTTCTCATATTTTTTAATGTTGAAATCCTAAAAATACTGTATTCTTTAACA
TGCTGAAAATTTCAAGATAAGTGTCTACTCAGGAGCCAAAAATCGTTTGAAATACTATTT
TGTGATGCAAATTTTTACTGAGAATTTTTTCTCTCGGGGTTAATTAATTATTTTGTCTAA
AATTAGGAAAAGAAACAGAATTTCAATCTTAGCTAGAATATTTGACTATTTGCCTAGGCA
TTTGACAAAATGCCTGATTTGACTTTTTGCCTGCGACAGATACATTTC
>Btab-B-G125-Map20|NW_017548479.1|71953|73197|1273|0.0|100|9
5.837|CATGTCAAAGAGCCGTATGCAAAAACGACATTTTTCGCCCCCCCACTAAAACTT
ATTCAAACTTCGTCTATCAGTTACTAATACTGGAGCGCTTCTTTCCCCAAATTTTCAGAC
CCCCAAAAAATTTTGGGGGGCGCAAGGAGGGGGTGGAAGTCAAAACCTGTGACCCTCGAT
ATCTTTCGAACGAAACAAGATACTGAGGCCCGGTTTGGACGAAAAATCGTCTAAAATTGC
ATACTTTAAGATTTTAAAGGTCAAAATCCCAAAATTAAATTTTTAACTTAATTTATGTGC
TTTTTTTCAGTTTTTGAGGAAAAACAATTTCTTTTAAAGCGATTAAACTGAAATTTCACA
TTTTTTGATTTGAACCAAAACCAGTTTTTTAAATTGTTCGTCTTTTTCCGCATCCAACGA
GTGGTCGTATAAGCTGGGGAACCGAACGGTTCCGGAGTTATGATCGATTGAAGTTTCCGC
TTAACGCGCGCCGATCGATTTTCGCGCGCAAAAAAGTCGGATTTGACTGTTATTAAATCA
GATTTAATGTTCAAACTGAGCAAAATGCATTATTAGGGACCCTTGAGGGTCGCTGAGTCC
AGAAATTACAGGTACTTCCAAAAAATTCACGTCTTTAAAATTACAGCTCCGTAGCGCTAT
TTTAGAGGCCCACTGAGCGCCGACCGGCCGCTCAGTGGTCCTGTACGGAGCTGTAATTTT
AAAGACGTGAATTTTTTGGAAGTACCTGCGCGCGAAAATCGGTCGGCGCGCGTTAAGCGG
AAACTTCAATTGATCATAACTCCGGAACCGTTTGGTTCCCCAGCTTATACGACCACTCGT
TGGATGCGGAAAAAGACGAACAATTTAAAAAACTGGTTTTGGTTCAAATCAAAAAATGTG
AAATTTCAGTTTAATCGCTTTAAAAGAAATTGTTTTTCCTCAAAAACTGAAAAAAAGCAC
ATAAGTTAAGTTAAAAATTTAATTTTGGGATTTTGACCTTTGAAATCTTAAAGTATGCAA
TTTTAGACGATTTTTCGTCCAAACCGGGCCTCAATATCTTGTTTCGTTCGAAAGATATCG
AGGGTCACAGGTTTTGACTTCCACCCCCTCCTTGCGCCCCCCAAAATTTTTTGGGGGTCT
GAAAATTTGGGGAAAGAAGCGCTCCAGTATTAGTAACGGATAGACGAAGTTTGAATAAGT
TTTAGTGGGGGGGCGAAAAATGTCGTTTTTGCATACGGCTCTTTGTCTCGA
>Btab-B-G12503-Map4|NW_017548866.1|233013|233444|432|0.0|100
|99.537|CAGGCCCGCCACATCCCATCTCGGGCCCTGGTACTAGTTTTAAGGTCCGGGC
CCCATGACTGCCACCAACAACCCCCCCCCCCCCCCCGGTACCGCCAGAAAAATCAGTCGA
CTTAATGTCCAGAATAGAGACTCTTAGCATCAGACGACGGAAGAAAATGAAACGCAGTAA
TTGAAAATATCATTGTACGCTTAAAATCTTGAAAATAGATAGAAATCTTCAAAAAAGTAA
GAGGAATTTTACAGTGCCCAAGCATGTTTTTGAAAACTCGTTCACCTTTTGCTAAATTTT
TAGGGCGAATTTTCACTTTTCCTTACGAGAGAAGGGTTACATGAGAATTTTAAGTGATGA
GCCACAGGCGGCACGGGCCCCTCCGGGGTTCGGGCCCCGGTACCAGGGACCCAGTATCCC
CACCCTTGTGGCGGGCCTGC
>Btab-B-G12522-Map17|NW_017562817.1|1|463|463|0.0|100|99.136
|GCGTTCTTTTCCGTGTTGTCCCAGAGACCTGAGTCAATTCTTCTGCATTATCATCGGTA
CGGTCGGTTTTTCCTTTGTAGTTTTGGGTTTTTCTTGCTTTAGAGTTGCGCGTTTCCATA
TTTGTTCCCACGAGTAAGATGAGGATTTAAGAGGGTCCACCCGTAACCTCTTTCCGGGTA
AGGCTATATTAACTCTGGGAGGGCGCCTGGTATCCCAGAGCTCCGTAGGTCGACACCAAC
ATAAGCGCCCTGGTGCCAAGGGACCCGATGGGCACGGTTCGCATAACACCCCGGGTTGGG
CTTTTCATTAAGTACTCCTTGGCACATAGAGCGTGCGTCCAGAGTAACTCGGGAAAGGAG
GTGCGTCAATACCCCAGACCATAGGCAGTCCTCCCTGCAGATTTATTATTATTATTATTA
TTATTATTNTTATTATTATTATTATTATTATTATTATTATTATT
>Btab-B-G12543-Map17|NW_017551177.1|1944963|1944522|444|0.0|
99|99.324|TTAGAGCCCATTTATGCACGCGATTCGTGTCGCCGTGTCGCCGGCGGCAG
TTGTCGCCGCGACGTTTTTTGGAATCGCGCGATCCATATTTTTGTCGCCGCGGCACCTTT
TTTCTGCCGCCGCGACACCGTTTTTCTCGAGCGCAAAAGGTCCAAAACACGTGCTCGAGA
AGTTCAATTCCAAGCGGCGATCGCCGAAACTTGTCGCGCGCATAAATGCGCTCATATGAC
TCCGTGTAGTTACAAACCGCGGGCGGCAGGAAATCGCCGGGCGGTTTCTAACTACAAGCG
ACATGATCTAGAAATCGCCGCGGCAGTTTTGCCGCCGCGATTTGCTGTCGCGCGCATAAA
CGGCTCCATAGCTTCCCGTGTAGTTTGAAATCGCGCGATTCGTTGTCGCCGGCGACACGG
CGACAAAAATCGCGTGCATAAATGGGCTCTTA
>Btab-B-G12559-Map3|NW_017547113.1|1551954|1552505|554|0.0|1
00|97.292|CACGGAGAAAAAAACTTCGTGCGTGGGACCCGAAGTTCACGGAGAAAAAA
AACTCGTGCGTGGGACCCGAAGTTCAGGTCATATGGATCTCTGAAGTTTTCAGATTGAGC
ATCTGAACACTTTAGGTCTAGCTACCGAAGTTCGGATCATACATCTGAAACTTCAGTTTT
CACATCTGAAGTACTTCAGTTGTGAGAACCGAAGTACTTCGGATGTGAGAACCGAAGTAC
TTCGGACGTGAGAACCGAAGTACTTCAGATGCAAGAGCTGAAGTTTCAGATGTGTGATCC
GAACTTCGGCAGCTAGACCTAAAGTGTTCAGATGCTCAATCTGAAAACTTCAGAGATCCA
TATGACCTAAACTTCGGGTCCCACGCACGAGTTTTTTTTCTCCGTGTTTAGGTCATATGG
ATCTCTGAAGTTTTCGGATTGAGCATCTGAGCACTTAAGGTCTAGCTGCCGAAGTTCAGG
TCAGACATCTGAAACTTCCGTTCTTACATCTGAATTACTTCAGATGTGAGAACCGAAGTT
TTTCGGATGTGAAAACCGAAGT
>Btab-B-G12578-Map7|NW_017566837.1|3792097|3792536|442|0.0|9
9|99.548|CTTCACCCAGGATCAGATGGCATCACAAGAGTAGTTACATTGAAAACAGCA
ACATCCACACTAGTGAGAGCCATCACTGAAGTTTGTGTATTACCGTTAAGTGATAACTAA
CTTAAATTTAATGTGCTTAAAAAACACACACACAGTTTTTACTGATGAAATTTCAATTTC
AAAATTTTCAAATTGTTACTTTTACCTTTTTACATTTATTACTTCAAAATTTTCAAATTT
TTAATGATATTCAATCTGTATACATTTTTTAAGGGGGGAGAATGTAAAAACTTTACAACA
CTGTATAGTTTTTAGTTGCTAAGTGATTTTCTCCCTGCTGTTCTGTGTATGCTGTTCATA
TATAAAAAGTTACTGCGATCCAGTTTGGTTTCCTCCGGTATTTGAGATTATTTATTTACT
GATTAGTTTAGCTATTGAAAATAGCTCCA
>Btab-B-G12579-Map11|NW_017547330.1|981993|981535|460|0.0|99
|98.478|ATGTATGTGTCGCAGGCAAATAGTAAAATCAGGCATTTTATCAAATGCCTAG
GCAGTTAGTTAAATTTTGAAGGTCTACAAAATTTTGTGAATTTATGGCGGAGATCTCACG
AGTTTTCAATATTTTAGGAAAAAATAACTCATCAAACCTACGAACTCTTTTTGTCTATGC
CTCTCCGATAGCTTCTCATATTTTCAAACGTTGAAATTCTAAAATTTCTGTTTTTTATGA
CATGCTGCAAATTTCCGGATAAGTGTCTGCTCAGGAGCTAAAAATCATTTAAAATTCTAT
TGTGTGACGCAAATTTTTACTGATAATTTTTTCTTACGGGAGCAATCACATATTTTGTCT
AAAATTAGGAAAAGAATCAAAATTTCAATCTAAGTTAATTTATTTGATTATTTGCCTAGG
CATTTGACAAAATGCCTGATTTTACTATTTGCCTGCGACATATGCAT
>Btab-B-G12584-Map8|NW_017547498.1|203377|203802|426|0.0|99|
99.531|TAAGGTAACAGCACCAGTACCCGGAATGGTACCAGTATCCGGAACGTCGCTCA
GTTTTTCGTAAAAAATAAGCGGCAGGTACATCAGTGCAAAAAGGGCATCAGGTTTTCACA
AATTACACTCAGAGGGCGCCACCTTGCAATAAGTGTGATGGTCGTGCGCTCCTTTTATTA
TCTGTACCATGCTTCTATAGTGACGTATTCACAGAGCGGTTCGTTCTGTGAATACGTCAC
TATAGAAGCATGGTACAGATAATAAAAGGAGCGCACGACCATCACACTTATTGCAAGGTG
GCGCCCTCTGAGTGTAATTTGTGAAAACCTGATGCCCTTTTTGCACTGATGTACCTGCCG
CTTATTTTTTACGAAAAACTGAGCGACGTTCCGGATACTGGTACCATTCCGGGTACTGGT
GCTGTTACCTTAC
>Btab-B-G12591-Map3|NW_017550922.1|1366521|1367028|509|0.0|1
00|98.035|TTTGAAAAACTTTGGAACTTGAAAACGCGAAAACTTGGGGAATAACTAAA
AAAAAACAAAAAACGAAGGGGTACCGGAATCGCTACGATATCTTTTCTCAAAGAAGACAC
GGCGCCTACAACATGTTGTGGGGGAATGCTGGCACAAATGAAGAACACAACCAAATATGG
AAATAGCACAATGAATACATATATATCTAAATCTCTATATAAATCTCTATATGAATAGCA
ACACTCACAGGGGCCGACCGGATCTAGCTCTAGAATCTTTCCTAGATGACTGATCTCGCC
CACGTGGATATCACATCCTTTTATGCCAATGCTTGAACTTCCGAAAAACGGAAGCTCTCC
GCGCGGACATAAACAAATGCGCCTCGAGAAACTCCGTCCGATAGGACTGACCCTGGACCT
CCGCGATTTCTCACGAAGAGCCATGCCGCGAAGCATGCCTCATCTACGGAGCTGAATGTG
GACACCAAACCTGCAAGGTCTGGTCCCACAACAATATA
>Btab-B-G12593-Map3|NW_017555692.1|66536|67033|498|0.0|100|9
7.992|TGGCTTCTGGGGTCGGCACTCGCCATCCACCGCGCGGTTCTACGAGTTGTTTTC
AAATGCAAACGATTTGTGAAGAATTGACGGACACGACTTTTTTCGATTAAATTCTCCTTT
CGGCGCCCATATAAGTCCGCAAACTTTTCAAAGGTTTGATCCTTGGAGTTTAAAGATTCT
AATTATCCCCAGCTTGATGGGTTTTATGCTACCCTTACCTCCACAGCCATGGCAACAGAT
CCGACTTTCAGAACGGCAATAAACGACTTAATTATTAATTGTTCTCGATTATACCTCAAC
GATATCAAATTTCCAAAAAATCATTTTTAGTATATGTGACGCTGATTCAAAATATCTATA
CTTGTATGGGGTTTTTGTCTACGGTATAGCTGTAATGTGAGTGAACTAAACACGATGGTC
TCTCCCGCGACCGAACGTTTCGCGGGCCCCGCATCTGCTCAACAATTCCATCATTGTCAT
CTTTTGGGGTCCATGTCGTTAAAA
>Btab-B-G12603-Map3|NW_017549177.1|850|1303|454|0.0|100|99.1
19|GCGTTTAATTATTGATTTTCCAGGAAATTTGGCAACGCCGCACCCGATCGCCGACAT
CCCCGGACTCGCGTCGAGGATCCTCTCCTTAGGACTTGTGCGCGAAATTCGGTAATCGGG
GGTTTTTTTCCAGTTCTTAAGCGTAGATTATGCAACGCAGCGTTTAAGCACGCATTTTCC
AGTAAATTTGGCAACGTCGCGTGGGAAAAGGGATTTTGCAGGAAATTCGGCAACGCCGCA
TTTAAACTCGGATTTCTCCGACTCTACATTTTAGGGGCATTCTAAAAAGCCTAAGTGCAG
CCTCAGTTTGACAAACCGAGTTAGATAGGCTATTTTATAATAAATATATACATATATATT
TATTAGCCGACATCTATGATGTTGCCTATATTTTAGGGGCATTCTAAATAGGCTAAGTCC
AGCCTCAGTTTGACAAACGGAGGTAGATAGGCTATTT
>Btab-B-G12606-Map4|NW_017547881.1|1786868|1787303|436|0.0|1
00|99.312|TTTTTTTTTTTTTTTTTTTTTTTTATTAATTAAAAAATTGTACAACTAGC
CCCTGACGGGGCTATTAATTACATTATTTTTAAGTTTTATACTTATAACTAAAATTTAAC
TAAAGCTAAATTTTTTTGTATTAGCAATTAACCATTCATACCGAACATACCAAATGTCTG
TTTCTTTGACCCTACGCTATTTCCTTATATTCAAACACCATGCATACTGTAATATGGAGT
ACTAGTATGGGTAAAATAAAATACAAAAATGATTATGCAAATAAACAAAATTACAAAAAT
TAAACAAAAAGAAAGAGAGAGGACTTATTATAGGTTAATTCCGTTACCTATATGTATGTT
TTAATGGTCCTACGTTACTCTAAGTGGTATACTTAGGAGTAAAGCAGGGTAATTGTTCAC
AGCACCACTGCGCTGTCTTTTAAGCT
>Btab-B-G12607-Map3|NW_017547132.1|3131973|3132391|419|0.0|1
00|100.000|GGGTCTGAAACGGGTCTAAAACGAAGCTGATCTGTGGTCCAAAAATGTT
GAAACGCAAAAAAACATTTTAGATAGGCGTAAGAAATGTAACAACGAAACACGTGGGGAA
GGTGTTTGACACGTTTTTGAAACGTTTCCTGCAACTCTCTATTTTCTTGCCGAATGCCGG
AGCATGAGACATAACTTACACGTTTTGAAAACTGTCCCTGAACCTATCAATAAAACGTTT
CTAATATGTGTCGTAAAAATATTTTTAATACATTTATAAAATGTGTTAATGATACGGGAA
AACTTTCCTCTCATTGAAACATTTTAAAACTGTGTTAGAAATGTATCAATTGAAAGATCC
GATATAGACACTTACCGAAACATTTTAGAAACCTCTCCCAATTTTGTGACACCACTTGTG
CTATTAGGGT
>Btab-B-G12608-Map20|NW_017547507.1|2358160|2357715|446|0.0|
99|99.776|TTCTAAACTAGAGTCCCTTTATAACCCAGAGTTAAGACAACTCGATTATC
AGCTGACTGGCAGCCGGCCTTGGCTGGCCATGGAGGCCGAAACGAGTGCACTCAAACGAA
CGATATTGAGGGATAAGGATAAGGAATCCTCCGATGTCTGTCATCCAAAAACAACAACAT
CAACAAAAACTGATCAAAACCTTAAAATTAGATTGATTAGTGGATAATTTCTTAATATAT
TTTCATTTTGGTGCGATTAAAATAACAATTCACTCTTGATAAACCACAATTTAGTTATAT
TTTCATTACTTTTGTTCACATTCGAGGTACCGCCATCTTGGTGCACTCGTTTCGGCCTCC
ATGAGCGAGAACCAATCAGAATTGGATTTTTTTTTAGGCCACTTTCAGCCTAACCAAAAG
TGAGTTGTCTTAACTCTGGGTTATAAAGGGACTCTA
>Btab-B-G12613-Map3|NW_017547118.1|3693116|3693633|518|0.0|1
00|97.683|ATATAGACGGTGAAACTACCAAACCACGTATCGACGGTTAAACTACCAAA
CCACGTATCTCGTTTGCGGTGTTTAAAAATCTACGCTCACATTTTATTTTTTTGAAGTAG
ACCAAATCAATATCATTCCTTGAAATTTTCACAGAATTTTCTCCGCACAATGAGGAAAAA
TCACAGACATTTTCAAGAGTAGACGTTAAGTAGTTTTTCATTTAAAAAATAAAGTATGAC
AGGAAGTCTGCGACGTCGCAAACCGAGATACGTGGTTTGGTAGTTTCACCGTCGGTATCT
CGTTTGCGGTGTTTAAAAATCTACGCTCGCATTTTATTTTTCTGAAGTAGACCAAATCAA
TATCATTCCTTGAAATTTTCACAAAATTTTCTCCGCACGATGAGGAAAAATCACAAAAAT
TTTCAAGACTGGACGTTAAGTAGTTTTTCATTTAAAAAATGAAGTATGACAGGAAGTCTA
CGACGTCGCAAACCGAGATACGTGGTTTGGTAGTTTCACCGTCGATAT
>Btab-B-G12652-Map3|NW_017548708.1|2547568|2547093|476|0.0|1
00|99.580|TTTTTTTTTTTTAACGACCTTTATTATTAAATGATACAAGACAATGAAAA
GTGAACTGCGACAGATGCAGTGTATATAGATACAATTGAATAGTAGAAAGAAATATAAAA
AGGAGAAGAAAGAAGTAACGAAGTAAGAGATAAAATAAAGAAATTAATTGGAGATTAAGT
GACTCCTAGAGTCAAGGTCGCGCCGGAATTACAACTATGTATACCATCGGCGGGGGGGTC
CTTCGGGGAGAGGGACATGTGTTTGCTTTTACACTTAATTATTTTTTCGACGAAAGATGA
TATGTAATTCCAATTTGCTTGGGACGATAATAGGAGGTCTTGAGTAGTCAGTAAAGTAAA
TTTTGAGCCAAGCTTGGCCTCAAGGAGATCTCGATCAGTATTGAAAAAAGGGCAGTGGAA
AAAGGTGTGCTCAGGCGAATCAGGTGAATTACAACCTGGGAGTGGGCAGAGATTATTAGG
GAGAAT
>Btab-B-G12657-Map3|NW_017559102.1|503|59|445|0.0|100|99.326
|CTATGCGAATCAAATGATTTGTTATGACCGTCATTCATTTTTATGAAATGCAGTTTTTT
AAGAGGTATCGGTCATTATTGTTTTTTCGTATGGAATTTCCCATACTAGCGAGAACCTCA
ATTGAGGAGAGTTGGATGTGGGTAAAAAAATCAGGCCTGTTGTCAGCGCCACTACCGGTT
TCACGCTTGTTAGCGATCGTCAGGTGTGCATAGACAGCCAGTCCCGATTTGAAGCCCGAA
CACTCTGAGATGCCGTGCAAATCAGAATGCCAAACTCCGGCGGGAACCACACTAGCAGCG
CGGCTCACGCCCTCTACCGTTAGCCACCCAACAACTCCTAAGTTTTACTTCTGGCGGCTG
CCGCGAACGCGACTAAAAAACCAACCCGAAGTCCTCCATACGGAGGAAATTTGAGCAGTC
CATTACGGACATTTTGCTCAGCACGT
>Btab-B-G1266-Map20|NW_017547167.1|1610836|1610005|837|0.0|9
9|96.774|CCTATTAGTCCAGGCAAATAAGCCACGAAAGGGGCTATAGCCTGCAAAAAT
CCCGGGTAGCAATGTTTTCATCGATTCCTATGTAATTTTTGACGCTGAATCCGAATTTCA
ACTTTGCGCCATTAAATTCGGACCGGAAAGTTGCCAAATTTGGCAAAAATGGCTTAAAAT
CGGCCTTTTTTCCGGATTATGGCCTGTAACTCGCCAAAAATTGATCTGACGATAAAATTA
GTTATTTTCAGAAATAAAGCTCGTTAAATTTCCTATAAAAAAGTTCCTATACACTTTTTT
GCTCAGGGCAAAATCAAGCGCGCTGGCGGGCTCCGAACTTTGTAAAATGTGCCAAAATTG
CGCATACTGTAATGTGTTAGGTTATCCTTATTATTTACATCAATTCATTTCACTAAGTGT
AAATTTTATCATCTGCACTTAATTTGTCCAGAAATTACTCGCCGGACGATTAAAACAGGA
GACATCGGGCAAAAACCGCGAAAAACACAATTTTCGCTCATTTTTTAAAGTTCGGAGCCC
GCCAGCGCGCTTGATTTTGTCCTGAGCAAAAAAGTGTATAGGAACTTTTTTATAGGAAAT
TTAACGAGCTTTATTTCTGAAAATAACTAATTTTATCGTCAGATCAATTTTTGGCGAGTT
ACAGGCCATAATCCGGAAAAAAGGCCGATTTTAAGCCATTTTTGCCAAATTTGGCAACTT
TCCGGTCCGAATTTAATGGCGCAAAGTTGAAATTCGGATTCAGCGTCAAAAATTACATAG
GAATCGATGAAAACATTGCTACCCGGGATTTTTGCAAAAACCGCAAAAAAACGCGATTTT
C
>Btab-B-G12676-Map10|NW_017547189.1|206279|206722|444|0.0|99
|99.099|CATATTGTGGTGGTTTCCAGGATCTTTCAGCGAAAGATTCTGGAAACCCCAT
CAAACACCCTCCAACCAACCTCGGTGGAAAGCTCCGCTGCGTCGTGGGTGGTATGCTCGG
GCGACGAACGGCAAGCCAGAGGCAGGCTGAAAGTGGGTCGCGCGGGCATTACACCTGTGC
AAATGCTGAGGATTGCATGATGTGACTTGTCCTTACATCGAATTCAGCGGAAAGAATGCC
CGGTCGTGGTCGTCTTCAGTCCGAAAAAGTGACGATTGTTCGGCCAAAATTGCTGACCGA
TCAATCGTCGAGTTTTCCGGCTTAGAGTGCGGCCACGACCCCGGGGAAGCTTTCTGAGGT
AGTTGCGTTTTGGACCCGGGTGGAGCAAGGTGTTGATCATTGCTGAAGTCGTGCTGTTTG
GCTGTTTTCACCCCCTCGCAACCCCTACAATA
>Btab-B-G12691-Map3|NW_017549749.1|45981|46449|469|0.0|100|9
9.360|TTTTTTTTTTTTTTTTTTATTCTACAAAAGAGTTTACAAAGAGTATACAAAATG
AAAATTACATGCGAAAATGACAATAAATTGGCAGGGATATTAAGACAAATTTAAGATTCT
ACAGCAGAAAAACATGAGGACATTAAGACAGCAGATCAGGCCCAAAAGAGTGTGATAAAA
TAGAATACTTTAAATGAAGACAGCCAATGATTAGAGAGCATGTAGGAAGACTGGAGGTAG
TGTAGGTTAAGGCATTAAACAAAGCGTAGAGAGACATTTAGAGCCAGAAAGTAAAGTCTG
AGAGAGCTAAGTAAGGACCTTAATTTGATGTAGAAGACTGCCCGGCTGCACCTTTCGGTA
TATCAACGGGTGGGTACATCTTGAGATGCTTGGCAGTGAGAACTAGGCGGACAAAACGCA
TAACTGAGTTCCAGTGAGATTCCTATTTCAACATAACATTGACAATATTGTCAGG
>Btab-B-G12694-Map4|NW_017547177.1|1240745|1241191|447|0.0|1
00|99.776|GTACTATCGCCGAATTTAGTTTCACGCATAGGCCGCTCCAAATCAAATGT
AAACTGTGCGACGAGGCGCAGCGCGGCGTGGCGCGTTTCGGAGATATCGGGTGCTGACTG
GACCTATCTCATGTCATGCCAACGAGGAAAACGGAGCCACATGAACAATTGACAAATCTG
CTACTTTTTCAAGAAAATATCCCTCAGACAAGCATTTATAGGTGCAAACTATAATAGACA
GCGCAACACCGCGTTCACCCGAAAATAGAGCTAACATTTCATGAGGTGCAACTGATTTTT
TCTTCTAGCCGCCGCGCCGGCAGGTTGCATGGAGTTCTTTGAGACAAAGGCGTATGCGCG
CATCCGCCCTTTTTCGGGAGAACGCGTTTTCTGAAACTTGATTACTCCTAATTTTAGGAA
ATATGCAGAGTGCACGAATAATTCCCGCTCCCCCCCC
>Btab-B-G12702-Map4|NW_017563798.1|535|1|535|0.0|99|97.383|T
CTTGGTCCATAGCAGAGTCTCCAAGTGCCAAGACGAGTCCAGCAACTGACAAAAAGACTT
GTTCCGTCACAGGAGTCTGATGACAATTCTATCGTGACATCGTAAGTTATGGGAACTTCA
CTACGTTCTCATAAAGGAATCGGTAGTGTAAGCTTCCTCGATTTAGTTGAAACAGAGGCG
ATTGAAAGCAATACCAAAATAACATCAGGGGAGAACGCAAAAACGACTCATACACTCATA
CCTGTAAAAATCCACTCAGAACTTCGGTTTCTCTTCCTCCGCACTTCCCATGGCTTCTTC
TTGATTTTCGTTGGCTCTGGGGTTCAATAATCTTCTCGAATTGATGAAATACTTCTAAAT
GAGCAAAGAAGATGACAGTTTTAACGGGCTAATAATTAAATAAATAAAATTGATTGAGCG
ATCCGGAATTTAAATTTGGTCACCGGCCGTGGTTGCGCGAGGAAATGCATGGCTAGTGGC
TAGTCGCCATGTTGAATTTCAAACAGCTAAATATCGAATATCGTATCGAATGCG
>Btab-B-G12764-Map5|NW_017566837.1|1454261|1453813|449|0.0|1
00|99.332|TCTGTCGCAGGCAAAAAGTGAAATCAGGCATTTTGTCAAATGCCTAGGCA
GATAGTTAAATTTTGACTGTTTGCACAATTTTGTGAATTTATGGCAAAGAGCTCGCGAGT
TTTCAATATTTTTGGAAAAATAACTCATCAAACCTACGGACTCTTTTTGTCTCTACCTCT
TCAATTCCTTCTCATATTTTTAAATGTTCACTTTCTCAAAATTCTGTTTTTTATGACATG
CTAAAAATTTCGAGATGAGTGTCTGTTCAGGAGCTAAAAATCGTTTAAAATACAATTGCG
TGATGCAAATTTTTATCGAGAATTTTTTCTTCCAGGAGCAATTAAGTAACTTTTCTAAAA
TTAGGAAAAGAATCAGAATTTCAATGTACGTTAGAATATTTTAGTATTTGCCTAGACATT
TGACAAAATGCCTGGTTTTACTATTTGCCTGCGACATAT
>Btab-B-G12775-Map20|NW_017550350.1|272677|272149|529|0.0|99
|99.055|CTTAGGGCTATTCCTGTCAAATCGGGTCTCAACTGCTAGTTGACGAACTACC
AGTTAAAGGTAACTTCCAGTTCGACCTGAAGGAGAGTCTTGTCACTGATTTTCAACCTCT
AGTTCCTGAACAAAGACTACTTGCCAAATAGTGCATTAACATGATTTGTTCCCTCATATC
CTACATCAGGTTGTTTCTAATGTCTGGGAACCCTTGCCGAAAATTCAATTAGCAGTTGAA
CGAGAGGATAGAACAACCCTTGCAAAGAGGAGGGTGCGGGTGGCGGAGTCCGCAAACCGA
GCCCAGGTAGTTAATAAATCAGGCTCTTTGTGAACTAGTGAAACGCGAAGAACCGGAACG
AATGTTTTGTCTGAAGTCCTAGTTGAAACCTAACAGGCAGAAAAAGCACCAGTTGAAAAT
CAGCCCGTTAACAGCCTCTCAACCAGAAGTTGTAAATTGACAAGACACACCAACCTCTAG
TTGGACCTTAACAGACAGTCAACTACTAGTTAAATGATTTGACAGGAATGGCCCTTA
>Btab-B-G12782-Map19|NW_017547116.1|277538|278028|497|0.0|10
0|98.189|TGTTAACTCCCTTAACATCACTATCAATCAGATGAACCATAGAATTAACCC
TAACGAAATTTGCACAATTTGTAATACTCAACAACCTGAAGATGCGCACCACTTATTCTT
TGTCTGCCCCATTTACCATAACACTCGAAAATATTACTTACACAGCTACCTTAACAAAGA
CATAAACCTAATTCTTAGTAAAGACTCAAACGAGCAACAGCTTACAGATATTTATAATTA
TTTTGCGACAATTCTGAGTATAAGATCGTTCATAATAAATGAATAACTGAATCAAAAAAC
AAAGTTTGCCTATCATGAACGCTGCTATTTCATGTACATAATTGTAAGCCCAGCATATCC
TAGAGATAAGTGTAGCATAATGAAGTAATCTCATGTTTGTAAATGATCTCCCAACCTAAC
CCCCTTTGTTAAATCCTCCCCAGGATAAAAAATAAAGTATTCTATCTATCTATCTATCTA
TCTATCTATCTATCTATCTA
>Btab-B-G12785-Map4|NW_017547116.1|3245304|3245739|438|0.0|1
00|99.543|AGTTATGTTCTATCCCATTTTCTCGCCCAATTGGCAATCATGGCACGTGT
AACAATATTTGGTTTCCAAATATTGATAGACAAAAGCGCAGCTTCGCTGACGCTTCTTAA
TTAGTCAATTGTTTTAGCTAACTGCGGATATTCGATTGACCTTTTCTCCTACTTTACGTC
AATCGACCTAGATAAGATGTCATTATAAAATGACACCCGAATCCTTCCAAATTCAATCGC
AGTCTCTCTTCGGTGATACCAGTTAGGCCCGGTTCCCTCTGCCGTTAGTACGTTCGTTTC
TACCCGTTTTAATGTGTCAGTTGTAATTCTATTCTGTGTTAATAAATCTTCATTGTATTC
CGTACTCTGAATTTATTATTTTGCTGAGCATATTGCTCTGGCGCAGTTGCCGCTCTGCTA
CTAAATTAGCAATCACTTAACTTATA
>Btab-B-G12787-Map3|NW_017551820.1|158887|158358|530|0.0|100
|100.000|TCGCAATTCACGCCACGCCGCACTGGAGCCAATGACATCCTTTCATTTCCG
GATGAAAAATAATGCTCAAGGCAACGCTCTTCGTTTTTTGGGATGTCAAAAATGCCCCTG
CTTACTGAACTATCGGGGCATTCAAAAGCCCTCTCCAGCTTCCTGTAAGTGAGAGTCAAC
GATTGCACAAATCACAAAGATTTCAAGTGGTCAGGTCCTCCATCTCTTAAGTTACATGAT
TGGAAAAATAAGGAGCAAGATATTTTCGACAATATCCAGAAGTTTTTATAAGTGACAGTT
CGACGGTGTAAGTCGGCAATTACTTAACTCGGTTTGCGGCGTCGCAGTCTTCTTGCATAC
TTACTTTATTTTTCAAACAAAAAACTACTCAACGGCATGCATTTTTTAAAACTGCCATGA
TTTTTCTTCTCTATGCGAAGAAAATTTTGCAAAATCTTCAAGGTTTGATGTCAATTTGTT
CTCCTTTGAAAAAATAACATAAAGGCAGAGATTTTCACACACCGCAAACGAGATATGTG
>Btab-B-G12810-Map3|NW_017547300.1|6525|7058|534|0.0|100|98.
315|AGTACAAAACTGATGGGGGAGAGTGTTCAGCTCAGGCAGTTTGCATTGGACTATTA
AGTTGAGGTAACGTCGAGAGATCTATAATTTTGGGTGTTTTCACATCTCATCAGTAGATC
ACATTCGTCAGTGAACCCAACTGAAAATCTTGCAAAATCCAAGACGGCATCAAAGCACAA
GTTGGAAGTAAAAGTTTTGTATTGCAACACGGTAAAGTTATGTACTGGTACTCATTAGAG
CTCAAAATTTTTAATTCTGATTGGAATTTTTTTTTACTTTTGATCTCACTGACGTTGACG
CCATTAACCATTGAGGAAATATTTCCAAAAAACTGATCGTGGGTTTTCTCAATTTTGGAA
AATTCAAAATGGCGGCGCCCTGAGCACCAGGCAATTTTCCTACAGTTATTATGGGCATTT
TCGGACTTCAATATCACCTAGGAATCGAAAGAAATTGGTTTGGTTCGAAGGACAAACCGA
AACCCGAAATTTGTTGTGCTGTGTTATCTGAAGCTATAAACGTCCCACCGTCAAACAA
>Btab-B-G12825-Map11|NW_017566689.1|1453400|1453830|432|0.0|
99|98.380|TAGTGGAAGTGAACCTCATGCGGCGGGAGGTCTGCAGGTGGTTAACCATC
CGCGACGGGGACTAACCTCCTGCAACCTCCTGCTAACCTCAAGCAACCTCCCGTCGCATG
GGGTGAACACCCTGTTCCAGGAAAAAACCGAGTAACCTCCCGCGAACCTCCTGCGAACCT
CATGCAGACCTCTCGCAAGCCTTAGTTAGCTGCATGGGGTTGCAGGCCCTTGCTTGAGGT
GATTAAGGCTTGCGAGAGGTCTGCATGAGGTTCGCAGGAGATTCGCGGGAGGTTGCTCGT
ATTTTTTCCTGGAACAGGGTGTCCACCCCATGCGACGGGAGGTTGCTTGAGGTTAGCAGG
AGGTTGCAGGAGGTAAGTCCCCGCCGCGGATGGTTAACCACCTGCAGACCTCCCGCCGCA
TGAGGTTCACTTCCACTAGGG
>Btab-B-G12836-Map3|NW_017559430.1|1590|2056|467|0.0|100|99.
143|TCCCTAGTAGCACATCTGAAAATTAATACATATAATATACATATAATATAGAGCAT
TCTATAATATAGGTTTAATATATATCTTTTATAAGTATAAAATATATATATTATATTTTG
AGCTGAGGGTTGAAAAGGCCATTCTATATTATATGCATATTATATGTATACTATATGTAC
AATATATTTATAATATATGTATATTATAAAATTTTAGAATACATATATTATAGTTATAAA
AAACGTATAAAAATATATATATTATATTTATAATCTATGTTTAATATAATGTCAAAAAAT
TCCTTGGGTTCTGGGGAGGGAGGGAGGGTAGGTAGTCGGTAGGGATTTTTCATTGTTGGA
GGGCAGGGGGGATCGGTACTACACATCTTTTTCTCACTTCCCCAGGGGTACAATGCAAGA
GTTTTTCTAACGAGCTATACTCCTCAACTTTGAAATGGGGGGGGGGGGGGG
>Btab-B-G1284-Map3|NW_017547298.1|4690440|4691031|595|0.0|10
0|96.975|CTCAGAGTTGCTAAAAGAAATTTCATCGAATGAAATTTCATTGGGAAAAAA
GAAATTTCATCGAATGAAATTTCTTTTTTCCCAATGAAATTTCTTCCGACCAAAAAAATG
TCAAAAATGCTTATTTTTTCTGACAGAATTTGTTTTTATTTTTAAATAGAATAATATTCG
TCAATTAGACCAATGGGAGCGCGGTCTTCTCTCAGCTCTTCTCTTCTGGTCTTCTCTTAC
TCTTTCTCTTCTGGCAGTTGTGGCTCATCAAGGGGAGGGGGACCGGGGACCCTAACCTCA
AATTTCAAACTGTTAATTTCTGAAAAAATCATTTAAATTGTTTCGAGGATAGTTCAAGAT
CCCTCCCTCCCTTTTGTACCAAAAAAGAAGGATATACTATTAGGGAGTACTAGGATTCTT
AATAGTCAAGAAATTTGTTTTGCTCCAAATATGAAAGCTAACGTCTTACTTTATCCGTAA
AATTTATTTTGGGGTTCAACCGGTACGGCTGTGTGTTCAACCAAAATTTAAGAAAATAAA
TTCAAAATTATGTTTTTGCTGTTTTACTCAACTTTCTGGGCATTTCTAAAGTTCCCTTTC
A
>Btab-B-G1285-Map3|NW_017550922.1|1648156|1648777|626|0.0|10
0|96.486|TTTTTTTTTTTTTTTTTTTTTTTTTTTTTTTTTTTTTTTTTTTTTTTGAAG
AATTTATTGATAAATTACAATGGACCACTAGACAAGGTACGAATTTAAGCAATCTGATAC
ATGTTTCTTAACCAGAATTTCACGTAGAACACGATTCACACTACGGAAATTACCGAAATC
AACTTCTAACGAAGATATTAACGTTTTTATTTCGCACTGATTACGAGGAATTTGAACTGC
CCGCTCACAAGAAACTCAAAGCTCTACGTGAGTCAAATCGCGCACTACAACGGTTTCAGC
AAGCTTCTCAATCGAGCAATGTTCATTTTCCACCATGTATTGTTCAAACTATTGGTAATT
TGCTATAGCTGAGCCAAAGCGTCAAGATTGAGGTTGCCAGATTTTTATATTGCAGAGACT
GTCATGATAACGTTTAGCGCGCGATGTGAATCACGTAGAGCATTGAGTTTTCATGAGCGG
GTGGTTTGAATTCACGCATCAAGAATCATTAAATATCTTCGTCAGGAGTTGATTTTGGTA
ATTTCGTTGTGCGTATCGTGTTCTACGTGAAATTTTGGTTGAGAAACATGTATCAGAATG
CTGAAATTCGTACCTTGTCTAGTGGTCCATT
>Btab-B-G12871-Map3|NW_017556278.1|23044|23509|467|0.0|100|9
9.358|TCTCATTTTTTATTTTTTCAACAGAAAATTATACAATTTTTTTTCTTGAAATGT
GGGGAATTCATTCTCTTAAACTTAGGAGAAATTTACAGAAGTTTCAAGGTGTTATGTTGT
TTGGTTCTCATTTCAAGTAAATGAAACTTGAGAGGAAAATTACGCGCCATGAAATGCACT
TTTGTCCTTTGCTCACACGTCAAGAATGAGAACTAAAAGTGGGAGTCGTTTGTGCGTTGT
AGAGTGATGCCCTAAATTTTTTGAGTGTCGCGCACTCAGCAATTAATGCGGATTGGATAC
TCAACAGTTATCAGCTTGTCTGAACTATTTGAATACATTAAGTAAGTTAAGTTAAGTAAG
TTAAGAAATTCTGGTGCAATCCTTCCAATTCATGCGAGCATAATGCAATGTATAAAGATG
CTAATACGGAATTCTTTATTCGCCCCAATATTCTCTAAAAAGTAAAAAAAAA
>Btab-B-G12875-Map4|NW_017550170.1|1|545|552|0.0|99|97.101|C
AAGACGAGTCCAGCAACAGACAAAAAGACATGTTCCGTCACAGGATGACAATTCTATTGT
GACATCGTAAGTTATGGGAACTTCACTACGTTCTCATAAAGGAATCGGTAGTGTAAGCTT
CCTCGATTTAGTTGAAACAGAGGCGATTGAAAGCAATACCAAAATGACATCAGGGGAGAA
CGCAAAAACGACTCATACACTCATACCTGTAAAAATCCACTCAAAACTTCGGTTTCTCCG
CACTTCCCATGGCTTCTTCTTGATTTTCGTTGGCTCTGGGGTTCAATATTCTTCTCGAAT
TGATGAAATACTTCTAAGTGAGCAAAGAAGATGACAGTTTTAACGGGGTAACAATTAAAT
AAATAAAATTGATTGAGCGATCCGGTATTTGAATTTGGTCACCGGCCGTGGTTGCGCGCG
GTTGCGCGGGGAAATGCATGGCTGGTCGCCATGTTGAATTTCAAACAGCTAAATATCGAA
TATCGTATCGATGCGATTGCTCGATTATCGCACTATCGATTCTTTACCATAGCTTCTAAC
GGGG
>Btab-B-G1288-Map4|NW_017547177.1|4515946|4516540|598|0.0|99
|96.656|TTTAAGGGGAGTCGGACTTTGAAAAATCGAAAAATTTATGATTTTCAGTTTT
TTGTGTAACTATTTGCTACATACTCTCAAGATTAAGATGAGACAAAGATGAAATCTTCCT
GACCATTAGTTGAGGCAGAAAGAATATTTGAATGCGTCGAGGTCGTGCGTTGTCCCAACC
TTACTATACCTACCCCAAAAGTCTTACTGATTCTTTAACCCTTGATTCCCGATAATCACA
ATTTTTTACATATATTTTTCTTTTTCTCAGGATCTACTGGGGTTTTTTTCACGCTTTTTT
TTTGTTTGATTCCTTGTACTCTTCTGCACACTTTAACACGGGCTTTGCTTGATAAATTGA
TATTTCAAATTTTGAGGACACTTTAAAGTCAATATTTTTGAAAAAAAAATATTACCAAAT
TGAAAAAATTCATAAAAAATAGAATTTTCAAAATTTTGGAAAACCCCCGTGTTAAATTCA
TCCTAAAGATGTCAGAAATCCAACGAAACAAACCGGATGAAAAAAAGACTCAGTAGACTC
TGAGAAAAAGAGAGTTGAAGTTGGATAAATTAACATGGGCTAGCATAGGAAGTCCGACTC
CAC
>Btab-B-G12881-Map6|NW_017566837.1|635186|634672|515|0.0|97|
98.447|TTGGCACCATACGACTTGCGTCCCGCGGTCAAAAAAGGAACGACTTCCGTCCC
GTGTCCAAAAATCTCGAAAACGACTTCCGTCCCGCGCTCAAATCCGAATTTGAGCTGCCA
TCATGATTGGCAACACCGCGTACCTGAGTCAAAATACTATCAAGTCAAATTGGAAAATAT
GCAATAAAATTACCTGAGATAAGATGAGGAAACAGCCGTCAAAGTTTCTTCATACTCATT
AGCAGTGCTTGTCATGAATTAAAAATTTCGCTTGTTTTTACGAGCACGTCAAAAATTGAA
ATTGTACCATTAAAAACGCCGGGGCACTACGAGGGTAAAAATTTAAAGGACGCTTCGCGC
ACATATTTTAGTCGATCCTCGCTCCCTAAATAAATTTGCGTAGGAGCATTTAAATCTGCC
TCTTTTTCAGTCTGCTTTTTCTTTTTCCTTCGAGTAATATTAATACTTTTTATTTTTATA
TAATTTTCAGACTGAATTTTTACTAAGACTAAAACAAAATCA
>Btab-B-G12886-Map6|NW_017550876.1|459230|459737|508|0.0|99|
98.031|GCAGCCCGACCACAGACTTCTATGGCTCCCGGCGATAGAAGTGCGAGTTTGTT
CCATAGCAGTTCTATCGCCAGAATTTCTGCGACCACGGACCGCGATGGAACGGCGATGGA
AGGCGTGCGATGTTGAACGATTAACTGAAAAAGAGGAAATTGTTCTCAACCAATCACCGT
CCTTGATGCATGCATCGAAGAAGAAGAAGAAGAAGGTTGGAAAACATAAATGGCGGGAGA
TACATTAACCTCAAAATTTCGGTTTCAACCAATAACTTGAACTAAATCAACTTCAATGGC
CGACGAGTGAGAAGCACGTACAAAAAAGAAGAACCCTAACCTCAATTTCGATGGAATCGA
GCAGTTCTATCGACCCATGAGCGATGGAACTGAGTTCCAAAGGCCGTTTCTATAGATCTA
GGTCTGTGGTCGCCCTCGAAGGGTATTCCATTGGAATGAAACCGAGTTCTATCAATATCG
ATGGAAGTCAGAAGTCTGTGGTCGGGCTGCAGATC
>Btab-B-G1289-Map20|NW_017554870.1|909800|909114|695|0.0|99|
97.266|GATTACGTAGAATGGTGTAAACGACCATGGTGTCAACAAACAGTTTTTCTAAG
TTTTTGTTGACACCATGATCATCCAAAAATAAAAAATTCTGACCCTTATGAAAAATGATC
ACGGTGTCAACGATCACGACGTCAACGAAACTTAAAACTTGCCTCAATAACACCTTTTAA
ATTTCAAGTCTTGTTTTTCTTGTGTTATTTACTCTAACCTGACGTAACCTAACCTAACCT
AACCTAACCTAACCTGACATAACCTAACCTAACCTTACCTAACCTAACCTTACCTAACCT
AACCTTACCCAACTTTACCTAACCTTACCCAACTTTACCTAACCTTACCCAACTTCACCT
TACAAGACCTATCCCACTTTCACAGAGCTTAACTTTCCCCGACCTTACCCTACATAACTT
TAACCTTACCTACTTAATCTAACCGTACATGTCCTGACCTAAACTAACCTAATCCAACTA
TACGTGACCCAGACCTCTCCTGTACACTTAATTTTTTAATTTTACTCACAAGGAAGATAT
TTTTCTGTTTGTTGACACCGTGATCGTTGACATCATGCTCAGGGCCCATTTTTGCGTTTT
ACTGCTTGATCACGACGTCAAAAATCGTTGACTCCATGATCAGATTTTTGGTTTGTTGAC
ACCATGATCGTTGCCACCATGCAACGTTACCAAA
>Btab-B-G12890-Map5|NW_017547107.1|7714250|7714724|479|0.0|9
9|98.330|CATAGGCGGTTCCAGACCTTCATGCTTGGGAGTGCCCAGAGGTGGAAAATG
TCGGAGACCGCCCCCGAAGGGAACGGTCGCTCAGGGGAGGCCTAAGTTTCGGCCCTCAAG
TTTTATCCCTTTTCTACCCTCTTTGATGCCTCCTTTCTCTTTTTCTCTCCTTCCTTTCTA
CTTAAATACCTATAAATTCAATGTAGAAAATTTTTAGCAAAACTTTCCATCAAAACTACA
ATCTTACCATAAAAAAACAGTGGAATCTTTGTAAAACACGGCTATCAATATTAATTCTGG
ATACCTGCAGATTTCAAAAATTAACGAAATAAAAATACTATCAATTTTTTGAGCTTCATA
ATACGATTTTTATCTCGACGTTTTTACTTGCCCAAAAGCCTCTTTCACGGTTCCGGTAAC
CGTACTTAATTTTTGCTTGGGGGTGCCCGGCACCCACTGGCACCCCCGTAGAACCGCCTA
TGGA
>Btab-B-G12896-Map11|NW_017547331.1|228326|228787|463|0.0|99
|98.920|GTATGTATGTGTCGCAGGCAAATAGTGAAATCAGGCATTTTGTCAAATGCCT
AGGCAGATAGTTAAATTTTGACGGTCTATACAATTTTTTGAATTTATGGCGAGGAGCTCG
CAAGTTTTCAATATTTTTTGGAAAAATAACTCATCAAACCTACGAATTCTTCTTGTCTCT
TCCTCTTTATTTGCCTCTCATATTTTTAAATGATGAAATCCTAAAAATTCTGTATTTTAT
GACATACTGAAAATTTCCAGATAAGTGTCTGTGCAGGAGCTAAAAACGGTTTAAAATACT
ACTGTGCGATGCAAATTTTTACTGAGAATTTTGTCTTACAGGAGAAATTAATTATTTTGT
CAAAAATTAGGAAAAGAAGCAGAATTTCAATCTAAGTTAGAATATTTGACTATTTGCCCA
GGCATTTGACAAAATGCCTAATTTTACTATTTGCCTGCGACATATGTATT
>Btab-B-G1290-Map20|NW_017566728.1|5232130|5231265|897|0.0|1
00|93.645|AAATTAAAAATCTTCCAGATGTTTTGAATGCAACAATTCGCAAGTATTTT
GTGCTGAAAGTAGGAAAAAAATAATTATTCCGCAGAAATTGATTGAAAAATGCTGTATGG
AAGCTTCAAAATGCGTCCGATTAGTCGTATAAATTCTACAATTTCTCGGGGGATGCCCCT
CGGACCCCCCCCCCTCCGTGCTTGGGGCCCGAACCTTAAAACTGGTACCAGGGCCCGAGA
TGGGATGTGGCGAGCCTGCATGAAGGCTATTTCCATTTAAATCTTCCGTCACATTCATAC
GGCGCAATGATACAACTATTTGAACTCTCCGGAATGCGTGAGGTATCACGCCGCATTTGA
AGGCGTATTCAAATCAGCCAAGTTCCGATATCTGAATAATCGTTTTGCATAGTTCATATT
CTTTTGTTACATTCCTTACCACTCGTTTATTTTTAATCCTCGTAGAAAAACCACCCATTT
GTAAATACAATTCTAGCTAAAGCGCACTTAAGCGCATTCATGACTGCAAAAATGTTAACG
GAAATCGAAAAGGCCAGCGTACATGAAGGCTATTTCAATTGCAATCTTCCGTCGCATTTC
TAAGGCGCAAAGATACAACTATTTGAACTCTCCGGAATGCGTGAGGTATCACGCCGCATT
TGAAGGCGTTTTCAAATCAGCCAAGTTCCGATACCCGGATTATCGTTTTGCATAGTTCAT
ATTCTTTTGTTATATTCCGTGCCACTTGTTTATTTTTAATCCTCGTAGAAAAACCACCCA
TTTGTAAATACAATTCTAGCTGAAGCGCACTTCAGCTTTGCATTCACCACTGCAAAAATG
TCGAAGGAAATCGACAAGCCCAGCGTGCATAAAGGC
>Btab-B-G12905-Map3|NW_017547915.1|1689577|1690074|498|0.0|9
9|99.197|CGCCGCGCGCCGTGGGTTCGAATCTCCACTGGATCGTTTGATATTTTACGC
TGCAACATCTCTCAATTGGTAAGTCAAATTGTCTAATAATTAATATGGTTTGAAAGTATA
TGTCTCTTGTCTCTAATGAACCTGTGTAATACTTGTATGTACTGAATAAATCAATAAATA
GTTAATGATGTGTGAATACAGAAAACATGTACACTTCACAAGTAGAGTGCGCCACTGACC
AATTTTTAAGTAATTTTCAAGTAACAAGGCAGTCTAGTAATGGTAACAAGGTACTCTGGT
AACGGTAACAAGGATTCTAGTAACGGTAATGAGGGTTCTGGTAATGGTAATTAGGGACTC
TTGTTTCGATAGCAAGGATCTCTTGTTAGGATAACAACCAACTCTTGTAACAGTTACTAG
GTACTCTGGTGGATCAAATAGGACAAGGTAGTCTTGTTAGGGGTACTAGATTCCTTGTTC
CCATCCCCAAACATTTTTTTCAGTGTA
>Btab-B-G1291-Map6|NW_017549178.1|3171850|3172535|689|0.0|99
|97.388|AAAAAAAACGCTTTCCAGCCACAGTGGAAACGAAAGGTAGATTTCGACTAAT
CGTTTCTATGAAAACAATTGCGCCTAATGAGCCTGAAAGGTCGGAAAATCGTCCCCCTTG
AACTTGAGATTTTCGCGATAAGGAGTGGTTTTAGAGGGTAGGTGAATATAGGTCGTTTTG
AAGGCCACGACGAGACGAGTTTTTTGACGTATCACCGACCAAGATCGGACGAGTTTGAAA
AATCATCCCCCTTTGGACTTGAGATTTTCCGGATAAGGGGTGGTTTTAGAGGGTAGATGA
ATATAAGTTGTTTTGAAGGCCACGACGAGACGAGTTTTTTGACGCATCGCCGACTAAGAT
CGGACGAGTTTGAAAAATCCTCCCCCTTTGGACTTGAGATTTTCCGGATAAGGGGTGGAC
CGATTTTCACGAAAAATGAAACTTGATCTAGACCTCATAGCAGTGAAGAACCATGCTAAG
TTTCGTTTTGATCGTACGGATAGTTCCGGAAAAAAACGGTCGCAAAGGTTCGTTAGATCC
CAGTTATATATATATAAATATATATCGTACTTTTTTTATGACCCACATTTTTCAACTCAG
GGCTTCAGGATCGATGCTCTTTGAGTGAAAATTCCGGAAAATTACGAGGTCGTACCGTCT
GCAATAGGTAGATATTTCTTCGAAATCTACCTAA
>Btab-B-G12910-Map19|NW_017555888.1|214887|214374|517|0.0|10
0|99.033|CGTGGGATAAGCCAATACCATCTAATCATACCTGGCCATGGGTTTGAGGTT
AAATGTTCGTAACTCCCGAGAATACACGGGATTGTATAGGGCGAACTTACAAAAATTGAT
TCTTTTTACATAAAAAGTGCTTGAATGCGGGGAAAAAAATTTGTTACGAAGGCTCTAAGC
AAGGTAGACCGTTTGAGCTAAATATATGCGACCGAATTGCGTTTTAATGGAAGAAAAAAA
ATATTTAATAATGGTAGTGAAGTCATATGGGGAATACAAGGCACGTGATCATCCAGAAGA
TTTGGTTCGTGAAGCGAGATGTCTTCCTGACGCTAGGTGATGCTAGTTTAGGTCCCAACC
GCAAAGTAGCGAGTAAAATAGACTCCTGAATACATGCCCCTTTGAGAAAAATTGGTTTTT
TCACCTTATTTCGGTGCAAGTTAGTATTTATTTGAAGGAGGGGGGGGGACCACTTCAACT
CTTATGATTTAAAGGTAGAAATTTTATTTTGTAACACATTTTG
>Btab-B-G12923-Map3|NW_017563951.1|1860|1340|522|0.0|100|98.
084|AGTAGCGGCACCAGAATCCGAAAAACAACGCGGGGACGCTACTTCAATATTTAGCT
TCCATCGCCTTGCGAAGGCGCAGGGATACAACTATTTGATATCTCCGGAACGCGTGAGGG
ATCACGCTTCAATTGAAGGCGTTTAAGAATCATCTGTATTTATACATGACGAGATTTCCC
AAATTTTTTTTGCATTATATTGTAGATTTTAGATCCTTTCATTATCTAGTTAAATTACTC
CTACTCCTTAATTTTCAAATATTCTGCAAACACTAACCATTTGCGAAATACAACCCTGGC
TCTAGCGCCCTTAAACTACGAACTTAACGGTCGAAACTACAGTAGCGGCACAGGAAAACC
GAAAAACAAAGCGGGGACGCTAATTCAATACCTATTAAACTTCCATCGCCTTGCTAAGGC
GCAAGGATGCAACTGTTTGAACTCTCCTGAACGCGTGAGGTATTACGCTTCAATTGAAGG
CGTTTATGAATCGTCTGTATTTACATGACGAGATTTTCCAAATTT
>Btab-B-G12965-Map16|NW_017559194.1|3490|3986|498|0.0|99|98.
795|TTTTTTTTTTTTTTTTTTTTTTTTTTTTTTTTTCCCCACAGGATTTTTCCTGGTAT
TAAGAGCCCAAGACGAGTCAAAGACTAGAGTCTTGGGTCCTGTTTATGCCCTAACAATTA
AGATTTTCAAGAATAGAAAACTAAAAACCAAAAAAGAAATTAGAGAGATGAAAGAGAGGG
GACTATTCCATGTTAAGGAAACTCCGAACTATATTGCAGGTGCTGAGAATAACTGACTTC
TGCATGGTGTGGAGAAGGTGATCCGGGAGTTTCAGCTCTTTTAGGTGTTTAATTAGGCTC
TCCGGTACGACTCCTGTGACGGACATGATAATAGGCCTAATATAGACAATGTCCATGGCC
CAAATTCTCTTAATTTCCACAGAGAGAAGCATATATTTTGATATCTTTTCCTCATACTTC
GACAACAAATTGTGTCCGTTAGGGATGCTAAAATCCAAGAGCTGCACAACACGCGCCTGT
TTATATCTATCAAGATGACGT
>Btab-B-G12991-Map6|NW_017547331.1|4365576|4365084|493|0.0|1
00|98.986|CATATCGACAGTGAAACTACCAAACCACGTATTTCGGTTTGCGACGTCGC
AGACTTCCTGTCATACTTTATTTTTTAAATGAAAACCTACTCAACGTCCAGTCTTGAAAA
TTTCTGTGATTTTTCCTCTTCGTGCGGAGAAAATTCTGTGAAAATTTCAAGGAATGATAT
TGATTTGGTCTACTTCAAAAAAATAAAATGCGAGCGTAGATTTTTAAACACCGCAAACGA
GATACGTGGTTTGGTAGTTTCACCGTCGGTATCTCGTTTGCGGTGTTTAAAAATCTACGC
TCACATTTTATTTTTTTGAAGTAGACCAAATCAATATCATTCCTTGAAATTTTCACAGAA
TTTTCTCCGCACGAAGAGGAAAAATCACAGAAATTTTCAAGACTGGACGTTAAGTAGTTT
TTCATTTAAAAAATAAAGTATGACAGGAAGTCTGCGACGTCGCAAACCGAGATACGTGGT
TTGGTAGTTTCACCGTCGATATA
>Btab-B-G13-Map20|NW_017547090.1|2163546|2164164|619|0.0|98|
96.446|CATGGAGGCTATCACCATTTAAATCTTCCGTCACATTCTTTTACGGCGCAATG
ATACAACTATTTGAACTCTCCGGAATGCATGAGGTATCACGCCGCATTTGAAGGCGTTTT
CGAAACAGCCAAGTTCCGATACCCGGATTATCGTTTTGCATAGTTCATATTATTTTGTTA
TATTCCGTACCACTCGTTTATTTTTAATCCTCGCAAAAAAACCACCCATTTGCTAAATAC
AATTCCAGCTGAAGCGCACTTAAGCGCATTCATGACTGCAAAAATGTTAACGGAAATCGA
AGAGGCCAGCGTGCATGAAGGCTATTTCAATTGTAATGTTCCGTTGCATTTCTAAGGCGC
AATGATACAACTATTTGAACTCTCCGGAATGCGTGAGGTATCACGCCGCATTTGAAAGCG
TTTTCAAAACAGCCAAGTTCCGATACCCGGATTATCGTTTTGCATAGTTCATATTATTTT
GTTATATTCCGTACCACTCCTTTATTTTTAATCCTCGCAGAAAAACCACCCATTTGCGAA
ATACAATTCTAGCTGGAGCGCACTTCAGCTATGCATTCATCACTGCAAAAATGTCAAATT
TAATCGACAAGCCCAGCGTGCATGAA
>Btab-B-G1301-Map20|NW_017547102.1|5673919|5672914|1023|0.0|
99|96.285|TACATAGGGTGTTCAAAAAATGTTGCACACTTCCGGATTTTGAGCGAACG
AAAGCAGCTATTGATTTGCAGTTTATGTGTGCTTAAAGTAGACGTAATTATCAATAAAAC
AAGACCAAGAACAACTCTTTAGCTTAAAAAATGACAGAGATACAGGGTTTTGAAAATGAC
ATGTAGCGTGACCGCCTCCAGGATTTTTAGCTACAAATATGTTTATCAAGGGGAAAAAAG
TTAAATGAGAATTGAGTGTTTTTATTGAAAAAACTTACAAAATCTTACGGAAATTGACGA
ACTTCAAGTTTCTTCATCGGATGACACGGATGACTCAACGTTCGGCTGTTTTTCGAAGTA
TTTTCCACCACTTTGAACACAAAGCTTCAGCCGTTCTGCCCACTTCACAAGGATCGTCTT
TTCGAAGTCCTCTTGACGGAGGGTTTTGAAGCATTTTCGAACAGCAGTTTTGATCTAGGC
TATGAAATCAAATCGTGTGCCTCTCAGAAATTTCTTTAGCTCAGGAAAGAGCCATTCCAA
AGCCTAGATCAAAACCGCTGTTCAAAAATGCTTCAAAACCCTCCTTCAAGAGGACCTCGG
AAAGACGATCCTTGTGAAGTGGGCAGAACGGCTGAAGCTTTGTGTTCAAAGTGGTGGAAA
ATACTTCGAAAAACAGCCGAACGTTGAGTCATCCGTGTCATCCGATGAAGAAACTTGAAG
TTCGTCAATTTCCGTAAGATTTTGTAAGTTTTTTCAATAAAAACACTCAATTCTCATTTA
ACTTTTTTCCCCTTGATAAACATATTTGTTGCTAAAAATCCTGGAGGCGGTCACGCTACA
TGTCATTTTCAAAACCCTGTATCTCTGTCATTTTTTAAGCTAAAGAGTTGTTCTTGGTCT
TGTTTTATTGATAATTACGTCTACTTTAAGCACACATAAACTGCAAATCAATAGCTGCTT
TCGTTCGCTCAAAATCCGGAAGTGTGCAAAACTTTTTGAACACCCTATGTATATAA
>Btab-B-G13018-Map3|NW_017566833.1|1525129|1524689|441|0.0|1
00|100.000|GCGGTGCACGACGTTTGCGCACACTTTTCGTACCGATAACGTTTGCGCA
CAAAATTCCGAATTTTCATTTGCGCACAGTTTTACCGATAACGTTTGCGCACACTGCACT
ATGTGGCAACGCTGCATTATACGGAGCATATTTATACGCACGCATTGTTTAAAACCGAAC
AGAGGGGGCGAGTAAACGAGTGATGAAACAGAAGTGAGTGAGTTTGAGAGTGTGTGTGAG
GTGCTTATTTCCACATGAATTATGTAAAAAATAGTTAAATTAATTGAATAAATAGTATTG
GCTATACTTACAGATTTTTGGTTTTACTTTCGCCGGAAGAAAATGCCATCGTCAGAGTCG
TCTGAACTGGAGCCAATAGTATTCTCAGGATGGCTGGTGGGTGGTTCATGAAAGGAAATT
TCTTCGTCCAGATCGTCTTCATTGAAGGAGTC
>Btab-B-G1302-Map3|NW_017565711.1|2029|1284|761|0.0|94|94.08
7|TAGAGTCCCTTTATACCCAGAGTTAAGACAACTCACTTTTGGTTGGGCTGAAAGTGGC
CTAAAAAAAATCCAATTCTGATTGGTTCGCGCTCATGGAGGCCGAAACGAGTGCAGCAAG
ATGGCGGTACCTCGAATCTGAACAAGAATAATGAAAATATTACCTAATTGTGGTTTATCA
AGAGTAAATTGTTATTTCAATCGGTCCAAAATGAAAATAGATTAAGAAATTATTCACAAA
CCAATCTCATTTTCTGATTAATTGATCAATTTGTTGATGTTGTTTTTGTGTGACAGACAT
CGCAGGATTCCTGATCCTTATCCCTCAATATCGTTCGTTTGGGTGCACTCGTTTCGGCCT
CCATGGCTAGCCAAGGCCGGCTGCCAGTCAGCTAATAATCGAGTTGTCTTAACTCTGGGT
ATGAAGGGACTCTAGGCCAGGGTAGAGTACCTGTATAGCGAGAGTATGGACAGATCGCTT
CATGGAGGGCTTAGGGCCCAAAAGTGCAGAAATCCTTCTAACCAACTTCGAACGCACAAA
ATTTCACTGCCAGTCTGCAGATTCCTATTCTAACCAAGATGGCCAAGAATGTACAGAAGT
GAGCGTTCTTCCGCAAAATTGAGTAAATTTATGCAAAAACTGAGTCAAACACGTGCTTAA
TAAACAACGGTTCGTAACAATAGTATTAGTAAATCGTTATGGATAATTGCAATTCATAGG
TTGGCTGCATTTCTGGGCCCTAACTATA
>Btab-B-G13035-Map3|NW_017552036.1|571|1117|547|0.0|100|98.9
03|GAGAGAGTATGGCCACTGGAGTTACCACCTCTGATTGGCTCAGCCATCTTAGGCTGA
ATGGAGCCCTTAGGACCCAAAAATGGCGGACGCCATAAAGTTAATGTAATGCAAAATGAT
TCAAAATGTAGTTGTCTTTGCTTATCGTAACCAGAACTTTACCCAATTGCACTATTGCGA
CTTTTTTACATATTTTTAAGGCTAATCGTGTGCAATTTTTGAGAAAAATGATCTTAGATG
TAGTAAGGTTGGCAGCAAGTGCGGTTGGTGATAACCGTCAAAAGTTGGCAATGACCCCCC
TCCCATCCTCAAAAACTTAAACAAAGCACCGCCATTTTTGGGTCCTAAGCCTCTCCATGG
GACCCAGTGGCCATACTCTCTCAATATAGGTACTCTAGTCGGGCCGACGATCTTTGAGGG
TAACCGATGTGTTCGGGATACATCACAGATCAGATCTTGAAATTTTCAAGGCATTCCGTG
CCGAAATGGCTGAGAAATAGAGGAATTAGTGCCAGTTTGAGAGCCCCAGTTTGTACGTGG
GCTGGACGCT
>Btab-B-G13044-Map7|NW_017547209.1|252549|253040|492|0.0|100
|99.187|GTATAGATGCGTTCTCTGGAAGCATCAGAGGAAATACGTTGCTGATTTTTCC
TGAATTGCCCGATGACCAACTTTCGTCATGTGACTGTCATGGCGGCTCAGGTTTTGTTTT
TGTTTACTACAGGAGCGTGTTATGGTTTACATTATTTTAGGTATTGTTCTCGGAGATAAT
CAACCCTGAGGGTTACTAGGTCAAATTTAAAAAGAATCTACATTTTATTTAAATTAAAAG
GCGAGTTACGAGACACGATAAATGATGGCGGGATTGCGGGAATGCGAATACTTAAGACAT
TGAGGTTATCTCAACGCTCAGCGGCCTTGCCCATCACCTTTGAAAGGTGCTGGGCGATTG
CGTTGGCCGATGGCCCGCCATGACAGTCATCGGGCAATTAGCGAGAAGTCAGCAAGTCTT
CAAGAACGATCGTCAAACTCTCAACGGTACCCATCGGGTAAGCAACAGTTGACCTGATGC
CTCGAGAGAACGCATCTTAT
>Btab-B-G13046-Map3|NW_017550728.1|343881|344358|479|0.0|100
|99.374|GTTGTTGTTGTTGTTGTTGTTGTTGTTGTAGGTTGATTGGCCTAATTCCGCT
TTGCAGATAAACAGCCACTTACAAAAGTTCGGGATCACACACTAGATGATCATTTCCCTA
GAGAATAAACAAAGTTTAATGTCTTGGTCAATGGGTGGTTCGATAATAATCTACTAAAAT
TTTGTTCCGGGATGGATGATCTTCGAAAATAATTGATCACGTCCCTTTGAGGTTAAGCAT
TGCCATCACTGTCCAGATCATTTGACGGTTAGTGGAGACCGCAGATATGCCCAGGAGGAA
AAGACGGTTGAAGGAAGGATGAAGAGCGCAGAAGTCGGGAAGAGAAGCAGGGTTGCAAAA
ATAGGAAGACGAAGAACTGAAATTAGTGAAAGGAAAAAGTAAAGGATTTAGGCCTATCAA
AAATGGCTCCACCACTATGAGCCTGCAGCGAAGCGACCGCCTCCGACAGAGGTTCGCCCC
AGACTC
>Btab-B-G13064-Map3|NW_017547177.1|1235678|1236138|461|0.0|1
00|99.783|CAGGGGCGGACTGGGACGAAAAAAGTTACCGGGAAATGTACAGCCAAACC
GGTCCACAACTGAAATGGGGGTGGGGGGGCACCGCCCAGAGAAGGGGGGTCTGGGGGCCC
TCCCCCGGAAAATTTTGAAAAATAAGCACCTCTCGAAGGCATTTTTAAGCACGAACATAC
GCAATTAGAGTGATAAAATATTTTTAAAGTTGGCTGCGACCATGGAGCATAAAGCGGCCC
TGTGGAACAGTGGAGGCCCGTGGAGCCTCACCCTATTTTATGAGAAAGTGACCAGTTCTT
TAAGATTTTATCCCATTTCTCCATATATTTCTAGACTATGGAGATAAAGATAGAAAGAAA
GAAAGACAAATAAAAAGAAAAATAAAACAACACGATTAACCGACCGGCCCAAAATACCAA
CCGGCCCACCGGGATTTTTCCCGGTGTTCCCGACTGCCAGTCCGCCCCTGA
>Btab-B-G13071-Map3|NW_017555237.1|540866|541393|528|0.0|100
|98.674|CCTGGGAACGCTAACGAACGCTGGACTATACGAGGGTTTTCCCACTCTCGCT
CTCCGTTCGTTTTTGTTTGTCCCTTGGAAAGGCTTCTGACCGCCATGCAGGAGCCTACCC
TATGATTAGGGCCAGTTTTCACAATATCGCGCAGTGTCGCTTGCACGTTATGCCTGGGAA
CGCTAACGAACGCTGGACTATACGAGGGTTTTCCCACTCTCGCTCTCCGTTCGTTTTTGT
TTGTCCCTTCGAAAGGCTTCTGACCGCCATGTAGGAGCCTACCCTATGATTAGGGCCAGT
TTTCACGATGTCGCGCAGTGTCGCTTGCACGTTATGCCTGGGAACGCTAACGAACGCTGG
ACTATACGAGGGTTTTCCCACTCTCGCTCTCCGTTCGTTTTTGTTTGTCCCTTCGAAAGG
CTTCTGACCGCCATGTAGGAGCCTACCCTATGATTAGGGCCAGTTTTCACAATGTCGTGC
AGTGTCGCTTGCACGTTATGCCTGGGAACGCTAACGAACGCTGGACTATACGAGGG
>Btab-B-G13094-Map3|NW_017547443.1|76013|75496|518|0.0|99|98
.649|ACTTTTTGTGCGATTCCTTCAACGTCACAGCTAAAAAGGTGAAAAACTGAACATT
TGAACTACGGCAACGTGGCAACAATGGATTCAACAAAGTTTCGGTATGTTCGATAAGTTT
CGGTATGTTCGATAAGTTTCGGTATGCTCGATAAATTTCGGTATGCTCGATAACTTTCGG
TATGTTCGATAACTTTCGGTATGTTCGGTAAGTTTCGGTATGTTCGGTAAGTTTCGGTAT
GTTCGGTAAGTTTCGGTATGTTCGGTAAGTTTCGGTATGTTCGATAAGTTTCGGTATGTT
CGATAAGTTTCGGTACGTTCGATAAGTTTCGGTATGTACGATATATCGCGATAACTTCGG
TATTCGATGAATCGAAAATGTTTCGGTATGTTTCGGTAAGTCTCGGTATGTTCGGTATGT
ACGATATATCGCGATAGCTTCGGTATTCGGTGAATCGAAAATGTTTCGGTCGGTATCGAT
CGGTAACGATCGGTATCGGTACGGGTTCGGTATACAGCTCTAC
>Btab-B-G13109-Map5|NW_017557829.1|1|528|528|0.0|100|97.538|
ATCGGGTCGTCGAAGCAACCACCATATGGCACCCAAGAACTCGAATAAAAAAAAATTGGC
CCTTACGATTTTGCTGAAACTTTTTCAGGGACTCGAGACCATCCCCAGGTACTGAGAAAT
CATAGTCCCTTTGAGAGGAATCGATCCCTTCGACCCTTAAGAGGGCCTCTAATCCCCATC
AGCACGGCATTTTCGGCGCGCCATTGCGAAATCAATACTTTCATCGGGTTTAAAAGAAAA
TTGGCCCTTACGATTTCGCTGAAACTTTTTCAGGTACTCGAGACCATCCCTAGGAACAGA
GAAATCATGGTCCCTTTGAGAGGAATCGATCCCTTCGACCCGAATCGCTCAGCCGAAATC
CTATCAGCAGAGTCATCGGGTCTTCAAAGCAACCACCATATGGCACCCAAGAACTCGAAT
AAAAAAAAATTGGCCCTTACGATTTAGCTGAAACTTTTTCAGGGACTCGAGACCATCCCT
AGGAACAGAGAAATCATGGTCCCTTTGAGAGGAATCGATCCCTTCGAC
>Btab-B-G13113-Map20|NW_017547103.1|3753547|3753015|534|0.0|
98|99.438|CTAAAGCCGGCTCCAGACTACGCGGCATTCGCCGAATATTACTCGCCGAA
TACCGAATATTTGGCAAGTCCCGCGTAGTCTGGATGGAACATTCGCGTCCACTTGGCTCG
TGTTGACGCGAGGCGAGTCACTCGGCTCGGCATTCGCCCCAACCCGCTGAAAGTCGGTTT
TTGTGACACGAGTCAAAGGGATCGCGAGTACGAAGCCGAGCGTCCATCGCGACATCGGAG
CAACATCGGGGTGCCATCCAGACTACTCGTCCTCACTCGCCGAATGTTCGCTATAGTTTT
GTAGGAAGGGGGCGAAGAGGTGCAGCGTTTTCCAGTGTTTTTTCTTCACTTGGCGAACAT
TTGTCCTATCCCATCAGATATTCGTTATTTTACCAAATGACGAGCCAAGTACGACTTTCA
CGAGTAGTGTGGCGCTGTACACTCGTGGAAATATTCGAATCTGCCCGTCGATTCCCGAAC
CCCGAATATTCGTTACTCGGCTCGGCACTCGGCGAATGCCGCGTAGTCTGGAGCCGGCTT
AAC
>Btab-B-G13116-Map7|NW_017548479.1|585219|585682|464|0.0|99|
99.569|TCAGTGTTCCCAGGCGTACGGATATTTCCGCGCCGCGCGGACATTCCCTATAC
CCGCGCGGACAGCGTACGGACAAAAACCTTATGGGAAAATTTTTCCCTATCTTATTTTGT
CCGCACGCTCGCCCGGCCCTGTCCGTGCGTCTGTTTATCCGCTTTTCTTTGCAATATTTA
TTACTTTTGCGTAAGTTATTGATACAATGATGTTTAGTATGAAAGCCGGGTATCGTTTGG
GAACAAATTAGATACTTTTTGCATTAATTATATTGTATTCTTATCAAAATTCAGTCATTT
CATTTATGTCCGTGCGCCCTCAACAAAACAACAAAACAGCCGGAGCCGGAACCGGAAACG
GAAACGGAATTCACGGAACACGGACGGAGCACGGAGCGGCACGGATATACACGAGCCCAT
CCGGAGAGCGTACGGACATTTTAAGATAGGAGCACCTGGGAACACTGGTAA
>Btab-B-G13118-Map20|NW_017566826.1|102113|101615|501|0.0|98
|99.401|TTAAAAAGGGAGAAAGGGGGAGACAACATTAGAATTGGTCAAATATAAAGAA
GAAGAAAGATTCCTAACAGAAAATACCATCATGATTACGGCGTGGAGAGGAGTCGAGAAC
GAAGCAATTAATGCCAGTAAGACGTATACGAACGGTCATGATAACATGAATAAAGCTCCC
CCCCCCCCCCCGAAAAACCATTTGCGGGTTTGTAAAAGATGTGAAAAAATAATCCAGAAA
TAGCTTGACAAATCACCGCAAACCGCGCTTCAATATCTACATCCGGTACCTTGTAGCAGC
CGAAGTTCGACTATAAAATACCTGCAAATATGAGTAAAAATCGGGGACTTTGCCCCCCCA
TATTTCAAAAACGGTGCGTATACTCAATCTGAAATTTTATTATGTGTAAAGGGTCACCCT
ATAGATGAAAAAATACCTCACACCGACCCCAATTTCGAGGGCCCGAAAACGGGCGAATTT
TAGCCCTTTTTGTGCAAGGCTCAATTT
>Btab-B-G13121-Map5|NW_017557791.1|549|1|549|0.0|100|97.632|
GGCCCTTACGATTTCGCTGAAACTTTTTCAGGGACTCGAGACCATCCCTAGGAACAGAAA
AATCATGGTCCCTTTGAGAGGAATCGATCCCTTCGACCCGAATCGCTCAGCCGAAATCCT
ATCAGCAGAGTCATCGGGTCTTCAAAGCAACCACCATATGGCACCCTAGAACTCGAATAA
AAAAAAATTGGCCCTTACGATTTAGCTGAAACTTTTTCAGGGACTCGAGACCATCCCCAG
GTACAGAGAAATCATAGTCCCTTTGAGAGGAATCGATCCCTTCGACCCTTAAGAGGGCCT
CTAATCCCCATCAGCACGGCATTTTCGGCGCGCCATTGCGAAATCAATACTTTCATCGGG
TTTAAAAGAAAATTGGCCCTTACGATTTCGCTGAAACTTTTTCAGGGACTCGAGACCATC
CCTAGGAACAGAGGAATCATGGTCCCTTTGAGAGGAATCGATCCCTTCGACCCGAATCGC
TCAGCCGAAACCCTATCAGCAGAGTCATCGGGTCTTCAAAGCAACCACCATATGGCACCC
AAGAACTCG
>Btab-B-G13130-Map5|NW_017547177.1|7724285|7724776|493|0.0|9
9|97.972|CACAGCCCTGCGTTTTTTTGGTCATGTCACGTTGCATGGCATGTCTTGATT
GATTCTTATGTATTTTTTAGCGCTGAGTTCAGGAAAAATATCCAAAAAATTCCATCACGT
CAGGATTTTCCGCAAATTCAAAATTTTGGTTTTTTGGGGGGAAAATTTCCGAAAAATTGA
ATTTTTTTTTTTTCAATTTGACCATTGATTTTGGTCTCTAGTATCTCTACTAAGTATGAA
ATATCCATTGCACGTCAAAAGGAAGCCTGAAAGAGTGATAAATGTCCGAATTTCGTCAAA
TTTTATGCATTTTTTGTTGATTTTTATCACCAAACAAATCGTTTTCTGGTCAAAATTTTT
AAAAGTACGACTCGAAAAAAATTTATTCCCCCATAATTTTCTTCCCTTAGTACCCCCTAA
TCACCAGAAAAAGTAAACACAAGTTTCTAAAATATTGGTAAGAGGGGGGAGGCGCCTAGA
TGTCATGAGAGCTCCACGCGG
>Btab-B-G13131-Map5|NW_017547180.1|2264131|2264639|509|0.0|1
00|99.018|TCCACCGTATGAAAATCTCACCATCCCCCTTCTGCCCGTACTGCCCTGAT
GCTCTCGATACTCCAGAGCACTCTATTTTCATGTGTAATAAATTTAATTCTGAGAGAGAT
CTTCTAGAGACAGAAATAAAAAAGACATTCACCACCGAAAATTTCCAAAAATGTTTATTA
GATTCTAGAGAAAATTGGTCTAAAATTTGTACATATATTAAAACAGTCCTCACAAACAAA
AAAGAAATAATAGACATTCAAATATATGCCGATGCATGCCAACTGGCGGATCCCGGCGTC
GCTAACAATAACCCTTGCTGACTCCAATAATTTTCATTACTATCTCTCCTTTTATTTATT
CAGCAAAATTTAGCTGCTAATTTATATTATAGTCCTAATCATTATTGTTTTTCTTTAATA
TCTATATTACTCACTTTCACTGTAAGTGTATTTCATAACTATGTAATTTATTGCGACAAT
AAAAAAAAAAAAAAAAAAAAAAAAAAAAAAAAAAAAAAA
>Btab-B-G13133-Map3|NW_017547262.1|1189774|1190253|480|0.0|1
00|99.583|CCAGTGTTACCGTTCTGCGTAATTGAGGACTTTTTTTGCGTAATTGGAGG
GTTGCTGCGTAGTGGCTGCGTAATGCGTAATGCTGCGTAATTGGAAGAATTCTGCGTAAT
TCGTGCGTAATTGAAGTTTTTTGAAAATTTCAGTTTATTATCGCGGTTTTTAGGTTAGGT
ACGTCATGCCGACCTTGGTAAACGGTCGTAGTGAAGATAGTTTTTTACCTAGAAGCAATG
CTGCAAACTTTGCTACTAAATTCCCACCTTACATAGGAAACGAAAATATTTCAGAATTTC
AAAATAAGCGTAAGATTGTTCAAAATTTGAGTGAAACTGCGTAATTGCTGCGTAATTTGA
AAATTTTTGCGTAATTTCTGCGTATTTTGACAATTTTTCCTGCGTAATGGCGTGCGTAAT
TGGGAAATTTTTCTGCGTAATGTTGCGTAATTTGCTGTCGGGGTTGCGTACGCAGAACGG
TAACACTGCA
>Btab-B-G13140-Map3|NW_017547337.1|268224|268773|550|0.0|100
|99.273|GGTTTACGGACAGTAGGTCTACAAGAAAAACGGCTACAAAAAAAAGAGCTAC
CTTTTTTGGTCTACAGTCAAAATGTCTACATGAAAATGCCTATTAAAATAATGTCTATAG
TAAAATATGTCTGCGGTATTAAAATGTCTACGGTTTGACTGCCTACTCCAAAAATGTCAG
AGTACGTATTCATATCGTCTAATAAGACTCTCATTTGAACTGTTGAACTCATTTGAGGCT
GTGGATGCTGCAGGAGCTGATGCGTAAAAATTGTGAGTCACATTTCGCGAATAATTGATC
CTATAAGTATAAACATGTATATTTTATATACATTTTATTAATTTTTTTTATTTTATATAT
AAATTTTATAGCCAACATAAATATTTTGACACTTTCTAAGTGGGCAATCAAACCGTATAC
ATTTTAATAGCGTAGACATATTTGACTGTAGACATAATTTTAGTAGGCACTTTAATGTAG
ACGTTTTGACTGAAGACTAAAAAAGATAGCCCTCTTTTTTGTAGCCCTTTTTTCTGTAGA
CGTACTGTCTGCATACCA
>Btab-B-G13147-Map4|NW_017558796.1|16069|16561|493|0.0|100|9
9.391|CTGCGCCCCGCGTCGGGTGTCCGAGCAAGCGCTCGCGAAAAGCGGAGGATCCGG
TGTCCGAGCGAACGTGGACGCGGCGGCGCACGAGGGGCCGGCGGCCGGATTTGGCCGGAC
AAAAGGCCTCATAGGCGCCTGAACTTGCTAATATAAAAAATGCATTTTTAAGAGGGAAAA
TTTGGGCCGCTGAATCCGTATGTTGTGTAACTTTAACAAAACTTTTTTTGAAGTTGTTGA
CGAGAATTATTCAAAAGAACAAAGTTGCATCCTCAAAGCATAATTACTATTTTTGAAAAT
TTTCAGTTTTGAAAATATGTCAATCTTACCTGGTAAACGCACCACTCCCGCTCGGGCAAA
TCTTGACATCGCGGTCTTACCATTGATGTACAGAGACTCCATGATTCACCTTATCGCTCA
GCGGTGTCTATCTTCGAATTTTCCGGACAACCCAAAATTGATTTTTGTCCAGCTAGGTTC
GATTCCTATGGCCCTCAGT
>Btab-B-G13159-Map3|NW_017556685.1|60|575|516|0.0|100|99.031
|GGAACATCCGCAAAAATCTGAGGGAACACGTCTCTCCAACTGTATGCACGCTATGTATG
TTATCGAGGGCACTTATTGAGCCTTGTAAAACCCTTACAAGGAGATTTTCCTTAAGTGTA
GCCAAATAAAAACCCTTACCACATAATTCCCTAAGATTTTTGCGGATGTCCCTTAAACAT
CGATTTTTGAAAAAGTTTTTTTTTTTACAATGAGCGCATCATCTAACTAAAACCAAACCA
GGCTTAAAATGTGTCCTAAAGCCCCCTTGATAACATATCAAAAGCTCGTTTTAGTTAGAC
GATGCGCTCGATGTCAAAAAAGCCTCGGAGTGATAGAGAAACACGAATTTTCGCTAGAAT
ACGCCTGCAGACCTATGTTTAGGCAACCGTTTAACACGGTTCCAGTGGCCTATGGGCTAA
ATCATGATTATTTCCGTAAACTACATTGAGTCAACTTGGAAAACCCGCATAAATATCCAG
ATTCTGGGAGGGGGCCAAAAAAGGCCCTAATCGATAC
>Btab-B-G13177-Map3|NW_017547281.1|1625264|1625771|509|0.0|9
9|99.018|TTTTTTTTTTTTTTATTATTTAAGTTTCCTTTATTGAATAAATTTACATTT
AACATAACATGATAAAGGCATTAACGAACATAAGAGAAGACAGATAATTTACACGGCGTA
TTTGAGAAGGACAAGATTAAGGAGAGAGAGCACCGGAATCAACAATTAAAGCATATCATC
AGTCCCCCCTCCCCGACCTACCAAAGTTGGAAGGTTTAGTGGAAGTAAAGCATTAGATAG
TTAATTAAGTATTCTCTGCAGAGCAAGATAAGTTATATATATGTTAACTAGCGGTTAACA
GTTAACTATCAATTAATTACAATTACAAATTATAGTGACTCTAATGCCTTAAAGATAAGA
GATTTGGCCAGGAGCACTCCCTTGACAAAACGCTTTACTCTGACCCATGAAGCCAGGCTT
TTTAGGGCAATGCGTTGAAAATTTTCCACTTTCAGGTCTTCTCCCAGGTCAGCAGCGATC
TCTAGCCTATGTCTTACAAAGCGGTCACATTCAAAAA
>Btab-B-G13181-Map5|NW_017550564.1|449958|449486|474|0.0|99|
99.367|TGAAATCGGACGGCACGATTTCCGGGAAATCGTGTGTCCTTTGGTGCAGCGTT
CGGCGCCGTCTCGGCATCGTTCATGTGTCAGCGGCCACGGTTTTCCGGACTGAAGTTTGG
GCGAGCGTGCCGTCTCGGGGCCAGCTTTTCAGGGCCGGAGTTAAGCTGGGTAGGCTGAAG
CTCTGGTTCTGGGCAGTTGGCTACGTGTACGCATAGAGGCATCACCGAGGTCCAGCGCCC
TTAGTGTCGGTAGGGCCCACTAAGTGTAGTTTGAGTGTTTTGCATAGTGGTAAGAAGTCT
GGGCCGCCAGTCAGTAGTTTGTGGCATCGTTTGTTCTGTTTGAGTAAAAGTGTGTTAGAC
ATATACACCCTGATACGTTCTTGTTCCCCCTTTTCTTCCATCCTCGAGCTACGCTACGCC
CCCCAAGCAAGGCGGTTCGTGTGGGGACCATTGACCCATTTTATCCCCGGTCTATTACAA
>Btab-B-G13216-Map3_reversed|NW_017559022.1|3344|2804|541|0.
0|99|98.336|AGAGCAAGCTTCAAGTCTACAAAACCATCATTCGTCCAATTTGGTCCT
ATGCATCACAACTTTGGGGTTCTGCCTCGCCTTCAAACATAAAGGTTATTCAAACCTTTC
AAAACAAATACATCAGAAGAATTACTAACACTCCTTGGTTTGTCCACACCGAAATTCTAC
ATCGAACGTTTTCAATACCCTATGTCACAGACATTATCAAAGTCATGCATCGTAAATATG
TGGATAACCTCAACTATCATCCTAATCATCTTGCAGTAAACTTGTTAGATACCTCCACGA
ACACTTATCGCCTCACTAGGCGGAATGTGATGGATCTCCAATCTTACATGTAAACAATCA
GCTTTTCGAAACATCTGAACTTTCGCGCTTTCGTTCGCGAGTGTAATACGTCTTCCGGGT
AGTGCAAACGTGCATTGCGCAGTGTTACTAACCCCCTTTTCACAGTGCATTCTCTCATTG
AACAGTTGGTAATAGCCCAAATCACTGAGGCTGATTCCTTCTAAGTATAAACAAGAAAAA
AAAAAGAAAAAAA
>Btab-B-G13233-Map5|NW_017566817.1|2307390|2306907|484|0.0|1
00|100.000|TTCCAGGTTGTGGGGACTTGTGCCACTCACAGATAAGGCAGTTGTAGCT
CTAACTCTCATCTTAATCGTATTTATCATTGGCCTGCTAATTTACGTGTTTGAGGAGCAC
GAGGCCCTGGTAAGGGCATACCAAGCCATGACGACGCAGTATGAACGCTGCCTGGATTAT
GTGCCCTCGCCCTGGCCCACCCGGGCACCAGGCAACGCCCGAAAACGCCCAGGCAGCGAC
TTCCCTGCAAGCCGACTTTCTTAAATATAATGTCGCTTTAATTTTGTTAAGGATGGATTT
TGGATTGGATTTTGTTGTAGTTTTGTTCTGGACTATGTTCCAGGTTGTGGGGACTTGTGC
CACTCACAGATAAGGCAGTTGTAGCTCTAACTCTCATCTTAATCGTATTTATCATTGGCC
TGCTAATTTACGTGTTTGAGGAGCACGAGGCCCTGGTAAGGGCATACCAAGCCATGACGA
CGCAGTATGAACGCT
>Btab-B-G13236-Map3|NW_017566097.1|3304|2773|532|0.0|100|99.
624|GGGTCATTCCATGTCAAATCAGACCAAAAATTGGCACTTTTTGACCTGACCCCCTC
AGAATTGCATGAAATTTGGCACACTCTTTCTGTTCACTGAGCTGAGTTGAAAAACGTAAA
TTTTAATTTTTTTGGATGCCCCGTTCAACTTTTATTGAGCTTCCAAAGTTCGGGCAAATT
GACAGATGTAGCACCTTTAAGAGGCTGTAACTTCAGAACGGTTGATCCGAGCCGAGCCGT
TGTGGTATCAATGAAAAGCCCCTTGAATGCACTTTTTATCCATGTATAACACAATTTGAC
ATAACTTCAAATTTTTTTGTTAAAAAATTGTAAAGTCGAAAATTGAAATATCTCAAAAAG
GGGTAAATTAAATCGCACGAAATTTTGACTGAAGGTCGGTCATACCGCGAGGAGTCCGGA
TGCAAAAATTCAGAGTGGAGACTTGATGGAGTCAAAAGTTATGAGCAAAAAACGTTCGTT
TTTCGCGGTGCGAAAGCTCGGCTGTTGACGCAAGCGGCTCCCAGCCGCGGCGTTCC
>Btab-B-G13247-Map3|NW_017547115.1|3402392|3402929|538|0.0|1
00|100.000|GTTGCTGGTTGTATGAGGGTGCCAATCGGTGAAATGGAAAGTTGGTTTT
TCACGCTCTTACAGTTTCATCATTTTGCAAATTCAGTGATTAGCGAAACGCTGCTCTTGC
TCTGGTGGTGCACATATGGGGGTTCAACAAATCCGCGGGAGGAACAGAATGGCGAACACT
TCGACAACGCTGCCGTGCTAAGAAAGAACGCCGTATGAACCTTCAGACGTTGCCAAGTTT
CCTCCGATAAAAACCGAATTTACTGGGAAAATTGCGAATATTATTTTTCAAGATTTTCAG
ACCATTTTGTGCGCACTTTAATCTAAAATATACGAAAATTTTAAGGGAAAATATGCATGA
ATGTTGTCAAAAATACGTGTTTTATCAAGGGAAATTTGGCAACTCTCGAATATCCATACG
GCGTTCTTCCTCAGCACGGCAGGATGGGCCACAGTCAAGGTCGAGTGACTTTTTTCAGTG
TGTCAAGGACATCTTTCAGTGAAATCCTCTGACAGAGATTGTACGCTTTTTCCGCGATGA
AAATGAGTA
>Btab-B-G13257-Map3|NW_017547498.1|127641|128171|534|0.0|100
|98.689|TTCATTTGTTCATTATTCATATATTCATTGTGTTCTTCATTTGTGCGCGATC
CCCCCCACAACATGTTGCAGGCGCCGTGTCATCTTGTGATATCGTAGCGTTTCCGGTACC
CCTTCGTTTTTTGTTTTTTTTAGTTATTCCCAAAGTTTTCGCGTTTTCAAGTTCCAAAGT
TTTTCAAAATCACGCAGTTTTTATTTTTTCTTGCTTAATACAGAGTAGACAGTGTAGTGT
GTACTGTAGTTTCATTGTGACCAGGTAAGAATATGTGTTTTTTATTATTACCCGTTTTCA
TGTCTTATTTACTGTAAGATAGTTTGATCTAATTTTTTTTGTTTTGTTTTTTTTTTAAAT
GAAAATTTTGAGATGGATGTAATTGAATCAAGCGGGTTTGAGCAACAAGTCTCAAAGAAA
CCATCTTTCATCCATGAGTATATGGATTTAGTGAATAGTGGACAGATTGAATTCGAAATT
CAAGTGTTTGATGACAACGGAAAAATAATAGATTTTGATGCCCCAGACTATAAACCAAA
>Btab-B-G13263-Map12|NW_017559938.1|5855|6334|481|0.0|99|99.
584|GTTCTTTTGCCGACTGCGCCACTGTAATGTTCTGGTGCTGGGCCAGTGTACGTAGG
TGTACCGTGGTGGTACCGAATATGGGTATGATGAATGAACGAAAAGACAACTACAGGTAT
CGTGGGTACAAACTATGTATAAGTCGATAGGCGTACAGTGAGGTGACAACAAATCTAACT
GCTATGTGACTATGTCAGGAGGTCGCGATCCCGGCGCGGCGTGGTGGCCCTAGCGATGCC
AAAATCAGAGTGTGGGTCTACTGTCTCCTGGTTGCTGTTCAAGGGGATGATCATGATGAA
GGGAAAGCCGGGAAAGAAACAGGTAGGGAATCATCCGTGCCAGGCGGTACCGGGCTAACG
GGAGTTCCCGAGGTCGCGGAATCGCGGACAAGGGAGGTGCCTGGCGCGGGGTTGAGAGGA
TGAAAAGGAGAGACAGGCGCCAGGCTGGTATAGATAGAAATAGGCATGTTGGGGCACACA
ACAC
>Btab-B-G13264-Map15|NW_017549581.1|152424|152886|467|0.0|10
0|98.929|ATATCACACCAAAAACACTTCCGTGTAAAAATGACCCGCCAAGCTAAAAAT
ATAAATATTCGTCGCCTCAAAAGCAATGATATCAAATGAAGTAGACGCCAAGCAAATTTC
CTGAATATAAATTGTAAGTTTCTCCTCCCTTCAACATTATTACCGGAAAAACGAAAATTA
TAGACAAAAAAAAATAATTTAAAAAAGGGATACAAATTTATCACCTTTTTTTGTAGTACA
ATTGTACAAAAAAAAATGATAAATTTGTATCGGTTTTTTTAAATTATTTTTTTTTGTCTA
TAATTTTCGTTTTTCCGGTAATAATGTTGAAGGGAGGAGAAACTTACAATTTATATTCAG
GAAATTTGCTTGGCGTCTACTTCATTTGATATCATTGCCTTTTGAGGCGACGAATATTTA
TATTTTTAGCTTGGCGGGTCATTTTTACACGGAAGTGTTTTTGGTGTGATAT
>Btab-B-G1329-Map3|NW_017547139.1|218324|218927|611|0.0|100|
96.399|TAGAGTCCCTTTATACCCAGAGTTAAGACAACTCGATCACTTTTGGTTGGGCT
GAAAGTGGCCTAAAAAAAAATCCAACCCTGATTGGTTCTCGCTCATGGAGGCCGAAACGA
GTGCACCAAGATGGCGGTACCTCCAATGTGAACAAGAATAATGAAAATATTACCTAATTG
TGGTTTATCAAGAGTAAATTGTTATTTCCATCGGTCAAAAATGAAAATAGATTAAGAAAT
TATTCACAAACCAATCTCATTTTCTTTTTAACTGATCAATTTGTTGATGTTGTTTTTGTG
TGACAGACATCGCAGGATTCCTGATCCTTATCCCTCAATATCGTTCGTTTGGGTGCACTC
GTTTCGGCCTCCATGGCCAGCCAAGGCCGGCTGCCAGTCAGCTGATAATCGAGTTGTCTT
AACTCTGGGTATAAAGGGACTCTAGGCGACAGGCGGAAGCTTTTACTTTCGGGGATTCAA
CAGCTCCATATGGACAATAATAAGGGAGCAACGGTCATCACCCTAATTTCGGCTGTTGAC
CTACCTACATGGTCGATGATGAGCTTCGGGTGACGTCTGAGCCAAACAAGTTTCCTAAAC
TTCGGCCATTT
>Btab-B-G13306-Map6|NW_017554105.1|520|1038|519|0.0|100|99.2
29|TTTCAATCTTAGACGCTAAATAATAACATCGCATGACATGATGGTTCATAGCAGGTG
TCCAAGCCATGCGTTGTCTAGGTTTCCCTGCTTTAGTGGTCGACGGCTGACTAACCGACG
AAACACTTGCAGCAGGAGTAGAGTTGGGGGTTGGTCGTCGTGCCGAGCACTGAGGCGATC
CTCGACCATCTTCGCTCTCAGTGTGGGGACTGTTCAACGCGTCACGCTCCCCAACGCGTG
ACGTGACCGAGGCTCTTCCTTTATTACCTTTTGCAATTTGAAGATCTCACTGGAAAGCGG
GGAGCAAACCCGCTCTCCAGGTTTCGCAGCTGGACTTCGGCCTGGGACACACCCAAACTT
ACTTCCTCGGACGCCACGGGATTACGTTGGCCACGAGTATGTCCCAGCTGCTTGCTCTGG
CACCTCGGGGTCGCCAGCCCCTCTGAACAAAGGGCCTCCCGTACAGCAATTAATACTGCC
CATGAGGGATTATTATTATTATTATTATTTTATTATAATTAT
>Btab-B-G13311-Map3|NW_017554665.1|2109|2639|531|0.0|100|99.
812|ATTTCGATGAGCTTTGAAACGTTGAACTTTGGGCGGTGTGGTCTTGGCCGTAGTGT
ATCCAGAAAATGTTTAGTTTCGATAAACTTCGCGACGATGCAGTCCTGATGGAAGTATGT
CCAGAAAATAGGCGAAGTGCTCGGATGTCCGTCTTCTCATCCTCTTTTCGACTGCCAGAC
GACTGCCAGAATGGTTGGGAGAGTTCTTTTTCAAGGGAGTAGTTCTTTTACCGACTGCGC
CACTGTAATGTTCTGGTGCTGGGCCAGTGTACGTAGGTGTACCGTGGTGGTACCGAATAT
GGGTATGATGAATGAACGAAAAGACAACTACAGGTATCGTGGGTACAAACTATGTATAAG
TCGATAGGCGTACAGTGAGGTGACAACAAATCTAACTGCTATGTGACTATGTCAGGAGGT
CGCGATCCCGGCGCGGCGTGGTGGCCCTAGCGATGCCAAAATCAGAGTGTCGGTCTACTG
TCTCCTGGTTGCTGTTCAAGGGGATGATCATGATGAAGGGAAAGCCGGGAAAGAA
>Btab-B-G13328-Map3|NW_017551483.1|1484310|1483839|472|0.0|9
9|100.000|CAATACCACCTACCCATACCTTTCACCGCCAAAAAATAAGCTAGGAGGTT
AGGTATCCTCGGTAAAGAGTAACGGCTATTCTTCCAATGTTAAGATGAAAGTAATTTTTT
TGGAAATACTCGTTCTGTGCAGAGGTAAGTGTTTATTGCAGTAGTTAATTGTCTTAAATG
AGAGTATCGTAGGAAATTTAAGTAAATCAAGCATCCAAATCATAATTAAAGTCAGACTTT
CTCACATGGGCCAGCTTCCAGTTAAGTGAAGTTTTGTTTTTCTTTTACGTAATTTTAATG
ATTTTAAGTCCTTCATTTTCATGCACGCGTTTGAATTTGAAGTTGTGGTGAAACTTTTGC
ACGTAATTTTCATTACGATAATTCATTCGTTTCAGCCGTCCCCATAAGATGCCATGTATT
TTGTTCTTTACCACCGATTCCTAACCTCCTTCTGCGGTGGAAGGTATGGGTAGGTGGTAT
TG
>Btab-B-G13340-Map17|NW_017562583.1|52|538|491|0.0|99|98.167
|GGCCAACAGGGCTGCCAGAACGTGTACTTTCGGTACACACGTGTACTATCGATTTTCGT
TTTGGATTATTTTGTACTTTTCAGAATTCGGATTAATTGTGTACTTTCGCCGAATTTTGT
GTACTCTGTGTACAATTTTTTTCAAAATTAGGAAATAATCTTAATCCTAAGTAGTGGATT
TCTTAAAGAACTTTTAAAATTTGCCGCCGAATTAGTGGCGCAAATAATTTATTAGGCTAA
AATTCCCGCAGAAATCCCTCTCTGTTATTCAATGGTTGATTCTACCTAATTCTACTCAAT
CGTGGGATCAAATTGTAGACTTCCAAGTACTTTTGGCGTGCTTTTGTGTATATTTGAAAA
AAATGTGTACTATTTGTGTACTTTCTTTCTCGCGGATTATTTTGTACTTTCCCCCAAAAT
TTCGGATTATTTTGTACTTTGGACTCAAATTCTGTGCACTTTCTCAAGTCCCGTTTCTGG
CAGCCCTG
>Btab-B-G13349-Map10|NW_017565752.1|540|1|541|0.0|100|96.673
|GGGAAGAGTGTCAGAAAAGCAACTTATCTGGCAACAATAGAGTCTGCGAGGGACGAGAG
GCTGCCTTTCTGGGAAAATTTTAAAGTAAATATTTTAAAGTAAGTTTGAATAATTGCGCC
ACACACAGCGGGGTCAGAAACGCATATTAGCGTCCATAAGATCGCAAGAATACTTCGCGC
ATTGCGCCAAACAGTGCGGTTGGCAAGAGGCGCATGTTAGCGCCTACAAGCCCGCAGGAA
AACTTCTCGCATTGCGTAAAACGGTGCGGTCGGCGAGAGGCGCATATTAGCGCCTACAAA
GTCAAAAGAATACTTCACGCATTGCGCATATCGATGGCGCGGCGTAAGTCCGCAATCACA
TATCTCGTTTGCAGTGTCTGAGAATCTCCGCCTCTATGACGGCACTTCATAAATTTTATT
GGCATTTTTGAAGCCGAATATTCGGGTATGACCGGGGTTCCATAAGGCAAAGCCCCTTGG
CTGGCCGCGACGGACGCGCAAAGCGCGTCCAGAGCGGCTAGTACTTTATCAATGTGCAAA
A
>Btab-B-G13354-Map20|NW_017562821.1|1|507|513|0.0|100|97.271
|CAGGAATGCCGAGATTCGCGTTTTTGGCACTAAGAATCGACCCTTCATCAGTAGATTCA
CATTTTTGCACTTGGTGTTTTAAACTTGTTGGTGGATTTGGATCATTTAAAGACGGAAAA
AAGGGTTTCACACTTAAATTTCCTTATCAGATAAGATTTAGTTGGTCATCGATGCTCCAT
GAATCCATGCTTTACGCTTTCCTAATGGACCAAAGGACAAAGTACTTTTTCTTCAATTAT
GATTATTCACAGTTAATCAAAGAAAACTCATTTTATCCGTGCAAAACTATTTAAATTCAC
GACCGCTTTTGAGTGAGTTGCGATCTTGTAAACGGCAACTCTTTCAGTTTCACTTCAGAA
TACGATGACCGAACCAAGGGACTTAAAATACACAATCTGATCCAGCCGCCTGCGCTCTCT
TCATTTAAAAAGGACGTAGATACCAAAAAAAATCTTAATATTATTTCAAAATAATATTCC
TCGGCATTTTCCCAATATGCATCTAGAT
>Btab-B-G13369-Map3|NW_017548633.1|918|1390|473|0.0|100|100.
000|ATTGAAATAGACCCGGGGTGAAAAGGGTCAATGGGTCAAAAACGAACCGCCTTGCT
TGGGGGGCGTAGCGTAGCTCGAGGATGGAAAAAGTGGAAATAAAAAGGAACGCCTTGAAA
CGTATCCAGAACTTGTTACTTCTCTACGACAACTCTTACACAACAAACTTTGCACTGGCG
GCCCAGACTCCTTACCACTATCAAACGCACAAAACACAACTTAGTGGGCCCTACCGACAC
TAAGGGCGCTGGACCTCGGTGATGCCTCTCTGCGTTCACGTAGCCAACTGCCCAGAACCA
GAGCTTCAGCCTACCCAGCTTAACTCCGACCCTGAAAAGCTGGCCCCGAGACCGCACGTT
CGCCCAAACTTCAGTCCGGAAAACCGCGGCCGCTGACGCATGAACGATGCCGAGACGGCG
CCGAACGCTGCGCCAAAAGGACACACGATTTCCCGGAAATCGTGCCGTCCTATTTCA
>Btab-B-G13370-Map12|NW_017548920.1|851691|852243|554|0.0|10
0|97.653|AGTCAACGATTGTTGACGTCGTGATCAGGCAGTAAAACGCAAAAATGGGCC
CTGAGCATGGTGTCAACGATCACGGTGTCAACAAACAGAAAAATATCTTCCTTGTTAGTA
AAATTAAAAAAATTAAGTGTACAGGAGAGGTCTGGGTCACGTATAGTTGGATTAGGTTTG
TTTAGGTCAGGACATGTACGGTTAGATTAAGTAGGTAAGGTTAAAGTTATGTAGGGTAAG
GTCGGGGAAAGTTAAGCTCTGTGAAAACGGGATAGGTCTTGTAAGGTGAAATTTGGTAAG
GTTAGGTAAAGTTGGGTAAAGTTAGGTTAGGTAAGGTTAGGTTAGGTTAGGTTAGAGTAA
ATAACACAAGAAAAACAAGACTTGAAATTTAAAAGGTGTTATTGAGGTAAGTTTTAAGTT
TCGTTGACGTCGTGATCGTTGACACCGTGATCATTTTTCATAAGGGTCAGAATTTTTTAT
TTTTGGATGATCATGGTGTCAACAAAAACTTAGAAAAACTGTTTGTTGACACCATGATCG
TTGACACCATGCTACGTAATCT
>Btab-B-G1338-Map4|NW_017547291.1|12926|13406|482|0.0|99|98.
340|TACGAGGGGCGTTCAATAAGTAAGTATCCCCCCTCTCTAAAATCAATAGGAATGGA
CCAATTTTCAAAAACTTGGGCTCAAAATCTTCCTTAGGATATACTGAGTTCAACAAAACA
AACCGCAACAAAATCGGACCATGTGCGGCCGAACGCGAGCCGTTTGAACGCGCCGAGGTG
CACATCGCTCCCGCCAAATCCGCGGAAATTTGAAGTCCGCGACAAGAGAAGAGCTTCTCT
GCCAACGCTTCAGTCGTTCATCACTGACGAAAAATCAAAGAAGTTTTTGTAGAATAAAGG
GCTTACCTCACCTCTCCACATAACCAGCTCGATCCAAGCAAGTCTGATACTGATTGTGAG
ACTAAGAGAACAGCTTTTGGATACCACGCGTGTAGAGGTCTTTCAACTGGCTGGGGATGA
AAGTGTTGACGGCTTGTTTGACCTCTTCCGCTGATTCAAAATGAACTCCCCCCAGTTCAG
ATTTC
>Btab-B-G13404-Map3|NW_017547285.1|360208|360725|518|0.0|100
|99.035|GATGACGTCACACTCGATGACGTCAGCGACGATCGGCGGAAACTGTCCATCC
TACAACTCTCGGATATCCTGAACGAGATGCTAAGGAAGAGCGACAAGAGCCCGTCGAAAC
CGCACCGGGAGCTCAGTTTCTCCACGATATCGGACATCACAGTTTCCACGCGGAAGACCA
AAAGTCAGAAACTGAGGACAAAACGTGAAGAAAAATCTGGGGAAGGCTTCAAGCGAACAA
ATTTTGAGAGGCATTCGCTGGTGAGTATTATTCTTGATGTTCCGCTCGGCGCACAGTGCG
GCATCCTTACACGTATTAAGTCCTAGTATCTGTATTCAATAACGCTTTACATGATTTTTG
AACTCCTTTATAGGAAAAAGTACTTTGGTTCAAGCAATTTACCGCCGAGAAGATTTCCTT
ATGAATCGATAAAGAAAAGAATGCCTGCGTGAAGAAGAAAAGATGCTTATATAAAAAGAA
AAGTCAGTTACATTAAGCAGAAACCCGCTCTCATTCAGCAATTTTA
>Btab-B-G13420-Map4|NW_017556160.1|523|1|523|0.0|100|97.132|
CTGTAATTAAATTCTCATTCAATATTGCTCCTAATTCATACGATCATTTTATGAGACAAT
TTGCGCATATGATCTCAACAGAATACAAAAGACAAAGTCGTAATCACTTTTTCCATGGCT
ATAGCGTCAATAATCCTAAGTCAGCATACGCGAACGATACTATACTTGTGAGGTTATTTG
AGAGATACACAATGGACCCTGAGCAAGTACCCGAATCCGAACTTTTAAACGCAGGAGTTG
CTTTGGCAAATTTGCTCTATGACGTCTTCAATCGACCGGCAATTTTACTAATAGACGAAT
ACGATATGCCGATGAGGCTCGCATTCCTCAACCCGAATATTTCAAACGATGATGCTAGTA
AAATCAATGATTTTCTCTTCGACTTCTTGAAAAGCTTAGTAAAATCAGGTCACAGGCTTG
TAGAGCGTTCACTGCTTACTGGCATCACCAGAGTAGGGAGCATACATACTTATGAAATTA
ATAATCTACATTATTACCGAATATTCGATACTCCACAAATTGC
>Btab-B-G13431-Map3|NW_017549490.1|1019142|1019653|512|0.0|1
00|100.000|ATGTTGGATGAGGGACCAGTACGTGAGCGGCACGTACACCGTTGAGTGG
AGGGGCGTAAAGCGCGATGCGCTATGAGAAGGCGAGGGGAATGCCTGACACGCAACGATA
CGCCGCGAGAACCCTAAACCGCGGTGGACAGCACCGCGAGAGGTAATCTGAGCCGCCGCG
TACAGCGCAGCGAGAGGGACGCCTAACGCGCAGCGAAGCGCTGCGAAGGCCCTAGACCGC
GGTGGACAGCACCGCAAGGAGCGCACTGGACCGCCGCGTACAGCGCAGCGAGGGAGGTAC
CTAGCACGCAGCGAAGCGCCGCGAAGGCCCTAGACCGCGGTGGACAGCACCGCGAAAAGC
ATACTGGACCGCCGCGTACAGCGCAGCGAGGGGGATACCTAACACGCGGCGAAGCGCCGC
GAAGATCCTAGACCGCGGTGGACAGCACCGCGAAAAGCATACTGGACCGCCGCGTACAGC
GCAGCGAGGGGGATACCTAACACGCGGCGAAGCGCCGCGAAGA
>Btab-B-G13436-Map20|NW_017547142.1|3860379|3860932|576|0.0|
99|92.361|AAACAAAGATTACTAAGGACTCCAGATACCGCATTGGAATAAAAAACGGC
CCCCTAGTCCCCTGCAGCTCCAGGGTAGGCAACCTGTTTAGCGGTATGGCATACTTCGAG
CTAACGAATATACTGTTTGCCTGTTTGCCGTGTGTTTAACCGGTTTCGCCGTGCTGTGCT
AAGTTTGGTTAAAAATTCACTGTAATAAATTTTCTTATATTTTAAATCGTTAAAAAATGC
CGAAAAATGCTGGAAAAAAAAAAAAAAANAAAAAAAAAAAAAAAAAAAAAAAAAAAAAAA
AAAAATTAATGCGAATATCTCTGCTCAATTTTCTGAGTCTATTTACCATGACTAGTGACT
AACATGAACAATTTTCGCAATTTGCCATTCATAATCTGCACATTCGAAGTGCAATTTCCC
ATGCACTTCCATTACAGGTGGGCTAAAGTATGGCATACCGCTACACAGGTTGCTCACCCT
AGCGCTGCAGGCGACTGAGGGGCCGCTTCTTTCCTACAGCAAGTATACGGCGTGCGGTAT
CTGGAGTCCTTAGTAATCTTTGGT
>Btab-B-G13454-Map4|NW_017559194.1|3461|3969|510|0.0|100|99.
216|TTATTATTATTATTATTATTATTATTATTTTTTTTTTTTTTTTTTTTTTTTTTTTT
TTTTTTCCCCACAGGATTTTTCCTGGTATTAAGAGCCCAAGACGAGTCAAAGACTAGAGT
CTTGGGTCCTGTTTATGCCCTAACAATTAAGATTTTCAAGAATAGAAAACTAAAAACCAA
AAAAGAAATTAGAGAGATGAAAGAGAGGGGACTATTCCATGTTAAGGAAACTCCGAACTA
TATTGCAGGTGCTGAGAATAACTGACTTCTGCATGGTGTGGAGAAGGTGATCCGGGAGTT
TCAGCTCTTTTAGGTGTTTAATTAGGCTCTCCGGTACGACTCCTGTGACGGACATGATAA
TAGGCCTAATATAGACAATGTCCATGGCCCAAATTCTCTTAATTTCCACAGAGAGAAGCA
TATATTTTGATATCTTTTCCTCATACTTCGACAACAAATTGTGTCCGTTAGGGATGCTAA
AATCCAAGAGCTGCACAACACGCGCCTGTTTAT
>Btab-B-G13459-Map5|NW_017563186.1|307940|307393|548|0.0|100
|98.358|TTTTTTTTTTTTTTTTTTTTTTTTTTTTTATTTATTAAACATATCAACTTCT
GTACAGAAATAAGATATTTAGATGTAACTTAAAAATGAATAACGGTTATCGACTGAAAAT
ATATACAATTATACAGACTTTTTCCTAACTTGGATGCCCTGCTGGGACGAGCATCGCAGA
GCCCATAGAGAACGGTATAGTTCCCGGTATCTGTGGTGTCCGACCCCGAACAACCGGAAC
AGCATTATACTAACCACACAGTGATGAGTATAAACCTAACATTTAACAGTGAAATTTTGA
TACCATATACTTTGTACAGGAAAGGAAAAAAGAGAAGAAAAAAAAAATTAAGACATACTA
AGAATAATACCAAACATATCACTATAGTTTAAAGCCACCCTCAATCAAGGGATTTTACGA
TGATATATGGGGGTTAATCGGGTACTACGGTTGCCAGCTCAAAGGGTTTGCGCCTTCTGA
GCCTCCGTAGTTCCTCACTGTTATCTAGTAATCTGATGGCTTCCTCATTAGGATGGGCCA
AAAGTCGTTCTTCGTA
>Btab-B-G13499-Map4|NW_017547298.1|4212750|4213274|526|0.0|1
00|99.620|CGCACTGACGCTGCTGATTTTTGAGATGAGAGACGAGTTGAATTTGAGTT
TTCATTATACGAGCTTTTTAGAGAGTTGAACTTGGCTTTCACTTCGTAAAAGAGCTCCTC
AAATTGTTCCATCTCAGATTTTAAGTCAGTTCTCTTCTGCTCCGAAATGTGAGAAGAGAG
ACGGACGAGTTCGGAAAAATTTTCCTCGTGTTCCTTCCACAGACTTTCAAGGTGCTCACA
GCGAGCAAGAAAAATCTCGAGTTTTCCCGGCAAATTTTCTGATAGTGCATTTGTGTCTAG
CACACGTTTGAAAAGCACTGAGTTCCTAATGAGAATCTCGTTTACTCTAGAGAGTTGCTC
TTCCTGCACTTTTGCCTTTCTTGGAGCCATATTTGAAAGAAGGAGACACGTTTTTTGATG
CTAATTTTTGAGAGCAGTGGACTGTATTTTTTAAACTGAAAAATTTTGAAGTTCAAATCC
GGTTCGGTCAGGACCAATGAAAGTTTAATGAAGGTCTTCTAGAAAGATTAGCCGA
>Btab-B-G135-Map3|NW_017566800.1|88222|85848|2393|0.0|100|94
.567|CAAAAGTTTTTAGCCAAATTGTGCAGAAAAATACGGATTAAATTGCAGCGTTGTA
TAGGGATTATTGTTCAATATGGCAACGCTGTAAAAAGAAAGTATTGCATGTTGCCCCTTC
AATATGCGGGTTATGCAATCCTGTAATGTTACCCCTTCATTTTGCGGGTTATGCAATGAT
GTATTTTTCAAGATGGCGCAGCAGCGTTGTCGAACGGTGCACGTAAATAAATGATTTATT
TATTGGTGAAATTTTGCAACATTGCATTTTACAGTGTTGCCAGATGGGGCAAGAAATTAG
TTTATTTTCTCCGTACACTGTTGCCAGATTGTGCAAAAAATTCGGATTTTCGGACTTGTA
AAAATTTTCCGTTTCGAGAGGACGTATCTTACAGTATGGGCCTGGTATCGGAGACTGGAG
ATTAGGGTCTGATTCGGGAAATTGAAAAATTTTCGGAAAATTACCCTCGTCCGATCCGTT
GCGGATAGATGCGATCCTTTTCCACTTTCGAAGATCGGAAAACTGTACTGACCGAATTTC
GATACGACTTTTCGTTTTCGAGATTTCCGACTTGTAAAATTTTCGGCTTCGAAAGACCGT
ATCTTACAGTATGGGCCTGGTATCGGAGACTGGAGATCAGCGTCTGATTCGGGAATTTCA
ATTTTTCAGTAGCGTGCGCTTGGAGATGCGTATCGGGAACCATGTGTTTTGGGATGAGCG
ACTGGGAATGGATATTGCAATGTTCAGTTTGATGAATTAAAAAATTTTTATTATTATTTT
TTTATTGGATATTTACAGTTACAGTTTAAAAACAGTTCGCGTTTAGAAAACGCACTAAAA
ACGTGAGGGTTGTCAACCACAAACATCGATTCCTTCTCCTTCTCCGAACTTTAAATCTAC
ACTTATGTCATCGACTTTCCGATTGTTATTTTTCCGGGCCATCCTAATGAAACGGAACTT
GCAGTCGGATGAAAGGTACTTGGAGTACAGGTACGGTGCGGAGCAAATGAGCGCCAGTAA
ACTCAAGATGAATAGAAGAACATCCGTCAAGGTAGAGGGTGCGCATTTGATTTCCGGACA
GACCGGGCACATTGTGATGTTTGCTTCGGATGAGTTTTCCACCAGTGAGGATTTCACTCC
AACAACAGCAATGATGATGGTGATGAGAATTATTTTATCAATCATGATTTTTCCTTGCGA
AACTGAGAAGAGAATGCATACTATTTATACGAAATCCTTACTTTAGAGAGCCGCTCTCCT
TTGTCTGGTGTATAAAACTATGCGAATCGCACTCAAAAGTCTGCATATCTGCTTCCAGTC
CCGTTCGTCTACTTTCTTGTACCCCTGCTTTAAGAAGTATATTATTTCATGCTCGTCTGC
GACACGTTCTAGGAGATGGCAAAATCTTTCCGTTATCTCAACTAACCCATAACACCCGAC
GGGATCGGAAGTGTCTATTGAGCTGAGTTTAAGATGCTGGAACAACTTGTCAGGAAAAAG
GACTCTGGCAAACTTGTTCAAAAGCTCTGCTCGTATTCCTGGAATCTTGGAAGAGAGAGC
CTCATATACCGTGTCCAAGGTGTTCATCGCTCTAATCGATTGTGATTTGATGGTTGGAGC
GTCCAGACTTGACGAGTTCTTGTTTTGAAATGATCGATCACACTTCCTCGACACTGTTTA
TACGTTCCCCCGACTCGCATTGATAATTTCCCCACTTGCATGAAAGCGTAGTTTTATATT
ACACTACTACAAATTAGGACTACACAGTTTGCCCGAGTGAAACCGAGTTTGGTGATTAAC
AAATACTACTATATTTACTTTGAGGTAAATTATGACTCTACAGTTTCTTTCCGCTCGGTG
AGGAAACTATATATATTTACCTCCGAGTAGAAAACTCGTCAGTCTCACTTTTGATGATAT
TGGAAACCCTCGAGCTTATAATAGTATTCACATGTTCACTCTGAAATCTTTTCAAAAAAC
ATAATTTTAAAAACGAGAAAATAGCGTTGATTTTCTGTTCTATCGAAATCAGAAAATCTC
GAGCTCATAATAGTATAAAACTTTGAGGTTATAATAGTATTTACTTGTTCGCTCTGAAAT
CTTTTCAGTGAACAGAATCTAGCAAACGTAAAGATAGTGTAGATTCCCTTTTCTGACCGA
CTCGGAAGACTTTGAGCTTAAAATAGTATCTTTATCATGGCTGCTCAAGAACAGAATGTT
GAAACTTTCATCCAATGTGATATTTGTGATGAATTTTATAAACAAGGTGAAAAGCACGAA
CATGGTGCGGAACAAATTAAGAAGGAGGAGGGTATCAAAGATGAAACGTATATTAAACAG
GAGCACAACGCGCTCATCCAATGTGATATTTGTGATGAAT
>Btab-B-G1350-Map4|NW_017547102.1|1300001|1300697|697|0.0|10
0|96.126|CGCTTAAGACGAAATTTTTCGGCATAAGATTTAAGATTTAGTTGAAAGTCA
TCTTAAAAGTGTGAACAGTGAAAGTGAGGATGAAAACAGTGCCGGTGAAGAAAATGATGT
CCGACCAATGTGTGTCGCGGAGGCTCAAAAATCACTGGACAAACTTAGGACATTCTTCAC
TTTTTCGGTCAAAATGACGTGGACGATACGATACAGTTTTCAACAGCCTACAAAATTTGG
AAGCAGTTTTAATATCCGGGCAGCTTTTAAAATCCACATAAACTAAAATTAAACATTTTT
TTAAGTGAATGACTTTTTGAAAGATTATTATCTATCAGTTTTAAATGTTTAAATTGTATA
CAATACGAAATCCAAATTTTGAATTTTTTTAAAATACGCAAATCGGTTTATCGTCAGCTG
TCGATTGCATCTCAGTCATCCAGCAAAACAGAGGATACCCACGATCTACTCTCAACCTAC
TCTTTTTATGTCAAGGTACGTAAAACTAAGTCTATTTTCCCTAAGAATTGGCTCTTTTTT
GTCGTTTTTATCCAATTTCAGGGGAAAAAATCGGAAATTTTTCTTCGTCTTAACCGGCTT
TGGTTACGGGTCAAAATTTCGAAATTTCGTCTTATCCGTATTTTTTTTACATTGAATCTT
ATGGAAGTGTCAAGGGACCGAAAAAAATTTTGTCTTCAGCGGATTT
>Btab-B-G13512-Map20|NW_017564154.1|517081|516537|551|0.0|99
|97.641|GCATGGTGTCAACGATCACGGTGTCAACAAACAGAAAAATATCCTCCTTGTG
AGTAAAATTAAAAAATTAAGTGTACAGGAGAGGTCTGGGTCACGTATAGTTGGATTAGGT
TAGTTTAGGTCAGGACATGTACGGTTAGATTAAGTAGGTAAGGTTAAAGTTATGTAGGGT
AAGGTCGGGGAAAGTTAAGCTCTGTGAAAGTGGGATAGGTCTTGTAAGGTGAAGTTGGGT
AAGGTTATAGGTAAAGTTGGGTAAGGTTAGGTTAGGTAAGGTTAGGTTAGGTTAGGTTAG
GTTAGGTTAGGTTAGGTTAGGTTAGGTTAGGTTAGGTTAGAGTAAATAGCACAAGAAAAA
CCAGACTTGAAATTTAAAAGGTGTTATTACTGAGGCAAGTTTTAAGTTTCGTTGACGTCG
TGATCGTTGACACCGTGATCATTTTTCATAAGGGTCAGAATTTTTTATTTTTGGATGATC
ATGGTGTCAACAAAAACTTAGAAAAACTGTTTGTTGACACCATGATCGTTGAAACCATGC
TACGTAATCGAAG
>Btab-B-G1352-Map20|NW_017547904.1|685648|686365|722|0.0|100
|95.845|TCAGTGGCGTGGCGTGAATTGCGATATATCGATTGTTATGCCATTTAAACCT
ATGGTAAAGAATCGATTATTAAGGTGTTCGCTGCGAACACCCTATTTATCGATCCTTTTC
CATAGGTTTAAATGGCATACCAATCGATATATCGTAATGGACCACTAGACAAGGTACGAA
TTTAAGCAATATGATACATGTTTCTTAACCAGAATTTCACGTAAAACACGATTCGCGCGA
CGAAAATCACTGAAACTAACTCCTAACGAAGATATTATCGTTTTTATTTCACATTGGTTA
CGTGGAATTTGAACTGCCCGCTGACAAGAAACTCAAAGCTCTACGTGAGTCAAATCGCAC
ACTGCAACGGTTTCAGCGAGCTTCTCAATCGAGCAATGTTCATTTCCCACCATGTGTTGT
TCAAACTATAAGCAATTTGCTATAGCTGAGCCAAAGCGTCAAGACCGAGGTTGCCAGATT
TTTATATCGCTGAGACGTTCATGATAACGTTTAGCGCGCGATGTGAATCACGTAGAGCAT
TGAGTTTTCATGAGCGGGTGGTTTGAATTCACGCATCAAGAATCATTAAATATCTTCGTA
AAGAATTTATTTCGGTAATTTTCGTTGTGCGTATCGTGTTCTACGTGAAATTTTGGTTAG
GAAACATGTATCAGAATGCTTAAATTCGTACCTTGTCTAGTGGTCCATTCACGCCACGCC
ACTGAT
>Btab-B-G13527-Map8|NW_017551852.1|12064|12576|515|0.0|100|9
8.835|TAGAAGCGTATTTTGGTTGATGATCGGTCGAACCAAAATGGGTGGATCATGCTA
TTTCCGTATTTTGCTTTGACGCGATCAAACTTTTTCGGGACTCACCAGACAGATGGACGG
TGGAATTCTTGGAAACGTTGGAGCCAAAAGTGAACCCTACAAAAAGTAGGATCATGAGTA
ACCCCGATGTGAATGATGGCATTCAACAAGCATCAATGCCGAATGCCTAACCTCTAAATA
TAGTAGAAAGACCGCCAAACGCCAAACCTGTCATTTGTTAGTTTAAACGTTTAATTTTTT
TGTGTTTAATAATTAAAATAATAATTTCTAGTCTGGTTTAATTATGAGCAGCGACAACCG
GGATGACTTTTTCGTATTTTCTTATGATCCGGGCAACTCTTCGCAACTCATCTCTGATTG
GTCGGATTCTGACGACTGCTTTCAACAACAACAACGCCCTGTTTGCTCGACCGCGGCACT
TTTGCTCGACCGATCATCAACCAAAATACGCTTTAGGAG
>Btab-B-G13534-Map4|NW_017547161.1|2032778|2033293|516|0.0|1
00|99.031|TTAAGCCGGCTCCAGACTACGCGGCATTCGCCGAGTACCGAGCCGAGTAA
CGAATATTCGGGGTTCGGGAAGCGACGGGCAGATTCCAGTGTTTTCACGAGTGTACAGCG
CCACACTACTCGTGAAAGTCGTACTTGGCTCGTCATTTGGCAAATAACGAATTTCTGATG
GGACAGGACAAATGTTCGCCAAGTGAAGAAAATACACTGGAAAACGCTGCACCTCTTCGC
CCCCATCCTACAAAACTATAGCGAACATTCGGCGAGTGAGGGCGAGTAGTCTGGATGGCA
CCCCGATGTTGCCCCGATGTCGCGATGGACGCTCGGCTTCGCGCTCGCGATCCCTTTGAC
TCGTGTCACAAAAACCGACTTTTAGCGGGTTGGGGCGAATGCCGAGCCGAGTGACTCGCC
TCGCGTCAACACGAGCCAAGTAGACGCGAATGTTCCATCCAGACTACGCGGGACTTGCCA
AATATTCGGTATTCGGCGAATGCCGCGTAGTCTGGAGCCGGCTTTA
>Btab-B-G13541-Map4|NW_017548382.1|487616|488112|497|0.0|100
|99.598|TTTTTTTTTTTTTTTTTTTTTTTTTTTTTTTTTTTTTTTATTAGTGTTAAGC
GAACTTTTACAATGAAATTATACACTTTGTTTCTAAATTCAAAATAAATGTGTGAGTACA
AACGACCGGGTAGTCTGTAACTTATCTAAATGGTTAGAAATAATTGGTTACTAAAATTAA
TGGTTCAAACGAAGGGGCTGGCCAGTTCCCACGGTTTCACCCGTTTGAGGCGTCTAAACT
CATTTGAGTTGTCAAGTAATAGTAAAGCCTCGGTGTTAGGATGGTGATGGAGCCGTCTCT
CATAGTTGGTTGCAACTTTAGTTATAAATTGCGAGACGGTCTCCATCCCCAGGTCTCTAT
GGATATCAGAGTTACGTTCATACCATCGTGCTCCGACTATCTGTCTCAGAGCACGATTTT
GGACTCTTTGTAAAATTTCTATATTGGACCGTGCTGCACACCCCCAGATTTGAGCTCCAT
ATGCCCATGTGGGTCGTACAATTTG
>Btab-B-G13557-Map4|NW_017559292.1|536|1|536|0.0|100|99.067|
CCCGCTGAGTCCGATTTTCTGGTCTAAAAAGCTCTGCGAGTCCGCTGGTCCGCTGGATCG
GCGAAAAACGCGCGGTCGGTTAACTTTCGCGAAACGGTCAAAAATACTGGAGTTTTTGAC
CGTTTCTCGGCTAAGAAAGCTCCGCCGAGCCTCGGGACCAATGGGAATCGATTCTACGCC
TCCAAGTACCTACATGGGATTTGATACTAATCTCTGATTATTTTCATTCATCGGAATGAA
TCGGGAAAAATCGACTGGGGTTTCATGGACTAAAAGAGCTTGATGCAAAAATAGCTAATT
CCGTCTCCCCTCTGGAACCGACTAGAAAATCCCACTCATTGAGTCAATTCCAAGCGAGCT
TACTTGGTTTTGGCCCGATGGGCGAACTTTCGATTTTGACCCGAAAAATTCAGTCCATGG
AACCCATGACAATTTTTCTCGATTTTGGACTGAGAAAAAATTTCGAGATTTCAGTCTCAT
CCTACGTAGTGGGAGGCGTAGAATCGATTCCGCACGGTCCGGACTCTTAGCGAGAC
>Btab-B-G1358-Map7|NW_017553337.1|242|1101|860|0.0|100|98.48
8|AGTGTTTTTGACCGTTTCGCGAAAGTTCACCGACCGCGCGTTTTTCGCCGATCCAGCG
GACCAGCGGACTCGCAGAGCTTTTTAGACCAGAAAATCGGACTCAGCGGGTCATTTCCAA
GGGGACTTGCCCGGTTTCAGCCCGATCGGAGAACTTTCGATTTCGACCCCGAAATTTCAC
TCCATGGTACCCCTGTCGATTAATCTCGATTTTGGAGGAGAAAAAAAATTTCGAGCTGAG
TGTCGGATCTTACATAGTTGGAGGCGTAGAATCGATTCCCCGTGGTCCCGAGGCTCGGCG
GAGCTTTCTTAGCCGAGAAACGGTCAAAAACTCCAGTGTTTTTGACCGTTTCGCGAAAGT
TCACCGACCGCGCGTTTTTCGCCGATCCAGCGGACCAGCGGACTCGCAGAGCTTTTGAGA
CCAGAAAATCGGACTCAGCGGGTCATTTCCAAGGGGACTTGCCCGGTTTCAGCCCGATCG
GAGAACTTTCGATTTCGACCCCGAAATTTCACTCCATGGTACCCCTGTCGATTAATCTCG
ATTTTGGAGGAGAAAAAAAATTTCGAGCTGAGTGTCGGATCTTACATAGTTGGAGGCGTA
GAATCGATTCCGCACGCTCTTGACTCTCGGCGAGGCTCTCTGAGCCGAGAAACAGTCAGA
AACTGGTCGAAAACGAGCATTTCCGACCACTTTTTGACTCTTTTTCTGGAGCATTTTCAG
CAGATAGCTGTAAGCGAGGGACTTGCGGAGCTTTTCGGACTCGAAAATCGCACTCAGCGA
GTCAATTCAAAGCGAGCTTATTTGGTTTTTGCCCGAAGGGCGAACTTTCGATTTCGACCC
GAAAAATTTAGTCCATGTAACC
>Btab-B-G13581-Map3|NW_017548752.1|1579080|1579612|533|0.0|1
00|100.000|TTTTGCTAGCCGACATTATTTCGTTCCTCGGTATCCCCGACCGTCACAT
TGAATCGGATAATTGAGAGTCTACTGTACTACGCAGTGTATAATCACTTCAAAATTTTAC
GGGAAAAATAATTCACACGATCTAATGTTTGAAAATCTACTCCTGGACAAGATTTAGGTG
TTTACAATTGATATTGATTAAATGGGGTAGATACAAATGACGTCATTTGTAAGATCTATA
ACTTTCATTGGGTCGGTGTTGAAAATTCTTGATAAAATATCGTTCAGGAGTGGATTTCCG
AACTTCCTGTTCTGTGAATCGTCTTCACCACTGATAGAAATATCTGTGTTCTTGTGCCAC
CATTGGGTAACACAGCATGTGAAACACAAACCAACCTGAATTTTGTGTTGATTTTGATAC
AGTTTGCGGAGATTTCAGCATAGGAACCAATAGGGTGACTGAGGAACCTCAGAGTCAACC
AAAAACTTAGGTTATTTTGGGTTTTACTTACCACAGCAACACGACATGTTGGTTACTTTG
CTTA
>Btab-B-G136-Map10|NW_017547175.1|732510|731591|929|0.0|99|9
7.524|AAAGAGCCATGCACAAAAAGGGCCAAAAACGGCCCATTTTTGGGCCCTCGAAAT
TGGGGTCGAAGTGAGGTTTTTTTTCATCCTTAGGGTGACCCTTTACACATACTAAAATTT
CAGATTGAGTATACGCACCGTTTTCGAGTTATGGGGGGGCAAAGTCCCCGATTTTCACCC
ATTTTTGCAGGTGTTTTAATGTCGAACTCCGGCTGTTACGAGGTACCAGATCTAGATATT
GAAGCGCGGTTTGCGGTGGCTTGTTCAGCTATTCCTGTAGTATTTTTCCACATCCTTCAC
AAAGCCCCAAATGGTTTTTCGGGGGGTGGGGAGGGGGGCTTTATTCATACTATCATGACC
GTTAGCGCATCTTACTGACTTTACTTTGTTCTCTTCTCTCCACGCCGCGGTCACGATGGT
ATTTTCTGTTGAGGATTTTTCTTCTTCTTTACATTATTTTACCAATTTTAATGTCCTCCC
CCTCTTTTCCCCTTTTTACCCCCTCCCCCGCAATCCAAACACTTCCTCTCAAGTGCTTCT
TCCTGTAAGGCAGATATGACGGGGTCATATGTTGGGGATTATTTTTCTTTCTTTACGATT
GATAAACTTTGACCCAACTTACTTCTCCCTTACAGGGGTAAGAGCCCCCCTTACGCCTGT
ATTATCCCCCCCCCCTGCCCGCTCCACTTTACTTGAAGTATTTTGCTCCCTCCGCAGCAG
AATGGGATGTTTCTGGCAAATAATGTTTTACTTATGTTTAGGTACTGAAATACTGAATAC
ATGGGAGCCACCCTCCTACTCTTCTCCATTATTCCCCCACTTCTTCCTCTTCCCCTTCCC
CTCTTGTTCATCCCTCTTTTGCCTCGTTCTCTTTACTTTTCACTTTTCTTCTACTTTTTA
CTACTTTTTTGTGGGAGTAATATAGT
>Btab-B-G1360-Map3|NW_017564351.1|262862|263544|689|0.0|100|
95.646|CCCCCACCGGAGGGGGGTCCGCGGGGGCCTCCCCCGGAAAATTTTGAAAAAAT
TGACCTGTAAATGCTCTTTTTTACACCACTTTTTTCATATTGTACGCTTCAGGGAGCGCT
AATTTTCAAGTCCTCAAATGTGCAGGATACGACCCTTTTATACATTTTATGTTATTTTTT
AAGCAAAACAATTAAGTCGAGGCCGTGAAATATCTCAAATTTTTCAAAATTTCTTGAAAC
ATTTCATGAAATTTTCTGATTTTATTATCATTTAAATTTTGCAACCGTAGATGCGGACGG
GGGTGTTACCCCCCCCCCTGAAAGAAGGAGACCCGAGACCCTCCGAAACTGTTAAATATT
GAATTCCAAAAAAATAGAACTTTAGAGCCATTTAGACCAATACGTATTTTTTAGAGAATA
TCTTACAAACTAACTAATTTAGTCTAAAACTATTTTCGCAAACAAACATACCCGGAAATA
TCACAAAATGTAAGAGAAGACGCAATTAGTTCGCAAATATATTAGCGCATAAAGGGCCCT
TAGGTCAAAATATAAATCAGTTAATTTTTAAGAGAGACAAGTGATTTCAAGTGCATATAG
GAGACATAACTTATCATTTTCAAAATAACTAGCTTCGTTTTGATTTTTTTTTTCTTTTCT
TTTTTCATAACAAGAACTCGTTAGAATCGC
>Btab-B-G13625-Map4|NW_017547112.1|317283|317788|508|0.0|100
|98.031|GTGTCATAAATGAGAGTTGGAATACCGTTCGGCACCAGTTGCTCTTTGAGTA
GGAACAACAAACTACTTGGGATGGAATTAAATGACGAAGTTTTGAGATGGAAAATTTAGA
GTTGTATTGAGACCGAAAGAGAGAAAAAAGTTACAAAATTACAAGATTGAAATAGTCACT
TGAAAATGTGCCAAAAGGGCGAAAATGGGCACTACGTACTAGTACGGGTCGGGGATGGAA
TAAGACCTCGATTTTAGGGCAGCGCAAGCTTTTATAGACTTGCTGACGTCACAGGTGGTG
AGACAACAAGTCTACACGCTATTGGCTGGCTATAATCAGTGGAGCTATCAGTTGCAAGTT
CAGTAATTAAAGTAATGGGTAATTGAAGGTGATGGCTGGGAGATAGGACTGAAAAAGACA
AAAATGAACGAAATCCAGCCATCCCTAATGAGTGAACTGAATATGTAATGAAAAATCGAA
AATGTGATGGAAAAATATGAGAAGGTGTTGACAG
>Btab-B-G13628-Map3|NW_017557090.1|10110|9562|549|0.0|100|99
.818|ATGCCAGCAGATTTTCTGACAAAAGTAGTACCACGAGCCAAACACGAGTATTGCA
CAAAAATATTCCTCAAGGAATAAGCTCTATTAATCATGTTATTCTCCTATAATCAATCCT
TTCTTTAACTTTTCTGATAATTTTTTCTTTGAAATATAATGGTTAGTTTTAAGACAAATG
TAAAGGCGAGACAGGGTAGTATTAGACCCCGTAAGGGATAAACTTTATTAGACCCCGTAA
GGGACTACATAAATAAGAAATCAGTACAGTACAATCCTTAAATTGAAAACCACTTCATCG
AGAGGGAGTGTTGAATTTTTTGCGATTCAGCGGTTAAAAATGCGTTGTTACTTAAGTCCT
GCAACGCCGAACTGCAAGTATGCAGACTCAGCAAGCCTAGTGGCCGAGGCGTGTTTGCTT
CACTTTATTCCCTTTTCTTTTCCTTCAGTCTGTAAGAGTCTCGCCTCGACCCCGTATGTT
TTATCAATAAAACTACTTGTACGTTTCCAAAAACTAAGCCTCGCAAGTGATTGACCATAC
CCCCCTGCGCGACA
>Btab-B-G13633-Map14|NW_017555888.1|1505476|1506041|567|0.0|
100|95.238|GTTCCTACCTGATCGGCGAACTATCGATTTTGACGCTAAAAATTTAGTC
CATGTAACCCCTGTCGATTTTTTTCGATTTTGGACTGAGAAAAAAATTTCGAGATTTCTG
TCGCATCTTACGTAGTTGGAGGCGTAGAATCGATTCCGCTAGGTCCCGACTCTCGGCGAG
GCTTCCTAAGCCGAGAAACAGTAAAAAACTGGTCAAAAACGAGCTTTTCTGACCACTTTT
TGACTCTTTCTCCGGAGCGTTTTCAGCGGCTAGCTCGAAATAAGGGACTTGCGGAGCTAT
TCCGACTGGAAAATCGCACTCGGCGGGTCAATTCCAAGCGAGATTACTTGGTTCCGACCC
GATCGGCGAACTATCGATTTTGACGCTAAAAATTTAGTCCATGTAACCCCTGTCGATTTT
TTTCGATTTTGGACTGAGAAAAAAATTTCGAGATTTCAGTCGCATCTTACGTAGTTGGAG
GCGTAGAATCGATTCCGCTAGGTCCCGACTCTCGGCGAGGCTTCCTAAGCCGAGGAACAG
TCAGAAACTGGTAAAAAAGGAGCTTTTCTGACCACTT
>Btab-B-G13666-Map3|NW_017548020.1|2363746|2364243|498|0.0|1
00|100.000|ATTGTCAACACCTTCTCATTTTTTTCCTTTCATATTTTCAATTTTTCAT
TACATTTCAGTTTACTCATTAGGGATGGCTGGATTTCGTTCATTTCTGTCTTTTTCACGT
CTATCTCCCAGCCATCACCTACAATCACCCATTACTTTAATTACTGAACTTGCAGCTGAT
AGCTCCACTGATTATAGCCAGCCAATAGCGTGTAGACTTGTTGTCTCACCACCTGTGACG
TCAGCAAGTCTATAAAAGCTTGCGCTGCCCTAAAATCTAGGTCTTATTCCATCCCCGACC
CGTACTAGTACGTAGTGCCTTTTTCGCCCTTTTGGCACATCTTTTAGTGACTAATTTAAT
TCTTGTAATTCTGTAACTTTTTCTCTTTCGGTTAATATATTCAAAATTCCATCATCAAAA
TTTCGTTATTCAATTTTTCCGTGTAGTTTGTTGCTCCTACTCAAAGAGCAACTGGTGCCG
AACGGTTATTCCAACTCTCATTTATGACA
>Btab-B-G1368-Map5|NW_017547284.1|144975|145542|587|0.0|100|
94.549|ATAGACGATCAAATTCCAGAACCAATTCCGATCAAAGTAGCATCAAAGTGTTG
GGAGTCATCAGTCTTAAACTCATTAATTTGCTTCATTTTAAAATGAAAACTTGGCAGAAA
TGTTTCCTGTGGCAGGAAATGATGAATGGTGGCACTCCATTCTGATCTTACTTTGAACAA
AAGCCCTGGATAGACGATCAAATTCCGAACCAATTCCGATCAAAGTAGACATGCTGATGA
ATGGTGGTCACCATCTACCATCAAATTTTGACGGGCCGCACTTTTCTGTTCAAAGTAAGA
TCAGAAGGGAGTGCCACCATTCATCATTTCCTGCCACAAGAAACATTTTTGCCAAGTTTT
CATTTTAAAATGAAGCAAATTAATGAGTTTAAGACTGATGACTCCCGACACTTTGATGCT
ACTTTGATCGGAATTGGTTCGGGAATTTGATTGTCTATCCAGGGCTTAAATAAGTGCGGC
CCGTCAAAATTTGATGGTAGATGGTGACCATCAGTCATCAGCATGTCTACTTTGATCGGA
ATTGGTTCGGAATTTGATCGTCTATCCAGGGCTTT
>Btab-B-G13680-Map5|NW_017547297.1|1526359|1526884|529|0.0|1
00|98.488|ACCATAGGCGGTTCTAGACCTTCATACTTGGGGGTGCCCAGAGGTGGAAA
ATGTCGGAGACCGGCTCCAAAGGGGACGGTCGCTCAAGGGAGGCCTAAGTTTCGGCCCTC
AAGTTTTATCCCTTTCCTACCCTCCTTTCTCTTTTTTTCTCCTTCCTTTCTACTTAAATA
CATAAAGTCAATGTAGACAATTTTTAACAAAACTTTCCATCAAAACTACAATCTTACCAT
TAATAAAACAGTAGAATCTTTGTCATATCAACCTCATGATTCACCAGAAGTCAACTTTTG
ACGAGATACCCTCCTCCTCCCATCACCCCTTGCCAATAATCATTGAATACTGGGCACCTG
CAGATTTCAAAAATCCATGAAATAAAAATATTGCCAATTTTTTTCGCTTCATAATACGAT
TTTTTTCTCGACGTTTTTACTTGCCCAAAAGCCTGTTTCACAATTTCGGTAACCGTACTT
AATTTTTGCTTGGGGGTGCCCGGCACCCACTGGCACCCCCGTAGAACCGCCTATGG
>Btab-B-G13684-Map3|NW_017562742.1|885|334|553|0.0|100|99.27
7|TACCGCTCTTTGATTGGTTCAAACCCGATTCAACCAACAAGATGAAGATTCATTCCAA
AACGGATAAAGAATGGTAGTCGCATTTCGTACCTTCTTGACGTCACACGGCATCGTGTAC
GTTTTGGGTTCATCCTGATTGCATGGCACACCATGTACCCTCTGCGCGTCACAGCCTTTA
AAATGGCGGCTCAACTCCAGTTGCGACTACCTTTCTTCCTTCACCTGTCTCTACCTCGCT
CTCGCCATAGAATAAATAATAAGGCTGGAATTTGTTCTATGCTCTCGCTCATGCTCACTT
TCTCATCTCGTCATGATGACGATAATAATGATGATGATTATCATGAATGTCGAGTCAATC
GAATTCTTCTTCGACCTATTCTCTACACCAAAACCTAAAATAATAAAGCTCCAAGAAGAG
TGCCTTCTTCATTTGAAATGCATGTGCTGTAATGTTGGGTGTCAGCGCTGACGATACCTA
CTGATCTATCCTGCGTAACCACTTAGATCTCCTATTTATTCCCCCGATACTTTTTGAACA
TGAAGAGAAGAACA
>Btab-B-G13696-Map3|NW_017547181.1|2615214|2615739|526|0.0|1
00|99.620|CATTTTTAAGCGTGCCTATAGGGCTCGCTTTTTGAAATCACTCGGATGTA
CTGTAGTACAGCACACCGATCGACCAATGCTTTTCAAGGGGCGGTCCGAATTTTTTTTCC
GTCGGATCCGTTCTTTCGTTTTTGAACCGTTATAGTGTCAAGCCCTGAAGGTCATTCATC
GAGAAACCGAATTATCCTGTTACTGGAAACCCTTGAGAACATTTTCCCGTGGAAACCGTA
TTATTTTCTTTCATAGGTACGTCAAATAAGCTTTTCTACGCTCGGAGGACTTACTTTAGA
AGTTTAAATGCCGCCATAACTATTTAGCGAATCAGCGTCTTTTCAAAAGCGGTTAAACCC
AAGTTGTCTGCATGTCGAGTTTCCAATGATGTCATACCCATCGGCCATTGACGGGTTCAT
ATCACTCAGCAGGCAAACCAATGTACCCCTTCTCCGTCACTACTCTCTAAGATGGCGCTT
CTAACCTTCTCTACTCTCTGCCAGAGAGTATGGAAGGTTAGAGGCCCGACTCACAA
>Btab-B-G13716-Map20|NW_017566682.1|1598147|1598653|513|0.0|
97|98.635|TTTTAAGCGTGCCAGTAGGGCTCGCTTTTTGAAATCACTTGGATGTACCA
TAGTACAGCACACCGATAAACCAATGCTATTCAACGGGCCGTCCAAATATTTTTTCCTCG
GACCCGTTTTTTTGTCTTTGAACCGTTATACTGCCAAGCCCTGATGGTCTTTTACCAAAA
AACTGAATGAACTGCTGATTGGAAACCCTTGAGAACATTTTCCGGTCAAAACCGTATTAT
TTCATTTGACAGATCCTTCAAAAACCCTTTTTTACGCTAGAGCGATTTGAATCTAGAATA
TTTTTTCCCGCCGCACTTTAATGGGTGCTTCGTACCCATTGACTATACAACATGAGCCCT
ATGCATTACTCCATGATAGAATGCCATATCAAAACAGCTGATATTATTAGCTCTTGGTTC
AGCGATTCATTCAAGCTCATGTCTCCGAAATTTCAGTTGTTCGGCACGCTTTTCCAACAT
ATTCATGTTGGATGTTTCTCCTTGTTTTCTTTTATTT
>Btab-B-G13742-Map4|NW_017547105.1|15467|14948|520|0.0|99|99
.423|TAGGGTGTCCCTTATTTTTTAAATTTGCGAATTTCAAGTTGGTCAACCTCTCAAA
AGTTTCTATGTGATGTAAAAACACACCCGCTTTTTTTAAAAAAAATTAAAAAAAAATTTT
ACCCGCCGCCCAAGGGGCGAAAAGGGCGCATGTCGAAAATGGGTCATTTCACATTTTTGA
AGAGTCATTTCCGACTGAAAATGTCGAATTATGACCCATAGGGCCGAAATTTCATCCATT
TTGCCTGAAAATCAACCGTTTAGTAGATACAGGAGCAAACACCATGCGGGCGCGCGAGTC
GCGTGAGCGGGGGCGCGCAACCCCTCGTTGACCCCGCAACGCCGCTGGCGCGCGGCCTCC
GCTGCAGCTATAAGGGTCAGTTAACGACGCATGCGCTAATAGATTGCACAAAAATAATAA
GCTTAAAACACTCTAGCCTTCAGCAGTTTGATAATTCAAGCTGCAAAAATTAAATAGAAA
TGATTATGACACTTTATTACATAAGAATAACACAAGGAAACATAA
>Btab-B-G13760-Map8|NW_017547116.1|3712300|3712857|558|0.0|1
00|97.133|AAACGCCGAAATTGCCCATTTCGGCACCCATTATCACTCCGTGTGAAAAA
ATAAGAAGAGGTACATCCGATATTATTGTCCTACCTCATGAATTAAACACTTAAGTGCAT
TTAGTCAAAATTTCGAGTCGATCAGAGTGGTGCGCAACAACCGAACGCGCCGATTTCTAA
CCTCAAAACGGCCAAAATGCCCATATCGGCACCCATTATCACTCCGTGTGAAAAAGTAAG
AAGAGATACATACGATATTATAGTCCTACCTCATGAATTAGACACTTAAGTGCATTTAGT
CAAAATTTCGTGTCGATCAGAGTGGTGCGCAACACCCAAGCACGCAATTTTCTAACCTCA
AAACGGCCGAAATTGCTCATTTCTGCACCCATTAACACTCCGTGTAAAAAAAAGAGAGGT
GGGTACATTCGATTTTATAGTCCCACCTCATGAGTTAGACACTTGAATACCTAGAGTCAA
AATTTCGTGTTGATCAGAGTGATGCGCAACACCCGAACACGCCGCTTTCTAACCTGAAAC
CTCCCAAAATTCCCATTTTGGCATTCAT
>Btab-B-G13770-Map4|NW_017548293.1|2595250|2595764|515|0.0|9
9|98.447|AACTTGTCCAAAATTCACACCTGCGGTCTGCGGAATGTCGATGATCGGTAC
GGTCAAACTTTAAGCGGCTTCGTTTCTCAGATCAGTATCAACTGTCTGGAGAAACCGCAA
AACTCGACTTCGGTTTCAGGGAGCGGAGGTGGGGGTACCTTTGACGTTTTACCGGAGCCT
CGTGTATGTCTGTTGCTTGAAAAAATGCTTGTTTTTCTCAGTTTCCTTAGCGCAATTGTT
TTATTACTTATTGCATACGCTATCAGTTGTTTATCCTACCTGTTGTACACGAGATGTTAG
TCTTATTCTTGGCGACGGATACTTTTGGTTAGTAGTGCTAACATCAATGTTGTTGGGTCA
TCATCCTTGTTTTTACATTAACATCGTATTACCCCATTTGCGTGGTGCAATAGACACGTT
GGGGAGGAGGATTGACGAAATTATTTTTGGCCAATTTGAATTCCTTATGGGAATTTTTAT
ATGGATGGCACTAAGGATGGTGAGGACTCATTTGCACACTACTC
>Btab-B-G13776-Map7|NW_017549609.1|1439258|1439788|531|0.0|9
9|99.435|AAGGGTGCGTTCTAGAATTCATCTTTTTGAGTAGCGATTCAATCCAAATCC
ATCCAAGCGTTCCTAGGTTCCGTGATTCCATCCAGGTTGATGAATCCAAACGTTCTTGGA
ACTCGGATTGAGTGACTCATGACGTCATTACTTTTTCATCCAAATGCATCCGATCAACCC
ACCTCGGGAGATGGATTTAGCCGTGACTCTCGGTGACTAACCTCAAAAAGTTCGAATCCC
GCCAAAGTAGCCAGTTACTTGTCCCCTGTGGAAAGTTTTTATCATCTTTTTTTCATCTAA
ATTAATAATACTTAGGTAACCTGTCAAGTTTAACTTTTATTTTTCATTAGTTACGATCTA
AATACTAAAACGTTACTTTGATCATCATCAAGAAAACAACTGCATTCATCCAAGCGTTCT
CTGAGATTCTCGTTTGACGATCCATCCGACTCCATCCGTGTCGTCATGACCCACGTCATC
TCCGTTCATCTCCGTTTTTTGGATTAAATCCTAAGATGAATTCTAGAACGCACCCTATGT
>Btab-B-G1379-Map20|NW_017557870.1|279814|279236|588|0.0|99|
95.748|AATACAGTAAAAGCTCGTTATGACGAAATACGGTTAAGACGAAAATCCGCTTA
AGAAAAAATTTTTTCGGTCCCTTGACACTTCCATAAGAGTCAATGTAAAAAAAATACGGA
TAAGACAAAATTTCGAAATTTTGACCCGTAACCAAAGCCGGTTAAGACGAAGAAAAATTT
CCGATTTTTTCCCCTGAAATTGGGTAAAAACGACAAAAAAGAGCCAATTCCTAGGGAAAA
TAGACTTAGTTTTACGTACCTTGACATAAAAAGAGTAGGTTTAGAGTAGATCGTGGGTAT
CCTCTGTTTTGCTGGATGACTGAGATGCAATCGACAGTTGACGGTAAACCAATTTGCGTA
TTTTAATAAAATTCAAAATTTCGATTTCGTATTGTATAAAATTTAAAAATTTAAAACTGC
TTCCAAATTTTGGCTTATGCTGAAAAATTTTGTCTTAAGCGCAGTTGCCGCTTATGCCGA
AAAATTTCATCTTAAGCGGAGAACGGTTAAGACGAAAAGCCATTTATGACGAAATTTTTT
TCGGTCCCTTCATTTTTCGTCTTAACGAGCTTTTACTGTAGCATGA
>Btab-B-G13793-Map4|NW_017556556.1|1|528|528|0.0|100|99.053|
AAATTAAGCTGAGAGCCGTTGCGATGAAATCAAAATTTCAGCAAAAAACCGGCGATGTAA
TCGAATGATCGATTATCTTCGGGGGTTGAAACATTGTCTAATGTGACCTTTCTTGCAAAA
ATAGTGTCAGAGTTAAATTTCTGAACCATACGCTGCTAAAATCCAGAAATATGCTGAGAA
AATTGCCAAATTTCGGCGAAATTTGACGAAATATCGAACTTTTCGATATAAGTCGTCGAT
ATATCGATTCCAAAACCTCAAAAATCAGTTTCCCATCAAAAATTACGTGAGAGTCATGAC
TAAAAACAATTTATTTTGCCTTATTCTTGAGACAGCAATGTGAATTCCTTGAAAAATCAT
CGAAAATCGTTAAATTCTAAGTGCTCAAATTACAAGGGGCTTGGGCCGTATGTTTAAATT
TACAAAGGGACCTGAATTTTTTTTTACATTCATTTGAGAGCATTTGGCCACTTTTGAAAC
GGCAGGGATGTCGAAATTCCGACATTTTTGTTTTTCGGCCCACCCTAG
>Btab-B-G13813-Map6|NW_017560989.1|347|895|550|0.0|100|96.36
4|CGCGGGGGTCAGCCCCCTGAACCCTAAGGAGCCGGACTCGGGGGTCAGCCCCCTGAAC
CCTAAGGAGCCGGACGCGGGGGTCAGTCTCCTGAACCCTAAGGAGCCGAACGCGGGGGTC
AGCCCCCTGAACCCTAAGGAGCCGAACGCGGGGGTCAGCCCCCTGAACCCTAAGGAGCCG
AACGCGGGGGTCAGCCCCCTGAATTCTAAGGAGCGGAGGAGGAGCCTAAGGAGCCCGATC
GCTAAAGGAGGGAAAGCCGGGGGTCATATCAGGTGCATTTAGTCATCCATGAATCAAAAA
TGAACAATTTCAATTCCAAAAAATCGTCCCTATTCTGTTGAAAAATCTTAAAAAATCGAT
AAAACCGATCGATATATTGACTCATTAACGTTAAAACTCGATTTTGCGTGTAAAAATTCG
TAGAAACCGGGGTTTATGACATTTTCAATTAAACATAACCGTAGACACATCAGTTGAACA
AGAAAATAGCGAATAGTGAGGCCGAAGTTTGATCCCTTTGCCCACCCCTAACTCGAAAAC
GGTTCCTACAC
>Btab-B-G13814-Map4|NW_017552014.1|657603|658147|545|0.0|100
|99.633|AAATAAATAGTAAATTCTGGTAAAATATTATAAGAATCCGTCAATAAACAAA
CATATTACGGACTCAGAGGCCTGCGATAGTTAAGAGATTGAATTTACGGGCCCATCTACA
TCAAGCCTGGCTGGTCTGGTGGTAAAGTACTGGATTTCGGAGATCAACTCCATCTCGAGG
CGTGGGTTCTAATCCCGACTAGGACGGCGCGGATTTTAAGGTAAGTAATAACTCTACGAT
TCACAACCTGGACGCATATGTACATTAGAAAGAAAATTAGTACCAAAGGTGTCTCCTAGA
GAGCGCGCACACGGATATGGAATATGTACCCTGATCGCAATATTTGTGCAATATTTTCGA
AATATTTTGGCAACATTGTCGACAATGTTGCCAAAATGTTGCTGACAATGTTGTCAACAA
TATTTTTAGGTAGGACCCTCGCATATTGCTGCAATATTGTGACAACATTGTGACAATATT
GCAGCAATGTTTTCGGAAATATAATAACAATGTTGCTGCAATATTTTGGAAACATTTTCG
TGTTGGGCGGGAT
>Btab-B-G13815-Map3|NW_017559920.1|3558|4102|545|0.0|100|99.
633|GGGCAAGTCGTACATGTAAAGTAAAAATAACACAGGTCCCAAACATGAACCTTGGG
GTACTGAAGCCTCAATTGGCATGAATTTAGAGTACGTATCTTCATGTCTGACCCGAAAAG
ATCTACCATAAAGATACGAAGTTAGTAGGATGTAATAATTAATTGGCAATAATTTGAGCA
ATTTAAACGCTAGCCCGGCCAGCCAGACCTTATCGAAAGCTTGAGCTATGTCGAGAAGGG
CGACTGAACAGATCATTTTATGCTCGAAACAATTTTCAACAAGATTAGTAATTCTGTGGA
TTTGCTCCACAGTGGAGTGCCTCTTCCTGAAGCCGAACTGGTGCTTAGGCAATATCTTCC
TCTCATCAATAATGGGCATAAGGCGATTGAGAAGAAGCCTTTCAAAAATTTTTCCCAATA
TTGACAAGAGGGTGATAGGCCTGTGTGATGAAGCCAGGTGCGCGGGCTTACCCTTTTTGT
GGATAAGTATGACCTCCCCCATCTTCCAGGTTGAGGGAAAAAATTGAAATTTAAAAATTG
CATTGTATA
>Btab-B-G13833-Map4|NW_017562462.1|1|560|560|0.0|100|99.464|
TTTTATCTATCAAGTGAAATGAATCTGGCAATAAGCGGAAATTGAGAAATTCGTTAAGCC
AGGATGTGACGGCAAATTTTCGGTCATCTGATCGGAAGGAATAGTCGATCGGGGTTGTCG
GATCAGCAGAGATTGGTAAATTGCTGAACCAAAGTTGTTTACCATCTGAAGATAGGCAAC
CAGCAATACTTTGAAGTTGAACCATGTTTCGCATTATTTGCAACTATTTCCGCCGATGCT
ACCTCCTTCGAGAGCGAGGGTAGGCGCTCTGCACATCAATCTATGAGTTGTAAGAATCGA
ACGCTTTCGTTGCAAGTTGTTGCAACCTGTGCTACTTGGGTAGATTGATGTGCAGATTGC
GTAGTCCCTCGCCCGAAGGAGCTGCGGTTGTCCGAACTAGTTGCATGTAAGTGGAAACAT
GTCTCAGCTTCGAAGTATTGCTGGTTGCCTGTCTTTAGATTTGTAACGATTGGGGTGCGG
CAATTTTGCAATCACGGCAGGTGGTAACTTTGTCTTCCGATCGGATCGCCGAGAAGCGGC
ACTTATCGACGAAAAGTTGA
>Btab-B-G13837-Map6|NW_017547177.1|4605418|4605970|553|0.0|1
00|100.000|GGGAAGCGCGGGTCGCGGGGAAGAGAGGGACCGGCCGGCCGGCGGTGAC
ATCGGCCATGGATGAAAATATAGGCAGCGCTAATGTCTCCGCTAACTGGAGTTGGGGGTC
CTTATTCATTCTCATGGTCCATGACATAACCTTAAACCTTCCGCTCAATGCCGCAAACAG
CTGACGTGTCGATGCTGCGCCAATAAAATGAACCAATCACAAAGTAGCACAGTAATACGT
CACTAAAATGAAGAGATCACGTGACTGTTCGTAATATTTTCAAATCGATCTGAAAGTACT
GCCTCGGATATAAGTATTTAAAGCATAAGGAGGCCCTAAAATACTTTAACCAGGTAATAC
GTTCGTGCGAGATTGTTATGCTTAAAAGCAAAACATTTCACGAAAACTTTTACGAATACC
AGATGCAGAAAAAAATCAAATTTTCCCGGGTGTACCAGAATGGCGTCATTACCCATAAGG
CAAAAGGGCATGTAGTATAGTACATGTTACATCGGGGGAGTCGAACGGTTGGAAAGGGCG
CATCTGGTACCCAGAAGCGCCCAA
>Btab-B-G13838-Map3|NW_017547174.1|1137299|1136757|543|0.0|1
00|99.816|CGAGCTTGCGGCGGAACCCGATATCTAGTCTCGGTCTCTGCTCTTGACCC
ATCCAACTTTTCTACTCCTGCGTTAAAGTCTTTGGGTCAGCCGAGGAGAGATTCTCCTTC
ATTTCGTCGATATGCAATTTCATCACCTTGGAAGTCGAAATAGTTAGTATCACGCGTCCA
ACTTTTTTACTCCTGCGTTAAAGTCTTTGAAGTCAGCCGAGAGGAGATCAGCCAGTAGTG
TCACATTATCAAAGCTAGCCATTAAAATATCAAGGTCAGGTGTTGTGATTGGCTTATTCG
ATTACGTGGACCAATCACAGCACTTGACCTTGACATTTTGGAGGAGTATTTTGATAGTCT
GACACCGGCTATTTTCCTTCATTTTGTCGATATGCAATTTCATCACCTTGGAAGTCGAAA
TAGTTGTATCACGCGTCCAACTTTTGTACTCCTGCGTTGAAGTCTCTTGAGTCAGCGGAG
GGGAGGGGGTCATCTTCATTGCGTGAGTAAGCAAGTGAATCAGTCAGTTACAAAAGAGCT
CAAGCGCCTATAA
>Btab-B-G13839-Map14|NW_017555017.1|5447|5982|536|0.0|99|99.
813|GGTTATAAGAATCTTTGTCCAATGTTTTTGTGTCCAATTTTTTTTGGTCCATTTGA
CATTTATGTCCAGTAGTTAGTTTGGTCCAAAAGAAAATTTGTCCTACCTTCTTTAGTCCT
CTTTATTACTTTGACTCATACTTATCTGTCCAATGATTATATTTTATTTTTGTCCAATTC
ATAACGTAGGTAAATGTTAGAAAAGGGAGTACCGTAAGGGAGTAACGTAAGAGCATGTTG
GAAATGAAGGTGGACTTAATAGAATCTGCATACATTTTAAGCTGTTGGTACAGAACGTTG
TAAGTGTCCTCGGTTTTATGGGAACACAGCTTGTGAACTAAAGGCAGGACAACGCCCATA
AAAAAGTATGTACAAAGGACAGAAAAAAAACCGATTGGACCTAAAACGCAGGGCCATTTT
ATGGATTGGACCAAAAAATATCGGACCAAACTTACTGGACTAAGTGATACCGGGCAAAAT
TTATTGGACTAAAATTCTCTAGGACGAAAAAAATTGGACGAAAATTCCTGAAACCTTTAG
>Btab-B-G13840-Map3|NW_017547275.1|343301|343827|527|0.0|100
|100.000|ACCAGGGACCGAGAGCGGAGCAAACTAGCTATTCGCTCTTCGCTCGGGCCG
AAGAGCGGAGTTTCTTTTTTCAACCGCTCGCGCTCGCCGGGAGTTTGCTCGGCGAGCAAA
CTCTCAGGGAGCGTTGAAAAAGAGCGAAGAGCGAGGCTGATTTTAGCCACTCCCGGGGAG
CAAAGAAATCGAGCAAATAAGGAAGGCCAAGAGCGCTCTTCTTTGTCACCGGGCAGCTTG
CCGATCACTGATGAATGCACACATTCTAGGAAGGTGAATAAAGGACTGGCCGGCCGGCGC
GGCGCAGCGGTTCAACCCCGGCCCGGGCCGGACCCCGAGCCGAGATCCAGGATCGAGGGC
TTCGACTACCGCGACTGAAAAGTGAAACTACCTGCCTCCTGGTCCTGGTTTCGATTTTCC
ATTTCCGCATGTTTCTTGTCCACCACCAGTAATACGTTTTGCGTATTGCCTGGTTAGAAA
ACTGCTCTTGTTTCCGTTTCCTGTCCACTTCCGCCTGTCTCTTTCCACCCCCCCCC
>Btab-B-G13849-Map4|NW_017547098.1|2721726|2722261|536|0.0|1
00|100.000|CACCCTGCCAAAAAAGTCCCATGCCTTTTTTCATGGAAACGTCTTGATT
TCCGTGGTCATGGGAAAATTGGACGGAAATCAGGTGATTTCCATGGCCATGGTAATGAGG
TGAAACCCATGGCCATGGTAATGAGGTGAATCCCATGGCCTAATGAGGTGAATCCCATGG
CCATTGTGATGAGGTGAAGCCCATGAAAGCCCGGGAATCGCATGGTTATCATTTCACAGA
ATTTATTTGTAGAATACAGAAATGATTCCTGTGGATATGTAAATTACTTTCGAGGCGCAC
AGAAAATAAATTTCTTCTGACGCGCACAAAAACTGGAGCAAAAGTCATCGTTCTCACATG
ATTTCATCATTTTACTTTAGACTCTACTTTAAGCAAGTGCTATCCCTGGTAAAAAAGACG
ACTACCCCGGTGACTAGGAGGGTACATAAATGGAACACCCGCAGGTAGTTGCACGACTAC
ACCTATGTAGTCGCACGACTACAACTACATAGTCACACGACTACGACTAGGGTAGTCACA
TGAATAC
>Btab-B-G1386-Map20|NW_017548092.1|640084|639158|966|0.0|99|
93.168|AGAGCAGGGCCGGATTAAGGGGGTGGCCACATGGGCCGCGGCCCATCCCATGG
CGGCAAATTTAGGGGGCGGCGAATGTTGTAATTTTTTCAAATGTAGGTATTAAGAAAAAA
ATCTGATTCAGAAAAAAATCACAAATGAGGAAAGGCGAAAAAAATCTCTCATATCCTGAG
AGTTAAACAATAGTAATTTCTAATTTGTTCGTCTTTCGGTGATACAAGACCTATGACAGC
GCCTTTCATTAGTCTAGTTGAAAGAGAAACCAAACACGCAATTTGGCCTGGAGCGCAGCG
GCACGGCGCAGAGAGCAATGATGGTGAAAACTTGAGATGGAAAGGAGAAGCCCTATCGGC
GCACCGGTCAGCATTAAACACATATTAGCGCCTACAAGACTCCATGAATACTTCACGCAT
TGCGTCAAAAGCAGTGCGGTCAGCAGCGGTTGGAGTGAAACTCATAGTGCCTACAAGACT
GCATGAATACTGCACGCATTGCGTCAGAAACAGTGCGGTCACTTGGTCAGCGGCGGTCAG
CGTGAAACGTATAGCGCCTACAAGACTGTAGGGATACTTCACGCATTGCGCCAAACACAG
TGCGGTTGGCGCGGTGGCGAAAATTAAGATCATTAGACCACATTCATGTTTATTCTTATT
CATAATTGTTTCGTTCTTTTCTTATTAATGAAAGGCATCGTCCACACAGAGATAGGTTTA
CGGAACTTAATTTTCGAGCAAAGTTCCGTGAACTTTTGCTAGTGTTCAGAGGGCTTTCAC
AAAAAATGTGCCAAACGCGAGTAAACGCGTCTTATGTACCCCTCCTCCCCCGGCACGTTC
ACCTAATGGAATCTATGGATGTTTCAAAACGAATGAGATGGGGCGGCAAAATACAGGCGG
CCCATGGGCGGCAAGAAGGTAAATCCGGCCCTGG
>Btab-B-G13860-Map20|NW_017558851.1|34596|34033|565|0.0|99|9
9.823|TTAAGGTTTATCTACAGCTGCGTGAAGTAAGAAATTTCTCCGCGCAGGGGGCGC
CACCGCTGTGTTTTAGAGTCCGTACAGCTCCACGTGAGTCCTTGAGCTTTTATAAAAGTT
GAAGGAATTTCTGTTTAAATCGAAGAGTTATAAGTTCTAGCCATAACATTCTTCTTCCTA
TTGACCCTAAAAACAACGTGAAAAGTCATTTCTGAAGCTCTGCAATTTGATCCCAGAAAA
AAGTAGGGTTAAGCATGATGACCTTGATGCAACCAATCGCGCTTGATCGCTCTCAGCAGT
TGGCAGATATCTCTCTCCCACCGTGAGCTGTCTCTCTCGCACTTACAGATATCCCGTAAG
AGAAACTGGGATCAATTTACAGCTTTTATTATTAGACTTTCAAAGCTCGCGTTTGTTTCT
AAGGATTCCAGACGTATGCTGCTAGAACTTATGAGTCTTAGAATTTAAGATACCTATTGT
GATATTTAAATAATCACTGATTTCGGAGTCGGATTTTAGCAGCGCGACGTGGTGGATTTT
TTCGGAACTACAGCTGAAGATTAACCTTAA
>Btab-B-G13867-Map4|NW_017547120.1|1149429|1149983|555|0.0|1
00|99.640|GACCATGCTCAAGAGTAGGTACCGTGGACTTACCAACACTGTCGAAATTT
CATTTGGTTAGCGGTGCAAACGTTCCAAAGTTACTTGATGGGGGGGGGGGGAGCGCGGCC
CGCGGAGTAGCCGGAGGGGGCGGCCTGCGACCTTCAGAGTCGAAATTTCCAATTTTTCTT
GAAAGTGCGTGTAATTCTGAACATTTGAAGCACAAGTTTGGTTGCCTAGGATTTTTCGGT
CGGCGCACACGATTTTTTGGAAATAGGCCTATTTTAAACTTTGATCGCGAATATCTCGGC
GAAAAAAAATCGTAGAGATCTTCACAATAGCTCAAAAATTTTCTTTTTTTATCCTCTTTC
TGAAAATGCCATAAAAAATGGGGGTTGCTATTTGAAAATTTTGAGTTGGGGTCCGCCCAG
CAGCCCGGGGGCGCCGCCCCCAAATTTTGAGTATGCCCAAAAGTAGTTCCTATTGACCTA
GGAACACTGTAAAAATTTCATTTCGCTAGGTGCAACCGTTCAAAAGTTACAGGGGGGGAG
CTGAACTTTTTGAAGACCCTGTATG
>Btab-B-G1392-Map4|NW_017547881.1|1414741|1415403|664|0.0|10
0|96.687|AACTTTCCAAATCAGCAACCTTGGGTCGCATTGATAGGCGTCAACCAAAAC
TGGCCAGCAAGTATTAAGCACTTTTGCAGCCCTTCCTCAGTACATGAACAAAAAATTCAG
TTCCTCAAAAGCAGAAAGAATGCCGTACTTTTTCGATGCCCTTTAAGTTGATTGTTAAAT
TGAGTTCATATTATTTAGTTATATTTCTTCCTGCGCTTGTTTATTTTTATTCCTTTTAAA
AATTGATAGAATTTCGTAATGTAAGCCTAGCTAGAACACTGTTAGTCCTTGCGGTAAAAA
CTGCAATAGCGGTAAAGGAACACTGACAGGGCCGCAGCGTGGAGGCTGATTTATATCAAT
CTTCCATCGCATTGCTAAGGCGCAATGATACAACTATACGTACTCTCCGGAACGCGTGAG
GTATCACGCCACATTTGAAGGCGTTTTCGAAACTGCCAACTTTCCAAATCAGCAACCTTG
GGTCGCATTGATAGGCGTCAACCAAAACTGGCCAGCAAGTATTAAGCACTTTTCCAGCCC
TTCCTCAGTACCTGAACTAAACATTCAGTTCCTCAAAAGCAGAAAGAATGCAGTACTTTT
TCGATGCCCTTTAAGTTGATTCTTAAATTGAGTTCATATAATTTAGTTATATTTCTTCCT
GCGCTTATTTAT
>Btab-B-G140-Map3|NW_017547192.1|3252547|3251958|590|0.0|100
|100.000|AAACCGAGTTTTTCAATGTGCGTTAACTCGGTTAATATTGAACGTAGAGAG
TTGCTGTTTGTACAGATCTTATTATTTTGAGCTAATCTACAAGAATCAAGTATCAGAACA
TGATTATATAACCAGCGCAACTCATCCATTGGAGGTATACAGGGTGATCCAAAAGTCCCT
TCCACCCCCTCTAACTTTTTACCTAATTGAGATAAAGATTTGAAACTTGGGGGATATTCC
TAGGTCAAAGGGAGCTACTTTTTGGCACCCCTAAAATGTTCAGGGGGGCCCCCCTTGGGG
GGGGCAACGGCCCCCAACTTTGAATTTTCAAATGGGAAGACCCCCTTTGTGATAGCTCGT
TCGAAAGAGCATAAAAAAAGAAAACTTTTCGCGCAAATCCGAAGTCAATATCTCAAACCG
TTTCAAAATGGCGGCCGGTTAAAGTTCAAAATGGCCGAAATTTCACACCGGTTATTTTTC
GATGGATTTGCGCGAAAATCAGTATGGAGGGGTATTTTGACACGAGAAAAACGAATTTGA
CGTTAGATTATCAAAAAAACCAAAATTTTCAAAATGGCCGCCGGTTAAAGTTCAAAATG
>Btab-B-G141-Map20|NW_017563186.1|2975406|2974359|1056|0.0|9
7|98.201|ACAAGGGGAGCTTTCCAAGTGTAACCGGAATTTCGAGTTGAAATTTCGCAT
GAAGATACTAGAGATGATTTTAGGGATGCCGTATTTTTTCGTTTTTTCGAATGGGGTCGG
GAAAGCCCTCAAAAAAAGGGCTAAAGATGCGGAAAAAACGCGTGCGCTAGCGGCACAAGG
TAAACATAGGTGATAGAGGCTCTCCATCCTTATCAGTTCCGCATGGCCAAACGGTAGCGT
GCTCGCCTCGCAGGCGGGAGGTCGTCGGTTCGGATCCTGACTACAGCCCGTAATTTTATT
TTACTTTATACTTGTTTATTTTTCACTTACTTTATTTTGCACCATTCTCTCCGCAAACCG
ACTTACGAGGTAGAACACGTAGTGACTGAAGATTTTTACATACCTATGCTGATAAAAACT
TGAAGTTTCTCTTGGATTGAAACGTTATATATAATTGAATAAACAAAACACTCTAAAACT
CACCAAATTTCGTTGCCAAACTGAATTTCCGAAGTATCAGTCAGATACAGATACAGATTC
GACTGATACTTCGAAAATTCAGCTTGGCAACGAAATTTGGTGAGTTTTAGAGTGTTTTGT
TTATTCAATTATATATAACGTTTCAATCCAAGAGAAACTTCAAGTTTTTATCAGCATAGG
TATGTAAAAATCTTCAGTCACTACGTGTTCTACCTCGTAAGTCGGTTTGCGGAGAGAATG
GTGCAAAATAAAGTAAGTGAAAAATAAACAAGCATAAAGTAAAATAAAATTACGGGCTGT
AGTCAGGATCCGAACCTACGCCCTCCCGCCTGCGAGGCGAGCACGCTACCGTTTGGCCAT
GCGGAACTGATAAGGATGGAGAGCCTCTATCACCTATGTTTACCTTGTGCCGCTAGCGCA
CGCGTTTTTTCCGCATCTTTAGCCCTTTTTTTGAGGGCTTTCCCGACCCCATTCGAAAAA
ACGAAAAAATACGGCATCCCTAAAATCATCTCTAGTATCCTCATGCGAAATTTCAACTCG
AAATTCCGGTTACACTTGGGAAGCTCCCCTTGTTAGT
>Btab-B-G1415-Map20|NW_017547654.1|6068|6720|660|0.0|100|96.
364|CGCTAAACACAAAAAAACCCGCCGCAAGCGGCAGGGTTTTTCCGTGGGGTTGCCGG
CAAGTAGGGGACGGTTCTTTTTGTAGTCCGCGCATTCACCGCGGCATGAGTGTATTTTCC
GAAGGGTAGTGTCACATTGGGGAATGAAATCATTTACCCTACCCCTCTTGCCACAGATAT
GTTTCAAGAAACAGTTCCCCTTGGCTGCGCAACTCCTGCCCCCCCCCCCTCCCTCACCCG
TAAAAACGGTAAATTGCCACTATTATGGAACGCGTTGGCCGATTTCGCTGAGATTCAATA
GGAAACCAGTTTTAGTAGGTATCTAACTACCATCAAAATTTCAGCTCAAAATATTCATTT
TTACTCGAGTTATCGCGTGGACAAAATTAGACCTTCCCCCACTTTGACCCCTCGCTGCGC
AAAAAGTAATTAATGTATTCCGATTTTTTCTTCACAGTTTAAAAGTACTCTTAAGGGACT
ATAAACCCCAGAAGTTTCGTTTCAAGAAACTTAAAAATTAACTGCCGCTCAACGCTCTGA
AAACTGAAAAATCCTCACGCTGGCTGAAATACATACATACATACATACACACATACATAC
ATACTTACATACATACAAACATACACACATACATACATACACACATACACACATACA
>Btab-B-G1417-Map3|NW_017547282.1|3308879|3309601|723|0.0|10
0|95.574|CGCACAGTGGATCGAGTCAATAGGAGAGGTCGGACAAAATTTGGAAACTTT
AAACGCTTAAAACTCCATTCATACAAAACTTTCATGTGCTAAAAGTGGTTTCATTAGTTT
TCTCGTAAAATTTTCATCTTAAAGCACCCCTTAAAATGTAAAATGTGACGAAATAAACAT
CAAAATTTGCACTTTTAGTAAAAAATGTCATGTCCGACATCTCTAATGGAGATGTTGCAT
GTGTGAGGAATTTGCGATTTAACTGTTGATTCTTATGTAAAAGTTCGCGAGAAACACGAT
GGTGCCACTGGTTTTCTCTGAAATCAACTCCCAAGCTCAAAAAAAGCTCTCAAGTTGAGG
CCAAAATGGAGGGGATATCCCACGCTATCCTGAGAGTCCACCTCTACATCAAAACAAACT
CTCCATGCAAAGATAGGGAGCAAATACATTGACAGGGTTGCCGTTTTTTCAGTTTTGGAG
TTCCCAAATAAAGTGGCAACCCTGTCAATGTATTTGCTCCCTATCTTTGCATGGAGAGTT
CGTCTTGATGAAGAGGTGGACTCTCGGGATAGGGTGGGATATCCCCTCCATTTTGGCCAC
AACTTGAGAGCTTTTTTCGAGCTTGGGAGATGATTTCAGAGAAAACCAGTGGGACCATCG
TATCTCTCGCGAACTTTTATATAAGAATCAACAGTCAAATCTCAAATCCCTCACACATGC
AACATCTCCATC
>Btab-B-G142-Map20|NW_017551177.1|920173|915681|4622|0.0|99|
95.543|GTACAAGCGGGATCGAAGTTCCTGCGTCGAATGGTTTCCCGCAACCCGGCATA
CACAGCTACGGCGGCCCGCGGAATGGGTTGCGCACCAGCTCTTGAATGGACAGAGTTTCT
GGTGGGGGACAGAAATAGGTGTCGTCGCGGCGCGCGGCGATCAGGGGAATCAGGAATCCC
ATGCATTGATCGCGTCTTTCGCTATCGGCGCGATGCGATATCGACGCGGACGTCCAGCCA
CTGCACTGCACTGAATCGGTCAGACAGATGAGTGTAGTGGGCCAAATAATAACTTAACGA
AATCAAAGCCACTGGTGTCAAATTGCCGTTAAAAAGACCGCCCCTGAATCCTGAAAATAT
ATAATACTGCCAAGGAAAACCGTCGTATGAGCCTTCAGACGATGCCAAATTTCCTTTAGA
AAATCACAAATTTCTGGGAAATTTTGTCAATATTGCTCTTCTAATTTATTAGAGGATTTT
CTTTGTAATTAGATTAAAAGTGTCTGAAAATCTGAAAGAAAAATATTAATGACTTTGTCA
AATCTCTCCCCCTCCCTAGGGTGTCCCTTACATGGGCGGAACGAGGAATTTTCTGTGGGA
GGGGACACAAGGGGATATAGAATTTGGGGTAAGGGGGAACTGGGAGGCCTTCCCGGCAAA
CTTTTGAAAATTGGAACGTCTCGAGAAAATTTTTGAGCCATTATCAATGGCAAATTGAAT
GGAATTAAATATTACAGATGACAGAAATTTTGCTGACTTGTTTTAAACATATAATATCTT
GCTGTGGGTTTTAGTTCATTCAAAACGTAACACTGTTAGGTTTTATTACATTCCCTATGC
CTTTTACCTCAAGGCTCTTGATTTTTTTTGGAAGGGGCCGAGCAGAATTGTGTGGAGGGC
CACCGCCCCCCTATTTACACCCATTTCAGCCTCATTGTCCCTTATCTTTGAAATTTCAGA
AAATTTCAGCTCCCCAGGTCTCAAAACGTGCTATGAGATGTAAAAAATAAGGAAAATTTT
CTCCAAAAAATTAAAAAAAATTTTTTATCGATCTCTCAAGCGCCCTAAAGGGCGCCTTTG
GTTCGTAATCGTAAAATTAAAAAAAAAAAAAAAAAAAAAACCATGATCCCAACTCTCTAG
TCTAAAAAGAGGACTGAAGACAAGAATGAGATTGAAACATGAAAGCTCCGGCTACACAGT
GTCCTGAACGGTTGTAAGCAACTCTTCAACGATATGGTTTTGGATATTTTCCCTCAAGAA
GACTAATCCTTTCGTTAAAAAAACGAAAACAAGAGGTTTAGACGCATGTGTCAAGCTGTC
TGTATGAGAAAGAAAGATGTAAGCTTCAGGAATAGCCGGCGAAATTGGGTCGACAATGCT
AAAATGAGCCGAACCCACAGACGCGCCCGGTAAGCAGATTTACCTTTCCCCTGAAAATGG
TAGTTTACGGCCAAAGCCTCAGAGATCCCGTGAAATGACCAAAATTTTGGTCCGAAGAGT
TAGGTTAGGTTAATTTCCAGCTGGGATGAATTATTCGCAACCCTGTGTCGGCAGCAAGAG
GCTCGAGTTCACTGCAAGGTCTAAGAGGCGCGTCGGAGGGTGGTTACCGCGCCTCAACTG
GCCGTTCTTTCGGCCAGACTCAACTGGCCGACTTTCCGGCTACGGATGCGACCAAACGGA
AATTATTTTTCTAAAGCACCGCAATTTGGATGATGTCTGTAGTGAAACGACACTGATTTT
GTCAAGATACCAATTTTGACACGTGTGTCCTTTAGGGCGCTTGAGAGGTCAGTAAAATTT
TTTTTTTTTTAAAAAACGTTCCTTATTTTATAAACTTCCCTCAAATTTCAAAAATAAGTG
ACACCCTACCTATCTCCCTTTGTTTTCTACGTCGACAAAAGAGAGACCCGGGAGAAAAAG
ACTGAAATGATGCCCGAAAGTAATGTCAAACTTGAAGAAGACTCTTGAAAAGTTGTGACT
AGTCGGAGGACTGCAATCCCTGGACTGTCGCCCACTTAGGGACGAAATCATCCATAAAAC
CCACGCTGCCCCCATAAATTTCACTCTTGATTCTCAACAAATTCAATGTTTGGTAGTCTT
ATTCCGTTGCTCTGAAAATCAACGAGGGCTTCCGCCGGATACGGCCCTTTCGTAAATAAA
CTGAGGATCGTTCGCGCCCATTTTTACATGAAAAATCTCATTTCTTTTCCCTATTTTCTA
CGCCGACAAAGGTGAGACCTGAGAGAAAAGGACTAAAGTAATGTCCAACTTGAAGATGAC
CCATGATAAGTCGGAGTCGACTAGTCGAAGAACCACAATCCCTGGACTGCCGTCCACTCC
AAGGAGATGGACCAGTTCTCGTAGATTCTCTGAGCAATGGAATAAGACTACAAAACCTTG
AATTTGTAGAGAGTCACACGGGAAATTCAGAGGGGCAGCGGCGGTTTTATAGATGATTTT
GTCTCTAAAGTGGGCGGCAGTCCCAGGATTGTGGTCCTCCGACAGGCCACAACTTTTCAT
GGGTCTTCGTCAAGTTGGACATTACTTGCAGGCATGAACTAAGTCGATTGCTACCGGGTT
TCTCCTTTGTCAACGTGGAAAATAAGGGGCCCGTGGCAAAGGACGACATTTTCAATGAAA
GAATCGGCACGGACGTTCATCAGTTCATTTGCGAAAATGCCGTATCCTGTGGAAGTCATC
GTCGATTCTCGAACAACGGAAAAAGACTACAACGCCTTGACCCTCAAAAGTGCAATTTAG
GGGGGCAGCGGGGGTTTTGTGGATACTTTTGGCCCCAAAGTGAGCGGTCGTCATGTATTT
CTGGTATTCTAATAACTAGTCGTGTTTCTTAAGGGACCCTCGTCAAGTATGGCAGATTTC
CGGGCACCATTTAAGGTGAATTTCCTGATTTCCCCCGCTCTGAAACGAAAAAAAAGGGGA
ACAGGGGGTTGAGAGTAATACAACCTCTCCGTCAATTTACAGGCCGCTTCCGCGATTACA
TTTTCAAGAAGATGCACTCGGACTCGATGCTAATTCCGTAGCTCGGAGATTGGAGCTCTT
TCGGACTCTTCGCATTTTAATGAAATTTATTATTGAATTAGACCCCTCCCCCTCCCCGGT
GGGGCCCGTGGTGGCTCCCACACGTGGGGGCAAATGAAGATTTAAGTGTCACATGTGGAG
TTTCTAAGGACTTTCTAAAAAGAGAAACGGTCTATCTATGAGCCGTCGAACCTACAATAA
AGCCCTCGTCTCACGATCAAATGAACTCATCAAATGCAAGATGGCGGGTTCATCAACATT
GACGGCCCGCTAACTTTTGATAGCAGACTTGCGCGAAAACCAGTCGCCATCTTGCATTTG
ATGACTATTTGATGAGTTCATTTGATCGTGGGACAAGGGCTTATGAAATAAAGGTGCAGA
TCCCCCAGATAAACTTTGGGCGGATAACATTTGGCAGGGGGATCGGATTGACTCGCAGTT
TCCGCCGATTTTTTTTTTGGCCCTTGTCATTTTAAATTCTCAATTCGAAAACTGAAAACT
GGAAAGTACCTCATAAAGTTTTTCCCTTGATATGAAAAGAACGCCGAAAATTTAATATTC
CGATTCCAATTTTACCTTTTACCCCTAGAAAATAAAAGCGGCAAATCTGTAATGGCAATG
AAGACTTAAACAAAATAAAAATAATAAATTTAAAATAAAACCCAGAAAATAAAAGAAAAC
CTAAGATATATGAGTACGCCAATTTAATGACTACATAATTGTGTTAGATATTTTCGATTG
CATTCGATGGTTTATTATGTAAAAAAGATCATGGCCGCAATTTCGAACGTTTAACGTTTA
GTGGTCCTTTAAAATTTTGAACATTTGAAAAGAGCGGCAAATTCAGACAGCCTAAGCTTC
TGATTAAATAAAATCAGTTCATTGAAATACTTTGGCGCTTAAGATTTCTTGCGCGCCCCT
CCCCCTCTCTACGATCAGTCTCTATTAGTGGCGTAGTGTGAATGATCGACTATCGACATC
TCTCCATTTGAAGCTACGGTAAAGAATCGATTATCAAGGTGTTCGCTGCGAAAACCCTGT
CTATCGATTCTTTTCCATTGGTTTAAATGGCAGATCAATCGATACATCGCAAAGCACGCC
ACGCCACTGGTCTCTATCTTTTCTCAGCGACACTCGCCGAAACAGAATCATCCTCAACTC
TCAAACACGATTTTGGATCGAGCAGCCGATTTATGCGATAAAATTGACGGTCATAGTTTC
CGGGTATCTCTCGGTTTAATCAACAACGCAGGAGCACGCCAAACGCGTGCGGAGGAGATG
TAGAATCCGTGAGGAAACGCATTTATCTATTCAAGAACTGGAGTGCAACTATTTCCCCGG
TGCCGCCGTTGATAAGTGTGTACCGCGGGTTGCGGCAAACCGTTCTAGGTAGAACGTCCT
AGCTATGTATGGCGGGTTGCGGGAAACCATTCGACGCAGGAACTTCGATCCCGCTTGTAC
>Btab-B-G1424-Map12|NW_017547330.1|357060|356208|857|0.0|100
|95.099|GAGATGTTGCATGTGTGAGGGATTTGCGATTTGACTGTTGATTCTTATGTAA
TAGATCGCGAGAAACACGATGGTGCCAATAGTTTTCTCTGAAATCAACTCCCAAGCTCAA
AAACAACTCTCAAGTTGAGGCCAAAATGGAGGGGATATCCCACGCTACCCTGAGAGTCCA
CCTCTACATCAAAACACACTCGGCGCAAAACATGCACTGGCGCCTACAAACCTAAGGGGC
TACTTCACGCATTGTGCAATGCTTGAAGTATCCCCTTAGGTTTGTAGGCGTCAGTGCGCG
TTTCCAGCTGGCAGCACACCGCGCCGTGCCGCAGCGTTCTACAACCTTGCTCACAATGGA
GATGTTGCATGTGTGAGGAATTTGCGATTTGACTACTGATTCTTTTGTAAAAGTTTGCGA
GAAACACGATGGTCCCACTGGTTTTTTCTGAAATCAACTCCCAAGCTCAAAAAAAGCCCT
CAAGTTGAGGCCAAAATGGAGGGGATATCCCACGCTATCCTGAGAGTCCTTCACTACATC
AAGACAAACTCCCCATGCAAAGATATGGAACAAATACATTGACAGGGCTGCCACTTTATT
TGGGGACTCTAAAACTGAAAACACGGCAACCCTGTCAATGTATTTGCTCCCTATCTTTGC
ATGGAGAGATTGCCTTGATGTAGAGGTGGACTCTCAGGGTATAGCGTGGGATATCCCCTC
CATTTTGGCCTCAACTTGAGAGCTTTTTTTGAGCTTGGGAGTTGATTCCAAAGAAACCAG
TGGCACCATCGTGTTTCTCGCGAACTTTTACATAAGAATCAACAGTCAAATCGCAAATTC
CTCACGCATGCAACATCTCCA
>Btab-B-G1433-Map3|NW_017547133.1|215451|216185|737|0.0|100|
96.472|TATTATATCAGTGTGTTGAATACTCTTCGAACCCATATTCGTAGAAAACGCCC
CGATATGAAGGAAACGTGGATCCTTCACCACGGACAACGCTCGTCCACACACGTCTATTC
TCACGCGCGAATTTATGGAGTCAAAAGACATGGTGATCCTCCTCCCCCCCCCCCCCCCCC
CCCCATACAGCCCGGATCTCGCGCCTTGCGATTTCTGGCGTTTTCCAGAACTAAAAAACG
CTTTACGAGGTACCAGGTCCAATTCAGTTGCTGAAATTAAGGCCGCAGCTCAAGCTTTTT
TTGGAACTCTCACTCCCGAAGATTTCGCAAAAACGATTTTGGTCAAATGGGAAGAACGCT
TGCGTCTGTGCGTCAAAGCTGGAGGAAAGTACTTTGAAAAAGAAAGAAGAAGCTTAAAAT
TGTCGATGAGGAGCCTTAAATCATGTAAACTTCATTAGAAATACTTATTTTGTTCATTTC
TTTTAATACACGCATCTAATGTTTAAACTTTGTTTGTTTGTTTGTTTGTTTGTTTTTTTC
CCCTGAAAAAAGTCCTAAAATCTTGGAGGGGTCCACCCAACACGTCTCTGAAAAAGCGCT
GTATCTTGGTCAATTTTTGACAAAATGAGCTTGACAAGGGCCCGTTTCGTAGCTAATGAG
TTGATCTAAAGAACTCCGCAAACCGCAACTTGCTAGCTTTCTTTGTTGGCTTATAAGGTG
TACCGATGCGAAACTTTTGGGA
>Btab-B-G1434-Map3|NW_017548050.1|712389|713081|693|0.0|100|
96.537|GCTAAAATGTCAAAGGAAACCGACAAAGCCAGCGTGTATGAAGACTATTTCAA
TTGTAATCTTCCGTCGCATTTCTAAGGCGCAATGATACAACTATTTGAACTCTTTGGAAT
GCGTAAGGTATCACGCCGCATTTGAAGGCGTTTTCAAAACAGCCAAGTTCCGATACCCGG
ATTTTCGTTTTGCAAAGTTCATATTCTTTTGTTTTATTTTCTACCATTTGTTTGTTTTCA
GTCCTCCTATAAAAACTACTCATTTGCTGAATACAATTCTAGCTGGAGCGCAATTCAGCT
ACGCATTCACCACTGCAAAAATGTCGAAGGAAATCGAAAAGGCCAGCGTGCATGAAGGCT
ATTTCAATTGTAATCTTCCGTCACATTCTTACGGCGCAATGATACAACTATTTGAACTCT
CCGGAATGCGTGAGGTATCACGCCGCATTTGAAGGCGTTTTCAAAACAGCTAATTCCGAT
ACCCGGATTATCGTTTTGCATAGTTCATATTATTTTGTCTTCATTTCTAACCACTTGTTT
ATTTATAATCCTCCTATAAAAATTACCCATTTGCTATATACAATTCTAGCTGGAGTGGAC
TTCACCTATGCATTCATGACTGCAAAAATGTTAACGGAAATCGAAAAGGCCAGCGTGCAT
GGAGCACTGGAGCGCACTTCAACTATGCATTTACGACTGC
>Btab-B-G1441-Map7|NW_017549609.1|4242442|4243122|685|0.0|10
0|96.058|CCAGGGCCGGATTAAGGGGGTGGCCACATGGGCCACGGCCCATGGCGGCAA
ATCTAGGAGGCGGCAAATTTTGCAATTTTTTTAAAATGTAGGTATGAAAAAAATCGGATT
TAGAAAAAAATTACAAACAAAATCTCTCATTTCCTGAGAGAATAGTAATTTCTAATTTTT
TCGTCTTTCGGCGATACAAGAGACAGCACCTTCAATCAATTAATCGAAATAAGAGAGAGA
CCAAACACGCAATTTGGCCAGGAACGGTGCGACTGAGAGAGAAATGATGACAAGGACTTG
AGATGAAAAGGAGAAGCCCTCGGCGCGGCGGTCGGCATGTAACACATATTAGCGCCTACA
TTCCTACAAGACTGCACGAATACTTCACGCATTGCGACAAACACAGTACGTTCAGCAGCG
GTTGTCGGCGTGAAACTCATAGCGCCTACAAAACTGTCGGAATACTTCACGCATTGCTCC
AAACACGGTGCAGTCTGCGCGGCGCGGCGACGGAAGTTAAAATCATTAAACCACATTTAT
GTTTGTTCTTTCATAATTTTTTCGTTCATTTCTTATGAATGGAAGGCCTTGTCCACGCAG
AGATAGGTTTACGAAACTTAACGATCGCGCAAAGTTCGGTTAGTTTTTACTAGTAGTGTT
GACAGGACTTTCCCAAAAGATGTTTCCAAC
>Btab-B-G1446-Map15|NW_017553713.1|652855|653477|627|0.0|100
|96.013|ACACAGAGGCTGATACTCTGTCGAAAGAAGCCGCTTCATCTGCTGGCCACTT
CCTCCCCCTGACTGTCACAGCCGAGGACCTCAACAATTACATCAAAAGAGAAATCTTCAC
AAATTGGCAACAAGAGTGGACAGTGTATTGCCAACATAAAAATCCTCCAATGTCCGTATT
CCCTCAACTTCCTGGTCTACCACGAGCAGATCAAGTAAAATTAACCAGGCTGTGCATTGG
GCAAACATCTTTCACCCACCAATATATAATCAAGAAAGTCCAACCCCCAACCTGCATCTC
TTGTAATGTCCCCCTCTCAGTTAAACATGTTTTTAATAACTTGCCCTACATATCAATAAT
TAAGATCCAAAATTTTCCCTCCACTTTCTGATCTCCATACCATCCTTCCAAAGTATTTTC
ATAAAATTCCTCTCTTTTTCAAACGAATTAATCTCCGAATTTAATGTATTATTTCCTTGT
CCTAACTTTTAACATTGCACTACCTTTAATGACCCCTACTTTTTAAATTTTTAAATTCTG
TACCACATTTTGGTCTCTCCTCCAAGGTGTAAATGGCTAAATTGTTAAAAGCACCAAATA
AACGTACCTACCAATCAACCATACATACATA
>Btab-B-G1454-Map5|NW_017547330.1|1456205|1456834|630|0.0|10
0|96.032|CAACCAATAGGATCGCTCCATACTCCCTATGTCTTTCTAGTCTGTAGCTTT
GTCTACCAATGGACCACTAGACAAAGTACGAATTTCAGCATTCTGATACACGTTTCTTTA
CCAAAATTTCACGTAAAACACGATGCGCACAACGAATATTACCGAAATCAACTCCTTACA
AAGATATTTAATGATTCCTGATGCGTGAATTCAAACCACCCGCTCATGAAAACTCAATGC
TCTACGTGATTCACATCGCGCTCTAAACGTTATCATGACAGTCTCTACGATATAAAAATC
TGGCAACCTCAATCTTGACGCTTTGGCTCAGCTGTAGCAAATTACTTATAGTTTGAACAA
AAGATGGTGGGAAATGAACATTGCTCGATTGAGAAGCTTGCTGAAACCGTTGTAGTGGGC
GATTTGACTCACGTAGAGCTTTGAGTTTCTTGTGAGCGGGCAGTTCAAATTCCTCGTAAC
CAATGTGAAATAAAAACGTTAATATCTTCGTTAGGAGTTGGTTTCCGTAATTTTCGTTGT
AGGAATCGTTTTCTACGTGAAATGCTGGTTAAGAAACATGTATCAGATCGCTTAAATTCG
TACCTTGTCTAGTGGTCCATTTCAACGATCAGTCCGCTG
>Btab-B-G1458-Map16|NW_017565558.1|2285|2917|640|0.0|99|97.1
88|TAGAGTCCCTTTATACTGAGAGTCAAGACAACACCCCTCATGGAGTCACAAACGGGA
ATAAAGATAACACAAATTGAACGTTTTTCGTAATCTTTGATCGGCTCATTCTTAAATTCC
TTTCTCCGTTCCTTCTCTCATTCCGTTTGTTCCTTGTCGAACCTGAAATTCCTCGGTCCA
TTCCAGATTAGAATCTTTGCAATTGGTGAAAATGTAATCTTTGTTCCCGTTTGTGACACT
GTGAAGGCCTAAAATCCGGTTAACCAATCAGAAATGGATTCGCATTGTCTTGATTCTCAG
TATAAAGGGAGTCTAGGGTAAACTAGAGTCCCTTTATACTGAGAGTCAAGACAATTTGAA
TCCATTTCTGATTGGTTCCCGTATTTTAGGCCTCCACAGTGTCACAAACGGGAATAAAGA
TTACATTTTCACCAATTGCAAAGATTATAATCTGGAATGGACCAGGGAATTACGGGTTCG
GCAAGGAACAAACGGAATGAGAGGAGGAACGGAGAAAGGCATTTGAGAATGGGCCGATCA
AAGATTACGAAAAACGTTCAATTTCTGTAATCTTTATTCCCGTTTGTGACATCCATGAGC
CGAATTGTCTTGACTCTCAGCATAAAGGGACTCTAG
>Btab-B-G1462-Map3|NW_017547112.1|2362735|2363405|679|0.0|10
0|96.024|TGTAACCAGGTCCCAGAGACAAGGCTAGGGTCATAGGGTGCTCGACCTTAG
CAAGTTGCGGGAGGCCTGAGAGTCCTTTTGGAACCGTTCAGGAAATGGGAGACAGTGGGA
GAGGAGATCTGGCAACACTGCACTTGCTGCTCTCATTTTGCGTTCCTCTAAGAGACTTGC
CGTAAGACGCAAGGGAGGAAAATAAAGGAGGGCTGCAGCTGGGTGCAGTGGAATGCAGTT
TTTCTTTTTCCCGTTGTCTTGCATTTCCGAGGCACTCATCGGTCTCCCGGATTGGAGGAC
TGATGAGCGTGGGTGGTGATTGGGACCAATCAGAAGCGATTTGGCAAGAGTCACTTGGGC
TTGGTCAACAATCCCACCCTGATGCCTAGGTGGGTTCAAGGGGGCTCTCACTCGAAAAAC
TATCGCGGATTCGTAACGTCGAGAAATGTAATTAAGTTGGCCCTTTGGGCCAACTTCTCT
CGTTTAGCTCCTTAGCATACCTACGAAATGTTAGGTCGGGTACGGTAGTTAAGTTTGCGG
TTTAGTGTTTTATTATTTGCTCATGTTGCTATTTTCTTGTTCGGTTGTCATTATTATTTA
GTATATATATATTTATCTTTTTATTTATTCCTCTTGCCTTTTATCATTGTCTCGCGTGTA
TGCGCTAGCCGGCCGCAGCA
>Btab-B-G1464-Map4|NW_017547342.1|1143961|1144618|662|0.0|10
0|95.921|GCAGGGCCGGATTAAGGGGGTGGCCACATGGGCCGTGGCCCATGGCGGCAA
ATTTTGCAATTTTTTTGAATGTAGGTATAAAAAAAATCAGGTTCTGAAAAAAAAATTATC
AATGAGAAAAGGGGACAAAATTTCTCTTTTCTGAGAGTATATAGTAATTTCTAATTTTGT
CGTTTTTCGGTGATAGAAGAGACAGCATCTTTAATTAGTCGAGTTAAGAGAGGAACTAAA
AACGCAAATTGGCCAGGAGCTTAGCGCAGAGAGGAATGATGGCGAGGACTTGAGATGAAA
AGGACAAGCCCTCGGCGCGGCGGTCGGTATGTAACATATATTAGCGCCTACAAGACTGCA
TGAATACTTCACCCATTGCGCCAAACACAGTGCGATCAGCCCGGCGTAGCGGCGGAAGTT
AAAATTATTTTACCACATTTATGTTTGTTCTTTCATCATTTTTTTGTTCATATCTTATAA
ATGGAGAAGCAAAGCTCCGTGAAATTTTGCTAGTAGTATTGACAGGGCTCTCGCAAAAAA
TGTATTCAACACGAGTAGGTAAACGCGTCTTATGCACCCCTCCCCCTCTAGCACGTTCAC
TTGATGGTTTTTATTGATGTTCCAAAACGAATGAGAAGGGGGCGGCAAGTAGGTAAATCC
GGCCCTG
>Btab-B-G1473-Map5|NW_017547115.1|5209738|5210453|726|0.0|10
0|95.455|CCAGGGGCGGATTAACGGGGTGGCCACATGGGCCGCGGCCCATGGCGGCAA
ATTTTGCAATTTGTTTAAATGTAGCTATAAAGAAAAATCGGATTCAGAGAAAAAAATTAC
AAACGAGAAAAGGTGACAAAATCTCTCATTTCCTGAGAGTAAAATCTCTAATTTTGTCGT
CTTTCTGTGATACAATAGACAGCACCTTTAATTAGTCGAGTTAAAACTAAGAGAGAAACC
GAACACGGAATTTGGCCTGGAACGGCGCGGCGCAGAGAGCAATGATGAGAGAACTTGAAA
TGAAAAGGAGCTCGGCGCGGCACGGCCGCGGTCGGCATGTAACACATATTAGCGCCTACA
AGACCGCCTGAATACTTCATGCATTGCGTCATAGACAGTGCGGTCGCTGCGGTCAGCAGC
GGGCGGCGTGAAACGCATAGCGCCTACAAGACTGCATGAATACTTCACGCATTGCGTCAA
AGACAGTGCGTGCAGCAGCGGTCTACGTGAAACGCATAGCGCATACAAGACTGTAGGAAT
ACTTCACGCATTGCGCCAAACATAGTGCGGTCAGCGCGGCGCGGCGGCGGAAGTTAAAAT
TATTAAACCACATTTATGTTTGTTCTGTCATAATATTTTCGTTCATTTCATATAAATGGT
ACGCCTTGTCCACACAGAGATAGGTTGATGGAACTTAACTTTTCCGCCAAGTTCCGTGAA
ATTTT
>Btab-B-G1476-Map7|NW_017547126.1|914097|914771|680|0.0|100|
96.029|TGGAGATGTTGCATGTGTGAGGAATTTGCGATTTGACTGTGGATTCTTAAGTA
AAAGTTCGCGAGAAACACGATGGTGCCACTGGTTTTCTCTGAAATCAACTCCCAAGCTCA
AAAAAAGCTCTCAAAGTGAGGCCAAAATGGAGGGGATATCCCACCCTACCCTGAGAGTCC
ACCTCTACATCAAGACAAACTCTCCATGCAAAGATAGGGAGCAAATACATTAGCAGGGTT
GCCGTGTTTTCAATTTTGGAGTCCCCAAATAAAGTGGCAGCCTTGTCAATGTATTTGCTC
CCTATCTTTGCATGGAGAGTTTGTCTTGATGTAGAAGTGAACTCTCAGGGTAGGATGAGA
TATCCCCTCCATTTCGGCCTCAACTTGAGAGCTTTTTTTTAGCTTGGTAGTTGATTCCAG
AGAAAACCAGTGGCACCATCGTGTTTCTCGCGAACTTTTACATAGAACCAACAGTCAAAT
CGCAAATTCCTCACAAATGCAACATCTCCATTGCGAATATTATTTTCCAAAATTTTCATA
CAATTTTGTACGCAATTTAATCTAAAACATCTGAAAATTTCAAGGAAAAATATGCATGAA
TGTTGTCAAAAATGCGTGTTTTATCAAGGGAAATTTGGCAACTCTCGGATGTTCATACGG
CGTTTTTCCTTAGCACGGCAGT
>Btab-B-G1492-Map12|NW_017547330.1|1610958|1610346|623|0.0|9
9|95.345|CAGGGCCGGATTTACCTATGGTGCATCGGTGCAGCTGCACAGGGCGCCAGA
TTTTGAGGGGCGCCAAATTTTGGGGTTTTTTTTTCCAAACTCTGTAAAAAATTGAGAAGT
GCGTCGAAAGTTCAGAAACTCAGATTTTTGATTGATTGTATAAGGGCAATGGAGACACAC
TATCTGACTATCTCGTAAGTTATTAACTAAACAACATTAACAATGTAAATATTGCATGTT
ATCACTCCATATGTGCCTGTGCATGCATATGAAATGCCTACCTATTTTCGTCCCACCAGA
ATTTTCTTCTGCAAAATTACATCAGAGAACCATTCATTTATTGCGTTCCATCTTATAAAT
GACCTGACCCTAGACTTTAAGGGTCAAACTTTCTCTTAGTTTCGTAGATAACAGTAACAA
GAACAGGTACCTGGTTTTGGTTTCTGCCCCAGGATCATTCACTCACTTGAAAAATGCATA
TTTAGTTAGAGTTAGCATGTAGTAATCAAAGAAGACCGTCGGGTTGGGAAATGCGCGGGC
GGGGGGAGGGGGGGGAGGACGTGCGAGGGGGGCGCCTCGAAAATTTCTGTCAGGGCGCCA
AAAACGTAAATCCGGCCCTGGT
>Btab-B-G1502-Map20|NW_017553011.1|736|119|625|0.0|100|95.36
0|TATGTATATATTTATTATAAAATAGCCTAACTACCTCGGTTTGTCAAACTGAGGCTGC
ACTTAGGCTTTTTTGAATGCCCCTAAAATATAGGCAACATCTTAGATGTCGGCTCATAAA
TATACATGTATATATTCATTATAAAATAGCTTATCTACCTCGGTTTGTCAAACTGAGGCT
GCACTTAGGCTTTTTAGAATGCCCCTAAAATATAGGCAACATCCATGATGTCGCCTCATA
AATATATATGTATATATTTATTATAAAATAGCCTAACTACCTCGGTTTGTCAAACTGAGG
CTGCACTTAGGCTTTTTTGAATGCCCCTAAAATATAGGCAACATCTTAGATGTTGGCTCA
TAAATATATATGTATGTATATATTTATTATAAAATAGCTTATCTACCTCGGTTTCTCAAA
CTGAGGCTGCACTTAGCCTATTTAGAATGCCCCTAAAATATAGGCAACATCCATGATGTC
GGCTCATAAATATATATGTATATATTTAATATAAGATAGCCTAACTACCTCGGTTTGTCA
AACTGAGGCTGCACTTAGGCTTTTTAGAATGCCCCTAAAATATAGGCAACATCCATGATG
TCGGCTAATAAATATATATG
>Btab-B-G1507-Map20|NW_017553239.1|229557|228859|728|0.0|99|
93.956|CAGGGCCGGATTTACCTACTTGCCGCCCATGGGCCGCCTGTATTTTGCTGCCC
CCTTCTCATTCGTTCTGAAACTTTAATAAAAACCATCAAGTGAACGTGCCGGAGGGGGTG
GGTTGCATAAGACACGTTTACTCGTGTTGGACACATTTTTTGCAAAAAAATGTGCAAAAC
ATAAATTTAATGTGGTTTAATAATTTTAACTTCCGCTGCCGCGCCGCGACCGCGCTGACC
GCACTGTATTTGGCGCAATGCGTGAAGTATTCATGCACTCTTGTAGGCGCCATGCGTTTC
CCGCCGACCGCGACCGCTGCTGACCGCACTGTGTTTGACGCAATGCGTGAAGTATTCATG
CAGTCTTGTAGGCGCTAATATGTGTCACGCGCCGACCGCCGCGCCGAGGGCTTTTCCTTT
CAATCTCAAGTCCTCGTCATCATTTCACTCTGCACCGCGCCGTTCCAGGCCAAATTGGGT
GCTTGGTTTCTCTCTTAACTCGACTAATTAAAGGTGCTGCCTCTTGTATCGCCGAAAGAC
AACAAAATTAGAAATTACTATACTCTCAGGAAATAAGAGATTTTGTCGCCTTTTCTCGTT
TGCAATTTTTTCTGAGTCCGATTCCTTATACGTACTTTTAAAAAAAGTCAAAATTTGCCG
CCATGGGCCGCGGCCCATATGGCCACCCCCTTAATCCGACTCTGAT
>Btab-B-G1509-Map14|NW_017547361.1|189725|190341|620|0.0|99|
96.935|TTTAAGGGGAGCCAGACACCCTATCTTCCCAATGTTAACGTTTGTGCCTTTTT
CTCAGGATCTACTAAACAGAAATAACTTCTCTTTTTTTTTGTTTTAAACTTTGAACCCTC
CTGAACATTTTAACACGGGCATTTTTTAAAATTTAAAAATTTGAAATTTTGGTGAATTTT
TGAAATTTTTTTGTTAGAAATCATAGAATTTGGACATTTGAAATCAAATTTAAAAAATCC
AGCTCAAAATTTTGAAAAAGCTCGTGCTAAAATATGCAGGAGAGTGCAAGGATTAGAACA
AAACAAAGTTTTTGAAAATCGGTTCAGTAGATCCTGAGAAAAAGGTACATGAGTGCTGAA
AAATGTAGTTTTCGGGAAATGAGGAATTAAAACAGGAGAGAACATAGCGAGGGAGGGCCG
AGCAATCTGAGTTTTAGTGTAATTTTGACTTTAAAAACTGCAAACCTTCCCTCACTAAAA
CGCGTGTAACTTCAAAACTACTCATCAGATCAAGTAAAACTTGGTCTGAAATTAAACGTG
AGAAGTTGGAGATTAAGATTAGCCAGAAAATAAAAAAAAAAATAATTTTTTTTTTTAATT
TTCAAGTGTCTGGCTCCCCTTAAG
>Btab-B-G151-Map20|NW_017547118.1|3133831|3132525|1325|0.0|9
9|97.208|AGCCTGCAAAAATCCCGGGTAGCAATGTTTTCATCAATTCCTATGTAATTT
TTGACGCTGAATCCGAATTTCAACTTTGCGCCATTAAATTCGGACCGGAAAGTTGCCAAA
TTTGGCAAAAATGGCCTAAAATCGGACTTTTTTCCGGATTATGGCCTGTAACTTGCCAAA
AATTGATCTGACGATAAAAGTATTTATTTTCAGAAATAAAGCTCGTTAAATTTCCTATAA
AAAAGTTCCTATACCTTTTTCTGCTCAAGGCAAAATCAAGCGCGCTAGCGGGCTCCGAAC
TTTGTAAAATGTGCGAAAATTGCGCATATTGTAATGTGTTGGGTTATCCTTATTATTTAC
ATCAATTCATTTCACTAAGTGTAAATTTTATCATCTTCACTTAATTTGTCCAGAAATTAC
TCGTCGGACGATTAAAACAGGAGACATCGGGCAAAAACCGCGAAAAACACAAGTTTTGCT
CATTTTTCAAAGTTCGGAGCCCGCCAGCGCGCTTGATTTTGCATTGAGCAAAAAAGTGAA
TAGGAACTTTTTTATAGGAAATTTAACGAGCTTTATTTCTGAAAATAACTAATTTTATCG
TCAGATCAATTTTTAGCAAGTTACAGGTCATAATCCGGAAAAAAGGCCGATTTTAGGCCA
TTTTTGCCAAATTTGGAAACTTTCCGGTCCAAATTTAATGGTGCAAAGTTGAAATTCGGA
TTCAGCGTCAAAAATTACGTAGGAGTCACTGAAAGTATGACTACCCGGGATTTTTGCAAA
AACCGCAAAAAAACGCAATTTTCGTTCATTTTTCAAAGTTCGGTGCCCGCTAGCGCGCTT
AATTTTGCCTTGAGCAAAAAAGTGTATGGAACTGTTTTATGGGAAATTTAACGAACTTTT
TTTTTAAAACAACCAAATTGTCGTTAGATCAATTTTGGACGAGTCACAGGCCATAACCCG
CAAGAAACCAAATTTTCGCTCATTTTTCAAAGTTTGGAGCTCGCCAGCGCGCTTGATTTT
GCCTTGAGCAAAAAAGTGTATAGAAATTTTTTTATAGGAAATTTAACGAGCTTTATTTCT
GAAAATAACTAATTTTATCGTCAGATCAATTTTTGGCAAGTTACAGGCCATAATCCGGAA
AAAAGTCCGATTTTAGGCCATTTTTGCCAAATTTGGCAACTTTCCGGTCCGAATTTAATG
GCGCAAAGTTGAAATTCGGATTCAGCGTCAAAAATTACATAGGAATCGATGAAAACATTG
CTACCCGGGATTTTTGCAGGCTATAGCCCTTTTCATGGCTTATTTGCCTGGACTAT
>Btab-B-G1514-Map20|NW_017547183.1|1007294|1007964|684|0.0|9
8|97.515|TATTATACTGGGGCCCACGAACGATGATCCCTGAGCCGCGGGTATTTCTTG
CAAACACTGGCAACAGCGACACCCCGGCCCGAACCGAGTCTCGAGTTCGGGGACAATGCC
GAGCCGAGCCACAATCGAACCCTAATTACTTACGCGTAATTTACAATTTCACCCTCCCGC
TAGAAAAAACCAAAATTTGTTGAAAGTTGTGTAACATTTTTTTAGCAAGTGTTTCGTTAC
TCTCCTTTAAAACACGAGTAAAAAGAGGCCTCGTTTATAAAAATCGGTCAAATAGCAGCA
AAGTTACAGTTCGAGATACGATGTTATAAATAAAAATTGGACTTCGCTTCAAAAAGGAAG
AAGAAGGAAAAAATAAAAATTGTATATAACAATTATATATGATTTAGCTCAGAATTTTAC
GAGCAATCCAACCATGTAATGGACGAAGAGATTGGGGCAAAATTACAAGAAATTGATCTT
TTACGAAAGGGGATCCTATGAAGAATTTTGACCTGAAGATAGGGGTAGAATAGCAGCAGT
TCGCATACAATAGCTTTTCGCGTTCACAATACCCGGTCTCGTCGATGTGCGTGCTCGACC
CTGCAGCGTTGTCATTTACATGGTCCATGCGTTTATTCGCCCGATTTTTCAGGGATCATC
GTTCGTGGGCCCTAGTATAG
>Btab-B-G1515-Map14|NW_017547113.1|64177|63510|673|0.0|100|9
5.394|AACACAGCCGACGACAAGAAAGACGTATTCGGACCTCTTTTTTAACTTTTCTCC
CGAATCTGACAATGAGAGACACCTCATTGGCAGCATATAGCAGGGCATTGAGAACTCACA
CTTCGCGTCATCGCGCCTTCAATTTTTCAGATGCAGCACGGTCGTCCATCAAGTACGAAT
AGTTGTATCTCTGCGCCGTCGTCAACGTGCATCATTTCCCTCCCCTTATTTCCATATTGT
GTTTGTTTGCGTTTGTCTTATTCGTTATGGTGCTTCAAGCACTACGTTAATAACACAGCC
GAAGTTAGGAGAGATGTGTTCGGGCCTCTTTTTTTAACTTTTCTCCCGAATCTGAGCGAC
ACCTCATTGGCAGCATATAGCAGAACATTGAGAACTCACGCTTCGCGTCATCGCGCCTTC
AATTTTTCAGATGCAGCACGGACGTCCATCAAGTACGAATAGTTGAATCTCTGCGCCGTC
GTTAACGTGCATCCTTTCCCTCGCTTTATTTCCAGATTGTGTTTGTTTGCGTTTGTCTTA
TTCGTAATGGTGCTTCAAGCACTACGTTAATAACACAGCCGAAGGTAGGAGAGATGTGTT
CGGGCCTCTTTTTTAACTTTTCTCCCGAATCTGAGCGACACCTCATTGGCAGCATATAGC
AGAACATTGAGAAC
>Btab-B-G1521-Map3|NW_017566032.1|90296|89601|698|0.0|100|96
.275|TTTAACCCATTCCCTTATTGATTAATTTTGCATGCCTGCGCACAGATTTACTATT
TAATTTCACTGTAAAAAGCTGTATTTGGTTTCATCTTAGTTTTCTGCTTTTCCTGATAAT
TAGGAGCAAGTTTTTGGCCTAATTCTTATTAGTTATAATTAGTATGATGTTTATATAAAT
AAATTTGCCTGGATGTTGCACTTTTTCTGCAGTAAGTCGGCTTATGTCAGGTGAATTTCC
TGAGGAAAAAAAGAAGTAAAATTTAGGAGAAAAATCTTATTTATTGAAAAAAAAAATACT
TGCAATAAGTCAGAAAACCCAAAAAATACCAATGTAACTTGTAAGTAAGAAATAATAGTT
GTATTACAACCAAACCGCTCAAATATGGAATGAAAATAAAATAAAGTCGAGAAAATTGCG
CGCAAAATTAGATTTAGTTTCGAGGTTATTCCACGCTTTCGCATTTTAAAACTAACAAAA
TTCCCTACCTTCGGGGAAATTACTGTACAAAACCAGTACAGGTTGGTCACTTTACTTCTA
GTGACAACATCTGTCGATTTACGTGGCGCTATCTCTTGTGAAAACATCAAAACACGGCAA
TACGCGTAGCCAAGTTGCATGACGAGTGGAACTCGTCATTTCCCGCGTGGCCCAGTGTGG
CCATGACGAGTCTCGCTCGTCATTTTAAGGGAATGGGTTAA
>Btab-B-G1525-Map3|NW_017547211.1|134239|134893|657|0.0|100|
96.804|CTGCCGTGATAGCGAAGAGAGCCGTAAGTGCAAAAATGAAGTTTTGAGAAAAT
GGGCCTAGAAGCTTCTGAGTGGAACATTTTACTAAAAGAAGCCTCCGTTCTTTGTCAAAT
CGCAACCAATCATTCGTTAGACTCTTAGAAATCATTTGGGGGATTAAAACTCGACCGATT
TTATTTTAAAGTACATGAAAAAGGTAAAATTCAGTTTCATGTTAGGTTAGTATTTGGCAA
GACAGCCGTAAGTGCTATCTTCTGCGTGCTTTTGTGGTAGCATGTTGGACACACAACAAA
CACATTTTCAGGTTAGAAATCGGCAGATGAGGGCGGCATTCCTCTTGAAAGCACTGTTTT
CATTGGCTCTCATGCACCTACGGCTGTATTGAAAAAAACTATGCCATTTTTTGTGCACTT
ACGGCGTTTTCATACGTCTCGTTTTCATTAAATTAGGATGATTTTGCTGTTTTAGCTGTC
TCAGTGATTTCATCTAAAAGAATTTGACGAATTTTGAAGAAAACTCGATTTCGAAAATTT
TGAACTTACGGCTCTCTTCGCTATCACGGCAGTATAAGCCAACTTCAGTGGCGTGGCGTG
CTTTGCGATGTATCGATTGTTATGCCATTTAAACCTATGGTAAAGGATCGATAAACAGGG
TG
>Btab-B-G1529-Map3|NW_017555633.1|59|645|589|0.0|100|97.793|
CAGAGACAAGAGACCCTCCACTAGAGTACCTATATTGAGAGAGTATGGCCACTGGGCCCC
ATGGAGAGGCTTAGGACCCAAAAATGGCGGTGCTTTGTTTTGGTTTTTGTGGAAGGGAGG
GGGTCATTGCCAACTTTTGACGGTTATCACCAACCGCACTTGCTGCCAACCTTACTACAT
CTAAAATAATTTTTCTCAATAATTTCACACGATTAGCCTTAAAAATATGTAAAGATGTCG
CAATAGTGCATTTGAGTAAATTTCTCGTTACGATAAGCAAAGAAAACTACATTTTGAGTC
ATTTTGCATTACATTAATTTATGGCGTCCGCCATTTTTGGGTCCTAAGGGCTCCATTCAT
CCTAAGATGGCTGAGCCAATCAGAGGTGGTAACCCCAGTGGCCATACTCTCTCAATATAG
GTACTCTACCCTCCACTGGCCTCTTGGCGACAGATGGAAGCTTTTACTTTAGGGGATTCA
ACAATGCCTTATGGAAAATTATAAGGGAGCAACAGTCATCACTCTTATTTCGGCTGTTGA
CCTACCTACATGGTGGATGATGAGCTTCGGATGACGTCATGAGCCAA
>Btab-B-G1534-Map20|NW_017547298.1|2056160|2055345|853|0.0|1
00|93.200|TCAGGGCCGGATTTACCTACTTGCCGCCCATGGGCCGCCTTCATTTTGCC
GCCCCTTCTCATTCGTTTTGAAACACCGATACAAACCATCAAGTGGACGTGCCGGAGGAG
GGGTGCATAAGACGCGTTTACTCGCGTTGGGCACATTTTTGGTGAAAACTCTGTCAACAC
TAGCAAAATTTCACGGAACTTTGCACGAAAATTAAGTTCCGTAAACCTATCTCTGTGTGG
ACGAGGCCTTTCATTTATAAGAAAAGAACAAAAAAATTATGAAAGAATAAACATGCATGA
ATGTGGTTTAATAATTTTTAATTTCCGCCACCGCGCCAACCGCACTGTGTTTGGCGCAAT
GCATGAAGTATCTCTACAGTATTGTAGGCGCTATGCGTTTCACGCGCCGCGCGCCGATCG
CTGTTGACCGCACCACGTTTGACGCAATGCGTGAAGTATTCATGCAGTCTTGTAGGCGCT
ACTGCGTGTTTCATGCTGACCGGCGCGCCGAGGGCTTCTCCTTTCCATCTCAAGTCCTCG
TCATCATTGCTCTCAGCGCCGCGCCGCTCCGGGCGAAATTGCGTGTTTATGGATTCTCTC
TCAACTTCTGTCTCTTGTATCACCGAAAGACGAACAAATTAGAAATTACTATACTTTAAC
TGTCAGGAAATGAGAGCTTTTTTCGCCTTTTCTCGTTTGTAATTTTTGTTCTGAATCAGA
TTTTTTTCTTGATACCTAGACATTGGAAAAAATTACAACAGTTGCCGCCCCCCTAAATTT
GCCGCCATGGGCCGCGGCCCATGTGGCCACCCCCTTAATCCGGCCC
>Btab-B-G1537-Map7|NW_017548003.1|3249832|3249194|641|0.0|99
|97.036|GGCTGTATCCGAATTGCGTCCCTGGCCATTCCGCATTGCGTCCCGAGCTCTA
TCCGAATTGCGTCCGGTGCATATATCGGGAAGGTGGCAACACCGCATTTGAAAGGCGATG
TCAATCGATGATGATCGGACATGTTCAGTGAAAAATTCCCAGTGTTTTTTTAAAAGTTAG
TATCGATGGCGAAATTATTGAATCTAATACGAAACACAATCACCAAAGAACTTGACGACA
ACGTTTTGACGAGACAAAAAGTCAGCAACTCTGAAAAAAAGGCAGCAGCAGACTTTTTTT
TTTTGCAAGTAAGAAGTAATTTTTCGAGTGAAACTACCGTGACGAAAGGACCCTTTACAC
CCTGGATTATTTGTTTTACAGTTTATGACGAGACTCTCTTGATCTCCATTCGCCAAACGG
TTTTTGTAATATAGGAACTTTATGTCAACCGAACCCTACCATTCACCGCTCTATTCCTAT
TTATTTTATTCTGCTTTCCGGACATTGGTATTAACATGAGAAAAAGGTGGGCAACGTTAT
CATTTACACCTTTTCCCTAAGAACTAAATGGACGTGATTTGGGACGCAGTTAGGAGAGTC
CCGCCGGACGCAATTCGGAGTCTTCGGGACGGAATCCGGACTCACCC
>Btab-B-G1545-Map20|NW_017547112.1|6084789|6085536|759|0.0|1
00|95.125|CCATGGCCGGATTTACCTACTTGCCGCCCATATGCCGCCTGTATTTTGCC
GCCCTCTTCTCAGTTCTCATATTAATTTTGAAACATCAATAAAAACCATCAAGTGAACGT
GCCGGAGGGAGAAGGGTGTATAAGACGCGTTTACTCGTGTTGGACACATTTTTTGCGTAA
GCCCTGTCAACACTGCTAGCAAAAGTTCACGGAACTTCGCGCGAAAGTTCAGTTCCGTAC
ACCTGTCTCTGTGGGGACAAGGCCTTTCATTTGTAAGAAATGAACTAAAAAATTCAGAAA
GAACAAACATAAATGTGGTTCAATAATTTTAACTTCCGCCGCCGCACCGCGCTGACCACA
CTGTGTTTGGCGCAATGCGTGAAGTATTCATGCAGTCTCGTAGGCGCTATTACGTGTTAC
ATGCCGACCGCCGCGTCGAGGGCCTCTCCTTTTCATCTCATGTCCTCATCGTCATCATTT
CTCTTTGCGCCGCGCCGCTCCAGGTCAAATTACATGTTTGGTTTCTCTCTTAACTAAACT
AATTAAAGGTGCAGTCTTTTGTATCATCGAAATATGACAAAATTAGAAATTAATGAACTC
TCAGGAAATGAGAGATTTTGTCACCTTTTTTTGTTTGTAATTGTTTTCTGAATCCGATTT
TTTTGTACCTGCATTTAAAAAAATTGCAAAATTTGCCGACCCCTAATTTTGCCGCCATGG
GCCGCGGCCCATGTGGCCACCCCCTTAATCCGGCCCTG
>Btab-B-G1558-Map3|NW_017548954.1|188541|189142|605|0.0|100|
97.355|CTGCCGCTCTCCGTGCTGCTACTGGCTGTCTCGTCATTTTGGGACGTCACGCG
TAAGTTTTTCACGAGCAGCGGTTTGCGGATCTTCACTAGAGCAGGTCTCTGGAATTTTGC
CGGAATAAGTTAGCGGAACTTTTCCGGAGCATGTTTTGAAAAATTTCGTCCTAATTTTCT
ACGAATAACGTTGAAAGATGAAAGACGAAATGGTCAATGGCGCTTCCTCTGCAGTCAGTA
GCAATTCTCACTATAAATCCATTTTTAATGCATACATTTGGCCCAAATTTAAAACATAGG
TACTGGTATTTAATGCAGATATGACAGGATATAATGGATATTTTAAAATGAAAAAAAGGT
ACTTGAACTTCAAAAATACAAATTTACATAAGAACACAGTTTATAGATTGAATTTGTGAG
CAAAAAAATAAAATTTAAAATAAGGCCAAAAAATTTTCTCGGGATAAATGAACAATTATT
ATCGTATGCAATTTTTTATTTTATACCTTGAAAGCAGCATAATAGCCGCCGATTTAAAGA
TCCGCGGTGGTTTCATGGGTGTGCTTGGCAATTCAACGATTAACCGCCAGGCACAATGCA
CCTTAAACG
>Btab-B-G1562-Map20|NW_017551372.1|2015532|2014701|871|0.0|9
9|92.423|CAGGGCCGGATTTATTCACTTGCCGCCCATGGGCCGCCTGTATTTTGCCGC
TCCCTTCTCATCCGTTTTGAAACATCAATAAAAACCATCAAGTAAACGTGCCGGAGGGAG
AGAGGCGTATAAGACGCGTTTACTCGTGTTGGTCACATTTCTTGTGAAAGCCCTGTCAAC
TTTACTGGCAAAAGTTCACGGAACTTGGCGCGAAAGTTAAGTTCCGTAAACCTATCTCTG
TATGGACAAGGCCCTCCATTTATAAGAAATGAACAAAAAAATTATGAAATAACAAACATA
AATGTGGTTTAATAATTTTAACTTCCGCCGCCGCGCCGCGCTGACCGCACTGTGTTTGAC
GCAATGCGTGAAGTATTCATGCAGTCTTGTAGGCGCTATGCGTTTCACGCTGCCCGCTGC
TGACCGCAGCGACCGCACTGTCTTTGGCGCAATGCGTGAAGTATTCATGCAGACTTGTAG
GCGCTAATATGTGCTACATGCCGACCGCCGCGCTGCGCCGAGGGTTTCTCCTTTTCATCT
CACGTTCTCGTCATCATTGCTCTCTTCGCCGCGCCGTTCCAGGCCAAATTCCGTGTTCGG
TTTCTCTCTTAGTCTTAACTCGACTAATTAAAGGTGCTGTCTATTGTATCACAGATGGAC
GACAATATTAGAGGTATACTCTCAGGAAATGAGAGATTTTGTCACCTTTTCTCCTTCGTA
ATTTTTTTGTCTGAATCTGATTTTTTTATGGCTACATTTAAAAAAATTGCAAAATTTGCC
GCCCCCTAAATTTGCCGCCAAGGGCCGCGGTCCATGTGGCCACCCCCTTGATCCGGCCCT
G
>Btab-B-G1563-Map3|NW_017551820.1|1275300|1275987|688|0.0|10
0|99.419|TCAAATGATCTTTTCTCGAAAAATACGCAAAAAATCCTGAGGTACAACATT
TTCTTATTCCGCAAGTTTTTTACTTTGATAGTGCCAAAGGGTTTTCCTATGTAGGTGCTG
CTATCTTCATTATTTAAAGTTAAGTGTCTTTTACCGATTTTTGTCCGTCTCGTCCATAAG
GATGCCGCTCTATGAGACGCGTCGGGCGAGGGTAACCAGCGCTACACGCGCATTGGCGCC
TACAAACCTAACAGGGATACTTCACACATTACGCAATGCGTGAAGTATCCCGTTAGGTTT
GTAGGCGCCAGTGCGCGTACCGCTCCGCTCTGTGTTTGGCTCTAATATTTAAACTCGCGG
AGTCACCGTTTTTCAGCTCATGATTTTGGGTGTTTCACGTTGCTTTTACATTGTTAACAT
AGGGCAAATTCGAGGTTGCCAACTTCAAATGATCTTTTCTCGAAAAATACGCAAAAAATC
CTGAGGTACAACTTCTTATTCCGCAAGTTTTTTACTTTGATAGTGCCAAAGGGTTTTCCT
ATGTAGGTGCTGCTATCTTCATTATTTAAAGGTAAGTGTCTTTTACCGATTTTTGTCCGC
CTCGTCCATAAGGATGCCGCTCTATGAGACGCGTCGGGCGAGGGTAACCAACGCTACACG
CGCATTGGCGCCTACAAACCTAACAGGGATACTTCAC
>Btab-B-G1564-Map4|NW_017547114.1|4264513|4265164|652|0.0|10
0|96.319|AGAGTCCCTTTATACTGAGAGTTAAGACAATGCGAATCCATTTCTGATTGG
TTCCCGTATTTCAGGCTTCCACAGTGTCACAAACGGGAATAAAGATTACATTTTCACCAA
TTGCAAAGATTTTAAACTGGAATGGACCGGGGAATGGAGATGTTGCATGTGTGAGGGATT
TGCGTTTTGACCATTGATTCTCGTGTAAAAGTTCGCGAAAAACACGATGGTGCCACTGGT
TTCCTCTGAAATCATCTCCCAAGCTCAAAAAAAGCTCTCAAAGTGAGGCCAGAATGGAGG
GGATATCCCACCCTACCCTGAGAGTCCACCTCTACATCAAAACAAACTCTCCATGCAAAG
ATAGGGAGCAAATACATTGACAGGGCTGCCACTTCATTTGGGGACTCCAAAACTGAAAAC
ACGGCATGACTGCTAATGTATTTGCTCCCTATCTTCGCATGGAGAGTTTGTCTTGATGTA
GAGGTGGACTCTCAGGGCAGGGTGGGATATCCTCTCCATTTTGGCCTCACTTTGAGAGCT
TTTTTTGAGCTTGGGAGATGATTTCAGAGGAAACCAGTGGCACCATCGTGTTTCTCGCGA
ACTTTTACGTAAGAATCATTGGTCAAATCGCAAATCCCTCACACATGCAACATCTCCATT
G
>Btab-B-G158-Map20|NW_017547281.1|1025010|1025656|654|0.0|99
|97.401|CATTTTTGCCAAATTTGGTAACTTTCCGGTCCGAATTTAATGGCGCAAAGTT
GAAATTCGGATTCAGCGTCAAAAATTACATAGGAATCGATGAAAACATTGCTACCCGGGA
TTTTTGCAAAAACCGCAAAAAAACGCGACTTTCGTTCATTTTTCGAAGTTCGGTGCCCGT
CAGCGCGCTTAGTTTTGCCTTGAGCAAAAATGTGTATAGAAACTTTTTTATGGGAAATTT
AACGAACTTTTTTTTAAAACGACCAAATTGTCGTTAGATCAAATTTGGACGAGTCACAGG
CCATAACCCGCAAAAAACCAAATATTCGCTCATTTTTCAAAGTTTGGAGCCCGGCAGCGC
GCTTGATTTTGCCCTGAGCAAAAAAGTGTATAGGAACTGTTTTATAGGAAATTTAACGAG
CTTTATTTCTGAAAATAACTAATTTTATCGTCAGATCAATTTTTGGCAAGTTACAGGCCA
TAATCCGGAAAAAAGGCCGATTTTAGGCCATTTTTGCCAAATTTGGCAACTTTCCGATCC
GAATTTAATGGCGCAAAGTTGAAATTCGGATTCAGCGTCAAAAATTACATAGGAATCGAT
GAAAACATTGCTACCCGGGATTTTTGCAGGCTCTTTTCCTTGTTTGCCTGGACTA
>Btab-B-G1584-Map6|NW_017548025.1|56121|56729|615|0.0|100|95
.935|ATACTTTTCTTTTTGATTTTTACGAAGATTCTGAATAAAAAATGCAAAAGTTCAA
TGAAGAAGGAGGACGTTATGTGCTCCTTCAAGGACTTTCCATTCACGAATGTAGCTTTTG
TTGCAAAGAGCGAACCGCTTGGGCTCCTACAAAACTACAAGAGGTTCACATACACACATG
CAGTGAATGTTGTATCACTCGTTTATGAAGGGGCCCACATTCGATTTTCAGTAAAGTATA
ATTTTTGCTTTTCTTTTAAGAGTAATAAGAAAATTTGGTTCAACAAGTTTAAGACTTTGG
CCGGATTCTTTACCCCTTAGAATCTGAAAGTTTTTTGGGTTTTTTTGTAGTTTTTATATC
AGGTCGTTTTTGGAATGATGCGAAAAAATCAGAAGTAAGTAAATGAATATGGAGAAATCG
AAAATAATTTTTTGAATGAGCTTTCGCCAACTTCTTGATTTGATCAATTAATATTCAGGT
AAAAGTGGGTAATTCAGTTTGAGCCCAATAAAACTTCATGTTTTGGCTGGATGCCCGGTG
TCATCGCTTGACATTTGAAATCATGGCTCAAAAGAGCCTTGTATATTTATATTCCTACCA
AATGGAACTACATA
>Btab-B-G16-Map20|NW_017547115.1|3718007|3719950|1952|0.0|88
|96.465|AAAGAGGTGTGTGAAAAAACGGCCAAAAATGCCTCAAGGCATTTTCGAATTT
TGATCACTTGGGGGTGATACAGTAGCTTCTGAGACGCCCAAAACGGGTCGCCGTTTTGCT
TAGAAGCGCCGGGTTGCGACGTTGCCATTTTTTAAAGTGGAAACCTTTAACAATTCATAT
CTCCGCCGCATCTCAACCGATTTCAATGAACTTTTTTTTAAAATGTTCCTCTTAAATAGA
GCTTTCTAGTGATGTATTGTTTTCTGGGGTTTATTTGGCTTTAAGTGGCACTTACGCGGT
TTTAGCAGTTTTTGATAGACACAAAAATTTAGTTTTTATTTTCCCACGATCGTGGAATCG
ACGGAATCTAAACAAAAACCAGTCTAAATGAAAGTTCAGATGCTCACCTTTCTAACGAGC
ACAAGATCATCCCGGGGAAACGTTTAGTTTCCGAGATATGACCGCTCAAAGTTGGTCACA
TGCGCTTTTGCGCAATGTGAATGCGTCTTATCACTGAGTCATTCGCGAACTAGGGGTCCC
TAATGTTCAATTTACGTTAAAATAATTACACAGAACAGTAAGGTGTACAACACGAGCCGT
ATTTTCACCTTCGGCTGCCGATGTGCGACGTTGCCATTTTTTGAAGTGAAAACTCTTAAA
AATGCATAACTCCGCTGCACTTCAACCGATTTCAATGAACTTTTTTTTTACATTTTCCTC
TTAAATAGAGCTTTCTAATGGCATTTAGGTTTCTGGATTTTATTTAACTTGGGGAGGCAC
TTAGGTCGTTTATATGATTCTTTGCAGAGATTTTTCATACAAAAAATAGTGTTTTTTCTT
TCTTTTTTTCTTTTTTTTCGGAAGGGGGTCTGTATTTCCCCCGATTCTTTTTAACATTCA
AACTAGATCGGAAAATCACCATCGCTTAAAGTACAATGCAAAAATCTTGGTAAATTAGCA
ACACCACCTTCTCTTGTACAATGAGAGCGTCGCTTTCAATATTTGTACACGTTAGAATAG
TGATTAAAAGAATCCCTTTTTTAAAAGTTCTTTCTTTTAAATTTTGCCATTTCAAACCCT
CCCACAACCCGCGGGAAAAAAAAGAAAAAAAGAAAGAAAAAAAATAGCAACACTATTTTT
TGTATGAAAAATCTCTGCAAAGAATCATATAAACGACCTAAGTGCCTCCCCAAGTTAAAT
AAAATCCAGAAACCTAAATGCCATTAGATAGCTCTATTTAAGAGGAAAATTTTAAAAAAA
AGTTCATTGAAATCGGTTGAAATGCAGCGGAGTTATGCATTTTTAAGAGTTTTCACTTCA
AAAAATGGCAACGTCGCACATCGGCAGCCGAAGGTGAAAATACGGCTCGTGTTGTACACC
TTACTGTTCTGTGTAATTATTTTAACGTAAATTGAACATTAGGGACCCCTAGTTCGCGAA
TGACTCAGTGATAAGACGCATTCACATTGCGCAAAAGCGCATGTGACCAACTTTGAGCGG
TCATATCTCGGAAACTAAACGTTTTCCCGGGATGATCTTGTGCTCGTTAGAAAGGTGAGC
ATCTGAACTTTCATTTAGACTGGTTTTTGTTTAGATTCCGTCGATTCCACGATCGTGGGA
AAATAAAAACTAAATTTTTGTGTCTATCAAAAACTGCTAAAACCGCGTAAGTGCCACTTA
AAGCCAAATAAACCCCAGAAAACAATACATCACTAGAAAGCTCTATTTAAGAGGAACATT
TTAAAAAAAAGTTCATTGAAATCGGTTGAGATGCGGCGGAGATATGAATTGTTAAAGGTT
TCCACTTTAAAAAATGGCAACGTCGCAACCCGGCGCTTCTAAGCAAAACGGCGACCCGTT
TTGGGCGTCTCGGAAGCTACTGTATCACCCCAAGTGATCAAAATTCGAAAATGCCTTGAG
GCATTTTTGGCCGTTTTTTCACACACCTCTTT
>Btab-B-G1614-Map20|NW_017549609.1|184404|185271|895|0.0|99|
95.978|AAGCATGGACCAAGAGAATAAATAAGGACTCCCAACTCCCTATGCTAACCTGT
GTTAAAAACCGTTAACGCGCGCTCGCAGCGAACCTGGCAGAGGGTGCGGTGAACTAACGC
CACAGCGGTCCACGATCGTACCTCTATAGTATGTTATTCCATGCAATGTTCTTTGTTTAT
CTATGATTTATTTATTTGTGTAGAAACTTTAATACATTTTACTTTCGCAAACTAATGAAA
TTGTATAGATACATACCTTCTGCAGAGGTCAATGCGAAAGACTTTGATTTGAAGTATCTT
ATCAAAACACGAGCAAAGATGATTCAGTCAACTTCTGACGCAGAATCAAAGAGACTTGCT
AATAATCAAATTAAAGGTAATGCTTGAAGTCAAGTATCTTTGATTTTGTGACACTCAGTT
GATTTTTATCAGTACAACACTATTTCTCACAAAAAAGATTTCACTTAACAGAGAGGCGCC
TTCGGCTAAAAGTACAATCCTGATTCCTGCTGCAAGTGCTGCACACTACATACACACTTC
CTTTGGCTTTCTCAACAGCAGTTGCTGCTGAGTAAAACGGTTAGAAATAACACTTCACAT
TAATACCAGTTTATGTACACGAAGACTGACGAAGATTGAAATGAAAATGGGAAACTTTTC
ACACTAAACTCTTCAAAACTGCAGGGCGACCACGAGGATACGAGGATCTAGAAACTTCTA
TGAGCACTACTGAGTGATAAGCCTAAATAGGTGGTGCATGGAAATATAAACAGGAAGACC
CAATCATCGGTTTAGTTCACTACACCCTCTGCCAGGGAGCGCTGATGTCAGCGCTAACCG
GAGTTGGGGGTCCTTATTTATTCTCTTGGTCCATG
>Btab-B-G1619-Map3|NW_017566536.1|1957683|1957104|581|0.0|10
0|98.451|TACGAGGTATAATCCATTAGAAACCGAACTTTCGCTATTGTGGGCCAACGG
ATGATCGGATCGACGTTTTTTCGGGTTTATCTGATTGCTGATAAAGTGACAAACACGCTG
GTTTTTACGGATTTCTATTATCTTAACTAGTTCGAATTTTACAGCCGTTTGATTCAGGTA
TGTTCAAGTGCGTGTTGCGATTTTGAGAAATGCGTGAGCTCTCAGAACAACTGTGTAACA
TTAAATTTTGTTCTAAGTTGGGCAAAACGTTTTCCGAAACTTTTGCAATGTTAACGAGAG
TTTATGGTGATAAGTGTTTAAGTCGGACTCAGTGTTACGAATGGTTTAAGAGATTTTAAA
ACGGTCAGGAATCGGTGGAAGATGAGGTTCATGGAGTCAAGCCCAGGACGTCAACTGACG
AGTTTCACGTGAATCAAGTTCGCGAAAAAGTGCAAACCGACGGCCGTTTAACCATTCGTG
AGCTTTCGGAGGAACTGAATATTTCTTTTGGGTCCGTTCAGAGAATTTTAACCCAAAATT
TGAACATGCGTAGAGTTTCCCGTTTTCCGAGTTTGCAGAAACTCTACGC
>Btab-B-G1623-Map4|NW_017553272.1|161927|161180|753|0.0|100|
97.078|AAAATCAGCAGCATGGATTATGGTACTGCAGCTAGTGAGAATAGCCGAGGCTA
TTTCGGAGTGATGTTGACCGTTCGTTACTGAATTTTTCGTTCCTTTACGCCTGTAATTTG
TTTTGTAAATTGCATCTCATCAGTGGCGTTGCTTGTCGTGCGATTTATTGATCGATCCAC
TCAAATTAATGGGAAACCTACGGTCGTGGTATCGATCATTTCCCACCGCTTCAAATGGCT
TAGCCATTGACGCACTGCGATTTACGCCGCACAGTGGTATGAGCAAACAGTAAAAGTCGG
ACCTGAAGGTGTTGATTGATTTCAAATTTTGGTACATGTTTATTCAAAGAGACCAATCAG
ACAGGCTGTCGCTGAACGGGAATTTTATGAAAGAACCAATGTAGCCGCTCTTAAACTTTC
TCGTTACTAGTTTCAATCTTATAAGTTTCCGAAGTTATTAGTTTGTGTTCGACCTCTCCT
GCTGGCCCGAACCAGTGTGCGCCGCGTTTGTGCAGCACGGCATTTAAAAAATGGAGTGTA
TACAATGATTAAAAGTTGAACTTTCTGAATGTTGAGAAGCTTGCAAGGAAGCCACCTAGG
TATTAAGAGGTCTCCTCCTTGGTAATGTGGGCGTAAGTTCTTTCGTATATTTTATAAAGT
ATAAGAATGAGACAAATTAGTTCTATGTGTAATTCTACTTTACAGTTGGGGTGTTTAATG
CCGAATTATCGGTCTTTTACGTAAATATATTTACT
>Btab-B-G1630-Map20|NW_017549609.1|5069387|5070382|1015|0.0|
99|96.059|TATACATAGGCTGTCCCAAAACAACTGGCACTAAGGCTGTCATTCGGAAA
CTACAATAGATATCGACATGCGGTTTGCGGGAGGTGATAGCTCATACTCTTAGCTCTTAA
ACGAGCCTAAGTTGAGCTAGTTTGGTTAAAAACTCAACGAGTTACATCAATTTTCCCGAG
ACGTGTAAGAAATACCCCTACGGAATTTTTCGGTAATTTTTCATTCCGTTAACTTTGCCT
CCGCAAGATGTGCAATTGGTTCAGTCGTTATGAATGAAGTTTCCACTTGTCTGGATGTAA
GTTTGACTTGTCAGCAAGTGTTTCCATCACAGCCGAGAAGTTTTTTTCTGTTTGCAAAGT
CAGTTTAGTGAAATTGTCCGGCCTGGTAACGCGTATTTTTGTGTTTCGTCATGAGTTCAC
CCACGGAGTTGAAGCAAGAGCAACGATATGCAATTCCATATTGCGTTCGTCGTGAATTAT
CTGCTTCTGAAACTGTGAATGAAATGACAGTGGCTCAGAAGTGTTTTAGAAGCAGATAAT
TCACGACGAACGCAATATGGAATTGCATATCGTTGCTCTTGCTTCAACTCCGTGGGTGAA
CTCATGACGAAACACAAAAATACGCGTTACCAGGCCGGACAATTTCACTAAACTGACTTT
GCAAACAGAAAAAAACTTCTCGGCTGTGATGGAAACACTTGCTGACAAGTCAAACTTACA
TCCAGACAAGTGGAAACTTCATTCATAACGACTGAACCAATTGCACAGCTTGCGGAGGCA
AAGTTAACGGAATGAAAAATTACCGAAAAATTCCGTAGGGGTATTTCTTACACGTCTCGG
GAAAATTGATGTAACTCGTTGAGTTTTTAACCAAACTAGCTCAACTTAGGCTCGTTTAAG
AGCTAAGAGTATGAGCTATCACCTCCCGCAAACCGCATGTCGATATCTATTGTAGTTTCC
GAATGACAGCATTAGTGCCAGTTGTTTTGGGACAGCCTATGTATAT
>Btab-B-G1651-Map20|NW_017547107.1|1147364|1147998|643|0.0|9
9|96.267|TACAGTGGACTCTCGATAATTCGAAATTGAAGGGAATCGGCTTTTTATTCG
AATTAGCGAGGTTTCGAAATAAAGAGAGTTCGAATTATAGAGATTCCGTGTGGAAAAATT
TCGAATTAGAGAGGTTCGAATATAGAGGGGCAAACAGACGAATTTACGCCTAAAATAACC
AAAAATATCAGTTTATTTCTTTACGGAAGTAAAAATTACTTTTAAGTTATTATTAATTAT
TAATTATTTATATTTAATCAGCTGCTTACTAATCAGCTGATCAAGCTTTTCGCGGGGAGA
CTCACGGGACTTGTTTACATGTTGACAATCCTATCAGCTCTTTCAGACACCCAGGTACAT
GAGCAGTTGACTTCGAATTGTAGAGGGAATGTACCGTCTTATTTCGAATTATAGAGGGAG
AACCATATTTACTTCCAACACTTCGAATTACAGAGAGAATTCTCGTCGCAATTTCGAATT
ATAGAGGGCCGCACCAGCTTAAAAATTTCGAAATAACGAGGGGAGAAAAATACATTGATT
TTCTTCGAATTATCGAGAGATTTCCAAGGGAAACAAACTTTCCTTCGAATTAACGAGGTT
TTCGAATTATCGAGGTTCGAATTATCGAGAGTCCACTGTATTTC
>Btab-B-G1658-Map3|NW_017547320.1|432093|431474|620|0.0|100|
98.871|AATGGGCCTGTTGCAAACTTTTGCTAGAGCAAAAATAAGAGTTGTTTCCTATA
GATAATGCCTCAAAAATCACGATGAGCGCATCGGCAAAGTCTGAAATGCACTCATAACTT
CACAATCTGCGTAAGAAATTTGCGGTTTTTTGAGCTTCCCGCTTCAAAAACGATACTACG
GCACAGGTGAACATTTTGTTAGAAGAGTCGCTCCATCGTCGGCAATATTCATCATGGCCG
ACGCTTGCGCAGTTCCGCGCGTAATTCGAGGAGAGTTCAAGGTCAATTAAGGCGGGCGAG
GAAAATATGAACGTAAACACGCCGATTGTTATCTGGTCTAATCCTGTTCAGGTGTTATCT
CGTCCCATCACAGGTGTTTTGGCGGATTGGCGTCGGCCATGATGAGTATTGCCGACGATG
GAGCGACTCCTCTAACAAAATGTTCACCTGTGCCGTAGTATCGTTTTTGAAGCGGGAAGC
TCAAAAAACCGCAAATTTCTTACGCAGATTGTGAAGTTATGAGTGCATTTCAGACTTTGC
CGATGCGCTCATCGTGATTTTTGAGGCATTATCTATAAGAAACAACTCTTATTTTTGATC
TAGCAAAAGTTTGCAACAGGCCCATTA
>Btab-B-G1674-Map3|NW_017566832.1|4782938|4782260|684|0.0|10
0|96.345|AATTTTGAGGTTAGACGATGGAGCTCTTAGACCCAAAGACATAAAGACGGA
GGGCTAAAAGGAAAAAATGAAGCTTCTTTTCAACCACCTCTACTATTGGCTAGAGGATTG
GCGGCGAAATCGGGACAAGTTTGAATTCAAATATAGGGCGGGAACTGAATAAAATAATTG
CGGAAACAAAGTATTTTAGGTTGATTTTTGCCCAAATTCAGGTACAAACTCATATTTTTT
TAACTCTAGGTTAGTTTCCGTCCGTCGTCGACCGATTAATTTCATTTGGGAGTAACGTTG
ATCTAGAACTGTAACGACCTGTTTGAACCTGCAGAACCACCATGAGCAGAAGAAAAACTA
ACTTTATCTGAGATTACTGCCTGTTACCGAGCAAAAGTAGGTGTATTATGTTAGGACGCA
GACCGAACTTTCTTAGTATATTCGTTTTAGGAATTTAAAATACGTTTCGAAGAAGAAATA
TGCAAAAATCAAGAGGACAAGTTCAAATCAAATTTCCGTTTGCCGCCATGGATTCCCGCG
CTCATTTACACACTCACACAAGCGCGCAGCGCCGAACCTAGCTTCACTTTTTCCCCGTGC
TTTTAGATACGAGCGCTCCGTCTTTATGTCTTTGCTTAGACCCCAAAAAGGCAGCCAACC
TATGAATTCAAATTATCCAGAGTGATTT
>Btab-B-G1681-Map3|NW_017562413.1|12998|13570|573|0.0|100|10
0.000|CACAGTGTCTGGAACGCCGAAAAGAGAAAATAGATGACCTAGCTTTTCACAAGT
GATGGATGATGTCATGGATGATGTGACGAGCGATTGAGTCCATTTTGAGAAGGCATCTAC
TATTACAAGTAGGTATTTGTTGTGCACTGGGCCAGCGTAGTCGATATGAATCCTAGAGCA
GGCTTCTTTAGGACGTTCCCAATGATGGCTGTTGTTTTTGGGCGGTGATTTTGCATGGCT
TAAGCAAGTGAGGCAGCTTTTTGCTAATTCTTCAATGTCGCGATCAATGTTCGGCCAGTA
AATAAGAGATCGGGCGATGCTTTTCATCTTGGTGATGCCAATGTGGCCCAGGTGAAGTTC
TTTCAGAAATTTTTGCGAAGGGAGTTTGGAATTACCACTCTATGACCAAGCATTAAACAA
CTATTTGAGATTGAGTAGTTAAGTTCTCGGCCTTTGAACCCAAGGTGAAGTAGGTTATCA
TTCGACTGGATGGCTGGAACGAGAGGTGATAATTCTTGATCCTTGCTTGTTTCTAGAGCG
ATGGATTCTGGAGTTAGAGGCAATAAGTCGACTTGATGG
>Btab-B-G1684-Map20|NW_017547181.1|2003904|2003337|576|0.0|9
9|97.049|GTACTTGCATAGGCGGTTCTACGGGGGTGCCAGTGGGTGCCGGGCACCCCC
AAGCAAAAATTCAGTACGGTTACTGGAACCGTGAAAGAGGCTTTTGGGCAAGTAAACACG
TCAAGAAAAAATCGTATTATGAAGCGCAAAAAATTGGCAATATTTTTATTTCATGAATTT
TTTAATCTGAAAATTGATCTAAAAAAGACCAAATTACTGCTTTTAAAGATTCTGTATTCG
CTCATACTGAAAAAAATCCCAGCAATTAATTGAAAATGTTTTAAACAGAATTAATATTGA
TAGCCGTGTTTTACAAAGATTCTACTGGTTTTTTTTTTATGGTAAGAATGTAGTTTTGGT
GGAAAGTTTTGCTAAAAATTTTCTACGTTGAATTAATAAGTATTTAAGTAGAAAGGAAGG
AGAGAAAAAGAGAAAGGAGGGTATAGGAATGGGATAAAACTTGAGGGCCGAAAATTAGGC
CTCCCCTGAGCGACCGTCCCCTTTGGGGCCGGTCTCCAACATTTTCCACCTCTGGGCACC
CCCAAACATGAAGGTCTAGAACCGCCTATGTGTACTT
>Btab-B-G1685-Map15|NW_017549038.1|8464706|8464150|562|0.0|9
9|97.153|GCATAGGCGGTTCTAGACCTTCATGCTTGGGGGTGCCTAGAGGTAGAAAAT
GTCGTAGACCGGCCCCGGAAGGGAACGGTCGCTCAAGGGAGGCCTAAGTTTCGGCCCTCA
AGTTTCATCCCTTTCCTACCCTCCTTTCTCTTTTTCTCTCCTTCCTTTCTACTTAAATAC
CTCTAAATTCAATGTAGAAAATTTTTAGCAAAACTTTCCATCAAAACTACAACCTCACCA
TAAAAAAAACAGTAGAATCTTTGTAAAACACGGCTATCAATATTAATTTTTCAAGTCATA
TCAACCTTATGATTTACCAGAAGTCAACTTTCGACGAGATCCCCCCTCCTCCCATCACCC
CTCGCCCATAATCATTGAATACTGGACACCTGCAGATTTCAAAAATTCATGAAATAAAAA
TATTGCCAATTTTTTGCGCTTCATAATACGATTTTTTCTCGACGTTTTTACTTGCCCAAA
AGCCTCTTTCACGGTTCCGGTAACCGTACTTAATTTTTGCTTGGAGGTGTCCGGCATCCA
CTGGCACCCCCGTAGAACCGCCTATG
>Btab-B-G1686-Map20|NW_017547203.1|1194366|1194988|649|0.0|9
6|93.837|TTAACCCTAGTCTGCCTGAGTAGGGTCAGATTGACCCCACAGTAGTTTCAA
CTCTTTGCCATTTCTCGTGGTATGCATGAAACTTTTTGTCCTTCACAAATAGCTCTACAA
AAACATCTAGGAACACGATTTTGAAGAGAGAAAAAAAAAAAAAAAAAAAAAAAAAAAAAA
AATGTGCATGAGAGATCAAAAAATTCACGAGTACCCCTAGAAAGCCTGAGCGGGGTCAGA
TATCCTCATAACATATATTTTACCATTTAACATCACAAAAGCTTACTTTGAAGGTGTATT
CATTTTTCTCTTTTAAATTTTTTTTCAGAAACTTATGAAACAAGCAAAATTTTTCAGATT
TTTTTTCGTTTTCAGTATTTAGTAGCCCTATGATTTTTTTCCCCATGCTGAGAACAACAT
GGCAACATGTGTATGATAAAATGGTTGCATACCCTGCGCCGTGTTTTTTAAAACTTAGAT
ATGCTTTATGGTTAAGGTCTGTAAGGTTAGTGCACTGATATTAACTAAAAACATGGAAAA
AACATAGCTAACTAATTGATTTTCAGCTGGGGTCAAATTGACCCCGCTCAGGCTTTCTCG
TTGGTTCAGAGGCTCAGGCAGACTAGGGTTAA
>Btab-B-G1688-Map3|NW_017549609.1|4461778|4461076|704|0.0|99
|95.028|AAAGGAGGGGTTGCGATTTGGGCCGAAATGGGCCCCTCCACGGAATTGAATA
ATTTTTGGATATTTGGCAGTTGACGGTGCATATATGGCGGAAATAATCGAGTTTTGCCGA
TACTCACGTTTTTTGGCTGCAAAACAGGGGCCTAAACATGGCTGCGAAGGCAAAAATAGC
TGAAATTTCGCATTTTTCGCAGTTCTACCTCAGATTTTGACCTGGGCTCAGAGGCGACGG
GTGATGAGCTTGGAATATGATGTCTGGGACACCTAGACACATGACGTACTTGAATATGAT
CAACCGTTGCCTTTGGGCCCAACTTCAAAATCGAACTTTTCCAACTTTCCAACGAAGCAA
CTTTCTCTGATTTCCTGAGGCCATGATAGGCATTGTAGAGTTACATTTGGTGAAAGCTGC
ATTCAGTCAAAAAGAACCTATCTTGAAGTTCCTATCATCAGATATCACTCACCTGTGATA
GTCATCAAATACAAACCTGTATGCTGTTTAATTACAGTGAGCTTTTCATAAAGGTAACAT
TACCAAGCACTGAAGAGCTCAAGCAAGCGATCAAAGAATCTGGAGTTGACAAGTTAACCT
GTACGTGAAATAGTACAAAACTCAGTTTTCACAGTCATTCAAGCGACTTGTGACAGACAA
TATAGCAAGAAGATATGAATCCATTCTCTGTATTCGAAGGCAAGTTCTGGG
>Btab-B-G1689-Map3|NW_017547214.1|19532|20257|728|0.0|100|96
.841|AGTTCCTCCGCCGTCCTGAGTAAAAACGCCGTATCAGCAAGCATTCGAATGTTGC
CGCATTTTTATTTATTTTTGAAGAAATGTATGAATATTACTCCTTGAAGTTTTCAGACTT
TTTAGAAGGGATAACGTACAAAATTCTCTGAAAAATCGGAGGAGAAATATTCACAAATTT
TCCTGAAATTCGTGATTTGTCGAAGGAAATTTGGCAACGCTTGATGATTTATACAGCGTT
CTTACATAGCATGGCAATCCTGTCATACGTTATGGTTTCCTTGAAACACTAATTCATCGA
AAACTTCCTTAATTTTTCCTCTTCGATGGCAGAACATTCTATTAAAATCACAAGCTATAA
TGTTGGCTTGTTTCTCCTCGAAAAAATATAATAGAAGCAGACATTTTGAAGCTCTGCAAT
GGAGATACGTCGTTTCGCACAAAATGTTTTCTCACTCATGAAAAATCTTGTCTATGGTGA
TATCTTCTTCCGATGGACTCATGACGATTTCAAATAAAGGAAGCTTGTTTCTTCTAGGGG
AAATATTAAAATACCAAACCACGTATCTCTGTTCGCGACGATGCGGACTTCCTGTCAACC
CTTATTTTTTAAATGGATAACCAAGTGCTTATCGTCAATTCTTAAAAACCTCCGTGATTT
TTCTTCTCTGTGCTAAGTAAATCCTAACAAAAACTTGAAGGATTGATGTTGATTTGCTCT
CCTTCAAAAAA
>Btab-B-G1691-Map20|NW_017558158.1|384687|385548|868|0.0|99|
97.005|TAGGGCTGTGTGAATAGTGAATTTTCCGAACGAAGCGAATAGCGAATAATTTC
GGCAACTATTCGCGAATAGCAAAGCGAATAACGAATAATTTAAGTCAATTATTCACAGCT
ACGAATAGTAAAACGAATAAGTGGGAATGACTTTTTTAAGTGTGAAAATCGCGAATATTA
CAAAAGTCGACAAAAAAAATGTGACTAATTTTTAAGAATTTTCCATTTGCTCCTACGCCT
GCATAGAAAACAATGAAATGCTATGATAGTAGCCTAGGCTGTTAAGAATTTGTTCGAAGA
TCCCTGGATGCTGGCTTGACTGCCTCTGCAGTTACGTATGCATTTCCAGGATACGAAGGT
AACTGCACGGGCAGTCAAGCTAGTATCGAAGGGTCACTAGACACATTTTAGTATTTTATT
TTTTTCGCTGTAAATAAAAATGTGTTTATGAACTTTTTTTTTCAATTTCAGAAATTTCTG
TGTCTTTCAATCCTTAATTTGGGCTCTTTGCTTATTCCCCCAATCGCAATCGCGCTCGCT
GTTCGTAAACTCGGCAAAGTCGGTAAAGATCAAAGGAGATCCGCCGTTCGCGATGTCTCG
GGTGGAAGTGGAAGCCTTACGCAGGTCCTCGCAACGTTTCACGATTACCACTCGGAAATT
CGTTATTTTTGATGGCGCGAATATTTGAAAATTCATTCCTCGTGACGGCGCGAATATTTG
AAAATGTCAGTTCAAAAATTCACTATTTGCGACGGCGCGATTATTCGCAATTTTGCGAAT
AGTGCGCGAGGCAGACGAAGCGAATATTCGCCGAATATTCGCTGCGCGAATAGTCGGAAT
TGCGAATATTCGCACAGCCCTAACTCAAT
>Btab-B-G1693-Map3|NW_017555337.1|842394|843389|996|0.0|100|
96.084|TCATAGAGTACAATAGAGTCGCAAAGTACTGGAGCACCGATGAAGCCAATCCA
CGAACAGGCGTTTCCAAGCCGCGTGTGCTCCGAAAAGTGTGAACCAAGTGTGAACCCAAC
GGCATTTTGTAACACGGCGGCTTATGGAGAGATCAAGAACTGCTTGTGTTTTTTCGACAC
TTTATAATTCAATCAGCAATAATTTTTGCAAATTTTGCCATTAAAAGGTAGTCAAAGCCC
TAATGAATCTATTGATGTATATTACTCCTGGATAATATTCATATTGGGATTTAATTTCTG
ACTTATACAAAGTGTGAACCAACCGGCATTTCTTATCACGGCGGCTTACGGGAAAAGCAA
GGACTACTTGTGTTTTTTCGACATTTTTTAATTCAATCGATATTAATTTGTGCAAATTTT
GCCATAATTAGATAGTCAAAGGCCATAATGAATCCATTGATGTATGTTACTCCGGGATAA
TATTCATATAGGAATTTAATTTCTGACTTATACAAAGTGTGAACCAACCGGCGTTTTTTA
ACACGGTGGCTAATGGTAGAGTCCCCTTATACCCAGAGATACGACAACTCACTTTTGGTT
GGGCCAGGGTTTGGCTGAAAGTGGCCTAAAAAAAAATCCAATTCTGATTGGTTCTCGCTC
ATGGAGGCCGAAACGAGTGCACCAAGATGGCGGTACCTCGTATGTGAACAAGAATAATGA
AAATATTACCTAATTGTGGTTTATCAAGAGTAAATTGTTATTTCCATCGGTCCAAAATGA
AAATAGATTAAGAAATTATTCACAAACCAATCTCATTTTATTTTTAATTGATCAGTTTGT
TGATGTTGTTGTTTTTGTGTGACAGACATCGCAGGATTCCTGATCCTTATCCCTCAATAT
CGTTCGTTTGGGTGCACTCGTTTCGGCTTCTATGGCCAGCCAAGGCCGGCTGCGAGTCAG
CTGATAATCGAGTTGTCGTATTTCTGGGTATAAAGGGACTCTA
>Btab-B-G1695-Map3|NW_017547115.1|3044489|3045275|788|0.0|10
0|96.701|AATTTCTGATTTTGTCGTCTTTCGGTGATACAAGAGACAACACCTTTAATT
AGTCGAGTTAAGAGAGAAACCAAACACGCAATTTGGCCTGGAACGGAGCGGTGCGGCGGT
CGGCATGAAACGCATAGCGCCTACAAGACTGCATGAATACTTCACGCATTGCGCCAAACA
GTGTGGTCAGCAGCGGTCGGCGTGAAACGCGTAGCGCCTACAAGACTGCATGAATACTTC
ACGCATTGCGCCAACACAGTGCGGTCGGGCAGCGGCGGAAATTAAAATTATTAACCACAT
TTGTGTTTGTTCTTTCTTAATTTTTTCGTTCATTTTTTATAAATGGAAGGCCTTGTCCAA
ACAGGGATGTATTTACGGAACTGAACTTTTGTTAGTGTTGACAGGGCTTTCACAAAAAAT
GTGCCCAACACGAGCAAACGCGTCTCATATACACCCCTCCTCCACCGGCACGTTCACTTG
ATGGTTTTTATAGATCGTATTCGACAGATCACACAGGTGAGATTATATTGATATCGATTG
GTTCAATATGTAACCACAGCCTCAAAAGTCAATTTAGAAATCTGAATAGTAGCGGGGTCT
TATGTGATCGAATTTTTATTCTCTCGAGTACCAAATGGCAATGAAAAGTGAAATTGTTAG
GAATTTTATCATTTTCAGCTTTTCCGAATTAAATCCTCAAATTTTCATTTGAGGTCATGT
TCCATTGTTTTGAACCAAACGATGAATCGAACCACTGTCGAATACGATCTATTGATGTTT
CAAAACGAATGAGAAG
>Btab-B-G1698-Map5|NW_017552810.1|655525|656191|669|0.0|100|
95.964|TAGAGTCCCTTTATACCCAGAGTTAAGACAACTCGATTATCAGCTGACTGACA
GCCGGCCTTGGCTGGCCATGGAGGCCGAAATGAGTGCACCTAAACGAACGATATTGAGGG
ATAAAGATCAGGAATCCTGCGATGTCTGTCACACAAAAACAAGAACATCAACAAATTGAT
CAATTAAAAAGAAAATGATATTGGTTTGTGAATAATTTCTTAATCTATTTTCATTTTGGA
CCGATGGCAATAACAATTTACTCTTGATAAACCACAATTAGGTAATATTTTCATTATTCT
TGTTCACATTCGAGGTACCGCCATCTTGGTGCACTCGTTTCGGCCTCCATGAGCGAGAAC
CAATCAGAACTGGATTTTTTTTAGGCCACTTTCAGCCCAACCCTGGCCCAACCAAAAGTG
AGTTGTCTCAACTCTGGGTATAAAGGGACTCTAATAAAGATTACATTTTCACCAATTGCA
AAGATTATATTCTGGAATGGACCAGGGAATTGCGGGTTCGGCAAGGAACAAACGGAATGA
GAGAAGGAACGGAGAAAGGAGTTTGAGAATGGGCCGATCAAAGATTACGAAAAACGTTCA
ATTTCTGTAATCTTTATTCCCGTTTGTGACTCCATGAGGGGTGTTGTCTTGACTCTCAGT
ATAAAGGGACTCTA
>Btab-B-G1700-Map3|NW_017558825.1|327|946|631|0.0|100|96.672
|AGCGTCCAGCCCACGCACAAACTGGGGCTCTCAAACTGGCACTAATTCTTCTATTTCTC
AGCCATTTCTGCACGGAATGCCTTGAAAATTTCAAGATCTGATCTGTGATGTATCCCAAA
CATCGGTTACCCTCAAAGATCGTCGGCCCGACGATCTTTGAAAGGCAACAGTCAACAGTT
CCATCGATGAGCCTCTTTGAGGCCCCTAGTTTGTAGGTGGGCTGGACTAGAGTACCTATA
TTGAGAGAGTATGGCCACTGGGGTTACCACCTCTGATTGGCTCAGCCATCTTAGGCTGAA
TGGAGCCCTTAGGACCCAAACATGGCGGACGCCATAAATTAATGTAATGCAAAATGACTC
AAAATGTAGTTTTCTTTGCTTATCATAACGAGAAATTTACTCAAATGCACTCTTGCGACT
TCTTTACATATTTTTAGACTAATCGTGTGCAATTTTTGAGAAAAATTATCTTAGATGTAG
TAAGGTTGGCAGCAAGTACGGTTGGTGATAACCGTCAAAAGTTGGCAATGACCCCCCTCC
CATCCACAAAAACCAAAACAATAAAGCACCGTCATTTTTGGGTCCTAAGCCTCTCCATGG
GGCCCAGTGGCCATACTCTCT
>Btab-B-G1702-Map4|NW_017547116.1|5791888|5792504|617|0.0|10
0|97.083|AATTTCTTTGTTAAAATTGGTAAGTGAGTGCTTTAGTCTCCTGACAACAGA
ATTGCGATCTCAAAATTGGAGAAAAATGACGAGTAGCTGAAAAACTGGAACCAATTGATG
CGATATATCGCATGCCGTTCTGACACAAAATATGGCGTCCATCGAATCACCTTAAGATGA
TTCGTCAAGCTCAAATGAATGAAGTGGTCAAAGTGGAGTGCGATATATCGCATCGATTAG
GTAAAAAATCTCGGCAAATTTTGAATTTTTAGCGAAAAAAAGGACGATAGCCCCTGCGCA
TGAGCCTAAAGAATCATTCTAAACCCAAAAATCAACAAAATTACGAGAAATGAAAGCAGA
ATAGTGTTTGGAAAAAAAACCTCTCATTCGATACAGAAATTGATGGCTGAATCGAATGCG
AGGTTTTTTTCCAAACACTATTCTGCTTTCATTTCTCGGAATTTTGTTAATTTTTGGGTT
TAGAATGATTCTTTAGGCTCGTGCGCAGGGGCTATCGTCCATTTTTTCGCTAAAAATTCA
ACATCGACCGAGATTTTTGACCTAATCGATGCGATATATCGCATGCCAGTTCGACCACGT
CACTTGAGCTTGACGAATCACCTTAA
>Btab-B-G1703-Map6|NW_017547107.1|8786341|8786955|620|0.0|10
0|97.742|TGAAAAAAAATTCTCGGCGTTTTTACCAAGGTCCGTTGGTACCTTTACCAT
CTCACTTTTTTTACCAATTATTGGTAATTTTACCAAGACAGACTGGTAAGCTTACCTAAA
AACCGGTATTTTTACTGTTTTTTTCAGGTGAGAATACCACTTTTATTGGTAATCAATTCC
CGGTAACTTTGCCATTTTATCTCGGTAATTCTACCACAGTCGATAAAAATTCTCGGCGTT
TTTACCAAGGTCCGTTGGTACCTTTACCATCTCACTTTTTTTACCAATTATTGGTAATTT
TACCAAGACAGACTGGTAAGCTTACCTAAAAACCGGTATTTTTACTGTTTTTTCAGGTGA
GAATACCACTTTTATTGGTAATCAACTCCCGGTAACTTTGCCATTTTATCTCGGTAATTC
TACCACAGTCGATAAAAAATATTGGCGTTTTTACCAAGGTCCGGTAAAATTACCGAGAAA
GTTCAATTATTTTACCGAGATTTCTCGGTAAAATTACCAATTCCCTAAATGGTAATTTTA
CCAAGAAAAAACTGGGATCAAATAGAACCCTGAATTCGTGGTAATTTTACCCTTTTCTTA
GTAAATACACCCAGATTTTTTTTT
>Btab-B-G1715-Map3|NW_017549490.1|256503|257077|575|0.0|100|
97.739|GTAGAGTCTCTATATACCCAGAGTTAAGACAATTCACTTTTGGTTGGGCTGAA
AAAGGCCTAAAAAAAAATCCAATTCTGATTGGTTCTCGCTCATGGAGGCCGAAACGAGTG
CACCAAGATGGCGGTACCTCGAATGTGAACAAGAATAATGAAAATATTACCTAATTGTGG
TTTATCAAGAGTAAATTGTTATTTCCATCGGTCCAAAATGAAAATAGATTAAGAAATTAT
TCACAAACCAATCTCATTTTCTTTTTAATTGATCAATTTGTTGATGTTGTTGTTTTTGTG
TGACAGACATCGCAGGATTCCTGATCCTTATCCCTCAATATCGTTCGTTTGGGTGCACTC
GTTTCGGCCTCCATGGTCAGACAAGGCCGGCTGCCAGTCAGCTGATAATCGAGTTGTCTT
AACTCTGGGCATAAAGGGACTCTAGTGTGACAGACATCGCAGGATTCCTGATCCTTATCC
CTCAATATCGTTCGTTTGGGTGCACTCGTTTCGGCCTCCATGGCCAGCCAAGGCCGGCTG
CCAGTCAGCTGATAATCGAGTTGTCTTAACTCTGGGTATAAA
>Btab-B-G172-Map3|NW_017552654.1|146710|142740|3990|0.0|100|
98.747|CAGAAAATCGCCCAGGTAGGAAGCGTATAAGTGCGAGAGAGACAGCAAATAGC
CAGGCGGGACTTGGGTGGTTTTTCCGTCAAAGCAGCATCGCGTTCCCCCGCGACCCTCCG
AGAGTGGTTGCACCCTCGGTTGCCCCGTTTCAGGGCACCCAGTGCGAGAGAGACAGAAAA
TCGCCCAGGTAGCAAGCGTATAAGTGCGAGAGAGATAGAAAATCGCCTTGCACGACGCGA
TTGTGTGCGAGAGAGACAGAAAACAGCCAGGCGGCTCGCTAAAGTGTGCGAGAGAGACAG
AAAATCGCCCAGGTAGGAAGCGTATAAGTGCGAGAGAGACAGCAAATAGCCAGGCGGGAC
TTGGGTGGTTTTTCCGTCAAAGCAGCATCGCGTTCCCCCGCGACCCTCCGAGAGTGGTTG
CACCCTCGGTTGCCCCGTTTCAGGGCACCCAGTGCGAGAGAGACAGAAAATCGCCCAGGT
AGCAAGCGTATAAGTGCGAGAGAGATAGAAAATCGCCTTGCACGACGCGATTGTGTGCGA
GAGAGACAGAAAACAGCCAGGCGGCTCGCTAAAGTGTGCGAGAGAGACAGAAAATCGCCC
AGGTAGGAAGCGTATAAGTGCGAGAGAGACAGCAAATAGCCAGGCGGGACTTGGGTGGTT
TTTCCGTCAAAGCAGCATCGCGTTCCCCCGCGACCCTCCGAGAGTGGTTGCACCCTCGGT
TGCCCCGTTTCAGGGCACCCAGTGCGAGAGAGACAGAAAATCGCCCAGGTAGCAAGCGTA
TAAGTGCGAGAGAGATAGAAAATCGCCTTGCACGACGCGATTGTGTGCGAGAGAGACAGA
AAACAGCCAGGCGGCTCGCTAAAGTGTGCGAGAGAGACAGAAAATCGCCCAGGTAGGAAG
CGTATAAGTGCGAGAGAGACAGCAAATAGCCAGGCGGGACTTGGGTGGTTTTTCCATCAA
AGCAGCATCGCGTTCCCCCGCGACCCTCCGAGAGTGGTTGCACCCTCGGTTGCCCCGTTT
CAGGGCACCCAGTGCGAGAGAGACAGAAAATCGCCCAGGTAGCAAGCGTATAAGTGCGAG
AGAGATAGAAAATCGCCTTGCACGACGCGATTGTGTGCGAGAGAGACAGAAAACAGCCAG
GCGGCTCGCTAAAGTGTGCGAGAGAGACAGAAAATCGCCCAGGTAGGAAGCGTATAAGTG
CGAGAGAGACAGCAAATAGCCAGGCGGGACTTGGGTGGTTTTTCCATCAAAGCAGCATCG
CGTTCCCCCGCGACCCTCCGAGAGTGGTTGCACCCTCGGTTGCCCCGTTTCAGGGCACCC
AGTGCGAGAGAGACAGAAAATCGCCCAGGTAGCAAGCGTATAAGTGCGAGAGAGATAGAA
AATCGCCTTGCACGACGCGATTGTGTGCGAGAGAGACAGAAAACAGCCAGGCGGCTCGCT
AAAGTGTGCGAGAGAGACAGAAAATCGCCCAGGTAGGAAGCGTATAAGTGCGAGAGAGAC
AGCAAATAGCCAGGCGGGACTTGGGTGGTTTTTCCATCAAAGCAGCATCGCGTTCCCCCG
CGACCCTCCGAGAGTGGTTGCACCCTCGGTTGCCCCGTTTCAGGGCACCCAGTGCGAGAG
AGACAGAAAATCGCCCAGGTAGCAAGCGTATAAGTGCGAGAGAGATAGAAAATCGCCTTG
CACGACGCGATTGTGTGCGAGAGAGACAGAAAACAGCCAGGCGGCTCGCTAAAGTGTGCG
AGAGAGACAGAAAATCGCCCAGGTAGGAAGCGTATAAGTGCGAGAGAGACAGCAAATAGC
CAGGCGGGACTTGGGTGGTTTTTCCATCAAAGCAGCATCGCGTTCCCCCGCGACCCTCCG
AGAGTGGTTGCACCCTCGGTTGCCCCGTTTCAGGGCACCCAGTGCGAGAGAGACAGAAAA
TCGCCCAGGTAGCAAGCGTATAAGTGCGAGAGAGATAGAAAATCGCCTTGCACGACGCGA
TTGTGTGCGAGAGAGACAGAAAACAGCCAGGCGGCTCGCTAAAGTGTGCGAGAGAGACAG
AAAATCGCCCAGGTAGGAAGCGTATAAGTGCGAGAGAGACAGCAAATAGCCAGGCGGGAC
TTGGGTGGTTTTTCCATCAAAGCAGCATCGCGTTCCCCCGCGACCCTCCGAGAGTGGTTG
CACCCTCGGTTGCCCCGTTTCAGGGCACCCAGTGCGAGAGAGACAGAAAATCGCCCAGGT
AGCAAGCGTATAAGTGCGAGAGAGATAGAAAATCGCCTTGCACGACGCGATTGTGTGCGA
GAGAGACAGAAAACAGCCAGGCGGCTCGCTAAAGTGTGCGAGAGAGACAGAAAATCGCCC
AGGTAGGAAGCGTATAAGTGCGAGAGAGACAGCAAATAGCCAGGCGGGACTTGGGTGGTT
TTTCCATCAAAGCAGCATCGCGTTCCCCCGCGACCCTCCGAGAGTGGTTGCACCCTCGGT
TGCCCCGTTTCAGGGCACCCAGTGCGAGAGAGACAGAAAATCGCCCAGGTAGCAAGCGTA
TAAGTGCGAGAGAGATAGAAAATCGCCTTGCACGACGCGATTGTGTGCGAGAGAGACAGA
AAACAGCCAGGCGGCTCGCTAAAGTGTGCGAGAGAGACAGAAAATCGCCCAGGTAGGAAG
CGTATAAGTGCGAGAGAGACAGCAAATAGCCAGGCGGGACTTGGGTGGTTTTTCCATCAA
AGCAGCATCGCGTTCCCCCGCGACCCTCCGAGAGTGGTTGCACCCTCGGTTGCCCCGTTT
CAGGGCACCCAGTGCGAGAGAGACAGAAAATCGCCCAGGTAGCAAGCGTATAAGTGCGAG
AGAGATAGAAAATCGCCTTGCACGACGCGATTGTGTGCGAGAGAGACAGAAAACAGCCAG
GCGGCTCGCTAAAGTGTGCGAGAGAGACAGAAAATCGCCCAGGTAGGAAGCGTATAAGTG
CGAGAGAGACAGCAAATAGCCAGGCGGGACTTGGGTGGTTTTTCCATCAAAGCAGCATCG
CGTTCCCCCGCGACCCTCCGAGAGTGGTTGCACCCTCGGTTGCCCCGTTTCAGGGCACCC
AGTGCGAGAGAGACAGAAAATCGCCCAGGTAGCAAGCGTATAAGTGCGAGAGAGATAGAA
AATCGCCTTGCACGACGCGATTGTGTGCGAGAGAGACAGAAAACAGCCAGGCGGCTCGCT
AAAGTGTGCGAGAGAGACAGAAAATCGCCCAGGTAGGAAGCGTATAAGTGCGAGAGAGAC
AGCAAATAGCCAGGCGGGACTTGGGTGGTTTTTCCATCAAAGCAGCATCGCGTTCCCCCG
CGACCCTCCGAGAGTGGTTGCACCCTCGGTTGCCCCGTTTCAGGGCACCCAGTGCGAGAG
AGACAGAAAATCGCCCAGGTAGCAAGCGTATAAGTGCGAGAGAGATAGAAAATCGCCTTG
CACGACGCGATTGTGTGCGAGAGAGACAGAAAACAGCCAGGCGGCTCGCTAAAGTGTGCG
AGAGAGACAGAAAATCGCCCAGGTAGGAAGCGTATAAGTGCGAGAGAGACAGCAAATAGC
CAGGCGGGACTTGGGTGGTTTTTCCATCAAAGCAGCATCGCGTTCCCCCGCGACCCTCCG
AGAGTGGTTGCACCCTCGGTTGCCCCGTTTCAGGGCACCCAGTGCGAGAGAGACAGAAAA
TCGCCCAGGTAGCAAGCGTATAAGTGCGAGAGAGATAGAAAATCGCCTTGCACGACGCGA
TTGTGTGCGAGAGAGACAGAAAACAGCCAGGCGGCTCGCTAAAGTGTGCGAGAGAGACAG
AAAATCGCCCAGGTAGGAAGCGTATAAGTGCGAGAGAGACAGCAAATAGCCAGGCGGGAC
TTGGGTGGTTTTTCCATCAAAGCAGCATCGCGTTCCCCCGCGACCCTCCGAGAGTGGTTG
CACCCTCGGTTGCCCCGTTTCAGGGCACCCAGTGCGAGAGAGACAGAAAATCGCCCAGGT
AGCAAGCGTATAAGTGCG
>Btab-B-G1726-Map3|NW_017547225.1|1360349|1361098|752|0.0|10
0|95.612|AAAAAAAATTCACGGCGTTTTTACAAAGGTCCGTTGGTACCTTTACCATCT
CACTTTTTTACCAATTATTGGTAATTTTACCAAGACAGACTGGTAAGCTTACCTAAAAAC
CGGTATTTTTACTGTTTTTTCAGGTAAGAATACCACTTTTATTGGTAATCAATTCCCAGT
AACTTTACCATTTTATCTCGGTAATGGACCACTAGACAGGGTACGAATTTCAGCATTCAG
ATTCATGTTTCTTGACCAAAATTTCACGTAAAATACGATGTGCACACCGAAAATTACCGA
AATTAACTCCTTACGAAGATATTTAATGATGTTTGATGCGTGAATTCAAACCACCCGCTC
ATGAAAACTCAATACTCTACGTGCTTCACATCCCGCGCTAAACGTTATCATGACAGTATC
TGCGATTTAAAAATCTGCCAACCTCAATTTTGACGCTTTGGCTCAGCTATAGCAAATTGC
TTATAAATTGAACAACACATGGTGGGAAATGAGCATTGCTTGATTGAGAAGCTTGCTGAA
ACCGTTGTGGTGCGCGATTTGACTCATGTAGAGCTTTGAGTTTCTTGTGAGCGGGCAGTT
CAAATTCCTCGTTACCAATGTGAAATAAAAACGTTGATATCTTCGTTAGGAGTTAGTTTC
AGTAATATTCGTTGCGCGAATCGTGTTCTACGTGAAATTCTGGTTGAGAAACATGTATCA
GACTGCTTAAATTCGCACCTTGTCTAGTGGTCCATTCTA
>Btab-B-G1727-Map3|NW_017548293.1|1165754|1166445|692|0.0|10
0|96.387|TGGACTTCATTTTGCAATGGACCACTAGACAAGGTACGAATTTAAGCAATT
TGATACATGTTTCTTGACCAGAATTTCACGTAGAAAACGATTCACACAACGAAAATTACG
GAAACCAACTCCTAACGAAGATATTAACGTTTTTATTTCACATTGGTTACGAGGAATTTG
AACTGCCCGCTCACAAGGAACTCAAAACTCTACGTGAGTCAAATCGACCACTACAACGGT
TTCAGCAAGCTTCTCAATCGAGTAATGTTCATTTCCCATCATGTGTTGTTCAAACTATTA
GCAATTTGCTATAACTGAGCCAAAGCGTCAAGATTGAGGTTGCCAGATTTTTATATCGCA
GAGACTGTCATATGATAACGTTTAGCGCGCGATGTGAATCACGTAGAGCATTGAGTTTTC
ATGAGCGGGTGGTTTGAATTCACGCATTAAGAATCATTGAATATCTTCGTAAGGAGTTGA
TTTCGGTAATTTTCGTTGTGTGCATCGTGTTTTACGTAAAATTTTGGTTAAGAAACATGT
ATCAGAATGATGAAATTCGTACCTTATCTAGTGGTCCATTAGGAACTATAAATTCCGGCC
CGGTTTAAAAACAACGTATGTGCCATTTAGTTTCCCTACGCACATAAGTGTTTTTCCAGA
AGAGCCAGAATTTATAGTTCCAAATTGCAAAATGCAGTCCA
>Btab-B-G1728-Map20|NW_017547317.1|244052|244956|909|0.0|79|
99.230|TCTGTCACCGACGCTGTTTAAGATATATCTAGAGCACGTTCTGAAGGAATGGA
AAAGAAAGTGTGCCGGCATGGGCGTCCCTCTAAATGACCAAGAAACACTGTTCACGCTAT
GCTTTGCTGACGACCAGGTAGTCATAAGTCAAGATCACGATGACGCGGAGTATATGACCC
GGAAGTTGGTGGAGGAGTACCGCAAATGGGGCCTCGAGGTTAGTGTCCGTAAGACAAAAA
AGATGTCAGTCGGAGGTGCTCAGCAAAGCATAGTCCTGGAGGATGGTCAACATATAGAAA
GTTGCGAACAATACAAGTACCTGGGGGTGAACCTGACTTCGGATGGGAAGCTGGATCAGG
CCATTCGGGACCGTAATCTTCTAGGAAGGAAAGCCATCGCCATGCTTAATGGGATCCTTT
GGGACCAAAGGATTTCCAAAGACAACAAGAAGAGGATTTATAACTCGGTTGTCAAGCCTA
TTATCACCTATGGCAGTGAAGTGTGGCAGTTGAAGAAGCGGACCCAAGAAATGCTCAAGG
CGACCGAGATGGATTTCTGGCGAAGATCGGCTGGAATCTCGAGGAGAGAACGTGTCAGGA
ATGAACGTGTCCGAGAGATAATGGGCGTTGAGGGGACGATTGTGCACGATATCATGACCA
AGCAATTGGTATGGTATGGGCATGTGCAGAGAATGGCTGATACCAGGTTGCCGAAGAAGG
TGTTGGAGTGGGTCCCCCCAGGTAGGCGACGGAGAGGGCGTCCAGCCAAACGGTGGGTAG
AGGGCATCCATGAAGAGATGGAGAGATGCCACCTTCCGGAGGATCTCTACCATGACAGAT
TCCTGTGGAGAATAGGCGTCGCAGAGCGCCCTAGCGCGCCGTAAAAGCGGCTCATACATA
CATACATAAAAA
>Btab-B-G1730-Map19|NW_017547232.1|89053|89738|702|0.0|98|94
.587|AAAAAGTGTGAGGAGACGCCCAATTTTCCCAGACAATTCATCATTACAAGGGGAA
ATTGGCAACGTCAGGAGGAGCAACGACTTCAGGAAAAATGCTGATGTCCGCTGGGAAATG
CGCATGCGCGCCGCCGGCCGACCCGAGCGTAGGGAGCTGGGCCACTTGCTCCGATGCTCG
AGGAAAGCCAGTCTTCGCAACACGGTCGTCTTGTGCATGTGCTCAGGGCTCCGGTCTGCA
CATGCGCGTCATTGACGAACCGACACGTCAGCCGAACGACTCCGGTTCGTTCTCAACACC
GTCCATATTTTTTGAGTCTTTTTCCCCCCCCCCTTTTTTCTATTCCTTTTCTGTGTCTTG
TCGAGCCCTCTCATCTGATAGAATAGCCAACTCAAACAATATACCGAAATTCAGTCAAAG
ACAGACCTTTTCTCTCTTTATTGACCACGTCTTTCGTTTTTTGGGAGGTCAACGACTGCC
CCCCAAAGAGCACCCACTGTTGTGTTGTGTAGGTGGTCTGCACGAAATCTCTCTCCATAG
AGAGACCACGGGCGACCACTGTCCGACGCAACAGCCCCCCTGGAGTTTGGTGACGTCAGC
TCGAGATATCTCTCTTCAGAGACGTCCCGTCGGCTGACGTCGCGACGCTCCAGCTACGTC
CCCTATCGACCCCTAATCAGGGTCATCACAA
>Btab-B-G1738-Map5|NW_017547096.1|1656627|1657295|673|0.0|10
0|96.137|CCATGTTAAAAATTGGCGATAAGAGCTGCGTTTCAAAATACCATGGGAATT
CTTATAGCCGGCTAAAGAAGGCGACAGAAAATCATATAGCTAGCTGTAGAATGCGGAGAA
AATCATATGACCGGGCTATACGAAGCGATAAAAAATTATGCGGCCGGGCTATAGTTCCTA
TCGCCGGGCTTTACACTTTATCGCCTGGCTGTTGCTTTTTCACCATCGATTGTAAAAGGC
TATAAGAAATTGTGTAGAAATTCGTGTGCTTTGGAAATCATTAAGTTTGATACGGAACCA
CCTTAATATTTACAAAACACACATTATATTCTCGTTTAATACATATTTTTTTCCATAAAT
TAAAATGAGAATAATCCATACAGAATGTGCAAAAATTTCAAAATCATGAGTTGAATAACG
CTGACTCCGCCAGATTAAATATTAAAACACACAAAGCGGAGCGACGACGCACTGGCGCCT
AAAAACCTAACAGGGATACTTCACGCATTGCGCAACGCGTGAAGTATCCCTGTTAGGTTT
GTAGGCGCCAATGCGCGTTTCGCGCAGGCTGCCCGCCTGCCGCGCCGCAGCGTGCCACGG
CGCTATTGGAAATCTTACAGCCGGCTGTAGGTCTATGGTATTTTGGAACACAGATTCTAC
TGCCAATTTTTACCAGGG
>Btab-B-G1739-Map3|NW_017547115.1|1314438|1315072|635|0.0|10
0|96.378|CTGTTAAAAATTGGCAGTAGAATCTGTGTTCCAAAATACCATAGACCTACA
AGCGATTGTAAGATTTCCAATAGCTTCCATAGCCGGCAACACAATTTATTATAGCCTTTT
ACAGCCGATGGCAAGTAAGCAACAGCCTGACGATAAAGTGTATGGTAAACGTTACTAATT
ACGGATGCTTGGACTTAGTGAGTTTTTGGACTACCCCTCTCTTTTTGGGCCGTAGTATCT
TGATTTATTTTGCGAGGAAAGCTCCGTACTTTTGAAGGATGCCTGCCATTCCTAATATGT
TGGAGCGTCTTCAGTTTCGTATGATACTGTGCAATACCTCTGGTGTAAAATAGTTGCTTC
AAGCGCCGCGCCGTGGTACGCTGCGGCGCGGCGCACTATGGTCCGAATAGCCGGTTTAAG
CGGCAATAAATCGAAAAAGTGAAGTTTGGAAAAAGTTAGATTTTAAGAGGTAGATCGATA
GTACATACTGTAGAGAAGACTCCTGTAAAATTTCACTTCGATTAAAGCACTAATAAAGAT
GTGACAAGCCTGGGAAGTGCGGCGCGCGGAGCACTTTATGAGTGCGATTCCAGTTACCGA
GCGGCAGTGCTGTGTTTAAGGGCTTGTTTTCGTCGTTTCACCGT
>Btab-B-G1752-Map5|NW_017547236.1|4168427|4169140|721|0.0|10
0|95.562|AAAGTTAAGTTCCGTAAACCTTTCTCTGTGTGGACAAGGCCTTCCATTTAC
ATGATATGAACGAAAATATTATGAAAAAACAAACATAAATGTGCTTTAATAATTTTAACT
TCCGCCGCCGCGCCGCGCTGACCGCACTGAGTTTGGCGCAATGCGTGAAGTATTCCTACA
GTCTTGTATGCGATATGCGTTTCACGCCGACCGCTGCTGCACGCACTAAGTTTGACGTAA
TGCGTGAAGTATTCATGCAGCCTTGTAGGCGCTATGCGTTCCACGCCGCGCCGCCCGCTG
CTGATCGCAGCGACCGTACTGTCTGACGCAATGCGTGAAGTATTAATAAAGTCTTGTAGG
CGCTAATATGTGTTACATGCCGACCGCCGCGCCGAGGGTTTCTCCTGTTCATCTCAAGTT
CTCGTCATCATTGCTCTCTACACCGCGCCGCGCGCCGTTCCAGACCAAATTCTGTGTTCG
GTTTCTCTCTTAGTCTTAACTCGACTAATTAAAGGTGCTGTCTATTGTATCACAGGAAGA
CGACAAAATTAGAGATATCCTCTCGGAAAACGAGAGATTTTGTCACTTTTTCTCGTTTGT
AATTTTTTCTCTGAATCCGATTTTTCTTTATAGCTACATTTACAAAAATTGCCAAATTTG
CCGCCCCCTAAATTTGCCGCCATGGGCCGCGGCACATGTGGCCACCCCCTAAATCCGGCC
CTG
>Btab-B-G1753-Map20|NW_017547323.1|1918299|1919068|778|0.0|1
00|97.429|CGAAGCGAATAACGAATAATTTAAGTCAATTATTCACAGGTACGAATAGT
AAAACGAATAATTGGAAATGACTTTTTTAAGTGTGAAAATTCGTGAATATTACAAGTCGA
CAAAAAAAATGTGACTAATTTTTAAGAATTTTCCATTTGTTCATACGCCTGCACAGAAAA
CAATGAAATGCTATGATAGTAGCCTAGGCTGTTAAGAATTTGTTCGAAGATCCCTGGATG
CTGGCTTGACTGTCCCTACAGTTACGTATGCATTTCCAGGATTTGAAGGTAACTGCGCGG
GCAGTCAAGCTAGTATCGAAGGATCACTAGACACATTTTAGTATTTTATTTTTTTCGCTG
TAAATAAAAATGTGTTAATGAACTTTTTTTTTCAATTTCAGAAATTTCTGTGTCTTTCAA
TCCTTAATTTGGGCTCTTTGCCTATTCCCCCAATCGCAATCGCGCTCGCTGTTCGTAAAC
TCGGCAAAGTCGGTAAAGACCAAAGGAGATCCGCCGTTCGCGATGTCTCGGGTGGAAGCG
GAGGCCTTGCGCAGGTCCTCGCAACGTTTCACGATTGTCACTCGGAAATTCGTTATTTTT
GATGGCGCGAATATTTGAAAATTCATTCCTCGTGACGGCGCGAATATTTGAAAATGTCAG
TTCAAAAATTCACTATTCGCGACAGCGCGATTATTCGCAATTTCCGAATAGTGCGCGAGG
CAGACGAAGCGAATATTCGCGGCGCGAATAGTCGGAATTGCGAATATTCGCACAGCCCTA
>Btab-B-G1756-Map5|NW_017547815.1|304095|303414|686|0.0|100|
95.627|CAATTGGACGTATTTCTATCAAACGGAACTATGTGCATTATACGTGAGCCCTG
TTGTGCACATATTCTTATGGGTCTCAGGACTCATGTTTGAATGCACATAGTTCCGTTTGA
TAGAAATACGTTCAATGGACCACTAGACAAGGTACGAATTTCAGCATTCTGATACATGAT
TCTCAACCAAAATTTCACGTAAAACACGATACGCACAACGAAAATTACCAAAATCAACTC
CTGACGAAGATATTTAATGATTCTTGATGCGTGAATTCAAACCACCCGCTCATGAAAACT
CAATGCTCTACGTGATTCACATCGCGCGCTAAATGTTTATCATGACAGTCTCTGCGATGT
AAAAATCTTCAACTTCAATCTTGACACTTTGGCTCAGCTATAGCAAATTACCAATAGTTT
GAACAACACATGGTGGAATATGAATATTGCTCGATTGAGAAGCTTGGTGAAACCGTTGTA
GTGCGCGATTTGACTCACGTAGAGCTTTGAGTTTCTTGTGAGCGGGCAGTTCAAATTCCT
CGTAATCAGTGCGAAATAAAAACGTAAATATCTTCGTTAGAAGTTGATTTCGGTAATTTT
CGTAGTGTGAATCGTGTTCTACGTGAAATTCTGGTTAAGAAACATGTATCAGATTGCTTA
AATTCGTACCTTGTCTAGTGGTCCATTGT
>Btab-B-G1759-Map7|NW_017566714.1|1|604|606|0.0|100|97.855|A
AATCTGACGAGCCATTTTTTTTTAATTCGCGATCATTGCATAGGTCCCGTGAAACGGCTC
AAAAATCGTTCTGATGGCGGCAAGAACGGAATTTCAGGGCCGAAGGAATCGATTCTTCTC
TAAGCGAAAGATGTTTTTCTTTTCCAAGGATCGGTATGGAGCCCCTGAAAATGTTTCAGG
GAAATCTGACGAGCCATTTTTTTTTTATTCGCGATCATTGCATAGGTCCCGTGAAACGGC
TCAAAAATCGTTCTGATGGCGGCAAGAACGGAATTTCAGGGCCGAAGGAATCGATTCTTC
TCTAAGCGAAAGATGTTTTTCTTTTCCAAGGATCGGTATGGAGCCCCTGAAGAAGTTTTA
AGGAGATCTGACGAGGCATTTTTTTTTTATTCGCGATCATTACATAGGTCCCGTGAAACG
GCTCAAAAATCGTTCTGATGGCGCCAAGAACGGGGTTTCAGGGTCGAAGGAATCGATTCT
TCTCCCTGCGACTGCTATTTTTGTTTACCAGGAGACGGTCTTGAGTCCCTGAAAAAGTTT
CAGGGAGATCTGACGAGCCATTTTTTTTATATTCGCGATCATTGCATAGGTCCCGTGAAA
CGG
>Btab-B-G1761-Map3|NW_017556934.1|4945|4318|629|0.0|100|96.9
79|ATTGTTAAATAAATCATTTATTTACATGCAAACGCAAACTGTTTTTAAACCGTAACT
GAAAATATCCAATATCTAATAAAAAAAATTTTTGATTCGTCAAACTGCTGAACATTGCAA
TATCCATTCCAAGCGCACACTAGTACAAAATTTTCAATTTTACCGAATCAGACCCTAATC
TACAGTATCTGATACCGACCCATACTGCAAGATACGGTCTCTCGAAACCGAAAAATTTTA
CAAGTCCGAAAATCCGAATTTTTTGCACAATCTGGCAACATTGTATCGAAAAAAATCAAC
TAATTTCTCGCCCCATCTGGCAACACTGTAAAATGCAATGTTGCAAAATTTCACCAATAA
ATAAATCATTTATTTACGTGCCCCGTTTGGCAACGCTGCTGCGCCATCTTGAAAAATACA
CCATTGCATAACCCGAAAAATGAAGGGGCATTATTACACCATTGCATAACCCGCATATTG
AAGGGGCAACATGCAATACTTTCTTTTTACAGCGTTGCCACATTGAACAATAATCCCTAT
ACAACGCTGTAATTTAATTCATATTTTTCTGCACAATCATGCAACGCTGTTGGATAATTT
ACTGTTCTCAAGTCGGCATTTTCACCCTACT
>Btab-B-G1764-Map11|NW_017550151.1|1370819|1371225|407|0.0|9
1|100.000|ATATTCACAACATCGACTTGCCTCTTGATCAGCAGATCGCAACTTTCGGC
AAGCCCGAATTTTGAAAGTCTTGGCAACAATGCCATCATTCCCCTCCAACGGTTTCCTGA
CGAAGAAAATGAAGAAGTAAAAATGTTGTGCGTCGCGTAGGAAGAAGTAAAAAATGCTGT
GCGTCGCGTGGAATTTCGATATATCGAAGTTCGGCGCGCGACACACCATTTGAGGTAATT
CCCGTAATTTCCTGTGCGCTACGCGTAATCAGTAAAATATCGAAATTACTCGCAACGCAC
AACATTTTCCGTGAATCACTCAGAATTCCCTGTGCTGCGGAGATTTACTGTGTCGCGCGT
GTATTTTCCTGTGTTGCGCACGCGTTTTAGGTTTGGTCCCTAACGGCGTTCCATAGA
>Btab-B-G1774-Map3|NW_017547126.1|305745|304901|864|0.0|100|
93.750|TAGTGTACCTATATTGAGAGTATGGCCACTGGGCCCCATGGAGAGGCTTAGAA
CCCAAAAATGGCGGTGCTTTGTTTTGGTTTTTGCGGATGAGAGGGGGGTCATTGCCAACT
TTTGACGGTTTTCATCAACCGCACTTGCTGCCAACCTTACTATATTTGAGATAATCTTTC
TCAAAAATTGCACACGATTAGCCTTAAAAATATGTAAAGAAGTCGCAATAGTGCATGTTG
GTTTTCTCGTTACGATAAGCAAAGAAAACTACATTTTAAGTCATTTTGCATTACATTAAT
TTATGGCGTCCGCCATTTTCGGGTCCCAAGGGCTCCATTCAGCCTAAGATGTCTGAGTCA
ATCAGAGGTGGTAACACCAGAGGCCATACTCTCTCAAAACAGGTACTCTAATATTCCCTA
GAGTCCCTTCATACCCAGAGTTAAGACAACTCGATTATCAGCTGACTGGCAGCCGGCCTT
GGCTGGCCATGGAGGCCGAAACGAGTGCACCTAAACGAACGATATTGAGGGATAAGGATC
AGGAATCCTGCGATGTCTGTCTCACAAAAACAACAACATCAACAAATTGATCAATTAAAA
CGAAAATTAGATTGGCTTGTGAATAATTTCTTAATCTATTTTCATTTTAGACCGATGGAA
ATAACAATTTACTCTTGATAAACCACAATTAGGTAATATTTCCATTATTCTTGTTCACAT
TCGAGGTACCGCCATCTTGGTGCACTCGTTTCGGCCTCCATGAGCGAGAACCAATCAGAA
TTGGATTTTTTTAGGCCACTTTCAGCCCAACCAAAAGTGAGTTGTCTTAACTCTGGGTAT
AAAGGGACTCTA
>Btab-B-G1788-Map3|NW_017547654.1|73863|74518|656|0.0|100|97
.256|TGGGGGTTATAAAAATAAATGAAAAAAAAAGAAAAGAAAGAAGTGAAGTGTGTAC
TTTTGTAAAAGCACCTCTCATTTTATTTTCATCGAGCCAATAGTATTTTATTCTTTCGTG
AGATCCTTAGAACCAAAAAAAGTAGGCAAGTACAATTTTTGGAAAAAAAAAAGGGGGGAG
GTATTTCAACTTTAAGAAAAAGCTTCTCAACTTGTGGAACGATAAACGTCATACGATTTT
TTCAAGTCTTAAGATCACATACAATTTTGAAGCTTGAACGTACTCGTTTTCTCCAAATCA
GAAAATGAATACTTAACTTATCTGATATCTCCTTTTGTTTCTAAGGACCTCAAATAAGGT
GCTTCTACATAGTTCTACTACTTTTCATAATAGGAAGTCAGAAAAAGTATTATTTAATTG
AACAAACTTTAAGTAAACTAAAAGCTCCTGGTTTTAAATCGGAATATCATTCCTTTGGCC
TTTCCCTTTCCCAAGTAATGGCTGCGAACTGCGACTCGCAAGTCCTGTAACTGTATATCT
TGCGTATAAATTTTCACTAAATGCGCCGTGATATGCAGGCAAAAATTTAATTTGGCCCCT
AAAAATTGAACTTAACGGGCCAAACGGCTCCTAAAACTTGGAGGTGAAGTTGGAACACTG
C
>Btab-B-G180-Map20|NW_017547179.1|680510|678995|1600|0.0|100
|90.562|CCTCATAACTTTCGTAATTTTCGTTAGAATTGAACTTTGTCAGAATCTACAT
CAATTAGCTTAGTTTTTGTAGAAAAAAATTCATTATCATCGGATAATATTTTAGCTTCTA
AAAAAATTCGTAAAATTTTTAAAAAAAATCATTTTTTTTCCTTTTTTCGCGCTAGGTGAC
GTATGAAAACGAGGACACAAACAAAAATTGCCTCTTTTCTTAAGTTATACATCCAATAAG
ATACAGAAAAAATTTCGTGTTGATCGGAGTGGTGCGCCATACTTAAAAACGCAATTTTCT
AACCTCAAAACGGCCAAAATGCCACCATAGCCTCCTTTGATGACTAGGCGTGGAGAAATA
TGTAGAGAGAAGCATCCGGTTTTATCGTCTCACCTCTTAAGTGATCCACCTAAGTACCTT
GAGCCAAATTTTCGAGTTGATCAGAGTGGTGCGCAACACCCAAGCACGCAATTTTCTAAC
CTCAAAACGGTCAAATTGCCCATTTCGGCACCAATTATCACTCCGTGTCAAAAAATAAGA
AGAGGAACATCCGATTTTATCATCTCACCTCTTAAGTGATCCACTTAAGTACCTTGAGCT
AAAATTTCGAGTCGATCGGAGTGGTGCGCAACACCCAAACACGCAATTTTCTAACCTCAA
AACGGCCAAATTGCCCATTTCGGCTGAATTCGGAACCCATTATCACTCCGTGTCAAAAAA
TAAGAAGAGGGACATCCCATATTATTGTCCTACCACATAAATTAGACACATAAGTACATT
TAGTCGAAATTTCGTGTCAATCAGAGTGGTGCGCAACACCCGAACACGCCGTTTTCTTGT
TAATTTAGTTACTAGAATTTGCCAGTACTCAGTGCACTACTACGTATTATTGAAGTTTGG
AGGAGGAAACGCTTCTACGTGGGGGATGAGCGAGCATCCCTACTGTCATATAATTCCTGG
GAGTTCAGAGGTTTCGCTGAGTGATCGGGTCTGCTACGCGGTAGGGTGCCAAAATGAACT
TTGAAATGTGCATCATGCACTTTTCAAGCGGGCTCGTCGCTGACATACAGTGATAATGAA
TGCCAAATGAGAATTTTGGGAGGTTTCAGGTTAGAATACGGCGAGTTCCGGTGTCGCGCA
CCACTCTGATTGACACGAAATTTCAACTAAATGAACTTATGTGTCTAATTTATGAGGTAG
GACAATAATATGGGATGTCCCTCTTCTTATTTTTTGACACGGAGTGATAATGGGTTCCGA
ATTCAGCCGAAATGGGCAATTTGGCCGTTTTGAGGTTAGAAAATTGCGTGTTTGGGTGTT
GCGCACCACTCCGATCGACTCGAAATTTTGGCTCAAGGTACTTAAGTGGATCACTTAAGA
GGTGAGATGATAAAATCGGATGTTCCTCTTCTTATTTTTTGACACGGAGTGATAATTGGT
GCCGAAATGGGCAATTTGACCGTTTTGAGGTTAGAAAATTGCGTGCTTGGGTGTTGCGCA
CCACTCTGATCAACTCGAAATTTT
>Btab-B-G1802-Map3|NW_017549178.1|5391730|5392344|617|0.0|10
0|98.703|TTATGGAATTATATCCGTAAACCTCGCGCGCGTTCACGAAAAAAGTCGGCG
CGTGAGCAGCAGAGTCGTCGCGTGAGTAGTAGAGTCGGCGCGCGCAAAGAATCTTCGCGC
GCGCGAAAAAATCTCCCCGCGCGCGAAGTAATCTAACCGCGCGAGAAGAAATCTCCAAGG
TCACGACAATACCTCGCGCGGGCGAAAATCTCTCTCGCGCGCTGCTACAGAGCCTAAACA
AGGTCAAGACACGGCTGCCAAATGTAGATTTAATTTTAGCTTAATAGTAGGTTAGGTTAG
GTTAGGTTAGATTAGTTTAGGTTAGGTTGGGTTAGGTTAGGTTAGGTTAGGTTAGGTTAG
GTTAGGTTTTAAACTTAAATTAAAAAGACGTTTGGCAACATACAACCTTGAGCCATGCGA
TCCTACATGGCGCGCGGCGGGTTTGCTCTCGCGCGCGTCGAGTTACACCTCGCGCGGAGA
AATACTGACAGCGCGCAGCGATACCTATGTCGCGCGCTATGGAATTGCTCCGCGCCAGTG
GCGCAACCACGCGCCGACTTTCTTTGTGAACACGCGCGAGGTTTCGTGAACGCGCGCGAG
GTTTACGGAAATAATTCCATAGTG
>Btab-B-G1803-Map3|NW_017547181.1|2152577|2153240|666|0.0|99
|96.697|AGCTTCTAGGACTTTATGTCACCTACCTTTCGTCCATTCAATAAATGTCCAC
CGCTATTTATGTCCACTAAACGTTAAGTCCAGTCTCTATTAAGTCCACATGATTTAATGT
CCGAAATGGTTGCTTAAAGCGTTGCGGCGCGGCAGGCAACCAGCGTGACACGCGCATAGG
CTCCTACAAACCTAACGGGATACTTCACGCGTTGCGCAATGCGTGAAGTATCCCGTTAGG
TTTGTAGGCGCCAGTGCGCGTTCTGCGCTGCTAACACGCCGCTCCGCTCTATGTTAGGCT
CAAATATTTAAACTCGCGAAGTCAGCGTTTTTCAACTCAGATAGAACTAGACTTATGGAT
AGAAATGAAACCAAGTATTTACCAAAGACACTTTGAAAAAATGGATCAAAAGAAGAAATT
AACATTTCATTTAAAATATGAGTTACGATAATAACACCTCATTCTCTCTTAATTTTCTCA
TTTCGATATTGTCACTATAATTTTACACACGGACTAAAATATAACGTTTGAATTTGATTT
TAGTGGACTTAACTTAGTGAACGTTTAAGGAATGGACTTAACAATAGTGTGGGCTTTAGA
ACTGTGGACGTAAAAATTGTGGACGGAAAGTCTGCGGACGTAAAAAAAAGTGGACATAAA
GTCCGTGTACCG
>Btab-B-G1808-Map9|NW_017547133.1|255678|256398|724|0.0|100|
95.718|CCACCTCCAATGGCGTGGCGTGAATGGACCACTAGACAAGGTACGAATTTAAG
CGATCTGATACATGTTTCTTAACCAGAATTTCACGTAGAAAACGATTCACACAACGAAAA
TTACGGAAACCAACTCCTAACGAAGATATTAACGTTTTATTTCACATTGGTTACGAGGAA
TTTGAACTGCCCGCTCACAAGAAACTCAAAACTCTACGTGAGTCAAATCGCCCACTACAA
CGATTTCAGCAAGCTTCTCAATCGAGCAATGTTCATTTCCCATCATGTGTTGTTCTAACT
ATTAGCAATTTGCTATAACTGAGCCAAAGCGTCAAGATTGAGGTTGCCAGATTTTTATAT
CGCAGAGACTGTCATGATAACGTTTAGCGCGCGATGTGAATCACGTAGAGCATTGAGTTT
TCATGAGCGGGTGGTTTGAATTCACGCATTAAGACTCATTAAAGATCTTCGTAAGGAGTT
AATTTCGGTAATTTTCGTTGTGAGCATCGTGTTTTACGTAAAATTTTGGTTAAGAAACAT
GTGTCAGAATGCTGAAATTCGTACCTTATCTAGTGGTCCATTGCGATATATCGATTGTTA
TGCCATTTAAACCTATATGGTAAAGAATCGATTATTAATGTGTTTGCTGCGAACACCCTG
TTTATCGATCCTTTTCCATAGGTTTAAATGGCATAACAATCGATGTATCGAAATTCACAC
CACGCCAC
>Btab-B-G1820-Map17|NW_017547142.1|1805|2393|613|0.0|99|94.7
80|CTTAAGGGGAGCCAGCCACTTGAAAATTTAAAAAAAATGTTTTTTTATTTTCTGGCT
AATCTTAATCTCCTACTCCTCACGTTTAATTTCAGACCAAGTTTTACTTGATCTGCTGAG
TAGTTTTGAAGTTACGCGCGGTTTAGTGAGGGAAGGTTTACTAAATACACTACTAATTAC
ACTAAAACTGATTTTTCTGGTTTTTTTTTTAATTCCTCATTTCCCGAAAACTACATCTTT
CAGCACTCATGTACCTTTTTCTCAGGATCTACTGAACCGATTTTCAAAAACTTTGTTTTG
TTCTAATCCTTGCACTCTCCTGCACATCTTAACACGAGCTTTTCCAAAATTTCGAGCTGG
ATTTTTTTTAATTTGATTTCAAATGTCCAAATTCTTTGATTTCCAACAAAAAAATTTCAA
AAATTCACCAAAATTTCAAATTTTTAAATTTTAAAAAAACCCGTGTTAAAATGTTCAGGA
GGGTTCAAAGTTCAAAACAAAAAAAAGAAGTAATTTTTGTTCAGTAGATCCTGAGAAAAA
GGTACAAACGTTAAAATTGGAAAGATAGGGTGTCTGGCTCCCCTTAAGAATC
>Btab-B-G1834-Map3|NW_017547211.1|3283593|3282840|754|0.0|10
0|100.000|TGGTTAATGTTTAACAACGTGTTGGCAGTTTCGTTTTGCAAACAAGCCGA
ACATGGTCGAAGTTTGGGGAACTTGTTTGGCTTATGACGTCACCCGAAGCTCATCATCCA
CCATGTAGGCAGGTAAACAGCCGAAATTAGGGGGATGACTGTTGCTCCCTTATAATGGAG
ATGTTGCATGTGTGAGGAATTTGCGATTTGCCTATTGATTGTTTTGTAAAAGTTCGCGAG
AAACACGATGGTGCCACTGGTTTTCTCTGAAATCAACTCCCAAGCTCAAAAAAAGCTCTC
AAGTTGAGGCCAAAATGGAGGAGATATCCCACGCTATCCTGAGAGTCCACCTCTACATCA
AGACAAACTCTCCATGCAAAGATAGGGAGCAAATGCATTAGCAAGATTGCCGTGTTCTCA
GTTTTAGAGTCCCCAAATAAAGTGGCAGCCCTGTCAATGTATTTTCTCCCTATCTTCGCA
TGGAAAGTTTGTCTTGATGTAGACGTGGACTCTCAGGATAGCGTGGGATATCCCCTCCAT
TTTGGCCTCAACTTGAGAGCTTTTTTTGAGCTTGGGAGTGGATTTCAGAGAAAACCAGTG
GGACCATCGTGTTTCTCGCGAACTTTCACATAAGAATCAACAGTCAAATCGCAAATTCCT
CACACATGCAACATCTCCATTGTCCAAAAGGAATTGTTGAATCCCCGAAAGTAAAGGCTT
CCACCTGTCGCGGCAAGAGGCCAGTGAAGGGTCTCTTGTCTCTG
>Btab-B-G1838-Map5|NW_017547090.1|882105|882776|674|0.0|100|
96.291|CAGAGCCGGATTTACCTACATGCCGCCCATGGGCCACCTGTATTTTGCCGCCC
CCTTCTTATTCGTTTTGAAACATCAATAAAAACCATCGAGTGAACGTGCCGGAGGGGGAG
GGGTGTATAAGACACGTTTACTCGTGTTGGATACATTTTTTGCGAAAGCCCCATCAACGC
TACCAGCAAAATTTTACGGAACTTCGCGCGAAAGTTAAGTTCCGTAAACCTATCTCTGTG
TGGACAAGGCCCTCCAATTATAAGAAATGAACGAAACAATTATGAAAGAACAAACAAAAA
TGTGGTTTAATAATTTTATTGTCCGCCCCCGCGCCGCGTTGACCGCATTGTGTTAGACGC
AATGCGTGAAGTATTCATGCAGTCTTGTAAGCGCTAATATGTGTTACATGCCGACCGCCG
CGCCGAGGACTTCTCCTTTACATCTCAAGTCCTCGTGATCATCATGCCTCTCTGCAGGCC
AAATCGTGTGTTTGGTTTCTCTCTTAACTTGACTAATTAAAGTTGCAGTCTCTTGTATTA
CCGAAAGACGATAAAATTAGCAATTACTGTACTCTCACGAAAAATATATTTTGTCGCCTT
TTCTCGTTGGTAATTTTCTTTTCTGAATCCGATCTTTTTAATACCTGCATTTAAAAAAAT
TGCAAAATTCGCCGCCATG
>Btab-B-G1841-Map4|NW_017565035.1|55|701|656|0.0|99|96.341|T
TTCACCGATTGCAAAGATTATAATCTGGAATGGACCGGGGAATTACGGGTTCGGCAAGGA
ACAAACGGAACGAGGGAAGGAACGAAGAAAGGAATTCGAGAATGGGCCGATCAAAGTTTA
CGAAAAACGTTCAATTTCTGTAATCTTTATTCCCGTTTGTGACTCCATGAAGGGTGTTGT
CTTGACTCTCAGTATAAAGGGACTCTAGTCATAGGTATCAGAGACGAGTTCTATAGGACG
CCGTTCTGTTGTGAGCGGGTGATTGCAGCGCATTCTCGCGTAGGATCCTAGTCAACTCAG
AGGATCCTTCCCCCCGAACCTCGACTCATCCATCGCCCGCTCCAAAAGTGAGGTTAAGCC
GGAGATTGAAAAATAACACATAAGGCGGCTGAATTCTTGAAAAATAAGTATATTTTTGGC
GTTTTTCGACCCCTTTCGACTTGGACAAGCTCGCCGCACGTTAAGGTACGGTGAAAAATT
CGATTTTTTGCAGTTATACGCGATCCTACGGATTTTAATGAAGTCCAACAACTGATAACA
GCAGTGAGTTGCGAGGATCCTACGCGAGATAGCAGCACTAGTACCTGCTCACGAATTTTT
ACATTGACTCTTACGGGAGTCCAGGGTCCTATAGAACTGGTCCCTG
>Btab-B-G1848-Map3|NW_017547186.1|1325192|1325857|666|0.0|10
0|96.697|AAAAAAAATCTCGGTGTGTTTACTAAGAAAAGGGTAAAATTACCAAGAATT
CAGGGTTCTATTTGGACGGAGTTAAACAGAAAGGAACCAAGCCACATCGGGATCGAACCG
AGAAAAAGAGGTTTAAAGTTTGGCTCCTGCATAAGACTCAATGTAAAAGATAAACTTCAA
GTTCAATTTCTGCAAAATTTGCTCCAACAAAAACTTTGAATTTTTGGCGATGGATAGTAG
AGCAGTGGTTAAGTTCAAAACCACTCATAACTCATTTTTTACCAAAATGTGGGTTGGTTC
CTTTCTGCTTAACTCAGTTCATTTGATCCCAGTTTTTTCTTGATAAAATTAGGTACCATT
TATGGAATTGGTAATTTTATCGAGAAATCTCGGTAAAATTATTGAACTTTCTCGGTAATT
TTACTGGACCTTGGTAAAAAAGCCCATATTTTTTATCGACTGTGGTAGAATTACCGAGAT
AAAATGGCAAAGTTACCGGGAATCGATTACCAATAAAAGTGGTATTCCTTCCTGAAAAAA
AACAGTAAAAATACCGGTTTTTAGGTAAGCTTACCAGTCTGTCTCTGTAAAATTACCAAT
AATTGGTAAAAAAAAAGTGAGATGGTAAAGGTACCAACGGACCGTTGTAAAAACGCCGAG
AATTTTTTTTCAGTG
>Btab-B-G1855-Map3|NW_017547239.1|1292246|1292914|672|0.0|10
0|97.024|AGCTAATTTAGCCACAGGGGTGGTCAAAGTAGCATTTTTTTGTTGTAAAAT
CTACATTGAAACATTGCAGTCACTTTTTTTACCAACTGAATGGACCACTAGATAAGGTAC
GAATTTCAGCATTCTGATACATGTTTCTTAACCAAAATTTTACGTAAAACACGATGCACA
CAACGAAAATTACCGAAATTAACTCCTTATGAAGATATTTAATGATTCTTAATGCGTGAA
TTCAAATCACCCACTCATGAAAACTCAATGCTCTACGTGATTCACATCGCGCGCTAAACG
TTATCATGACAGTCTGTGCGATATAAAAATCTGGCAACCTCAATCTTGACGCTTTGGCTC
AGTTAAAGCAAATTTCTAATAGTTTGAACAACACATGATGGGAAATGAACATTGCTCGAT
TGAGAAGCTTGCTGAAACCGTTGTAGTGGGCGATTTGACTCACGTAGAGTTTTGAGTTTC
TTGTGAGCGGGCAGTTCAAATTCCTCGTAACCAATGTGAAATAAAAACGTCAATATCTTC
GTTAGGAGTTGGTTTTAGTAATTTTCGTTGTGTGAATAATTTTCTACGTGAAATTCTGGT
TAAGAAACATGTATCAGATTGCTTAAATTCGTACCTTGTCTAGTGGTCCATTGTTAAATA
AGCAATTTAATTTTTTCC
>Btab-B-G187-Map20|NW_017548003.1|1547998|1548612|620|0.0|97
|98.871|TATACAGGGTGTCTCACGAAAAACGAGCCACCTTGAATATCTGCCGAACGCG
TCGGAATTTCGAAAAACGGTAAAAGAAGTGTTCGTTTATATCGAGGGGGACACCTTTTGG
CGTATTCGACATTTTCCCAAACCGCGGGAGGGGCGCGGGGCGGGGGGTACCCCACCCGTA
AGTCGAACTTTTCAAATGGCACCCCTACTTTTTTATTTCAGAAATCAATTCTACGCAAAA
AAACAAGCCACCCTGTCCAAACCGAATGTAAATCGGACAATTTTTCAGTGATTGACAGAG
TTTGAAACATTTTTTTCATGCTCTTTTCAAAAATTTCCCACGCCCAATGGAATTGCTGTA
TCAAACCAAACTCTCCGCCAAAAAAATTCTTAAACATTGCACTTTCGATAAAAAAATAAA
AAAAATCTGCTGCACTCGAAATCTGGAGCACGCGGAGCCCTTCTTTGCGACATTAAAATT
CGTTATACCGAACATTTCCGAGGGGCGCTCATCGGGAGGGAGTAGTAAGTTTTAGACAAG
AATTATTAATCTTTTTTCTGAAGCATAAGAAACCGTGTCCATGAAGAAGCAGTTAAGTAG
AAAAACAACGCACCGCGGAAAAA
>Btab-B-G190-Map20|NW_017547262.1|182388|181467|927|0.0|100|
97.519|TATACAGTGGACTCTCGATAATTCGAAATTGAAGGGTATCGGCTTTTTCTTCG
AATTAGCAAGGTTTCGAAATAAAGAGAGTTCGAATTAAAGAGATTCATGTGGAGAAATTT
CGAATTACAGAGGTTCGAATGTAGAGAGGCAAATGGACGGATTTACGTCAAAAGGAACCA
AAAATATCAGTTTATTTCTGTACGGAGGTAAAAATTACACTAAGTCATTATTAAGTATTA
ATTATTTATATTTAATTTTAAAATTATTAATTACATGTTTACATTTTGACAATCCTATCA
GCTTCTTCAGACACCCAGGCACATAAACAGTTTACTTCGAATTGTAGAGGGAATGTACCG
TCTTATTTCGAATTATAGAGGGAGGACCATATTTACTTCCCGCACTTCGAATTACAGAGA
GAATTTTCGTCGCGATTTCGAATTATAGAGGGCCGCGCCAGCTTAAAAATTTCGAAATAA
CGAGGGGAGAAAAATACATTGGTTTTCTTCGAATTATCTAGAGTACCTATATTGAGAGAG
TATGGCCACTGGGCCCCATGGAGAGGCTTAGGACCCAAAAATGGCGGTGCTTTGTTTTAG
TTTTTGTGGATGGGAGGGGGGTCATTGCCAACTTTTGACGGTTATCACCAACCGCACTTG
CTGCCAACCTTACTACATCTAAGATAATTTTTCTCAAAAATTGCACACGATTAGCCTTAA
AAATATGTAAAGATGTCGCAATAGTGCATTTGAGTAAATTTCTCGTTACGATGAGCAAAG
AAAACTACATTTTGAGTCATTTTGCATTACATTAAATTATGGCGTCCGCCATTTTTGGGT
CCTAAGGGCTCCATTTAGCCTAAGATGGCTGAGCCAATCAGAGGTGGTAACCCCGGTGGC
CATACTCTCTCAATATAGGTACTCTAGAA
>Btab-B-G1905-Map3|NW_017566800.1|3413402|3412782|621|0.0|10
0|99.195|AATGGGCCTGTTGCAAACTTTTGCTAGAGCAAAACTAAGAGTTGTTTCTTA
TAGATAATGCCTCAAAAATCACGATGAGCGCATCGGCAAACTCTGAAATGCACTCATAAC
TTCACAAACTGCGTAAGAAATTTGCGGTTTTTTGAGCTTCCCGCTTCAAAAACGATACTA
CGGCGCAGGTGAACATTTTGTAAGAGGAGTCGTTCCATCGTCGGCAATAATCATCATAGC
CGACGCCAATCCGCCAAAACACGTTTGATGGGACGAGATAACACCTGAACTGGATTAGAC
CAGATAACAATCGGTGTGTTAACGTTCATATTTTCCACGCCCGAATTGATTGACCTTGAA
CTCTCCTCGAATTACGCGCGGAACTGCGTGCAAGCGTCGGCCATGATGAATATCGCCGAC
GATGGAGCGACTCCTCTAACAAAATGTTCACCTGTGCCGTAGTATCGTTTTTGAAGCGGG
AAGCTTAAAAAAACGCAAATTTCTTACGCAGATTGTGAAGTTATGAGTGCATTTCAGACT
TTGCCGATGCGCTCATCGTGATTTTTGAGGCATTATCTATAAGAAACAACTCTTATTTTT
GCTCTAGCAAAAGTTTGCAACAGGCCCATT
>Btab-B-G1925-Map11|NW_017548479.1|1058768|1059930|1166|0.0|
100|97.341|ACCCACTGTGCGACCACATTGCCGTCTTATCCACCAATTTTCAGTTCGT
GACCCATTGTACGACAACATTGCCGTCTTATCCACCAATTTTTAGTTCGTGACCCACTGT
GCGACAACATTGCCGTCTTGTCCACCAATTTTGAGTTCGTGACCCACTGTGCGACAACAT
TGCCGTCTTGTCCACCAACTTTCAGTTCGTGACCCACTGTGCGACCACATTGCCGTCTTG
TCCACCAATTTTCAGGTCGTGACCCACTGTGCGGCTTCCCTCCTCTTTTGCCGCACACCC
CCGCCTAAAACTTTCGAAGCTCGCCATTTTTAAACGGCTTGACCGATTCCGCTCAAATTC
AATACCAGCCTAGAACTAAGTAAGATCTTCCTTCTGTAAAAATTTCGAGGGGAAAGCTTT
TAATTTGCGCGAGTTATCGCGCCCACAAAATTGAACCTCCCCCCACTTCTCGCCCCCACC
ATTCGAAATGTAATACTTCGATCTCTGTTTTTTTTCGCAGAATGGTAGTCCTGTTCCTCT
ACTTTACATCGCAAAAAGTTTCACCCGGAAATTTTTTAAAATGAGGGAGATATAACCCAG
CAAAAATCGGAACAACCACGATGTGTCGGAAATACATACATAAATAAACAAACACACACA
CACACACATAAGTATATATATATAAGTGTATATATATATATATATATATATATATATATA
AAGATAAAATGGCTGTAATATTTATAGGAAATTTACCTTATTTATTCAGCTTGCAGCCAT
AAAAAATCGAAACATTAGTTCCTACGCATCCGTAACGTTTCGCCCCGCATGGGGGTCATC
CTCAGGCAGGCACACATTATAACTTAAAAACTATTCATAAAACTGATCGATTGTCCACGC
GAAATGTTAAAATCGTCGAATGTCTACGCGGAAAAATAAAAACTTTTAAAAACACGAGAA
CTAAAACTACAACGGTGGCCACCACGAAACTCCGACTCGTATAACTGCTTGAAAACTGAC
TATAAACAAAGAGAGCCCGTCACCGCGAGGAGTAAATAGATAGCACACGTAAACAATCAG
AAGAAAGCACTGTACGCCGTGCCCAGTACATCGGTGTCAGTTCTGAAATTAATGGAGTTT
GAGCACCGTTTAATCTGTATGGCTTCATGATACA
>Btab-B-G1929-Map3|NW_017547556.1|222929|223541|618|0.0|100|
97.573|CTAGCCCATTGCACTCTAAAGGTGCATACTTCAACTTATTTGGCGTAGATTGT
ATCGCCTTAGTTCTACATGGCATAGCTTCATTTGAAATCATGCAGTGAAGCGTGAATCTT
TCGCACATCTTGCATTGTAATGGTAGTTCAAATCGAAATGCGCTTATCAATATGTATCTG
CCTCGAAAAAGAAAGATGTCAGATACCTAAGCAACCTGTTTGAAGTGTCATATCTTGCTT
AGAATGTGGAGTGGGAGTGTACTTACTCATAATCAGGGAATCCTGTCTTTGTTAGCCATC
AGCATAAGCAACCATCCGACTTGAAATTAAGTGTACAGATAATAGACCATTAAAGCAACG
CTAATTTCGAAATAATTCTCATTTTTTTTTTTTTTGTTATATCGAATACTTATCCCCGAT
CAAGACCGCATACCGCACTGAGAATTGAGATCAAAAAATGAATAAGCACTGATATCCCGG
TCAGCCGCGCGATTTTCGTAGTTCGACGGATGGCTCCACTTACACAGTTATGGAAAACAT
CTACTTAGACGGCGTTTTAAAACTTTTAAACTCAATCAAACCGGATACTTTGAAATAACG
GCTGTGAGGAATGTATAGAA
>Btab-B-G1931-Map4|NW_017547112.1|672917|673519|603|0.0|100|
99.171|GCGTTACTTCTAGAGTGGTTGATGCCAGTTAACGATAACTGCTTCGAAATGTT
CGAAAAGCTGGAAGAAAATTTCCGACGGACAGAAATGGTTTTCCCGGAGGTTTGTGATTT
GAAGAAATCGCTGTGCGATACTTCTAGAGAGATTGATGCCAGTTAACGATAACTGCTTCG
AAATGTTCGAAAAGCTGGAAGAAAATTTCCGACGGACAGAAATGGTTTTCCCGGAGGTTT
GTGATTTGAAGAAATCGCTGTGCGATACTTATAGAGAGGTTGATGCCAGTTAACGATAAC
TGCTTCGAAATGTTCGAAAAGCTGGAAGAAAATTTCCGACGGACAGAAATGGTTTTCCCG
GAGGTTTGTGATTTGAAGAAATCGCTGTGCGATACTTCTAGAGAGGTTGATGCCAGTTAA
CGATAACTGCTTCGAAATGTTCGAAAAGCTGGAAGAAAATTTCCGACGGATAGAAATGGT
TTTCCCGGAGGTTTGTGATTTGAAGAAATCGCTGTGCGATACTTCTAGAGAGGTTGATGC
CAGTTAACGATAACTGCTTCGAAATGTTCGAAAAGCTGGAAGAAAATTTCCGACGGACAG
AAATGGTTTT
>Btab-B-G1935-Map4|NW_017547145.1|339076|339830|759|0.0|100|
95.520|TGCAGGGCCGGATTAAGGGGGTGGCCTCATGGGCCGCGGCCCATGGCGGCAAA
TTTAGGGGGCGGCAAATTTTGCAATTTTTTTTAATGTAGGTTAAAAAAAATCAGATTCAG
AAAAAAACTTATGAATGAGAAAAGGGGACAAAATTTCTCTTTTCTGAGAGTATAGTAATT
TCGATTTTTTTCGTTTTTCGGTGATAGAGAAGACAGCATCTTTAATTAGTCGAGTTAAGA
GAGGAACTGAACACGCAATTTGGCCTGGAGCTCAGCGCAGAGAGGAATGATGACAAGGAC
TTGAAAAGAAACGGACAAACCCTCGGCGCGGCGCGGCAGTCGGCATGTAACACATATTAG
CGCCTACAAGTCTGCATGAATACTTCACGCATTGCGCCAAACACAGTGCTTTCAACGCGG
CGCAGGCGCAGCGGCGGCGGAACAAGTTAAAATTATTCAACCACATTTATGTTTGTTCTT
TCATAATTTTTTGGTTCATTTCTTATAAACGGAGGACCTTGTCCACACAGAGACAGGTTT
ACAGAACTTAACTTTCGCGCCAAGTTCCGTGAAATTTTACTAGTAGTGTTGACAGGGCTT
TCGCAAAAAATGTATCCAACATGACTAGATAAACACGTCTTATGCACCCCTCCCCCTCCG
GCATGCTCACTTGATGGTTTTTATTGATGTTTCAAAACGAAAAAGAAGGGGGCGGCAAAA
TACAGGCGACCCATGGGCGGCAAGTAGGTAAATCCGGCCCTG
>Btab-B-G1938-Map20|NW_017564582.1|5388228|5389070|882|0.0|1
00|92.404|CAGGGCCGGATTTAGGGGGTGGCCACATGGGCCGCGGCCCACGGCGGCAA
ATTTAGGGGGTGGCAAATTTTGAAATTTTTTCAGATGTAGGTATCAAAAAAAAATCGGAT
TCAGAAAAAAAATTACGAACTAGAAAAGGCCATAAAGTCTCTCATTTCCTGAGAGTAAAG
GTGTGGTAATTTCTCATTTTGTTGTCTTTCGGTGATACAAGAAATAGCACCTTTAATTAG
TCGAGTTAAGAGAGAAACCAAATACGCAATATTGCCTGGAACGGCGCGCTGCAGAGAGCA
ATGATAACGAAGACTTCACATGAAAAGGAGAAGCCCTCGACGCGGCGCGGCGCGACGGTC
GCGTTGGCACGTAACACATATTAGCCTACAAAACTGCATGAATACTTCACGCATTGCGTC
AAACAGTGCGGTCCGCAGCGGTCGGCGTGAGACGCATAGCGCCTCCAAGGCCGTAGGAAT
ACTTCACGCATTGCGCAAAACATAGTGAGGTCAGCGCAGCGCGGCGGCGGAGGTTAAGAT
TATTAAACCACATTCATGTTTGTTCTTTCACAATTTTTTCGTTCATTTCTTAAAAATGGA
AGGCGTTGTCCACAAAGCGATAGGTTTACGAGACTTAACTTTCGCGCAAAGTTCTGTGAA
CTTTTGCTAGTAGTGTTGACAGGGCTTTTGCAAAAAATGTGTCCATCACGCATTTAACGC
GTCTTATGCACCCCTCCCTTCCTCCTCCGGCATGTTCACTTAATGGTTTTGATTGATTTA
TTTCAAAACGAATGAGGAGGGGGCGGCAAAATACAGGCGGCCCATGGGCGGCAAGTAGGT
AAATCCGGCCCTG
>Btab-B-G1946-Map9|NW_017547107.1|8050716|8051476|761|0.0|99
|96.321|GAAATGAAGGATGTGTCCCATTAAGGAGGGTATTTTGGCACTAACTTTGGTC
GAAAATTGAAACAGCTTAGAATAATGTCATGTACTGACAAATCGACTCTTATACATCTAC
CCTTTGAGAACATGTCCTTATTTGAGGTGTTTTTGAAAGGTTTTTGCCTAATTTACCAGT
GCAAAGAAGTGAATTTTTGCAGTTTTCTCGAATAATTGCTCATTTTCGGTCCTAAATTAT
ATTGTTATTGTATGAGCAAAAACGACTACCACTTTCTCCTTTAAATATGTTGTAATGGAT
GTACTAAAAATTAACATATTCGAATATGAAAGTGGTAGTCCCTTGTGCTGGCACTTAAAA
GTGAACTTATGTCACTTTTCACAATCCTGGAAAATAAATAAATATACCTATGAAACTTAT
TCGAATTTCGTAGCAATGTTTTCAATTTCAGTAGTTGCAAAAGTAACCCTGTAAGTCTGC
GAATAGTTTTTGAAATAATTAACAATACTTAGGTCACTAATGTAGTGCATGGTCCGTTTG
ATGGGCACACAGTGGTCAAGCTTCACCACAGCGGGGGCACAATGTGCTGGTGATTGGTTA
CTAATATTTCTATGATCAGTGAACTTCAACTGCTTGCAATTCCTTAGAGATACAACTGGT
TCAGCTAAAATGAGTGTTTCTGAATGTTTTAGGGTCTGAACTAAAAGGCTAGCATGCTTA
GACCCTCAAACCTTTTGGGCCAAAAAACCCCCCTTAAAGGGACACATCC
>Btab-B-G1951-Map3|NW_017547174.1|521954|522544|593|0.0|99|9
8.145|ATTGTGAGGAGATGCGAAAGTTTCCATGATCAGGATCGGCCATGATCGGAAGTG
ACCGGTCAAGTTCGCTGGATGACGATTGCAGCGTCGAATCAGAGCGGCCAGGGAGTGCGC
ACGCGCAGAGGAGAGGAAAGCGCGAGAGAGCTTCAGAGCAGAGCGCGAGTTTCAGTATCG
TTTCGGCTGTCACTTGGTGCGTGAAAGTAACAACGTGCCACGCTCAAACCCAAGTCAAAT
CGCCTCGACCGATATTCTATGATTTTCAATCGGTAGATGCTTATGTGCTAATTGCTGTTA
GCTGCGAGATCAAAGTGCAGACCTTCTGTAAAGAAAAGCATTACAATTTCTACGCGAGTC
AGAACGAGTATTTTCTCTCTTTGACCCCCCCCCCCTTTTGGTTCCTTTTTCCTACTCCCG
GATCTCGCGAAGGTGACTTGATCCGAGGGATTTTTATCCCTCGCTATCGCCACCTTCCCC
GAGGTCCCCCTTTAGCTCTCGCGTCGGAGGTTTGATCCGAGGGACATATCCCTCGCCATC
GCCTCCTTCCTCGAGGGCCTTCCCCTTTTCTTTGTTTCAGGATATCTCGGGACGATG
>Btab-B-G1957-Map20|NW_017553232.1|896601|897197|603|0.0|94|
95.025|TAGGGATGTCGATACTCAGGGAAGTATCGATACTCGGTATCGATACTGGTATC
GACTTTAAGCATCGATACCGGTATCGAGCATCGAGCTGAAGTATCGATACTTATGAGGTA
TCGATACCATCGATACTATTTCTGAATTATGCCGTGATTCTGAGTGTGCGTATGTCTGTC
GGCCGTTAAATCCCGCCAGATGTACGCCTCTCTCGAAAAAGTCCTGTTCGCGTCCTTAGT
CAACTATTTTGAGCCCTTAACTACACTTATCGAACTGAGCTTTTAACATTTTTATTGAAG
TATAATCATCTTGAGAAACTTGATTACTCCGGTCGTTTGTCACAGTACTCACAGTGCATC
ATGAAGGTGAAATAGTGGGGAGAGAATTTTTTAAAAAAGAAAAAGAGGCCTTCTTCATGG
CCAAATCAGATTAAGTATCGATACCGTCGATACTGGGGTCTTGGCATCGATACTGCATGG
TATCGATATCGTGGAGTATCGATGCCGCGTGTCGTCAAGTATCGATCGAAAGTATCAATA
CTTTGCAAGTATCGGATAAGTATCGATACTTTGCAAGTATCGGATAAGTATCGACATCCC
TACT
>Btab-B-G1958-Map3|NW_017547202.1|3126159|3125602|558|0.0|10
0|98.746|GTAGCCGTAGTTATTTAGTTATTTTAAAAACTGACGGTCAATCTGTACTTT
AAAAGGATTGCAATTTCACGCTCTAGCTAATGAGTAAAAAATGTCATTTTTGTCTCCTTG
TTTGAAAAATTACTGAAAATTTAGAGGGGTCAGCTCGATTTTAAAACGGTGTAACTCGGT
CAATGTTTGACCTAGAAAGCTCAGGGTGGTCTAGCCTTATCAGCTAAGTATACAAAACAC
GAACGCATACAAATCTACTCGAATGAAACATTTGAAATAATGTTTCTAGTTTCATCTCGG
AAAAAATAAGATTACAGTCAATGTTCACATTGGTTTACCCGAATAAATCAGGCAACGTCG
CAAATTGAAGTATGAATGTTTTTAACCTCACCGTTGGTGATGCAAACATGTGTAATAACA
CGTGCAGGCGCACTCGCCAGATAATGTCAATGGAAATCGTTATCCTCCGCCATGAAGTCG
AAGCGATAGCGTTGAAGGCGCTGTGAGCAACTATTCCGCCACGGAAGAGTTGCACAGTAT
CAGGCGAGATTGAAGGCGCACTAACGT
>Btab-B-G196-Map4|NW_017547174.1|3891110|3889618|1499|0.0|10
0|96.398|AATGGACCACTAGACAAGGTACGAATTTAAGCATTCTGATACACATTTTTT
AACCAAAATTTCACGTAAAACACGATGCGCACAACAAAAATTACCGAAATTAACTCCTTA
CAATGATATTAAATGATTCCTGATGCGTGAATTCAAACCACCCGCTCATGAAAACTCAAT
GCTCTACGTAATTCGCATCGCGCGCTAAACGTTATCATGACAGTATCTGCGATTTCAAAA
TCTGGCAACCTCAATTTTGACGCTTTGCCTCAGCTATAGCAAATTGCTTATAGTTTGAAC
AACACATGGTGGGAAATGAACATTGTTGGATTGAGGAGCTTGCTGAAACCGTTGTAGTGC
GCGATTTGATTCACGTAGAGCTTTGAGTTTCTTGTGAGCGTACAGTTCAAATTCCTCGTA
ACCAATGTGAAATAAAAACGTTAATATCTTCGATAGGAGTTGGTTTCATTAGTTTTTGTT
GTGCGAATCGTGTTCTACGTAAAATTCTGGTTAAGAAACATGTATCAGATTGCTTAAATT
CGTACCTTGTCTAGTGGTCCATTGGCAGTAGAATCTGTGTTCCAAAATACCATAGACCTA
CAGCCGGCTGTAAGATTTCCAATAGCTTCTATAGCCGGCTACACAATTTCTTATAGCCTT
TCATAGCCGATGGCGATTAAACAACAGCCAGGCGATAAAGTGTATGCTAAACGTTACTAA
TTACGGATGCTAGGACTTAGTGAGTTTTTGGACCACTGCTCTCTTTTTGGGCCGTAGTAT
CTTGATTTATTTTGCGAGGAAAGCTCCGTGCTTTTGATGGATGCCTGCCATTCCCAATAT
ATTAGAGCGCCTTCAGTTTCGTATGATACTTTGCAATACCTCTGGTGTGAAATAGTTGCT
TCAAGCGCCGTGGCACGCTGCGGCGCGGCAGGTGGGCAGCTAGCGCGAAACGCGCATTGG
CGCCTACAAACCTAACAGGGATACTTCACGCGTTGCACAATGCGTGAAGTATCCCTGTTA
GGTTTGTAGGCGCCAGTGCGTCGCCGCTCCGCTTTGTGTTAGGCTCTAATATTTAATCTG
GCGGAGTCAGCGTTATTCAACTCATGATTTTGAAATGTTTGCACATCCTGTATGGATTGT
TCTCATTTTAATTGATGAAAAAAAATATATATTAAAGGAAAATATAATGTGTGTTTTGTA
AATATTAAGGTGGTTCCGTATCAAACTTAATGATTTCCAAAGCACACGAATTTCTACACA
ATTTCTTTTAGCCTTTTATAATCGATGGCAAAAGAGCAACAGCCAGGCAATAAAGTGTAA
AACCCGGCGATAGGAACTACAGCCCCGCTGCATAATTTTTTATCGCTTCGTATAGCCCGG
CCATATGATTTTCTCCGCATTCTACAGTCAGCTGTATGATTTTCTGTAGCCTTCTTTAGC
CAGCTCTAAGAATTCCTATGGTATTTTGAAACGCAGCTCTTATCGTCAATTTTTACCAGG
GA
>Btab-B-G1961-Map20|NW_017547114.1|2867927|2869020|1109|0.0|
98|95.221|ACTCACAAGGGGAGTCTACGAAGTGACATCCTGGGATTGGGTTCATTTTG
CTTGTACATGAAGAAGAGACAAATCTAAGGTTGACGTATTTTTTTTTAGCCGCCAACTCC
CAACCGTTCTCGAGATATCGATTTTTAAAGTTACGATTTTTGCACGTTTCCGCGCGGAGT
TCCGGCGAGTCAACTGAGCGCCGGCAAGCTGCACGAAGCGTGTTTCCTATCAGCGCTGCA
GACCGGCAATCGCTACCAACAGTTCCGTGGCCGAGTGGTAGAGTGTTCGCCTGCGGTTCC
ATCGATCGCGGGTTCGAATCCGGCTTCGTGCCGTAGCTTTTAGGGTACGCCGCAATGCGT
TTTTACAAGTTTTCTTTATTTTTATCACACACCAAGGGGTCCGCCCCCTGGCCACTGCTC
GGCCCAACCCCCGGGGCGAAAAGGCGCGCTTCGCGGCGAGCAAAATCATCGAAATCGACC
GTTGACGGTTACTGGGTAAATAATTTTAATTGAATGATTTTAATGAAATGATTGAATAAA
AATTGAATGATTTGAATGTTTCAAATAAAAATTTCCCACCACACAATATTCTTAACGACT
TTTTCCTTACTCTGAATTTGCTACCGTCAACGGTCGATTTCGATGATTTCGCTAGCCGCG
AAGCGCGCCTTTTCGCCCCGAGGGGTTGGGCCGAGCAGTGGCCAGGGGGCGGACCCCTTG
GTGTGTGATAAAAATAAAGAAAACTTGTAAAAACGCATTGCGGCGTACCCTGAAAGCTAC
GGCACGAAGCCGGATTCGAACCCGCGATCGATGGAACCGCAAGCGAACACTCTACCACTC
GGCCACGGTACTGTTGATGGCGATGGCCGGTCTGCAGCGCTGATAGGAAACACGCTTCGT
GCAGCTTGCCGGCGCTCAGTTGACTCGCCGGAACTCCGCGCGGAAACGTGCAAAAATCGT
AACTTTAAAAATCGATATCTCGAGAACGGTTGGGAGTTGGCGGCTAAAAAAAAATACGTC
AACCTTAGATTTGTCTCTTCTTCATGTACAAGCAAAATGAACCCAATCCCAGGATGTCAC
TTCGTAGACTCCCCTTGTGAGTCC
>Btab-B-G1962-Map3|NW_017547181.1|5128977|5128194|796|0.0|10
0|95.854|GAATCAGTGAGTTCGAAAACACACCAACTCGGTTTTTTTCGATTTTCACTT
TTTTACGGCTTAGTAACACTTATGGATAGAAGCATCTGCACGCAATAGAAAATTTCGAAA
TTGCAATCGGAAGTGCTCGAAACAGCGACGGGAAAAGGGAAGAATCGAAGTATTTCATTA
GAAATACCAATTTTTGGCCATTTCAAGGGAAACGGGTGACCATCCGATTTTGCGGTTTTC
TTTCTTCGGTTCAGTATACCTTGTACCGACAAGTTATATAAATATTCAAGCGTTATTCAG
GTCAAGAAATATACATTTTTTAGGGCAGACTATGAAAAATCAGTATCTGACAGTCGGTGA
GAACAAAAACACACCAACTCGGAAATTTTTAAACGCTTAATTCTCTGTCATCAAACATGG
TGTATCGATTTCACTTGGTGCTTTACAAAGTCTCTGAGTACTTGTCCTTTGGCACCAAAA
AGGTTTTTCTTAAACTAACTTCTTCGCCCGCTGCGCAGTTTTAGGTGTTTCCTGAACAAT
TTTTTTTCCCGAGTTGGTGTGTTTACGAACTCACTGATTCAATTAAGGTCGCGAAAAATT
CAAAGTGCGAAGTAATTCTGGGACGTTGGAACACCTTCTGTCTTTGTTATGATAGAATAT
GCCCGCGTAGATCTGTCACAAAGCTCACATACTGATCGCAACCGTGCCAGGTTGGGTTAA
GTTAGGTCACGCAACTAAACTAACTTAACGGCAAAGCGGGAGTAATCACTCAAATTGAAG
GCGCCCCAATCCT
>Btab-B-G1970-Map6|NW_017547114.1|4649953|4651082|1131|0.0|1
00|96.817|CTCCGTCTTTATGTCTTTGTTTGCGGCATTGGGCTGAAGGTTTAAGGTTA
TGTCATGGACCAAGAGAATAAATAAGGACCCCCAACTCCAGTTAGCGGTGACATTAGCGC
TGCCTGGCAGAGTGTTCACGCCGTGATTATGGGTCCAGCCAGCGCTGTTGTCGTTGATGT
CACCGCCGCGCCGCCGGCCGGCACCGCGTCGCCGCGGACGCAATCTTCCCCGCGACCCAC
GCTTCCCCTCTCCGCTGCTCCACTCCTGTTCTCACTGGCACGCTCCCCCGCGAGCCGCGA
CCCGCGCGCCCTACCTCGCGACGCCGCGCCGCTGTCCGCTAGATCGCGTTGACGCATCTA
GCTTTATCAGACGTTCCGCCGTTCTTTCCCGTCGTCTCATTTACACGGTATCCTTTATGA
TTCCATGCACCACCTAAAGGTTAATCACTTAGTGCTTGTAGATGTTTCTAGATCTTCGTT
GTCGTCCTGAAGTTCTGAAGAGTTTAATGGGAAAAGCTTCCCACTTTTATTTCAATCTTC
GTCAGTCTTCGGGTATGTAAACTGATAATAATAAACTTTGTCAAAGAAGCGCCCTCCAAC
GCTTTGGCGTTGGAACTGCTTGTTAATAACTAGTCCGCTTAAATGAGCCACCATCATGCA
ATTATGTTGAACTATATTTCAGGATCTTTGAGGGATTTTTCGCACTCTGCATTACGGAAC
TATCTTAAATGGACTAAATTTCCAGTTTCAGAACTACACATTTTGGCTCATCAGTAGAAA
CACCTGTGTCCGAAGGACAAAATTTGATAAAAAATATTCACAAATTTTCTTAAAAATTCA
TATTTCATCAAAGGAGATAAGGCAACTTCTAGAGGCTCATACGCCATTCTTCCTTCGCGC
GGCAGCAAATTTGGACTAAATTTTGCAATTCAAAACTAAAATTCCGGGCTCAGTTTAGAA
ACAACTATTTATGAACCATTGGTTCCTCTATCAAATCGGTGTTATCATAGGTGAGCCAAA
CGCTGTAATTCCTGATTACAAAATGCATTCCAAATATTAGACATTGCCTTATCAATTACG
ATAGAGAAATCTCATCCTAATTCCAAAACTAGTTTAACAAGAATAATACGCATTTCGGAT
>Btab-B-G1973-Map20|NW_017557621.1|6863903|6864501|614|0.0|9
9|96.580|CAAAGAGGTTTTCTTTTTTTGATCGGTAGATCTGCCTAAATCCACCGATGG
AAATCCATCGGCCGCCATTTTGGTACCTACGAAATTGCCCGCGATCAGTCGGGAGTTTAA
GAACACACTTTCCACCAATGTAAACAAATGGATTTCTGCCTCTCATCAAACCTTTACCGC
AATGATACTGCAATAGTGCAAATATATACTCAATGTACCAGCATTAACTCCTTTTTTGCT
ACAAATAAAGTACGGGTGAAAATATCACTAAAAATATTACATAATTCAATACATAGGCGA
CAATGACGATCCAAGCAGAATCATCAGACTCAGCGACGGCGGGAGGCGCGAAATACTCAC
GATTTCTCGTTTGTTTGCTTGTTTTTGGCCTGAGATCTGGCTGAAGTAAGGTTAGGTTGT
CCACCGGTGGAGCTGTGATCGGAGAAATGACCGATCACACCGATCACTGATCGGTGGTAC
CAAATCCACCGGTCGTACTTCCACCGGTCGTACTTCCACCGGTCGTGACGTCAGCACCGA
CGGATCAATTAACGAACACAGTTTGGTGATCGGCGGTACCACCGATCAAAAAAAGAAAAC
CCCTCAAG
>Btab-B-G198-Map20|NW_017547167.1|622491|617262|5313|0.0|100
|94.448|TTCATGTGACTGAATAGTCCATGTTCCAAATTTGACAAAGAAATTCAACGTA
TTAAAGGCAGGGTTTTTTCAAAGGAAAAATATCGCATTCGAGTGCAGTTTCGTGATCGGT
ATCGAATGCGATATTTTTCCTCTAAGAAACCCTGCCATCATTACGTTGAATTTCTTTGTC
AAATTTGGTACATGAATTCTTCAGTCTCGTGCCAACAGAAGTGCGAGCTTAAAATTCGAA
AAAAATGACAAGTCGCTGAAACTATGGAACGAATTGATGCGATATATCGAAATGTAGAAA
CTCCCGAAGAATACGCTGATTAAATTTATTATCGACTTTCTTAAGAAGACTTTAATTTTT
AAACTATATTATATTATTTAAGCTTATATTATTTAAGCTGACTTCATTAAGGTGATTCGA
TGGACGCCATATCTTGTGTCAGAACGACATACGATAAATCGCATGTCGTTCTGACACAAA
ATATAACCTCCATCAAATCACCTTGAGATCAAGAGTGAGGTAATGCGAGGGATAAAACCA
TCATACGTCCTACTTCTACCTTGAACTTCCTAATCTCAAATTATCCCGTAAGTTGATTCC
TCCCAGGAAATGAACAAGCATCGATCTGTCGAACAAATGTTGCTGTAATACGAGTTTTGC
TTTTCACTCTTAACAAAAAAAAAAGTGCTAAAACAGTGTAGAAGCATACTGAAGCAGTCT
GTTGGTGAAAAGTCTCTTCCCAAAACCCCTAAATTAATGCCAAATGAGACTAAACGCGAA
ATATCGCATTTTATTTAACCAATAGAATGCGATATTTTGCAGTCAGTCTCATTTGGCTTT
AATTTAGGGGTTCTGGGAAGAGACTTTTCACCAAAGGACTGCTGATGTATACCTCTACAC
TGTTTCAGCACTTTTTTTGCTTATAGAGAAAAGCAAGACTCGTATTACAACAAAATTTGT
TCGACAGATCGATGTTTGTATGCTTCCTGGGTGGAATCACCTTAACCCAAACCCTAGTCC
TAACCTCACCCCTCGTCCCAACCGAAACCCTCTCCCCCCTCCTAGTTTTGGCCCACCTAA
AATCATAAAACCCGCCTTACCAAGTCAGTCAACTGACGCCTAGCCCGTTTCGGCTAACCC
CGAGGTAAATGAAACGTAGGTATGCTCTTCCTGACTCTCTCAGTCAGAAGTGGACTTTCG
GCTCCCGCCGCTAGAGCTGTGGCGCAAAATTAGAATTTCAACAACTTTTTAAGGTTATTG
ACATTCAAATTTCACGGCTCAGCTCTAGTCGTGGGAGTAGAAAGCATACTTCTGACTGAG
AGTCAGGGAGAGCATATCTACGATTCGTTTACCGCGGCCATACCCAACCCAACACACAAT
CACACATTAAAACTAGACCTAACTTCTAAAATAAACTGCGCCCACACCAATCCCCCCCTT
CCCCTCTAACCCATCCCTTAATCCCAACCCAAACCCCCCACACCATACCCCTAACCCCCG
CCCGCCCTAGCCTGCCCTAAGCATATCATTCCCGCATAGCTAACCTGACCTTACCTTACA
TAGCACAGCACACCACACACGGAGAAAACAATTTCGAGCGTGGGACCCGAGGTTGAGGTC
ATATACATCTCTGAAGTTTTCGGATCACGCATCCAAAAACTTGGGGTCCAGCTGCCAAAG
TTCGGGTCAGACATCTGAAGTACTTCGGTACAACCGAAGTACTTCAGATGTGTGACTCGA
ACCCCTCGGCATCGGTTTTCGGATGCGTGATCCGAAAACTTCAGAGATCTATATGACCTC
AACTTCGGGTATCACGCAAGAAGTTTCTTTCTCCGTGCATCACACTACACCACACCATAA
CCCAACACAACACAACCAAATGAGCCACGGTAAAAAAACTCGTTTTTTACCGCAGCTGTA
AGTCGGGAGCCAATCCCATGGTCACTGACCAAGGGTACAAAGGGCACCCTACGGTGCCCG
CTACCATCCACCGGGGCAGACGTGCGGCCGGGGCGGTGTCTGCAGATCGCTCCTCTAGTG
CCTCCAGACGGTAAGACGTCCGCCGACCGGATGGACGACCGCGCGCCGGGCGCTCCGCCG
AGTGCTCGGTCGGACGACAGAGCCTCCAACTCAACTTCACTTTCGGACCGAGACCAAGGC
CTCAGCCTGAGAGTGAAGTTGATACGGAGACGCTGTCATCACGGTAGAGCAGTCGACGGA
GCGTCCAGCGGGTGTCCACCCGCTCGTCGGACGTCGGACCGCATCCGCCGACCGGATAGA
CGACCGCGCGCCGGGCGCTCCGACGAGTGCTCGGTCGGACGACAGAGCCCTCCAACTCAA
CTTCACTTTCAGACCGAGGCTAAAGGCCTCAGCCTGGAAGTGAAGTTGATACGGAGGTGC
TGTCATCACGGTAGAGCAGTCGACGGAGCGTCCAGCGGGTGTCCACCCGATCGTCGGACG
TCGGACCGTAACCGCATCCGCCGACCGGATGGACGACCGCGCGCCGGGCGCTCCGACGAG
TGCTCGGTCGGACGACAGAGCCTCCAACTCAACTTCACTTTCAGACCGAGGCTAAAGGCC
TCAGCCTGAAAGTGAAGCTGATACGGAGGCGCTGTCATCACGGTAGAGCAGTCGACGGAG
CGTCCAGCGGGTGTCCACCCGATCGTCGGACGTCGGCCCGTGGGAGGCACTATGACCGGA
ACTGACGGCGGTCGTCGTCGTTGTGCGTCACGGCCGTAAAATGCACGTCGCGGCTGAAAC
GGAACTTCCGGGACCTCTTTAGGCTCGGGTCAAACTTACAGTATGGAGCCCGGTTTCCAG
GATCAAATTGAACCCATCAAAATTGATCATCAGTGGAATTGTGGGCTCAATTCGATCCTG
GACACGGAGCTCCACACAGTGAGTTTGACCCGAGGACATAAGCCTATTGCACAAGTCCCA
AATGGGAACCAACACGATGAGTCTAGCTCATCGTCTCGGTTCCCATTTGGTAAGTGTGCA
ATCAGCTCTTTTAACCTCTGCACCCTCCCTCTAAAAGGCACTTACCCTCGAGATTTTCCA
GGGTGTCTAACAATGTTTTTAAGAAAAAAAATCCCTGACAAAAAGAAAAAATATTTCTAA
TTTTTCGATACGGTTGAACTGATTAGATGTAAGTAAGGTTTTCCTGTTTTAGGATTATAA
TGCAATGAATAGAGCAAAATATACGGGGCCTGTTAAAGCTAATTAAGCTTCAACCTGATA
TATCTCCGTGGTAACAGAGTTCCATATACATACGCATTGTAACGCTAAAAGCCCGTGTAA
ATAAAGTCATATCCACAGAATGATTATGATTAAAATCGCTTGCAAAATGAAAATCCCTGA
CATTTCCCGGTCGTTAGACACCCTGTTTTCTAAAAGTTGACGCTCAAGAGCTGAGGTAGG
TACATTTGAATTTTTATTTTTCTTTCAAATTACCTACTCAAAAATTAACTTTCAATTATG
ACTTAACTCATAAGTATTTAAATTGAGAAGGTGTGAGCTGCCAAAGTTGCTAAGGCACCT
CTTTAAAATAAATATCTACTACTACTATTACTACTACTGCATAAGATGTATATGGAGAAA
AAGAAGAAGAGCAATAGTGATGTCATTCGTCGTAGTGTCAGGCATGCAAGTTCGCTATAC
GCCAGTCAAATGTGTGTTTTTGCTTCTGTTTATACTGTTTTGTACGAAGAGGTGCGGATC
AGAAGTGCACAATTCTTTTAGATGCATTAGTTAAGGAAATTGCTTAAAATCTGTTTATTA
GAAAAAAATAAGAGGAGAGAAAAAAAACCCGAAACATTTTTAAAATAGCATGACTACTTG
CAAAAATTAAGTTGAAAATTTAAATAAACGTAAATGCAGATATTCTTAAAACGATCACTC
AGATAGCTCAAGCAAAAATTTGCGTTAATGTTTTCAGCGGGAGATTCAATGATAATTTTA
TCCATTTAACAAATCAATATAGACATTTCTGAACGATTTTATTCTGGAATTACAATTCAA
GTGGAAAGAGGATAATTACGATTTGTGCAAAAAACACAAAAATAAACTCGAAACGAAACA
TTGACTGAGAGATCAGCATCAGAGCTACTTGAACTTTTGAATTGACATGATGTGTTATCA
GTAGTATGAGAGAGAGAGGAGTACTGAGAATGTTTGGACCCCCTTCCCCCAACAGAAAAA
ATTATAAACTTTCCTCTTCCTATGAGAAATGTCTGTCTACTCCAACGGGTATGAAATAAA
AACCACCACATGAAAACTCAAGTGAGGTTTTTAAAAACTCTCTGCAACGGAGCTACAGAA
AATAGCTTATTTTCCCATTATTTTGGTTACTGATCCGACACATGGGGACCCGAAAAAAAA
GAGAAGCGAGAAAGTTGAGATTCAGACGGAGAATTGCTAATCAGACGTCACGCAAAACCG
GATGACCTACCCAAAAAAATAATTATAAAAGCGACGCCTTCTGACCGTCAGAACGCGCAA
CCACTAGCGACTTGCCTTAAACGCTGAGAGAGGAAGTGCATCCTTTGATCAAGGAAAAAT
GAAAAAATTAGATCGATAAAAAGCCGCGATAACGGTAGATGGTTCTAAAAATACTGTTGT
AAACGAGACAACTGAATGGTGAAGAGGTCATCCTACCCACTAATGTTTAGGACAAAAAAT
GCCCTCGATTCCAAAAGCAAGTAACAACAACTGCCCTGATAAGGCTACTGAGAGATGGGA
TTGCTCGAGAGCTGATGCGAATCCTACCAAGAAAAGACGCGAGAAAAATAGGACAAAAAT
TCGGAGGAAGTACAGAATGACTGCCACCAGAAGAAAAAGTTGGGCTTTTGCATTTTAAAT
AAAGCTCAGGGCAATAATGGGCCAGAGCAACCTAGTGATTGCAAGTTGAAGTTTCTACAA
TCCAGAATAAACATCCCTCACCTACCCCACCGATACGAATAGCAAAAAACCCTTCTGATA
AAAAATGTTTTTATCTCTGAATCCCACGTTTTTTGAGTACATAGAGAGGAATGCTACATT
GTACAACTACAGCACTCCGATGTCAGTCAGGATCCAAACACAACACGAGCAGTTACGAAT
AATAACAAGCTTTAGTAAATCCGTAAGCAATCAAATAAATACCGGTTCTAGTTGGTGTAG
AAGTAAATGGAGGGAAATACAATATAAAATTTTATAATTCTTCGAAAATTATTCATGGAT
GCATCCTATAATATAAAT
>Btab-B-G1980-Map3|NW_017566536.1|85758|86517|760|0.0|100|96
.184|TTAAGGTGATTCGATGGACGCCATACTTTGTGTCAGAAAGGCATGCGATATATCG
CATCCATTGGTTCCATTTTTTCAGCTACTCGTCATTTTTCTCCAATTTTGAGACCGCAAT
GGACCACTAGATAAGGTACGAATTTCAGCATTCTGATACATGTTTCTTAACCAAAATTTT
ACGTAAAACACGACGCACACAACGAAAATTACCGAAATTGACTCCTTACGAAGATATTTA
ATGATTCTTAATGCGAGAATTCAAACCACCCGCTCATGAAAACACAATGCTCTACGTGAT
TCACATCGCGCGCTAAACGTTATCATGACAGTCTCTGCGATATAAAAATCTGGCAACCTT
AATCTTGACGCTTTGGCTCAGTTATAGCAAATTGCTAATAGTTTGAACAACACATGATGG
GAAATGAACATTGCTCGATTGAGAGGCTTGCTGAAACCGTTGTAGTGGGCGATTTGACTC
ACGTAGAGTTTTGAGTTTCTTGTGAGCGGGCAGTTCAAATTCCTCGTAACCCATGTGAAA
TAAAAACGTTAATATCTTCGTAAGGAGTTGGTTTCCGTAATTTTCGTTGTGTGAATCGTT
TTCCACGTGAAATTCTGGTTAAGAAACATGTATCAGATCGCTTAAATTCGTACCTTGTCT
AGTGGTCCATTCTATTGTCAGGAGACTATAGCACTCACTTACCAATTTTAACAAAGAAAT
TCAACGTAGTAAAGGCGTAGTTTTTTTAGAGAGAAAATATCGCAT
>Btab-B-G1981-Map3|NW_017550873.1|1038186|1037435|754|0.0|99
|96.684|GTAATGGACCACTAGACAAAGGTACGAATTTCAGCAATCTGACACATGTTTC
ATAATCAAAGAGCTTGATGCAAAAACGGCTTTTTTCGTCCCCCCCCTCTGGAAGTTCTTC
AGACTTTGTCTATTGATTACTCATACTTGAGCGCTTCTTTTCCCAAATTTTCAGACTCCC
AAAAAATTTTGGGGGGGAGCTAGGGGGGGTGGAAGTCAAAACCTGTGAACCTCGATATCT
CTTGAACAAAGAAAGATATCGAGGTCCGGTTTGGACGAAAAATCGTCTAAAATTGCATAC
TTTAAGATTCTAAGGGTCGAAATCTCGATATCACATTTTTAAGTCAACATATGTGCTTTT
TTCCAGTTTTTAGGTCTAGAAAATTTCTTTTAAACAAAAAATTTACAAAGATCTCAATTT
TTTATTGGAACCAAAACCAGTTTTTTAAATTGTTCGTCTTTTTCCGCATCGAACGAGTGG
TCCATTAAGTTGAGGAACCAAACGGTTCCGGAGTTATGATCGATTGAAGTTTCCGCTCAA
CGCGCGCCCACCGATTTTCGCGCGCAAAAAAGTCGGATTTGACTGTTATTAGATCAGATT
GAATGTTCAAACTGAGCAAAATGCTTCATTAGGGACTCTTGAGGGTCGATGAGTTCAGAA
ATTACCGATACTTCCAAAAAATTCACGTTTTTAAAATTGCAGCTTCGGACAGGACCACTG
AGCGGCCGGTCGGCGCTCAGTGGGCCTCTAAAATAGCGCT
>Btab-B-G1983-Map3|NW_017547184.1|53860|53166|697|0.0|100|96
.413|AGATTTAAGATTTAGTTGAAAGTCATCTTAGTGTGAACAGTGAAAGAGAGGATGA
AAACAGTGCCAGTGAAGAAAATGATGTCCAACCAATGTGTGTCGCGGAGGCTCAAAAATC
ACTGGACAAACTTAGGACATTCTCCAGTCAAAATGACGTGGACGATACAGTTTTCAATAG
CCTCCAAAATTTGGAAGCCGTTCTAATATCCGGACAGCTTTTAAAATCCACACAAACTAA
AATTAAAGATTATTTTAAGTGAATGAATTTTTGAAAGATTATTATCTATCAGTTTTAAAT
TTTTAAATTTTATACAATACAAAATCCAAATTTTGAATTTTTTGAAAATACGCAAATCGG
TTTATTGTCAACTGTCGATTGCATCTCACTCATCCAGCAAAACAGAGGATACCCACGATC
TACTCTCAATCTACTCTTTTTATGTCAAGTTACGTAAAACCAAGTCTATTTTCCCTAAGA
ATTGGCTCTTTTATGTCGTTTTTACCCGCAATTTCAGGGGAGAAAATCGGAAATTTTTCT
GCGTCTTAACCGGCTTTGGTTAAGGGTCAAAATTTCGAAATTTTGTCTTATCCGTATTTT
TTTTACATTGACTTATGGAAGTTTCAAGGGACCGAAAAAAATTTTGTCTTAAGCGGATTT
TTATCTTAACCGTTTGTCGTCTTAACGAGCTTTTACTGTA
>Btab-B-G1988-Map20|NW_017564110.1|703650|703064|597|0.0|99|
96.315|TACAGTAGACTCTGGATTATCCGGCTTCGTATTATCCGGACTCTGGATTATCC
GGCTTCGTATTATCCGGACTCTGGATCATCCGGATCGATTTTGCAACCCTGTAACTTCGT
ACGCATTCCGATAAGTGAGCGGATCCGCGGAGAAGCGGTCGCAAGGCATATTGGCGCCTG
CAAGGCTGAAGGAATACTTCACGCATTGCGCCAAATAGTGAGGTCGGCGTGGAACGCATT
AGCGCCTACCAGAATGCATAAATACTTCTCGCATTACGCCAAACGCAGTGCAGTCGGTTA
GTTAGCCTAAAACGCACATTAGCGGCTACAAGACTGCATGAATACTTCACGCATTGCGCG
CTTTAATCGTTGTATTGTAATTTATCGTTGTCGGCTACCTTTCACAATCACTATTGAGTC
GTTCAGTTTGGCGTTAACCTTTTACATTCGTGTTGGTATGTACATGATGTATACATAATA
AGAATACTGTGGTGTTGGTTGGTGGTGTTTGTGTTTACTATTATTATCCGGATTTCTTTT
TCATCCGGATCGGGTCCGGCACCAATTAATCCGGATAATCCAGAGTGTACTGTA
>Btab-B-G1989-Map20|NW_017547236.1|3427497|3428081|603|0.0|9
8|95.357|GTACAGTAGACTCTGGATTATCCGGCTTCGCACTATCCGGACTCTGGATTA
TCCGGATCGATTTTGCAACCATGTAACTACGTACGCATTCCGATAAGTGAGCGGATCCGC
GGAGAAGCGGTCGCAAGGCATATTGGCGCCTGCAAGGCTGAAGGAATACTTCACGCATTG
CGCCAAACAGTGAGGTCGGCGTGGAACGCATTAGCGCCTACTAGATTGCATAAATACTTC
TCGCATTACGCCAAACGCAGTGCAGTCGGTTAGTTAGCCTAAAAAGCACATTAGCGGCTA
CAAGACTGCATGAATACTTCACGCATTGCGCGCTTTAATCGTTGTATTGTAATTTATCGT
TGTCGGCTACCATTCACAATCACCATTGCGTCGTTCAGTTTGGCGTTAACCTTTTAAATT
CGTGTTGGTATGTACATGATTTATACATAATAAGAATATTGTGGTGTTGGTTGGTGGTGT
TTGTGTTTACTATTATTATCCGGATTTCTTTTTCATCCGGATCGGGCCCGGCACCAATTG
ATCCGGATAATCCAGAGTCTACTGTATCTTTTTTTAAATGTATTTAATTTTTTT
>Btab-B-G1994-Map4|NW_017547136.1|941878|942593|716|0.0|100|
97.207|TGTTGCAATTGTTTCAAATGTAGGTATCAAAAAAAAAATCAGATTCAGAAAAA
AAATCACAAACGAGAAAAGGCGAAAAAATCTCCCATTTCCTGAGAGTTAAAGTATGGTAA
TTCCTGATTTGTTCGTCTTTCGGTGATACAAGAGACAGCTTTTTTCATTAGTCTAGTTGA
GAGAGAGACCAAACACGCAATTTGGCCTGGAGTGGTACGGCGCAGAGAGCAATAATGACG
AGGACTATTGACATGAAAATGAGAAGCCCTCGGCGAGCCGCGCCGATCAGCATGGAACAC
ATATTAGCGCCTACAAGACTCCATGAATACTTCACGCATTGCGTCAAACGTAGTTCGGTC
AGCAGCGGTTGGCGTGAAACTCATGGTGCCTACAAGACTGCATGAATACTTCACGCATTG
CGTCAAAAAAAGTGCGGTCAGCAGCGGTCGGCGTGAACCGCATAGCGCCTACGAGACTGT
AGGGATACTTCACGCATTGCGCCAAACACAGTGCGATTGGCGCGGTGGCGGAAATTAAAA
TTACTAAACCACATTCATGATTATACTTTCACAATTTTTTCGTTCATTTCTTATAAATAA
AGGGCCTTGTCCACACAGAGATAGGTTTACGGAACTTAACTTTCGCGCTAAGTTCTGTGA
ACTTTGGCTGGTGTTGACAGAGGGCTTTCACAAAAAATGTGCCCAACACGAGTAAACGCG
TCT
>Btab-B-G2010-Map15|NW_017559194.1|2843|1816|1043|0.0|99|98.
562|TAGGCTTGTGACCGCGATCGCAGTAGCAGGTAAAAATCACTGTGATTCTTGAGTAG
CAGTGATCGATCACTGTGACTGGCGAGGAACACCTGTTATTCTGCTCTTTTTTGGGCAGT
TTTCATCAAAAGTTAGTCGCTGATAGTTAAACAGTGAGTAACCAAAACTTTAGTGTTAAA
CGGCGAAAAAAATTTACGAATAAGCTTGCACATGGTTAATCATAGTCACAGTTGGATACA
CTGCGATTGCGATAACGAAGCAAAAAGAGCAGTAGCAGTTTAAAAAGAGCAGCATGATAA
CAGTGGCAGAGCAGAGTAGCACCATAGGACTAGATAGGGCGGATAGCCAATCACGTGAAA
TCTCCGAATATTACAATGCATTGTGGGTAGTGACGTCAACCAGTGATAAATCACAGGTGA
AAGTAGCAGTGAATCCAATAGTGAACCCACGGAGTGCTCTGTCACTGCATGGTTGACCTA
AAAAGGAGAATTTAACTTTAAAGAACATGGCATAATGATAAAAACTGAGAGCTATAAAAA
TATTCACCTAGATTATCACTACGAGAAGTTTTTTAAAGTTAAATTCTCTTTTTCATGTCA
ACCAGTGATAAATAACTCCGTGGCCTCACTGCTACTTTTACCTGTGATTCACAGATAGTT
CCGGAAATTATGACTTGTGGATTGAACAGTGATAATAAAATATTACAGTATCAATTTTAC
CACTAAAAAGGGAATTGAGAAGAACGAGTGATTTAAAGAGTTTATGCTGTAGAAAATCAG
TGGTACTTTTAATTTTGAAGATGTAGAAAGCATTTGGGAAGGATCGTTTGATAAGGTTAA
CCTGTGATAAATCACAGCATAACCGCCACCTGCTACTTTTCACATGTGATCCGACCAGAG
TCAAGGAAGTGTCGGAGACGGCGGTATTTTTAGGTTATCCTGTGAAAAATCACTGCTACT
TTTCACTGTGATTTTTGAGTAGCAGTAACAGTAATCACGTTCCCGAAAAGTAGCCGTTAA
GCACAAGCCTAT
>Btab-B-G2031-Map6|NW_017549038.1|6415174|6414495|681|0.0|10
0|96.182|AATGGACCACTAGATAAGGTACGAATTTCAGCATTCTGATACATGATTCTT
AACCAAAATTTTACGTAAAACACGATGCACACAACGAAAATTACCGAAATTAACTCCTTA
CGAAGATATTTAATGATTCTTAATGCGTGAATTCAAACCACCCGCTCATGAAAACACAAT
GCTCTGCGTGATTCACATCGCGCGCTAAACGTTATCATGACAGTCTCTGCGATATAAAAA
TCTGGCAACCTTAATCTTGACGCTTTGGCTCAGTTATAGCAAATTGTTAATAGTTTGAAC
AACACATGATGGGAAATGAACATTGCTCGATTGAGAAGCTTGCTGAAACCGTTGTAGTGG
GCGATTTGACTCACGTAGAGTTATGAGTTTCTTGTGAGCGGGCAGTTCAAATTCCTCGTA
ACTAATGTGAAATAAAAACGTTAATTTCTTCGTTAGGAGTTGGTTTCCGTAATTTTCGTT
ATGTGAATCGTTTTCCACGTGAAATTCTGGTTAAGAAACATGTATCAGATCGCTTAAATT
CGTACCTTGTCTAGTGGTCCATTGCGAACAAAATTATCTGAAAAATTGGAAGAAATATAT
TCATAAGTTTACCAAGAAATGCGTGTTTTATCAAAGGAAATTTGGCAACGCCTGAAAGTT
CATACGGCGTTTTTCCTCAGCACGACAGA
>Btab-B-G2034-Map20|NW_017554312.1|1248|294|960|0.0|87|91.45
8|CACTGAAAAAAGTGCCTTGTCCGAGAAACAAGGATTCTAGTCCCCCAGACAAGACCGT
CTTGTTATATTTGATCCACAAGGCATTCTAGTTCATGGGACCCATACAGTCTTGGTTCAG
GGAACAAGACTTCCTCGTTGCATAAGTTAAAAGTTTAGTCACGGTAACAAAATTGTCTAG
TTCTGGGAACAAGACTTGTCTTGTCACAGTATTCGGAAGAAATTAAAATTGCAAAAAAAA
TGTCACAAATTTATATGAATTGCACGATTTATACGGAAATATATTTGTTCTCTACTTCCT
TCACTCCTCTTACACCAGAATTGTCTCATCCGACCTTTCAAATTTTACCGACCAGATCGG
GATTTGAACGCAGGACCAACTGATTACGGACCGAGTGTTCTACTGTCCGAGCTATCCGGG
GTAGTTAATTGAGGAGCCGAATTTTAAATATAAATACAGCCCACAGAATTACTTTTTCAT
TTTGTTGCTATCTCAAGTCTGTGGAATGCGTAGAGCATCAGATTGTTTGGTTTTTTTTTT
CTTTTTTACCATTTACCGTTTACGAAAAGGAATTTACATTCTACATCAGATAAAAATGGA
CAATTTAGGCCGAAAAAATGTGTTTCTTCAAGCAACGATGTTTTCTTTGTTCCGTGTTTA
TGATTCTAATTTTTATTTTTATTTTATATCATAATAATAATTAATAATATTTAAACAAAT
CAAACGTTAAAAAAATAATTATATAATTAGATACATTTGATTTTAAAACCTTACGCAAGA
GCGATTTATTTTTAAAAAATAATTATAAACTTATTGTTTTTACCGTGTCATTAAACATCC
AGAAAAATTTTCGGGGAACAATTATTAAGCGTAGTTCTTAAAATTCTCTTTCAAAATATA
TAAAATAATACGCTCTCTTTGAATTTGACCATTACTCGCGGTGAGTAGAGAATCTTG
>Btab-B-G2036-Map18|NW_017547752.1|1761391|1760742|663|0.0|9
9|95.023|TAGAGTCCCTTTATACTGAGAGTCAAGACAATTTGAATCCATTTCTGATTG
GTTCCCGTATTTTAGGCCTCCACAGTGTCACAAACGGGAATAAAGATTACATTTTCACCA
ATTGCAAAGATTATAATCTGGAATGGACCAGGGAATTACGGGTTCGGCAAGGAACAAACG
GAATGAGAGGAGGAACGGAGAAAGGCATTTGAGAATGGGCCGATCAAAGATTACGAAAAA
CGTTCAATTTCTGTAATCTTTATTCCCGTTTGTGACATCCATGAGCCGAATTGTCTTGAC
TCTCAGTATAAAGGGACTCTATATTCGCGGAGGCATCGGTGAAGGCTAGAGTCCCTTTAT
ACTGAGAGTCAAGACAATTCGACTCATGGATGTCACAAACGGGAATAAAGATTACAGAAA
TTGAACGTTTTTCGTAATCTTTGATCGGCCTATTCTCAAATGCCTTCCTCCGTTCCTCCT
CTCATTCCGTTTGTTCCTTGCCGAACCCGTAATTCCCTGGTCCATTCCAGATTATAATCT
TTGCAATTGGTGAAAATGTAATCTTTATTCCCGTTTGTGACACTGTGGAGGCCTAAAATA
CGGGAACCAATCAGAAATGGATTCAAATTGTCTTGACTCTAAGTATAAAGGGACTCTAG
>Btab-B-G2038-Map20|NW_017547177.1|1672658|1673276|620|0.0|1
00|98.226|TGAGAGTCAAGACAAAACCCCCTCATGGAGTCACAAGCGGGAATAAAGAT
GACATAAATTGAACGTTTTCTGTAATCTTTGATTGGCCCATTCTCAAACTCCTTTCTCCG
TTCCTTCTCTCATTCCGTTTGTTCCTTGCCGAACCCGTAATTCCCTGGTCCATTCCAGAT
TATAATCTTTGCAATGGAGAATTTGCAAGGGTCTGAAATTTGATGAATTTCCTGTTTAAG
TGGAATCCTCTGAGTGAACTGAACACGAAGATACCCTTGATTCATAAATTGAGCAATTAT
TAGAGGAGATATGACAAAATAACCGATTCTGCTAAAATACATGTGTTTAAATGGGAAATG
CCGCCAGATGACGTCACAAGGCGGCACATTTTCTCACTTTTAAATCAATTTTTCTCCAAT
TTCCCATGTCAGAAAAAAATTATGAAAAATATTGCGAACTCAGCTCATTAGGCACTTTCA
GATGAAGCAATAAAAAAATTGCGTGCAAATTCTCCATTGGTGAAAATGTAATCTTCATTC
CCGTTTGTGACACTGTGAAGGCCTAAAATACAGGAGCCAATCAGAAATGGATTCACATTG
TCTTGACTCTCAGTATGAAGGGACTCTAG
>Btab-B-G2052-Map6|NW_017557967.1|3065|2442|625|0.0|99|96.00
0|GAGGATCCTCTCGGTAGGACTTGAGCGCGAAATTCGGTAATCGGACGTTTTTTGTCAG
TTTTTAAGCGTAGATTATGCTAGGCAGCGTTTAATTATTGATTTTCCAGGAAATTTGGCA
ACGCCGCACCCGATCGCCGACATCCCCGGAGTCCCTTCGAGGATCCTCCCGTTAGGACTT
GTGCGCGAAACTCGGTAATCGGGGTTTCTTTTGGGGTTCCAAAGGATACTCTGCAACAAC
GCAGCGTTTAATTACGCATTTTCCCCGAAATTTGGCAACGCCGCGCTTACTTAGCGATTT
TTCCGGAAATTTGGCAACGGCGCGGACTGTTCGCGGAGCCCCGTCGAGGCTCCACTCGTT
AGGACGTGTGCGCGAAATTCGGTAATCGGGAGTTTAATTCAGTATTTTAGCGTAGATAAT
GCAACGCGGCGTTTTATCAGCGATTTTGCAGGAAATTTGGCAACGCCGCATCCAATCAGC
GATCTCCCCGGGCTCCCGTCGAGGATCCTCTCGTTAGGACTTGTGCGCGAAATTCGGTAA
TCGGGGGTTTATTTCCAGTTCTTAAGCGTAGATTATGCAACGCAGCGTTTAAGCACGCAT
TTTCCGGTAAATTTGGCAACGCCGCG
>Btab-B-G2054-Map8|NW_017564110.1|6596453|6595857|597|0.0|99
|95.812|AGAAAGAACCCCGCACAGACCTTATGGGCAATGGCTCTCTCTAGAATCTGAT
GAAACTTGGATATGTTGCTCAGCTAGTCATTCTGATCAAAAGTTCTAATGGGCCGAAAGA
GATCCCACGAGCGGTTTTCGAGATATTCGCCGTTTTATGTGCGAAAATTGAGGTTTCGCT
GGCCGGACCGTTGTGCGGCGCCTCTCGTGTCCTTCCCGTCCAGTCCACTTCGGCCGCTCT
CCGCTTCCCCGCCACCCATACCCGAGGCTCGGGCTCCGACGCTCACGGTGATAAGACTAC
CCGGCTCGGCGGCGATAAGCAAAACCTCTTGAGCGTTGGAGCCCGAGCCTCGGGTATGGG
TGGCGGGGAAGCGGAGAGCAGCCGAAGTGGACTGGACGGGAAGGACACGAGAGGCGCCGC
ACAACGGTCCGGCCAGCAAAACCTCAATTTTTGCACATAAAACGGCGAATATCTCGAAAA
CCGCTCGTGGGATCTCTTTCGGCCCATTAGAACTTTTGATCAGAATGACTAGCTGAGCAA
CATATCCAAGTTTCATCAGATTCTAGAGAGAGTCATTGCCCTTAAGGTCTGTGCGAGGTT
CTTTA
>Btab-B-G2056-Map3|NW_017547295.1|1488119|1488725|609|0.0|99
|98.030|TGCTGTTTGCCTATTTTGAAATCTCTGTAAATGAAAACTAAAGGGGTTGATA
TGTGCGAGTTAATGACGCGCCTTATCAACACATTGTGTTGGAGTTCACTGCTTGTTTTTT
CATGTTTTTAGTTCATATCAGTGCACTAACCTTACAGGCCTTAACCATAAAGCATATCTA
AGTTTTAAAAAACACGGCGCAAGGTATGCAACCATTTTATCATACACATGTTGCCATGTT
GTTCTCAGCATGAGAAAAAAAATCATAGGGCTACTAAATACTGAAAACGAAAACAATCTG
AAAAATTTTCCTTGTTTTATAAGTTTCTGAAAAAAATTAAAAAGAGAAAAATGAATACAC
CCTCAAAGTAAGCTTTTGTGATGCTAAATGGTAAAATATATGTTATAAGGATATCTGACC
CCGCTCAGGCTTTCTAGGGGTGCTCGTGAATTTTTTGATCTCTCATGCTTATTTTTTTTT
TCCCCCTTCAAAATCGTGTTTCTAGATGTTTTTGTAGAGCTATTTGTGAAGGACAACAAA
TTTCGCGCATACCACGAGAAATGGCAAAGAGTTGAAACTCCCGTGGGGTCAATCTGACCC
CACTCAGGCAGACTA
>Btab-B-G2090-Map4|NW_017556462.1|28944|29645|708|0.0|100|97
.316|GAGTCCCTTTATACTGAGAGTAGAGTACCTGTATAGGGAGAGTAGCGACAGATCT
GAAACTCCGAAAGTCCATCAGGCCTTCACCGATGCCTCCGCGAATAAAGTTAGGGCCCAA
GAGGGCAGCCAACCTATGAATTTCGAATGTCCAGAGCGATTTACAAATACAATTGTTACG
AACCGTCGTTTAGAAAGCATGTATTTGGTTTACTTTTTGCATAAATTTACTTATTTTTGC
GAAAGAACGCTCATTTATGTACATTCTTAGCCATCTTGGTTAGAATTGAAATCTGTAGGC
TGGCAGTGAAATTTTGTGCGTAGAAGTTGCTCAGAAGGGTGGCTGCACTTTTGGGCCCTA
AGCCCTCCATGAACCGATCTGTCGCTACTCTCCCTATACAGGTACTCTAACTGAGAGTCA
AGACAACACCCCTCATGGAGTCACAAACGGGAATAAAGATTACACAAATGGAACGTTTTT
CGTAATCTTTGATCGGCTCATTCTTAAATTCCTTTCTCCGTTCCTTCTCTCATTCCGTTT
GTTCCTTGTCGAACCCGAAATTCCTCGGTCCATTCCAGATTATAATCTTTGCAATTGGTG
AAAATGTAATCTTTATTCCCGTTTGTGACACTGTGAAGGCCTAAAATCCGGTTAACCAAT
CAGAAATGGATTCGCATTGTCTTGACTCTCAGTATAAAGGGACTCTA
>Btab-B-G2093-Map10|NW_017555337.1|751911|750916|996|0.0|100
|97.590|AATCTAAAGATATGATTTCAACATGGTAAACCTTAAACTTACCTTCAATTTT
AGGATTCCTTTTTAAAAATTGTGCTTTTGTGCCGAAAATGGTGACGAACCTCACATATAA
AAATCACTTCACTGTGATAACCGAGGAAACTGGTATGAACTGCAGAAAGACGACCTGCGC
GCTTACCTTTGGAAGCTTATAATTTTCTTATCACTCATCCAATCATCATGATATTTGGCC
GAGATACTCTCCAGAGTATGTAGTATCGACCAGTGGTGCCATTTTTCATTTTTATTAAAA
GTCAATTTTTCGAATTAATGCCGCCTAAATCGGGCTCTGGAACCAATGTGCGGCGTCGCG
CCCAACGCGCGCAACCTGCCGGCGCCGACTTCGGGCATTGAAGCCCAATGCTGGCGTGCC
GACCGAGCCGGCATCAAGCGCTGATGCTGAGGTTTGATGCTGGCTTAGGGACCAACATGG
GCTTCAACTTTTGAGGCCGGACCCTCGGCTTGCGGCCCGATACGGCATCAATTTTTGGTC
CCGCGACCCAGCTTAATTACCAACAGGGCTGACCCAGAAGACTGTCGGGTTATGTGACCC
TTGGACTTGACGATGAATTCGCGGAACACCCCTTTGTCTACGTTTCCCATCGGCGCGGCA
TCCCACGCCTCGCCGGGACGTTCTAAGAAGTGGACGCCAAGGAAGGGTTGAAAACACAGC
CCGGTGCGATTAGCCGCCCGGCAGCCGGGCCCGGCGCGCTGACGTCCGACGTGTCTGCTA
ATTGAAGCCGCCTCAATTTGGATGCTGGACCCAGCATCAAAATTGATGCGGCATCTATAA
GTCATTTTGGGTGTCGGCTTCACCAGGTTAAGCCACCTCAAAAGCAAATGCGATCCCCCG
GCGCACTGTTCGACGCGGCATGAAAGTCCGCGCCGGACCTCCGCCTTGCGCGCCGATGCC
GCTCCATTTACGATGCTGCCTCAAACCTCAGCTCTAAATCCCTG
>Btab-B-G2094-Map3|NW_017566817.1|2894368|2894999|637|0.0|10
0|97.645|AAATAGTTGTATCATTGCGCCTTAGAAATGCGACGGAAGATTACAATAATG
GAACTTCTAACCCGGAGAACGAAGGCCGACCGGCCGCACCCGGGCCATGAAAATGGGGGA
GGAACGGAGGACCCTGCATCTGCGCTTATACGCCCCCCCCCCCCCCCATTATCTACTGCC
GTTCTTGAAAGTCAATAACTCAAAATTGCACTCCTTTTATCATTCATACTTACACTTACT
ACGATTTAATGATTAATTGCCTTGAAAACTCTCTTTTTGCAGGGAGAGTAACGAAAATTG
CCTAACTTCAATAATTGCCTGAAACTTTGCAACGCTGTAACGGTATTTGTTATCATCTTA
ACCATCTTGGACTCGTTTTAATGGAAATTTTATGTATTTTAATTTAGAAAATAACTACTT
ATGCCATAATTTCCATGATATACGAGTTATCTCGGTTTTTTGGCCGAAAAACGCAAATTT
CGGCCATTTTTTCAAGATGGCGGCTTTGGCTCGCCTCAGATCTGTTCGCAAATATGAAAT
TCGGATTCAGCGATGAAAAATACATAGGAATAGTAATTCAGAAAGTTTCCTCAGAAATTG
TCTCTACTTAGCCCCTATATGTGCTCTATTGACTGGACTAT
>Btab-B-G2108-Map3|NW_017547261.1|2947064|2947845|783|0.0|10
0|97.063|GCTCTCTTTTTGTGCCGTCGTATCGTGATTTATTTTGCGAGGAAAGCTCCG
TACTTTTGAAGGATGACTGTCGTTCTTACTATGTTGGAGCGCCTTCAATTCCCTGTGGTA
CTGTGAAATGACTCTGGTGTGAAATAGTTGCTTCAGGCGCCGTGGCACGCTGCGGCGCGG
CGGGCGGGCAGAGAGCCCGAAACGCGCATTGGCGCCTACAAACCTAACAGGGATACTTCA
CGCATTGCGCGATGCGCGCATTGGCGCCTACAAACCTAACAGGGATACTTCACGCATTGC
GCAATGCGAGAAGTATCCCTGTTAGGTTTGTAGGCGCCAGTGCGTCGCCGCTCCGCTTTG
AATTAAGCTCTAATATTTAATCTCGCGGAGTCAGCGTTTTCCAACTCATGATTTTGAAAT
GTTTGCACACTCTGTATGGACTATTCTCATTTTAATTGATGAAAAAAAAAATATGTTTTA
AAGAAAATATAATGTGTGTTTTGTAAATATTAAGGTAGTTCCGTATCAAACTTAATGATT
TCCAAAGCACACGAATTTCTACACAATTTCTTATAGCCTTTTATAACCAGTGACGATAAA
GGGTAAAGCCCGGAGATAAGAACTATAGCCCGACTCTATACTTTTTTTTATAGCTTCGTA
TAGCCCGGCTATATGATTCGCTCCACTTTCTACAGCCAGCTATATGATTTTCAATAGCCT
TCTTTAGTCGGCTATAAGAACTCCTATGGTATTTTGAAACGCAGCTCCTATCACCAATTT
TTACCAGGGTC
>Btab-B-G2116-Map6|NW_017547236.1|1533173|1532594|581|0.0|98
|97.418|GGGTGCTAGGTCAAAATGTCCAAAAGAAAATGTCCAAAAGTCAAAATGTCCA
AACCCTGAAGGGCCAAAAATCTAAAAAGGCCAAATATCAGAAATGTCCAGCAGAAAAATA
AGTCCAAAAGTAGGCAAATGTCCAAATGTGAGATTAGGCATTGGTTGAGTTATTATTGGA
TTTTTGGGTGCAGGTTTGCAAGCTATTTGTGAATGCAGCCACAGAAACAGATGCGTCGGA
TAATGGAGGGATGCAGGTTAGGAAAAAATGATGATAAAATTTTTCATGAGAGCAGGCAAA
TTCTTACTTTTAAAAATGCATTAGTGATTTATTTTCCAAATTTTAAGTGATATTGACAAA
CATAACAAACATGGCTAATATTACCCCATTTGTCATGAAAAGCCCAAAAAAAAAAAAAAA
AAAAAAAAAAAAAAAAACGCCTGAAAACAGTTAGTATATAATTACTCTTTCCATTAATGC
GGACATTCGCCTACTTTTGGACTTATTTGTCTGCTGGACATTACTGATATTTGGCCTTTT
TAAATTTTTGGGCATTCAGGGTTTGGACATTTTGACTTTTGGACATTT
>Btab-B-G2117-Map20|NW_017547507.1|3386725|3387499|780|0.0|9
8|97.051|TTGAATTTTCAAAATTTGACCAGAAATTCGAGGTTCCCGTCGAAAAATACC
CCCAGTTTCCAAAAATCAGCAAGATCCATCGAACAGGAGCCGAGATAGCATTTAGGCCAC
ATCCGCCATCTTGGATTTTTGAATTTTCAAAATTTGACCAAAAATTCGAGTTTCCCGTCG
AAAAATACCCCCGGTTACCAAAAATCAGCAAGATCCATCGAACAGGAGCCGAGATAGCAT
TTTAGGCCACACCCGCCATCTTGGATTTCTGAATTTTCAAAATTTGACCAGAAATTCGAG
TTTCCCGTCGAAAAATACCCCCGGATACCAAAAATCAGCAAGATCGATCAAACAGGAGCC
GAGATAGCATTTTAGGCCACACCCGCCATCTTGGATTTCTGAATTTTCAAAATTTGACCA
GAAATTCGAGTTTCCCGTCAAAAAATACCCCTCGGTACCGAAAATCAGCAAGATCGGTCG
AACAGGAGCCGAGAATGCCGAGAAAGCATTATGCCGTCCTGTCTATAGTTCCGAATTGCA
AAATGGGAAATCCGAGTTTCGCATTACGCAATAGGGAACCATAGTATAGGTCCCAATTGC
AAAATGAACTTCGCGTGATCCTGCGACGGCAAATTTTTGCGGGGTCGCTGAAGCGGGATA
AAAATTGTTTTTGAGGATTTTCTTTTTCTCAATAGTAAGTAAATACCCTCCTGATACGGA
ATTCATCATAAAAAAAAAATCGAAAATTTGACCCTAGTTCCTTATTGCATAAAGCTGTCC
AATT
>Btab-B-G2118-Map3|NW_017547211.1|3282875|3283673|799|0.0|10
0|100.000|GACAGGTGGAAGCCTTTACTTTCGGGGATTCAACAATTCCTTTTGGACAA
TGGAGATGTTGCATGTGTGAGGAATTTGCGATTTGACTGTTGATTCTTATGTGAAAGTTC
GCGAGAAACACGATGGTCCCACTGGTTTTCTCTGAAATCCACTCCCAAGCTCAAAAAAAG
CTCTCAAGTTGAGGCCAAAATGGAGGGGATATCCCACGCTATCCTGAGAGTCCACGTCTA
CATCAAGACAAACTTTCCATGCGAAGATAGGGAGAAAATACATTGACAGGGCTGCCACTT
TATTTGGGGACTCTAAAACTGAGAACACGGCAATCTTGCTAATGCATTTGCTCCCTATCT
TTGCATGGAGAGTTTGTCTTGATGTAGAGGTGGACTCTCAGGATAGCGTGGGATATCTCC
TCCATTTTGGCCTCAACTTGAGAGCTTTTTTTGAGCTTGGGAGTTGATTTCAGAGAAAAC
CAGTGGCACCATCGTGTTTCTCGCGAACTTTTACAAAACAATCAATAGGCAAATCGCAAA
TTCCTCACACATGCAACATCTCCATTATAAGGGAGCAACAGTCATCCCCCTAATTTCGGC
TGTTTACCTGCCTACATGGTGGATGATGAGCTTCGGGTGACGTCATAAGCCAAACAAGTT
CCCCAAACTTCGACCATGTTCGGCTTGTTTGCAAAACGAAACTGCCAACACGTTGTTAAA
CATTAACCATGTAGTTAAGTCAACAGTAGAATGCCGGAGTCCCCAAAGTAAACGCTTCCA
CCACAGCCAAGATACTAGTGGAGGGTCTC
>Btab-B-G2123-Map5|NW_017547275.1|121558|122264|714|0.0|97|9
5.658|CTTAAGGTGATACGAAGGACGCCATATTTTTTGTCAGAACGGCATGCAATAAAT
CGCATCAATTGGTTCCTTTTTTTCAGCTACTCGTTATTTTTCTCCAATTTTGAGATCGCA
ATTCTGCTGTCAGGAGACTAAAGCACTCACTTACCAAGTTTAACAAAGAAATTCAACGTA
ATAAAGGCGTGTTTTTTTCAGAGAGAAAACATCGCATTCGATACTGATATCGAAACTGCA
CTCGAATGCGATGTTTTCTCTCTAAAAAAAACCACGCCTTTATTACGTTGAATTTCTTTG
TTAAAATTGGTAAGTGAGTGCTTTAGTCTCCCGACAACAGAATTGCGATCTCAAAATTGG
AGAAAAATAACGAGTAGCTGAAAAAAAGGATCCAATTGATGCGATATAACGCATGCCGTT
CTGACAAAAAATATGGCGTCCATCGAATCACCTCAAGTGATACTCACTTCGTAGTCCAAC
TTAAAAGAAGCAGTTCAGATGTTAATCTATCTCATGTCAGTTCAATCCACGTGTAGCGAG
CATTAGTGGCTTTATGCATGAATGTTTCGCCTTCAGTTGGCGAGGTATACCTCACGCGCT
CCTACGAGTTCGAATAGTGGTATCACTCCACCTTTGATGCATTTGGCGCAATGCGAGAAG
TATTCATGCAGTCTTGCAGGCGCTTAATTGGGCTCTACGCTGACTACACTATT
>Btab-B-G2129-Map10|NW_017547246.1|140601|141360|772|0.0|100
|95.596|ATGTTACGGTCAATGTGAGGGAATGGGGGAGTGTATGTCATTGGCCGGCCAA
TGTTGACCGTGGCCGGGCATTTCGGCCGAAGATGTCATTGGCCAGCCAACGACGTCAATG
GTCAGCGATTTTGGGAAATGTTTTCTTAACAATAAAACCGTCACATATTGACCAGCTGCT
GATGTCATTGGCCGGCCAATGTACTGTTTGGCCGAGGGGTGACGGCCAATGTTGGATCTG
TTATCATTTATCAATTGAACTTGAGAGAGTTGAGCAACCAAGCGGCAACCGCATCACCGT
GTATCCAGCAATGCCGGCTGATGATATGTCTTTAAAATTAAAACTCAACGTTGCTTCTTG
AAATAATTATTACAGCTGTGGGATAAAAAAAAAACAAAAACGAAAAAAAAATGCGCCAAT
TTTCAAAGTCAAAAGAAATGTAAAATAAATTAAAAAAAACCTTCTAAAAAATAAATCAAA
CAGCTGTAGTAATTACACATTCACTCATTTGTTTCCTCTCATGTGGTATGTTTTCAGTTT
TACGGTGTTTTATAATGTGAACGAACAATGGCCGTCAGTCATTGGCCACTGTCATCATCG
GCCGGCCATTGTTCACCTCGCGGTGAAAATGTTAACAGTGACCGGGCTTTTTGGCCGATG
ACATGATTGGCCGGCCAATCATGTCAATGGCCCTCGATTTCGGCCGATGCTATCATTGGC
CGCTCAGTGACAGCATCGGCCGGCCCCCCAACATTGACCGTAACATAT
>Btab-B-G213-Map20|NW_017552654.1|143226|141141|2103|0.0|100
|93.390|AAATCGCCCAGGTAGGAAGCGTATAAGTGCGAGAGAGACAGCAAATAGCCAG
GCGGGACTTGGGTGGTTTTTCCATCAAAGCAGCATCGCGTTCCCCCGCGACCCTCCGAGA
GTGGTTGCACCCTCGGTTGCCCCGTTTCAGGGCACCCAGTGCGAGAGAGACAGAAAATCG
CCCAGGTAGCAAGCGTATAAGTGCGAGAGAGATAGAAAATCGCCTTGCACGACGCGATTG
TGTGCGAGAGAGACAGAAAACAGCCAGGCGGCTCGCTAAAGTGTGCGAGAGAGACAGAAA
ATCGCCCAGGTAGGAAGCGTATAAGTGCGAGAGAGACAGCAAATAGCCAGGCGGGACTTG
GGTGGTTTTTCCATCAAAGCAGCATCGCGTTCCCCCGCGACCCTCCGAGAGTGGTTGCAC
CCTCGGTTGCCCCGTTTCAGGGCACCCAGTGCGAGAGAGACAGAAAATCGCCCAGGTAGC
AAGCGTATAAGTGCGAGAGAGATAGAAAATCGCCTTGCACGACGCGATTGTGTGCGAGAG
AGACAGAAAACAGCCAGGCGGCTCGCTAAAGTGTGCGAGAGAGACAGAAAATCGCCCAGG
TAGGAAGCGTATAAGTGCGAGAGAGACAGCAAATAGCCAGGCGGGACTTGGGTGGTTTTT
CCATCAAAGCAGCATCGCGTTCCCCCGCGACCCTCCGAGAGTGGTTGCACCCTCGGTTGC
CCCGTTTCAGGGCACCCAGTGCGAGAGAGACAGAAAATCGCCCAGGTAGCAAGCGTATAA
GTGCGAGAGAGATAGAAAATCGCCTTGCACGACGCGATTGTGTGCGAGAGAGACAGAAAA
CAGCCAGGCGGCTCGCTAAAGTGTGCGAGAGAGACAGAAAATCGCCCAGGTAGGAAGCGT
ATAAGTGCGAGAGAGACAGCAAATAGCCAGGCGGGACTTGGGTGGTTTTTCCATCAAAGC
AGCATCGCGTTCCCCCGCGACCCTCCGAGAGTGGTTGCACCCTCGGTTGCCCCGTTTCAG
GGCACCCAGTGCGAGAGAGACAGAAAATCGCCCAGGTAGCAAGCGTATAAGTGCGAGAGA
GATAGAAAATCGCCTTGCACGACGCGATTGTGTGCGAGAGAGACAGAAAACAGCCAGGCG
GCTCGCTAAAGTGTGCGAGAGAGACAGAAAATCGCCCAGGTAGGAAGCGTATAAGTGCGA
GAGAGACAGCAAATAGCCAGGCGGGACTTGGGTGGTTTTTCCATCAAAGCAGCATCGCGT
TCCCCCGCGACCCTCCGAGAGTGGTTGCACCCTCGGTTGCCCCGTTTCAGGGCACCCAGT
GCGAGAGAGACAGAAAATCGCCCAGGTAGCAAGCGTATAAGTGCGAGAGAGATAGAAAAT
CGCCTTGCACGACGCGATTGTGTGCGAGAGAGACAGAAAACAGCCAGGCGGCTCGCTAAA
GTGTGCGAGAGAGACAGAAAATCGCCCAGGTAGGAAGCGTATAAGTGCGAGAGAGACAGC
AAATAGCCAGGCGGGACTTGGGTGGTTTTTCCATCAAAGCAGCATCGCGTTCCCCCGCGA
CCCTCCGAGAGTGGTTGCACCCTCGGTTGCCCCGTTCGAGGGCACCCAGTGCGAGAGAGA
CAGAAAATCGCCCAGGTAGCAAGCGTATAAGTGCGAGAGAGATAGAAAATCGCCTTGCAC
GACGCGATTGTGTGCGAGTGAGACAGAAAATGGCCAGGCGTCTCGCTCGAGTGGGCGAGA
GAGATAGAAAATAGCCTGGCGGGAGGTTAATGTGTGCGAGAGAGACATAACAGCCCGGCG
GCTCGCTCAAGTGTGCGAGAGAGATAGGAAATCGCACGGTTGGACTTGCGTTGTTTTTAC
GGCATAGTCGCCTTGCGTTCTCCCGCGAACCTCTGAGAGAGGTTGCGCCCTCGGTTGCCC
TTGGCGCCTCGCTCAAGTGTGCGAGAGGGCTAGAAAATCGCCCAGGTAGCAAGCGTATAA
TTGTGAGAGAGATAGAAAATCACCTTGCATGACGCGATTGTGTGCGAGAGAGACAGAAAA
AAACCAGGCGGCTCGCGCATAAGTGCGAGAGAGAAAGAAAGTCGCACGGTTGGA
>Btab-B-G2132-Map4|NW_017547211.1|2436957|2437523|567|0.0|10
0|97.884|TTTTTTTAAGCTTCCCGCTTCAAAAACGATACTACGGCACAGGTGAACATT
TTGTTAGAGGAGTCGCTCCATCGTCGGCGATATTCATCATGGCCGACGCTTGCGCGCAGT
TCCGCGCGTAATTCGAGGAGAGTTCAAGGTCAATCAATTCGGGCGTGGAAAACATGAACG
TTAAAACACGCCGATTGTTATCTGGTCTAATCCAGTTTTGGTATTATCTCGTCCCATCAC
ACGTGTTTTAGCGGATTGGCGTCGGCCATGATGAGTATTGCCGACGATGGAACGACTCCT
CTTACAAAATGTTCACCTGTGCCGTAGTATCGCTTTTGAAGCGGGAAGCTCAAAAAACCG
CAAATTTCTTACGCAGACTGTGAAGTTATGAGTGCATTTCAGACTTTGCCGATGCACTCA
TCGTGATTTTTGAGGCATTATCTATGAGAAACAACTCTTATTTTTGCTCTAGCAAAAGTT
TGCAACAGGCCCATTGTCCATAAGGAATTGTTGAATCCTCGAAAGTAAAAGCTTCCACCT
GTCATCAAGAGGCCAGTGGAGGGTCTCCTGTCTCTG
>Btab-B-G2142-Map3|NW_017554715.1|175377|176016|642|0.0|100|
97.508|TTCTTTTTTTTATTTCTCAGAAAAATACATAGTTATCATACACTTTTCAAGAC
TTATTATTTACATGTCATTCTTATTATTAAGACTTAACTGCAACTTAATACACAACTAGG
TATCAGTACTCTGAGACGTGCCGGAATCACCCGAGGGTATATCGTCGGCCGGGGGGGTGT
TGTTAGCCACTGCTAGTACTAAAGGTCCTTTATTATCATTGCTATAAATATCTCTTTTGA
CAGTTAGAATTTTCTTCACATTTTCGTTAATACATCTCCATTTATTCCTACTTTCAATCA
TTTCATTCACTATAGTCTCAGGAGTTAAGTTAACATTCAATTCACATTCAACTTTTAATT
TATCATCTATAAATCTAGCGCATTCAAAAAAGGTGTTTTCTGGTGTGTCGCGGACTACTG
TGCAAAATTTACAAAGATCACTGTCAACTAACTTAAATCTTTGTAAGTATGATCCAAAAG
TCCCATGACCAGTAAAGAACTGCGTCAGAAAAAAGTCGGGATACCCTTGTTTCCTATCAA
GCCACACCTCTAGATTCGAATGAGGTGCTTGCACCAGACATCAGTAGGGCTATCCCTCCA
ACGGGTACACCATCTATTAACAATGTCGTTATTAATTTCTATAAAAT
>Btab-B-G215-Map20|NW_017550621.1|907628|909167|1551|0.0|100
|94.520|ACACGGTGCGCTTGAACTCACTTTAAATGCGACTTGAATGTACATCAAAAAT
TCAAGTTAAAGGTTGTAGTGGGGTACTCCCTGATGGGTATTTGGGCAATTTCGAAATAGG
TTGTCGGAGCTCCTCGAAAAATAATCGCATTTTTGTGGTTTTTTAGGGGTAAAATAACAA
AATTGACCTTGGGGCGACAAATTAAACCCCCTCTCTCTCATCCTTGCCCTGACCGATCTG
AACTTTTGGTATGTTTTCACCTGGTATAAGATGTGACTTTTCTGAAATTTTCATGCCCAT
ACACAATTCTTTGCCCCCGCGGCAGCGTTGCCAAGTTGCGGACTCCAAAATGTCGAATTT
GATGATAAAATGAAGGTTTCGAAGTGAGATTTCCATTCAATTTCAAAAATTCAAATCGCA
GGTTGTAGTAGGGTCCTGCCTGATGGGTTTTTGGTCAATTTCGAAATAGAGTGTTTGAGA
TTTTTGAAAAATAATCGCATTTTTGTGGTTTTATAAGGGTAAAATAGCACACTGGGCAGG
GGGCGGCAAATTAAACCTCTTCTCTCTCATCCTTGCCATGACCGATCTGAACTTTTAGTA
TGTATTAACCTGGTATAAGATGTGATTTTTCTGAAATTTTTATGCCCATACAAAATTTTT
TGCCCCCGCGGCAGCGTTGCCAAGTTGCGGACCAGTTAACCCAAACCGCTCGCTTTCCCC
CGAATCTGCGCTTTATCCGGCCTCTCTTGTTGAGTTAGCTGCACTCATCAAGTGAGTAAT
GGCATCATTTTCATGGTACCTAAATGCATAGAGTACAGAAGAACCGTAATGACCAATTCT
GAACAAAATAAAAATCCAGACCTTGAGGTTGCAACGCGATTCGGATCATTTTGACGAATT
TTAAATCGTGCAGCTGGCAACGCTGCAACTCTAAATTGTTCAAATATGCTTTTCCTTATC
GAAAACTCTCAGATTGCACATTTTTCGTGAAATTTTGGAGGAAATCACACCTCGAAACCT
TCATTTTATCATCAAATTCGATATTTTTGAGTCCGCAAATTGGCAACGCTGCCGCGGGGG
GCAAAAAATTTTGTATGGGTATGAAAATTTCAGAAAAGTCACATCTTATACCAGGTTAAT
ACATACTAAATGTTCAGATCGGTCACGGCAAGGATGAGAGAGAAAAGGTTCAACTTGCCG
CCCCGTGCGCAGTGTGCTATTTTACCCTTAAAAAACCGCAAAAATTCGATTATTTTTCAA
AAATCTCAAACACTCTACTTCGAAATTGGCCAAAACCCCATCAGGCAGTACCCTACTACG
ACTTACAATTTGAATTTTTGATTTTGAATGGAAATCACACTCCGAAACCTTCATTTTATC
ATTAAATTCGATATTTTGGAGTCCGCAACTTGGCAACGCTGCCGCGGGAGCAAAAAAATT
TGTATGGGCATGAAAATTTCAGAAAAGTCCCATCTTATACCAGGTAAAAACATACTAAAA
ATTCAGATCGGTCAAGGCAAGGATGAGGGAGAGGGGGTTTAATTTGTC
>Btab-B-G2152-Map3|NW_017549581.1|193538|192916|623|0.0|100|
98.876|TAGAGTCCCTTTATACTGAGAGTCAAGACAATTTGAATCCATTTCTGATTGGT
TCCCGTATTTTAGGCCTCCACAGTGTCACAAACGGGAATAAAGATTACATTTTCACCAAT
TGCAAAGATTATAATCTGGAATGGACCAGGGAATTACGGGTTCGGCAAGGAACAAATGGA
ATGAGAGGAGGAACGGAGAAAGGCATTTGAGAATGGGCCGATCAAAGATTACGAAAAACG
TTCAATTTCTGTCATCTTTATTCCCGTTTGTGACATCCACGAGCCGAATTGTCTTGACTC
TCAGTATAAAGGGACTCTAGCCCCATGGAGAGGCTTAGGACCCAAAAATGGCGGTGCTTT
GTTTTGGTTTTTGTGGATGGGAGTAGGGTCATTGCCAACTTTTGACGGTTATCACCAACC
GCACTTGCTGCCAACCTTACTACATCTAAGATAATTTTTCTCAAAAATTGCACACGATTA
GCCTTAAAAATATGTAAAGATGTCGCAATAGTGCATTTGAGTAAATTTCTCGTTACGATA
AGCAAAGAAAACTACATTTTGAGTCATTTTGCATTACATTAATTTATGGCGTCCGCCATT
TTTGGGTCCTAAGGGCTCCATTTAGCCTAA
>Btab-B-G2157-Map20|NW_017547342.1|618337|617766|591|0.0|98|
94.416|GGTATGCAGACAGTATGTCTACAGAAAAAAGGGCTACAAAAAAAAGGGCTACC
TTTTTTAGTCTACAGTCAAAACGTCTACATTAAAATGCCTACTGAAATTATGTCCACATT
CAAATATGTCTACGCTATTAAAATGTCTACGGTTTGTTTGCCCACTTAAAAAATGTCAAA
ATATTTATGTTGGCCACTAAAAATATATAAAATATATTTATAAAATAAAACAATAAATAA
AATATTTATAAAATATACATGTTGATATTTATAGGGTAAATAATTCGCGAAATGTGACTA
ACAATTTTGACGCATCAGCTTCTGCAGCATCCGCAGCCTCGTCCTGTCTTTGGGGATACA
CTTTCAAATGAGATTTTTATCAGACGACATAAATACGTACTTTGAAATGTTTGACTTTTT
GGAGTAGGCAGTCAAACCAAAGACATTTTAATACCGCAGACATATTTTACTATAGACACT
ATTTTAATAGGAATTTTCATATAGACATTTTGACTGTAGACCAAAAAAGGTAGCCCTTTT
TTTTGTAGCCCTTTTTCTTGTAGACCTACTGTCCGTAAA
>Btab-B-G2159-Map3|NW_017547317.1|598526|599214|689|0.0|100|
97.097|CGGTATCTGTTCATTTAGCCACGGCTCATTTAGCCACGTGGCGAACTGCAACA
AAAATTGTTGCAAATTGCCACAAACTCTGGATGCTGTGTGGCTAAATGAAACAAGAAAAA
TTAGTGTGGCTAAATGCAACAAATTTTGTTGCATTTAGCCACAGTCTTTGTATCCAGAGG
AATTATTGAACACATGCGTCCAGGTCTCCTTCCTTAGATTAGGTCACTAGATAAGGTAAG
GTTATGCTAGGTTAGGTAAGGTTAAGTTAGGTTAGGTTAAGTTATGTTATGTTAGGTTAT
GTTAGGTTATGTTAGGTTAGGTTAGGTTATATTATGTTAGGTTAGGTTATGTTAGGTTAG
GTTAGGTTAGGTTAGGTAAGGTTAGGTTAGGTTAGGTTATATTATGTTAGGTTAGGTTAG
GTTAGGTTAGGTTAGGTTAGGTTAGGTTAGGTTAGGCTAGGCTAAGTCAAGTTCGTTTCG
ATTAGGTTCGGTAACGCTGCAATGTAGATACTTGGTTTTATCCTTTGGCCATGTGGCTAA
CTGCAACATATTTTGTTGCACTTTGCCACGTTTGCCACACTAATTTTTCTTGTTTCGTTT
AGCCACATAGCACCTAAAATCTGTGGCAAGATGCAACATTTTTTGTTGCATTTTGCCACG
TGGCTAAATGAGCCGTGGCTAAATGAAACGTAATCA
>Btab-B-G2163-Map20|NW_017550350.1|201947|202775|847|0.0|99|
95.986|ACAAGGGGAGGCTACCGATTGTCCACCTCAGATCGGGTTCAAATTTGGCAGAG
AGGTAGAATAGGTTAATATAAGAAACCGTATTTTTTTTAGGTGCCAATGCCCAGCCGTTT
TTGAGTTATGAATTTTTGAAGTTGCCGTTTTTTCGTGTCAGCGACGCGCTCAAGTTGAGC
CTACTGTGCGCGCATCTTTTAATGCGATCCGAGTGTCCCGACGTTCAAGTGAGACAGTTG
CCCAAGCGGTAGCGCGCTCGCCTACGGTGCTGCAGGTTCAGGGTTCGATACTACTTCCGT
GAATTACATTTTTGCAATTGATTATTTTGTTTTTTAATCGCTTCATCACAGCAAATTGTA
AGTCACCTTGTAGACGTTGTGGTGCTGATTACATTTTTTTCCTTTTTTGTTACACACTCA
TTAAAAAAATAAAAAATACATAAAATTTAATTAGAATCATAACGTCTACAAGGTAACTTA
CAATTTGTTGTGATGAAGCGATTAAAAAACAAAATAATCAATTGCAAAATTGTAATTCAC
GGAAGTAGTATCGAACCCCGAACCTGCAGCACCGTAGGCGAGCGCGCTGCCGTTTGGGCA
ACTGTGTTAATTGAACGTTAGGACACTCGGATCGCATTAAAAGATGCGCGCACAGTAGGC
TCAACTTGAGCGCGTCGCTGACACGAAAAAACGGCAACTTCAAAAATTCTTAACTCAAAA
ACGGCTGGGCATTGGCACCTAAAAAAAAATACGGTTTCTTATATTTACCTATTCTACCTC
TCTGCCAAATTTGAACCCGATCTGAGGTGGACAATCGGTAGCCTCCCCTTGTCAGT
>Btab-B-G2164-Map3|NW_017547290.1|2167845|2168474|631|0.0|10
0|97.464|AAAAAAACACATTGGATCTAGAGTCCAGACTCTTGAAAACATTGACGAGAA
AAAGGAATCTTGATTCAATCAGATTTAAGCTTAAATCAAAAGGAAATCCACTCAAATTAA
GAGGCTTGGTTCTTGATTTAAGCAAAAATCTGATTGAATCAAGAGTAATTTTTCTTGTCG
ATGTTTTTAAGAGTCTGGACTCTAGATCCAATGTGTTTTTTTAGCGGCTCTGGTGCTTGC
ACTAGAGCTGCTATTCCGGACGGTCCCAGCTGGGGAGTATCAACGGACCATGTTACATTG
GAGAGACCGCGTGTTGGTTGATGGGAATCGGCGCCATTTTCTGCTGTTTAGGGGGGACTG
ATTTTATTTTAATTGATATCTTTTTCCTATGAGCGAATGCTATGTTGTGTAGTGTATTTT
TGGAATCATGGTGATACTGTCAATAATTCAAAACGGGTCTGTGCTTTAATCTCGCACTGG
AAAAAATGTACTTTACGTTTAAAATTTGAAAATTCAAATCTATAAGTTTTCGCGCTTTTT
TCGAAGAATGCCGTGGTTGGAGCTTCCTAGTCATACTACTCGACATCAGCTGATAGCAAA
CAAAGGTTACCAAGGAAACCGTAAACGCGTAACAACTAC
>Btab-B-G2167-Map3|NW_017547308.1|1400215|1400803|589|0.0|10
0|100.000|TTTACTCATCAATCTAGATAACTATCGACCGCCATCTTGGTCATCATTTT
GATCGGAATTTGACGGGAATTTGATCGTGTAACCAGGCCATAACAGTCGAGCGCATCCTT
TCTGGCCTCCATTTGCTACAGATGGAAACAACATGAGAGGAATCAAGAAACCTTGTCAAT
CAACTTGTTGCATTCATGTGAGTCAGCGCCTCTCACGCCTTGCGCACTGGCGCCGCGCGT
TGAAGAGAGGGTGACCATAAGAAATCGTTCTCGCCCCTCAGAAGTAAGATTACATTTCGC
GCGGCAGCATAGGGGAGTTGCGTGGCTCTGTGGGAGGATGATCACTGACCTACGTGATGG
TTTGAACCATTTTGAACTTAAATCGGCCGCCATATCGTGACGGTGATACATGGCAACCTG
CAGTTAACGTGAGAATTTGTCTTTTGTCATGCTCTCTCTAACGAGGTATCACACGATGAA
GGTATTTGTTGTGTGAAGTTTGCGAGAAACACGACGATGCCACTGGTTTTCTCTGAAATG
AATTCCCAAGCTCAAAAAAAGCTCTCAAGTTGACGCCAAAATTGAGGGGATATCCCACC
>Btab-B-G2169-Map5|NW_017548922.1|1|585|588|0.0|100|97.109|G
CCGCGCCGCACGCCGAGTCGCAACCCTCCAGGCCGCCCCGTCACTTTCTTCCTTTGTATT
GGGCCACTTCGAGCGATGAATGACCTGAGCCGCGGCCAGTGCATCGTCCACCCCCGCATC
CCCTGACTGGAACTGCTTTCTACAGTGCACGTGCACCCCATCCAGACCTCTCGCCTCGGC
TCAAAATTAGGTCATCATCCCCCGCTCGAACATCAATGAATTAGCATTTAGAAAACTGAT
TGAGCCAGCCCTTTCACTCAGCTCGTCAGTCAGTCTCTGCGCTCGTCGCTAATCAGCCCA
TGTTATTCTTGTGTAAATTTGTTAAATTCTCTAATATTTTATGTAAATTTTAATTTGTGT
CCGCTCTGAATTTTTTGTTAACCTTTTTTCACCAATTCAGACATTTTCTCCTCTCAAATG
AGCTTTAATGTAATCCTCTTAATTATCTCGTGTTTTTTCCTGTGCCCAATGTGTAAAATT
CAACTTGAATTAGTTACCCTCCTTTTCACTTGGTTTTTGTTTCCAAAAAAGAAGGAGAGA
TTTCACCTTCTTTTTGGTGGGGGGAATGTTCGAGCCCACTGTGG
>Btab-B-G2170-Map20|NW_017563186.1|2702299|2701439|869|0.0|9
9|98.044|GGCTGCATAACGTTTGCGCACACTTTTCTTACCGATAACGTTTGCGCACAC
[truncated: 7,722,085 more chars]
