# Supplementary material for: Genome-Wide Screening of Transposable Elements in the Whitefly, Bemisia tabaci (Hemiptera: Aleyrodidae), Revealed Insertions with Potential Insecticide Resistance Implications
Source: Insects. 2022 Apr 19;13(5):396. doi: 10.3390/insects13050396 (PMC9143410; doi:10.3390/insects13050396)
Supplement: Supplementary file 1 [file insects-13-00396-s001.zip › insects-1659198-proofed-s - new/File S2/Genes from detoxification and other interesting families that are differentially expressed upon insecticide treatment.xlsx]

## Sheet: S14
Genes from detoxification and other interesting families that are differentially expressed upon insecticide treatment
Gene	Annotation	Category	Susceptible strain												Resistant strain
			control1	control2	control3	control4	Mean	treatment1	treatment2	treatment3	treatment4	Mean	Ratio	Adjusted p	control1	control2	control3	Mean	treatment1	treatment2	treatment3	treatment4	Mean	Ratio	Adjusted p
Bta20010	protein scarlet-like	ABC	4.13	3.22	4.25	4.68	4.07	8.7	6.06	6.7	8.51	7.49	1.84	5.82e-05	6.96	5.18	14.06	8.73	7.21	9.24	6.93	9.8	8.3	0.95	0.784376
Bta03411	ATP-binding cassette sub-family G member 5	ABC	4.41	4.96	4.62	5.56	4.89	3.57	2.34	3.61	2.95	3.12	0.64	0.031996	6.54	5.92	8.33	6.93	3.54	5.56	5.21	6.45	5.19	0.75	0.0987297
Bta06462	ATP-binding cassette sub-family A member	ABC	3.92	2.61	4.4	3.96	3.72	2.25	1.69	3.6	2.2	2.44	0.65	0.146876	5.4	5.36	6.44	5.73	2.15	4.18	2.43	4.04	3.2	0.56	0.00215106
Bta09316	ATP-binding cassette sub-family G member 4	ABC	23.48	15.64	20.7	18.35	19.54	71.19	50.54	45.56	49.92	54.3	2.78	5.79e-12	31.06	22.58	31.8	28.48	37.27	69.84	49.8	78.81	58.93	2.07	0.0239113
Bta12719	ATP-binding cassette transporter subfamily G	ABC	10.12	10.81	13.15	20.68	13.69	31.37	27.5	18.28	28.84	26.5	1.94	8.99e-07	12.34	8.21	20.27	13.61	15.87	25.12	19.13	27.62	21.94	1.61	0.195003
Bta13656	ABC transporter G family member 20	ABC	5.28	5.84	5.42	8.47	6.25	11.98	9.92	9.26	12.71	10.97	1.75	2.45e-08	5.95	4.13	11.18	7.09	6.49	9.49	9.84	11	9.21	1.3	0.639184
Bta14966	ATP-binding cassette transporter subfamily G	ABC	8.86	12.28	12.19	20.3	13.41	34.98	36.16	20.97	26	29.53	2.2	2.8e-08	9.45	6.55	14.16	10.05	21.18	22.69	62.57	24.42	32.72	3.25	0.00096382
Bta15685	Fe(3+) ions import ATP-binding protein FbpC	ABC	1.45	1.36	1.22	2.02	1.51	4.36	3.62	2.59	3.6	3.54	2.34	7.31e-08	2.42	1.77	5.15	3.11	2.97	3.62	4.1	3.73	3.61	1.16	0.913099
Bta15602	Aromatic peroxygenase	APO	0.32	1.21	0.18	0.63	0.59	1.22	2.25	0.58	2.59	1.66	2.83	0.0141896	0.38	0	0.88	0.42	1.95	0.29	3.01	0.41	1.42	3.36	0.250712
Bta05381	Acetylcholinesterase 1	CCE	1.19	1.52	1.03	1.88	1.41	2.36	2.94	1.87	2.71	2.47	1.76	1.71e-05	1.33	1.01	2.31	1.55	2.17	1.93	3.58	1.94	2.41	1.55	0.316395
Bta07964	Carboxylesterase	CCE	4.13	3.45	4.6	6.18	4.59	3.27	1.25	3.97	2.55	2.76	0.6	0.127827	6.32	6.84	12.33	8.5	1.87	4.03	1.35	4.92	3.04	0.36	0.000369916
Bta08717	Acetylcholinesterase-like protein	CCE	1.39	0.77	0.57	1.18	0.98	1.94	2.06	1.35	1.83	1.8	1.83	0.0152065	1.5	0.84	1.72	1.35	1.67	1.46	2.16	1.47	1.69	1.25	0.851477
Bta12103	Neuroligin	CCE	0.88	1.17	0.9	1.24	1.05	1.56	2.36	1.32	1.88	1.78	1.7	0.0178737	1.36	1.08	2.02	1.49	1.54	2.55	2.05	1.71	1.96	1.32	0.73906
Bta12234	Carboxylesterase	CCE	4.72	8.47	5.04	8.75	6.75	9.32	18.69	6.44	15.2	12.41	1.84	0.013744	4.1	2.21	5.76	4.02	13.74	2.71	17.46	4.24	9.54	2.37	0.259525
Bta13219	Carboxylesterase	CCE	0.38	0.76	0.94	1.23	0.83	0.46	1.46	0.51	1.02	0.86	1.04	0.810469	1.3	2.08	2.27	1.88	0.76	0.78	0.35	0.85	0.69	0.36	0.00194851
Bta20023	Esterase	CCE	0.72	0.38	0.88	1.21	0.8	2.27	1.43	1.12	2.5	1.83	2.29	0.00322451	1.98	1.22	7.13	3.44	1.43	1.99	3.54	1.54	2.13	0.62	0.390058
Bta02143	Cathepsin F-like protease	CTS	9.97	9.08	10.03	6.38	8.87	6.47	2.11	3.18	5.15	4.23	0.48	0.00459413	14.96	13.52	14.07	14.18	3.29	9.22	3.14	10.84	6.62	0.47	0.00948704
Bta04041	Cathepsin B	CTS	8.65	13.48	9.31	13.02	11.12	3.59	1.5	3.37	4.21	3.17	0.28	8.93e-10	17.61	15.32	14.42	15.78	5.17	9.2	1.87	11.03	6.82	0.43	0.0077561
Bta07092	Cathepsin L-like protease	CTS	0.3	0.45	0.1	0.55	0.35	0.78	2.28	0.34	1.01	1.1	3.14	0.00891332	0.13	0.14	0.84	0.37	2.58	0.61	1.64	0.3	1.28	3.46	0.149732
Bta09313	Cathepsin B	CTS	112.23	174.33	135.82	155.67	144.51	30.89	7.66	32.32	33.24	26.03	0.18	5.82e-13	58.17	58.75	81.32	66.08	2.3	25.4	1.08	23.32	13.03	0.2	0.00486461
Bta08697	Cathepsin B	CTS	32.58	42.31	41.98	33.96	37.71	17.89	3.37	24.21	8.61	13.52	0.36	0.00369974	128.4	116.49	114.49	119.79	19.69	127.22	8.99	118.08	68.5	0.57	0.339975
Bta14717	Cathepsin B	CTS	1.88	3.83	1.55	2.53	2.45	0.29	0.06	1	0.17	0.38	0.16	2.2e-05	0.55	0.21	0.34	0.37	0.13	0.2	0	0.11	0.11	0.3	NA
Bta14718	Cathepsin B	CTS	21.86	32.45	21.74	33.81	27.47	6.87	1.68	8.89	4.07	5.38	0.2	3.14e-10	4.01	2.45	4.47	3.64	1.75	3.78	5.56	2.42	3.38	0.93	0.762557
Bta08035	Cathepsin B	CTS	69.67	78.39	10.81	83.54	60.6	55.65	119.59	26.39	33.88	58.88	0.97	0.914988	105.09	88.94	252.57	148.87	32.54	90.09	91.25	82.39	74.07	0.5	0.016979
Bta05912	Cathepsin F-like protease	CTS	4	6.4	5.12	8.27	5.95	0.21	0.22	0.91	0.48	0.46	0.08	7.37e-20	7.72	5.98	6.45	6.72	0	0.42	0.13	0.58	0.28	0.04	5.48e-23
Bta09772	Cathepsin B	CTS	64.84	99.95	63.83	112.51	85.28	40.53	10.5	34.46	44.34	32.46	0.38	8.84e-05	33.76	22.61	28.21	28.19	7.52	38.03	6.37	28.24	20.04	0.71	0.426459
Bta03882	Cathepsin B	CTS	8.56	12.07	0.89	13.49	8.75	6.18	13.64	2.88	7.26	7.49	0.86	0.962096	10.83	8.95	33.02	17.6	1.3	8.46	6.06	11.64	6.87	0.39	0.0342308
Bta03880	Cathepsin B	CTS	46.96	73.88	65.28	86.03	68.04	10.66	2.09	29.37	8	12.53	0.18	3.75e-05	69.28	77.28	86.52	77.69	3.34	34.64	0.81	30.25	17.26	0.22	0.0166772
Bta04737	Cathepsin B	CTS	0.42	0.82	0.77	1.04	0.76	0.14	0.05	0.08	0.23	0.13	0.16	1.47e-05	0.56	0.43	0.95	0.65	0.39	0.41	0.17	0.49	0.37	0.56	0.268064
Bta02560	Cathepsin L-like protease	CTS	9.23	10.46	10.52	8.4	9.65	3.18	3.91	6.79	2.92	4.2	0.44	0.00249531	25.72	19.51	40.03	28.42	27.32	25.27	27.48	30.9	27.74	0.98	0.704557
Bta07152	Cathepsin L-like protease	CTS	1.32	1.27	1.5	1.95	1.51	2.65	2.75	1.92	2.2	2.38	1.58	0.0303796	1.47	1.12	2.82	1.8	2.06	1.94	4.44	2.63	2.77	1.53	0.530779
Bta12604	Cathepsin B	CTS	1.61	2.89	3.11	8.14	3.94	1.52	0.91	1.5	1.39	1.33	0.34	0.00655596	1.5	0.77	1.89	1.39	0.78	0.41	0.52	1.06	0.69	0.5	0.117133
Bta14750	Cathepsin B	CTS	6.99	10.65	6.15	22.37	11.54	75.76	53.43	122.62	118.89	92.68	8.03	8.16e-20	28.23	16.38	148.86	64.49	172.44	222.46	50.67	259.79	176.34	2.73	0.097924
Bta06694	Cathepsin B	CTS	0.89	1.56	1.78	2.1	1.58	0.71	0.13	0.62	0.69	0.54	0.34	0.0107449	1.78	0.7	1.05	1.18	0.14	0.81	0	0.66	0.4	0.34	NA
Bta02183	Cathepsin F	CTS	19.79	17.24	24.23	24.04	21.33	50.32	34.75	24.91	41.34	37.83	1.77	4.22e-05	21.94	19.29	29.99	23.74	16.71	27.59	18.2	36.57	24.77	1.04	0.873853
Bta09314	Cathepsin B	CTS	3.74	2.57	2.96	2.71	3	0.83	0	0.72	0.4	0.49	0.16	1.67e-07	5.67	5.64	19.68	10.33	0.12	2.3	0.19	2.49	1.28	0.12	6.4e-05
Bta12286	Cathepsin B	CTS	12.68	16.12	14.29	19.18	15.57	7.31	0.46	10.88	4.07	5.68	0.36	0.0267329	46.19	46.5	59.77	50.82	10.66	37.17	5.05	38.91	22.95	0.45	0.0485973
Bta05911	Cathepsin F-like protease	CTS	2.05	1.69	2.06	1.75	1.89	1.6	0.2	0.96	0.67	0.86	0.45	0.0273394	6.33	7.79	8.44	7.52	0.18	0.95	0.34	1.7	0.79	0.11	1.01e-11
Bta00173	Cathepsin L	CTS	3.78	2.37	5.9	4.56	4.15	3.18	0.86	4.62	1.33	2.5	0.6	0.321156	4.49	4.92	6.18	5.2	1.09	3.14	0.56	3.7	2.12	0.41	0.0137705
Bta08951	Cathepsin B	CTS	54.1	97.38	59.06	105.67	79.05	65.85	12.31	40.15	34.49	38.2	0.48	0.0153625	65.45	48.8	85.09	66.45	17.22	62.53	17.6	71.02	42.09	0.63	0.219398
Bta01769	Cathepsin B	CTS	2.86	4.71	3.3	3.59	3.62	1.41	0.79	0.8	1.21	1.05	0.29	5.1e-07	9.01	10.18	12.37	10.52	8.04	5.4	8.69	10.25	8.1	0.77	0.175907
Bta14751	Cathepsin B,partial	CTS	33.2	62.8	35.83	92.3	56.03	135.87	27.75	115.7	106.14	96.37	1.72	0.0388363	62.54	56.09	108.82	75.82	22.19	123.2	30.53	219.3	98.81	1.3	0.903637
Bta06690	Cathepsin F	CTS	2.1	3.64	2.78	4.71	3.31	0.87	0.23	1.33	0.42	0.71	0.22	9.31e-06	2.55	2.5	2.38	2.48	0.25	0.75	0.59	1.42	0.75	0.3	0.00101839
Bta20004	Cathepsin F	CTS	270.48	412.49	288.41	477.44	362.21	244.09	37.82	197.94	162.36	160.55	0.44	0.0132891	196.62	173.81	285.12	218.52	38.04	191.6	31.62	248.26	127.38	0.58	0.282358
Bta06693	Cathepsin F	CTS	46.33	72.42	47.33	78.63	61.18	41.77	16.46	29.59	33.65	30.37	0.5	0.00016533	40.44	34.59	42.88	39.3	17.41	33.61	12.39	45.26	27.17	0.69	0.17223
Bta03175	Glutathione S-transferase Delta-3	GST	13.2	23.67	15.99	29.08	20.49	26.63	21.89	14.16	22.93	21.4	1.04	0.602265	8.5	6.06	11.97	8.84	23.82	12.75	18.44	16.78	17.95	2.03	0.0458078
Bta03176	Glutathione S-transferase Delta-4	GST	18.39	26.51	20.63	31.66	24.3	40.32	31.21	20.14	31.08	30.69	1.26	0.0572538	12.44	8.37	15.99	12.27	35.66	18.2	25.96	25.93	26.44	2.16	0.00948704
Bta03180	Glutathione S-transferase Delta-7	GST	18.65	23.47	21.73	25.81	22.42	66.98	51.01	36.08	64.85	54.73	2.44	6.16e-15	38.05	22.7	75.21	45.32	55.44	53.73	50.11	55.06	53.59	1.18	0.839169
Bta12671	Glutathione S-transferase Delta-13	GST	103.53	102.07	100.31	97.01	100.73	57.24	68.32	45.1	86.01	64.17	0.64	0.0191343	63.98	58.2	80.82	67.67	40.67	41.85	35.19	54.13	42.96	0.63	0.00440484
Bta11440	Glutathione S-transferase Delta-11	GST	0.37	0.18	0.13	0.59	0.32	1.02	1.67	0.27	2.14	1.28	4	0.00176126	0.76	0.23	1.02	0.67	1.1	0.94	1.56	0.73	1.08	1.61	0.636559
Bta04696	Cytochrome P450	CYP	8.65	6.9	10.35	9.43	8.83	7.37	4.68	6.05	5.96	6.02	0.68	0.110772	10.07	10.4	11.05	10.51	3.79	6.74	3.26	5.1	4.72	0.45	0.000294349
Bta04697	Cytochrome p450	CYP	1.03	1.44	1.67	1.58	1.43	3.2	3.48	2.64	3.35	3.17	2.21	0.000115831	1.62	1.68	4.42	2.57	1.27	2.23	1.82	1.95	1.82	0.71	0.410073
Bta02034	Cytochrome P450	CYP	0.52	0.72	0.72	1.19	0.79	1.11	1.5	1.23	1.48	1.33	1.69	0.00421167	1.12	0.77	2.5	1.46	1.95	1.7	2.29	2.3	2.06	1.41	0.518204
Bta02801	Cytochrome P450	CYP	6.58	8.45	7.01	7.46	7.38	2.8	0.71	5.12	2.01	2.66	0.36	0.00321877	9.25	10.49	12.12	10.62	0.7	8.96	0.96	7.8	4.61	0.43	0.129845
Bta04552	Cytochrome P450	CYP	32.78	41.68	26.11	41.09	35.42	38.34	44.33	22.63	48.07	38.34	1.08	0.499194	92.74	65.96	147.06	101.92	28.2	76.36	29.61	72.1	51.57	0.51	0.0171714
Bta05553	Cytochrome P450	CYP	5.2	7.55	7.79	5.64	6.55	3.11	2.51	2.71	2.29	2.66	0.41	1.42e-05	6.67	6.68	6.57	6.64	4.41	4.16	3.05	6.45	4.52	0.68	0.0776191
Bta06043	Cytochrome P450	CYP	3	5.35	5.53	4.62	4.63	1.23	0.91	6.34	1.87	2.59	0.56	0.336209	0.88	0.99	1.96	1.28	1.68	5.99	3.38	7.69	4.69	3.67	0.0039951
Bta06044	Cytochrome P450	CYP	1.22	1.68	1.67	1.7	1.57	0.36	0	4.1	0.91	1.34	0.86	0.992117	0.5	0.59	1.22	0.77	0.59	4.89	1.7	5.1	3.07	3.98	0.0299617
Bta06046	Cytochrome P450	CYP	1.61	2.65	2.84	1.9	2.25	0.89	0.26	6.08	1.26	2.12	0.94	0.956019	0.78	1.08	1.61	1.16	1.23	6.11	2.2	6.47	4	3.46	0.0303016
Bta06047	Cytochrome P450	CYP	2.32	5.67	6.32	6.52	5.21	0.28	0.98	3.96	0.96	1.55	0.3	0.0256884	1.02	1.1	2.18	1.43	0	2.3	2.56	2.89	1.94	1.35	0.893485
Bta06048	Cytochrome P450	CYP	6.09	13.8	10.35	15.33	11.39	1.89	2.65	14.57	5.14	6.06	0.53	0.307007	3.06	2.18	8.41	4.55	6.44	29.24	10.23	36.97	20.72	4.55	0.00228183
Bta06049	Cytochrome P450	CYP	0.95	1	1.13	1.68	1.19	0.34	0.46	1.26	0.51	0.64	0.54	0.195194	0.17	0.09	0.7	0.32	0.29	1.58	0.61	2.86	1.34	4.16	0.0466841
Bta07221	Cytochrome P450	CYP	23.7	20.95	20.36	22.15	21.79	35.13	40.47	36.87	48.39	40.22	1.85	8.29e-07	47.7	38.59	85.62	57.3	53.6	69.22	66.04	68.76	64.41	1.12	0.972372
Bta07679	Cytochrome P450	CYP	4.72	2.68	3.2	3.83	3.61	7.38	5.41	6.72	8.59	7.03	1.95	4.95e-05	4.39	3.86	5.4	4.55	3.27	7.38	2.9	7.5	5.26	1.16	0.991897
Bta08703	Cytochrome P450	CYP	0.54	0.59	1	0.87	0.75	0.5	0.67	0.64	0.71	0.63	0.84	0.844853	3.19	3.52	5.73	4.15	1.62	2.44	1.68	3.2	2.24	0.54	0.00634686
Bta09536	Cytochrome P450	CYP	10.83	11	13.51	15.39	12.68	39.23	27.95	23.16	24.52	28.72	2.26	3.03e-11	19.44	15.54	27.73	20.9	59.03	34.01	149.73	31.88	68.66	3.28	0.0104944
Bta10742	Cytochrome P450	CYP	1.15	2.39	3.08	3.08	2.43	1.11	1.25	3.37	1.4	1.78	0.73	0.721339	0.13	0.15	1.11	0.46	0.84	2.08	1.3	2.98	1.8	3.88	0.020963
Bta10743	Cytochrome P450	CYP	0.92	2.04	0.6	0.71	1.07	0.38	0.32	2.43	0.66	0.95	0.89	1	0.36	0.28	2.01	0.88	1.31	3.41	2.44	5.72	3.22	3.64	0.0271182
Bta11925	Cytochrome P450	CYP	5.69	8.83	7.45	8.33	7.58	15.43	11.88	7.24	15.83	12.6	1.66	0.000727508	5.61	3.59	4.65	4.62	17.04	8.98	10.48	9.91	11.6	2.51	0.00558529
Bta14546	Cytochrome P450	CYP	0.58	0.46	0.59	0.66	0.57	0.63	0.9	1.09	1.29	0.98	1.7	0.0426712	0.76	0.65	0.77	0.73	1.2	0.63	1.47	0.86	1.04	1.43	0.748061
Bta02253	Cytochrome P450	CYP	2.5	2.51	2.52	3.03	2.64	3.09	5.53	3.49	7.3	4.85	1.84	0.00692923	5.35	4.3	9	6.22	7.62	6.98	8.37	5.28	7.06	1.14	0.97141
Bta04623	Cytochrome P450	CYP	2.47	3.68	3.09	3.31	3.14	4.6	7.18	3.82	4.74	5.09	1.62	0.0140023	3.21	4.4	4.28	3.96	9.72	4.18	13.62	2.93	7.61	1.92	0.371471
Bta06110	Cytochrome P450	CYP	0.76	1.27	1.3	1.79	1.28	1.71	1.3	1.13	1.19	1.33	1.04	0.76769	0.94	0.81	1.35	1.03	2.86	1.87	2.83	2.22	2.45	2.36	0.0342733
Bta06378	Cytochrome P450	CYP	1.74	1.64	2.52	2.36	2.07	3.9	6.04	2.65	7.89	5.12	2.48	0.00024836	2.49	1.8	9.38	4.56	7.86	4.64	5.37	4.6	5.62	1.23	0.804374
Bta06705	Cytochrome P450	CYP	1.06	1.07	1.23	1.7	1.27	2.29	2.77	2.18	5.32	3.14	2.48	0.000143111	6.06	5.38	15.37	8.94	3.41	8.15	8.16	6.27	6.5	0.73	0.349077
Bta08651	Cytochrome P450 family 4 protein	CYP	5.87	6.69	6.17	9.05	6.95	14.34	11.44	7.38	12.98	11.54	1.66	0.000119798	4.66	3.73	6.43	4.94	11.95	7.77	9.76	8.85	9.58	1.94	0.0256481
Bta10847	Cytochrome P450	CYP	1.76	1.9	1.63	1.85	1.79	17.18	16.9	3.43	19.9	14.35	8.04	1.66e-14	4.68	0.35	6.38	3.8	5.04	10.24	8.99	7.91	8.05	2.11	0.288549
Bta11261	Cytochrome P450	CYP	10.48	10.96	14.22	10.64	11.58	4.01	3.33	4.48	6.09	4.48	0.39	1.44e-06	6.28	4.95	4.67	5.3	1.83	2.61	1.26	3.07	2.19	0.41	0.00113628
Bta14906	Cytochrome P450	CYP	3.98	2.59	3.29	5.11	3.74	11.69	10.27	5.5	14.7	10.54	2.82	1.14e-08	6.35	3.07	11.92	7.11	11.09	10.49	11.44	10.13	10.79	1.52	0.31975
Bta15606	Cytochrome P450-like protein	CYP	1.46	1.82	2.64	2.12	2.01	0.57	0.52	0.7	0.86	0.66	0.33	0.000490757	1.28	0.36	0.32	0.65	0.38	0.21	0.58	0.52	0.42	0.65	NA
Bta07931	Phosphatidylethanolamine-binding protein	PEBP	0.73	1.21	1.14	1.87	1.24	0.81	0.46	1.31	0.48	0.77	0.62	0.373886	4.58	3.96	4.89	4.48	2.18	1.81	1.35	3.64	2.25	0.5	0.00657008
Bta07891	Phosphatidylethanolamine-binding protein 1	PEBP	3.76	3.85	7.49	5.74	5.21	3.97	2.11	5.76	2.73	3.64	0.7	0.491087	6.01	4.39	8.53	6.31	1.35	4.38	1.49	2.15	2.34	0.37	0.00598805
Bta12409	Phosphatidylethanolamine-binding protein	PEBP	1.29	0.85	1.87	1.74	1.44	1.12	0.45	1.38	0.81	0.94	0.65	0.290315	1.6	1.56	2.6	1.92	0.65	0.99	0.58	1.32	0.89	0.46	0.00143367
Bta12422	Phosphatidylethanolamine-binding protein 1	PEBP	3.4	2.67	5.21	5.52	4.2	3.64	2.11	3.63	2.12	2.88	0.68	0.331848	6.17	7.02	8.86	7.35	3.47	4.02	3.7	5.58	4.19	0.57	0.00418136
Bta12415	Phosphatidylethanolamine-binding protein	PEBP	11.03	9.45	14.25	14.35	12.27	8.57	5.48	9.93	7.18	7.79	0.63	0.0806423	7.42	8.33	12.56	9.44	6.02	4.66	3.69	6.59	5.24	0.56	0.00789665
Bta12408	Phosphatidylethanolamine-binding protein	PEBP	10.12	9.37	17.51	14.72	12.93	6.79	5.45	9.33	5.27	6.71	0.52	0.0252181	12.73	10.79	16.31	13.28	2.64	6.32	2.72	7.83	4.88	0.37	0.000306941
Bta12423	Phosphatidylethanolamine binding protein	PEBP	7.38	5.91	13.03	12.23	9.64	7.74	4.52	8.66	3.13	6.01	0.62	0.261852	12.74	15.23	18.82	15.6	9.32	6.84	5.82	8.97	7.74	0.5	0.000646952
Bta01556	Phosphatidylethanolamine-binding protein	PEBP	5.48	5.91	9.86	8.75	7.5	8.14	5.27	6.48	5.5	6.35	0.85	0.732624	5.67	5.53	6.56	5.92	3.16	3.58	2.66	5.25	3.66	0.62	0.0248605
Bta15445	Phosphatidylethanolamine-binding protein	PEBP	1.6	1.59	2.95	2.38	2.13	1.27	0.73	1.19	0.66	0.96	0.45	0.0321955	2.14	3.1	2.81	2.68	0.68	1.5	0.18	1	0.84	0.31	0.0024787
Bta13010	Phosphatidylethanolamine-binding protein	PEBP	1.78	1.04	3.02	1.15	1.75	0.98	0.13	2.03	0.36	0.88	0.5	0.279147	9.65	8.66	11.77	10.03	4.71	5.96	2.43	9.3	5.6	0.56	0.038734
Bta09473	Phosphatidylethanolamine-binding protein	PEBP	7.12	6.77	12.04	12.83	9.69	11.98	5.7	12.19	5.2	8.77	0.9	0.978283	10.82	10.86	15.65	12.44	5.88	7.55	4.36	10.34	7.03	0.57	0.0109809
Bta12136	Phosphatidylethanolamine-binding protein 1	PEBP	0.49	0.51	0.75	0.94	0.67	0.42	0.26	0.3	0.34	0.33	0.49	0.0518782	0.79	0.61	1.58	0.99	0.4	0.45	0.19	0.71	0.44	0.44	0.0307436
Bta12135	Phosphatidylethanolamine-binding protein	PEBP	1.52	1.89	1.84	3.39	2.16	2.25	1.2	2.12	0.81	1.6	0.74	0.624894	2.4	2.27	4.65	3.11	1.11	1.42	0.64	1.65	1.21	0.39	0.00106708
Bta12137	Phosphatidylethanolamine-binding protein	PEBP	3.35	4.09	8.45	5.83	5.43	4.17	1.59	3.57	1.91	2.81	0.52	0.0648461	8.1	7.72	9.84	8.55	3.48	4.98	1.42	4.96	3.71	0.43	0.00163355
Bta12139	Phosphatidylethanolamine-binding protein	PEBP	8.89	8.98	14.12	18.06	12.51	10.31	8.03	10.78	6.78	8.98	0.72	0.361714	3.93	3.55	7.95	5.14	2	2.74	1.65	2.66	2.26	0.44	0.00546565
Bta03980	Phosphatidylethanolamine-binding protein	PEBP	6.07	9.83	13.36	17.53	11.7	10.28	6.13	8.31	7.67	8.1	0.69	0.308768	8.09	5.64	13.06	8.93	5.99	4.61	4.75	4.77	5.03	0.56	0.0252578
Bta12504	Phosphatidylethanolamine-binding protein 1	PEBP	8.68	8.66	12.75	13.56	10.91	7.3	6.08	9.36	4.72	6.87	0.63	0.155773	7.07	7.6	11.08	8.58	4.34	3.55	2.58	6.24	4.18	0.49	0.00551864
Bta06595	Phosphatidylethanolamine-binding protein 1	PEBP	10.08	10.24	17.32	16.31	13.49	10.73	6.61	12.25	6.77	9.09	0.67	0.23002	13.54	12.9	25.55	17.33	8	9.64	4.45	10.95	8.26	0.48	0.00204067
Bta01379	Phosphatidylethanolamine-binding protein	PEBP	10.89	8.91	15.04	13.96	12.2	7.9	4.87	9.53	4.81	6.78	0.56	0.0172119	17.94	19.16	22.48	19.86	7.64	9.74	4.4	9.24	7.76	0.39	1.03e-06
Bta01433	Phosphatidylethanolamine-binding protein	PEBP	15	19.45	26.45	29.65	22.64	16.12	12.94	19.65	14.15	15.72	0.69	0.145933	16.44	17.82	25.75	20	10.6	9.59	8.2	12.95	10.34	0.52	2.6e-05
Bta01368	Phosphatidylethanolamine-binding protein, putative	PEBP	4.64	4.75	8.62	7.88	6.47	4.37	2.41	6.4	2.29	3.87	0.6	0.210277	11.52	12.38	14.31	12.74	4.79	8.23	3.31	10.3	6.66	0.52	0.0102145
Bta01361	Phosphatidylethanolamine-binding protein 1	PEBP	12.77	11.82	17.26	17.73	14.9	10.53	6.81	13.83	7.67	9.71	0.65	0.11012	19.96	21.46	28.35	23.26	11.35	14.84	6.1	19.33	12.91	0.55	0.00944294
Bta01447	Phosphatidylethanolamine-binding protein	PEBP	2.08	1.32	2.42	2.78	2.15	1.93	0.63	1.75	0.72	1.26	0.58	0.221385	2.9	5.64	4.49	4.34	0.95	1.97	1.34	2.41	1.67	0.38	0.00159497
Bta01451	Phosphatidylethanolamine-binding protein	PEBP	6.87	6.85	10.16	11.82	8.93	8.17	5.93	7.75	5.57	6.86	0.77	0.357906	6.29	6.3	8.19	6.93	4.2	4.59	3.45	5.84	4.52	0.65	0.00706486
Bta01435	Phosphatidylethanolamine-binding protein	PEBP	6.93	7.9	13.32	14.04	10.55	10.09	4.84	11.42	6.07	8.11	0.77	0.551461	5.78	6.4	9.35	7.18	3.55	3.39	3.57	4.92	3.86	0.54	0.000388834
Bta01425	Phosphatidylethanolamine-binding protein 1	PEBP	4.2	2.82	7.27	5.91	5.05	4	1.35	5.01	2.06	3.11	0.61	0.27442	4.86	6.66	8.11	6.54	1.13	3.37	1.2	3.71	2.35	0.36	0.00069558
Bta01383	Phosphatidylethanolamine-binding protein	PEBP	6.57	4.2	12.06	7.61	7.61	4.51	2.39	8.05	2.92	4.47	0.59	0.232664	9.02	9.2	12.37	10.2	2.36	4.56	2.17	6.06	3.79	0.37	6.02e-05
Bta01420	Phosphatidylethanolamine-binding protein	PEBP	7.24	8.35	12.77	13.67	10.51	11.25	9.49	9.38	10.12	10.06	0.96	0.930904	21.92	24.3	33.51	26.58	12.54	11.75	10.15	17.04	12.87	0.48	9.78e-05
Bta01362	Phosphatidylethanolamine-binding protein	PEBP	10.62	9.91	18.71	14.84	13.52	10.67	5.26	13.53	8.23	9.42	0.7	0.319011	32.35	36.82	44.52	37.9	13.66	29.57	8.42	27.21	19.72	0.52	0.0153246
Bta01385	Phosphatidylethanolamine-binding protein	PEBP	10.27	13.96	15.32	18.81	14.59	9.48	6.75	9.2	9.68	8.78	0.6	0.011491	8.99	8.01	13.97	10.32	9.23	4.85	4.06	7.07	6.3	0.61	0.0576263
Bta01432	Phosphatidylethanolamine-binding protein	PEBP	3.67	2.37	6.89	6.14	4.77	3.23	1.53	5.55	1.73	3.01	0.63	0.407449	7.46	7.33	12.98	9.26	2.67	5.01	1.69	6.38	3.94	0.43	0.00332902
Bta01354	Phosphatidylethanolamine-binding protein	PEBP	7.85	10.35	13.55	13.55	11.33	9.99	5.9	10.01	5.27	7.79	0.69	0.280383	11.94	13.29	18	14.41	5.18	6.76	3.56	6.3	5.45	0.38	7.25e-06
Bta01438	Phosphatidylethanolamine-binding protein	PEBP	2.24	2.26	2.96	2.98	2.61	2.14	0.73	2.24	0.67	1.45	0.55	0.1134	2.28	2.63	3.3	2.74	0.99	1.29	0.43	1.69	1.1	0.4	0.000597644
Bta01357	Phosphatidylethanolamine-binding protein	PEBP	20.08	23.04	30.41	35.37	27.23	23.3	19.73	28.41	20.68	23.03	0.85	0.763903	8.12	6.04	11.74	8.63	5.73	3.74	4.93	5.91	5.08	0.59	0.0436704
Bta01423	Phosphatidylethanolamine-binding protein	PEBP	1.2	0.87	2.2	2.15	1.61	1.03	0.94	1.31	0.68	0.99	0.62	0.29495	1.22	1.62	2.32	1.72	0.82	0.6	0.08	0.78	0.57	0.33	0.00223249
Bta01452	Phosphatidylethanolamine-binding protein	PEBP	7.99	8.28	11.6	14.1	10.49	8.29	6.29	8.71	6.18	7.37	0.7	0.21372	10.67	9.83	12.49	11	5	6.27	4.41	5.36	5.26	0.48	7.37e-05
Bta01456	Phosphatidylethanolamine-binding protein	PEBP	2.38	2.98	3.71	2.25	2.83	2.28	1.4	3.03	0.93	1.91	0.67	0.453528	3.86	4.33	5.82	4.67	1.95	1.84	0.43	2.89	1.78	0.38	0.0032948
Bta01372	Phosphatidylethanolamine-binding protein	PEBP	4.56	5.59	8.96	10.39	7.38	5.54	3.79	5.41	4.27	4.75	0.64	0.0867003	4.27	3.96	6.95	5.06	1.71	2.49	0.55	2.65	1.85	0.37	0.000502129
Bta01370	Phosphatidylethanolamine-binding protein	PEBP	4.66	6.46	7.5	8.05	6.67	5.01	4.77	5.18	5.12	5.02	0.75	0.263217	6.42	7.51	8.18	7.37	4.33	3.59	4.76	3.65	4.08	0.55	0.00064739
Bta01355	Phosphatidylethanolamine-binding protein 1	PEBP	7.23	6.85	12.95	10.94	9.49	6.56	4.97	7.92	3.57	5.76	0.61	0.0996134	5.66	6.01	8.44	6.7	2.45	2.61	1.42	3.99	2.62	0.39	3.86e-05
Bta01443	Phosphatidylethanolamine-binding protein	PEBP	14.05	12.27	20.05	17.65	16.01	10.21	6.54	16.04	6.29	9.77	0.61	0.133178	18.68	19.37	18.18	18.74	6.61	7.63	5.41	10.82	7.62	0.41	2.53e-06
Bta01381	Phosphatidylethanolamine-binding protein, putative	PEBP	2.35	3.39	3.88	5.62	3.81	3.51	1.54	2.53	1.16	2.19	0.57	0.159671	3.34	5.11	5.01	4.49	2.09	1.76	0.46	2.62	1.73	0.39	0.00327391
Bta01422	Phosphatidylethanolamine-binding protein 1	PEBP	15.62	19.42	27.24	22.85	21.28	16.72	7.96	16.68	10.78	13.04	0.61	0.0643844	20.1	15.6	25.09	20.26	12.63	13.16	9.66	12.28	11.93	0.59	0.00430674
Bta01358	Phosphatidylethanolamine-binding protein, putative	PEBP	7.57	6.24	11.24	8.86	8.48	5.42	2.78	8.33	3.37	4.98	0.59	0.131154	1.25	2.29	1.87	1.8	0.43	0.63	0.22	0.51	0.45	0.25	8.01e-05
Bta01450	Phosphatidylethanolamine-binding protein	PEBP	1.54	1.11	2.26	2.25	1.79	1.9	0.85	1.28	1.04	1.27	0.71	0.37497	1.24	1.26	2.75	1.75	0.74	0.6	0.84	1.33	0.88	0.5	0.0231747
Bta01369	Phosphatidylethanolamine-binding protein 1	PEBP	3.91	4.02	8.72	6.95	5.9	4.5	1.96	4.88	2.73	3.52	0.6	0.119284	5.86	5.3	8.47	6.54	2.9	2.82	2.45	3.93	3.03	0.46	1.2e-05
Bta01371	Phosphatidylethanolamine-binding protein	PEBP	2.14	1.84	2.99	2.69	2.42	1.58	1.16	3.62	0.67	1.76	0.73	0.684928	3.53	3.58	5.79	4.3	0.81	2.2	0.54	1.28	1.21	0.28	0.000128548
Bta01363	Phosphatidylethanolamine-binding protein	PEBP	1.97	3.22	4.25	4.23	3.42	2.25	1.87	2.58	1.5	2.05	0.6	0.153463	7.05	6.65	11.17	8.29	4.35	3.19	2.54	4.18	3.57	0.43	7.37e-05
Bta01347	Phosphatidylethanolamine-binding protein 1	PEBP	4.73	4.29	11.12	7.17	6.83	5.52	3.75	6.04	2.4	4.43	0.65	0.340528	9.68	7.63	14.93	10.75	2.6	4.83	1.48	3.81	3.18	0.3	1.05e-05
Bta01419	Phosphatidylethanolamine-binding protein 1	PEBP	9.73	13.44	15.01	16.01	13.55	9.56	7.55	9.58	7.4	8.52	0.63	0.0526125	15.34	16.5	23.09	18.31	10.7	9.4	7.23	12.23	9.89	0.54	0.00161883
Bta01377	Phosphatidylethanolamine-binding protein	PEBP	3.76	3.78	5.85	7.75	5.29	5.55	3.37	5.23	2.75	4.23	0.8	0.734031	4.27	6.18	5.62	5.36	3.69	2.81	1.43	3.25	2.8	0.52	0.0273604
Bta01424	Phosphatidylethanolamine-binding protein 1	PEBP	3.43	3.35	6.25	6.92	4.99	5.03	2.05	5.69	3.17	3.99	0.8	0.671346	2.61	2.75	5.24	3.53	1.27	2.15	0.68	2.63	1.68	0.48	0.00920275
Bta01448	Phosphatidylethanolamine-binding protein 1	PEBP	4.76	4.75	8.1	6.78	6.1	3.8	1.98	4.74	2.44	3.24	0.53	0.0126421	7.99	9.36	12.23	9.86	2.45	4.72	1.76	5.55	3.62	0.37	4.27e-05
Bta01426	Phosphatidylethanolamine-binding protein 1	PEBP	1.38	0.85	1.43	1.62	1.32	1.06	0.67	1.63	0.75	1.03	0.78	0.683649	1.23	2.08	2.52	1.94	0.7	0.84	0.32	1.31	0.79	0.41	0.00521652
Bta01348	Phosphatidylethanolamine-binding protein	PEBP	1.52	2.57	2.95	3.64	2.67	1.57	1.57	2.16	1.67	1.74	0.65	0.175923	4.33	4.11	5.97	4.8	2.69	1.89	2.39	2.46	2.36	0.49	3.36e-05
Bta01346	Phosphatidylethanolamine-binding protein	PEBP	4.11	2.81	7.71	5.51	5.04	3.13	1.98	3.5	2.28	2.72	0.54	0.0923599	6.18	5.71	9.72	7.2	4.22	3.02	3	3.63	3.47	0.48	0.00153024
Bta01446	Phosphatidylethanolamine-binding protein	PEBP	13.92	13.29	20.87	21.89	17.49	14.91	12.74	15.17	14.02	14.21	0.81	0.504359	23.52	21.65	28.19	24.45	13.6	13.44	11.97	18.76	14.44	0.59	0.000473842
Bta01375	Phosphatidylethanolamine-binding protein 1	PEBP	6.13	7.03	10.87	10.76	8.7	5.81	5.82	7.37	5.38	6.1	0.7	0.17949	3.62	3.34	4.7	3.89	2.88	2.32	1.93	2.76	2.47	0.64	0.018388
Bta01454	Phosphatidylethanolamine binding protein	PEBP	4.01	4.23	8.31	7.22	5.94	4.18	2.38	6.77	2.46	3.95	0.66	0.394233	4.97	7.77	11.04	7.93	2.87	4.53	2.29	4.71	3.6	0.45	0.00227806
Bta01455	Phosphatidylethanolamine-binding protein	PEBP	3.3	3.51	5.85	6.16	4.71	6.68	2.16	4.83	3.96	4.41	0.94	1	8.7	8.68	16.62	11.33	5.54	5.91	2.86	7.03	5.34	0.47	0.00314007
Bta01378	Phosphatidylethanolamine-binding protein	PEBP	1.62	2.16	3.56	4.43	2.94	2.7	1.43	2.94	1.39	2.12	0.72	0.590975	4.51	4.54	6.45	5.17	2.75	2.53	2.59	2.82	2.67	0.52	0.00327391
Bta01356	Phosphatidylethanolamine-binding protein	PEBP	4.79	5.74	8.68	8.15	6.84	3.91	2.74	5.01	2.47	3.53	0.52	0.00967964	2.2	2.54	3.18	2.64	0.87	1.37	0.49	2.07	1.2	0.45	0.00902439
Bta01453	Phosphatidylethanolamine-binding protein	PEBP	2.78	3.26	4.68	3.02	3.44	2.66	0.3	2.81	2.18	1.99	0.58	0.241618	6.15	4.86	10.01	7.01	1.47	3.11	1.77	3.25	2.4	0.34	0.000212883
Bta01350	Phosphatidylethanolamine-binding protein 1	PEBP	2.78	3.14	4.31	4.61	3.71	2.53	1.69	3.02	1.96	2.3	0.62	0.146469	3.47	5.65	7.02	5.38	2.36	2.35	1.3	2.81	2.21	0.41	0.000711418
Bta01428	Phosphatidylethanolamine-binding protein 1	PEBP	4.19	3.93	8.1	7.7	5.98	5.47	2.9	4.17	3.38	3.98	0.67	0.234887	6.42	6.96	8.89	7.42	3.03	4.15	2.34	4.44	3.49	0.47	0.000418887
Bta01376	Phosphatidylethanolamine-binding protein	PEBP	22.03	29.01	36.69	50.27	34.5	39.27	24.1	36.06	24.8	31.06	0.9	0.974108	21.19	24.89	33.48	26.52	20.66	14.68	12.04	19.45	16.71	0.63	0.0256515
Bta01457	Phosphatidylethanolamine-binding protein	PEBP	3.62	4.66	6.36	5.44	5.02	4.6	1.49	2.96	2.14	2.8	0.56	0.114837	11.39	9.74	18.66	13.26	4.2	3.76	5.05	8.35	5.34	0.4	0.000510958
Bta03412	Phosphatidylethanolamine-binding protein	PEBP	3.23	2.56	4.86	4.87	3.88	3.07	1.75	2.95	1.53	2.33	0.6	0.109834	4.95	6.04	7.47	6.15	1.84	3.02	1.39	3.92	2.54	0.41	0.000218859
Bta15192	Phosphatidylethanolamine-binding protein 1	PEBP	2.5	2.45	3.62	3.47	3.01	2.07	1.2	3.26	1.88	2.1	0.7	0.379733	3.77	4.85	5.36	4.66	1.42	3.01	0.89	3.38	2.18	0.47	0.0101082
Bta15185	Phosphatidylethanolamine-binding protein	PEBP	7.56	11.17	9.41	13.8	10.49	11.03	7.13	4.46	7.14	7.44	0.71	0.307007	8.44	8.84	12.85	10.04	7.64	3.96	6.63	6.52	6.19	0.62	0.0494202
Bta15220	Phosphatidylethanolamine-binding protein, putative	PEBP	8.99	9.69	15.35	17.95	13	6.11	3.2	7.72	4.81	5.46	0.42	0.000585926	8.2	9.93	14.32	10.82	4.64	5.76	2.4	5.42	4.56	0.42	0.000285535
Bta15206	Phosphatidylethanolamine-binding protein	PEBP	2.41	2.63	4.5	4.34	3.47	2.37	1.61	2.16	1.41	1.89	0.54	0.0252966	2.13	2.61	3.75	2.83	0.99	0.97	0.76	1.47	1.05	0.37	2.6e-05
Bta15205	Phosphatidylethanolamine-binding protein	PEBP	3.42	3.2	5.89	6.34	4.71	2.99	1.63	3.21	1.75	2.4	0.51	0.0114347	1.9	1.95	3.28	2.38	1.47	1.4	1.36	2.45	1.67	0.7	0.132361
Bta15207	Phosphatidylethanolamine-binding protein 1	PEBP	9.22	13.6	16.13	18.63	14.4	13.9	10.27	10.43	10.34	11.24	0.78	0.340552	15.2	15.21	27.47	19.29	10.87	9.5	8.64	13.75	10.69	0.55	0.000648606
Bta15221	Phosphatidylethanolamine-binding protein	PEBP	0.26	0.39	0.73	0.8	0.55	0.47	0.31	0.62	0.26	0.42	0.76	0.77305	1.8	2.24	3.01	2.35	1.2	1.31	1.06	1.34	1.23	0.52	0.00314007
Bta15186	Phosphatidylethanolamine-binding protein	PEBP	5.14	7.8	7.01	9.32	7.32	7.59	5.33	5.25	5.52	5.92	0.81	0.628381	6.81	7.33	9.96	8.03	4.94	4.2	5.23	4.86	4.81	0.6	0.0155739
Bta15176	Phosphatidylethanolamine-binding protein	PEBP	3.6	3.4	6.86	6.04	4.98	2.6	2.33	4.06	2.53	2.88	0.58	0.163669	3.29	5.86	5.57	4.91	1.44	2.81	0.99	2.29	1.88	0.38	0.00459445
Bta03876	Phosphatidylethanolamine-binding protein	PEBP	0.68	0.55	0.99	1.07	0.82	0.54	0.32	0.52	0.32	0.43	0.52	0.0573911	0.47	0.54	0.27	0.43	0.03	0.16	0.05	0.18	0.11	0.25	0.00327391
Bta11267	Phosphatidylethanolamine-binding protein 1	PEBP	4.97	5.42	7.44	5.76	5.9	4.47	1.93	5.96	2.44	3.7	0.63	0.26604	11.01	9.68	13.16	11.28	3.09	6.69	1.76	8.67	5.05	0.45	0.0125921
Bta06026	Phosphatidylethanolamine-binding protein 1	PEBP	5.61	2.99	9.63	8.5	6.68	3.51	0.96	3.26	1.87	2.4	0.36	0.00533692	4.66	4.09	4.94	4.56	0.66	1.94	0.61	3.78	1.75	0.38	0.0141336
Bta06028	Phosphatidylethanolamine-binding protein	PEBP	5.47	6.94	9.4	9.74	7.89	4.97	2.83	7.23	2.94	4.49	0.57	0.0960621	10.29	9.57	13.95	11.27	4.62	5.8	4.03	7.35	5.45	0.48	0.00015247
Bta10081	Phosphatidylethanolamine-binding protein	PEBP	12.21	16.16	25.53	23.85	19.44	15.11	11.17	11.94	9.68	11.98	0.62	0.0483161	7.74	7.6	14.35	9.9	9.57	10.31	7.9	11.68	9.87	1	0.847704
Bta10077	Phosphatidylethanolamine-binding protein	PEBP	6.81	6.77	13.12	13.73	10.11	8.56	6.12	7.87	6.35	7.23	0.71	0.401837	9.61	11.49	16.99	12.7	5.26	7.59	7.3	6.06	6.55	0.52	0.00373269
Bta10072	Phosphatidylethanolamine-binding protein	PEBP	8.88	7.81	15.97	12.34	11.25	6.99	3.1	11.09	3.74	6.23	0.55	0.108932	15.18	17.98	17.44	16.87	3.23	6.83	2.33	8.38	5.19	0.31	9.69e-06
Bta10069	Phosphatidylethanolamine-binding protein 1	PEBP	8.33	9.29	14.35	18.23	12.55	11.69	6.16	9.71	10.54	9.53	0.76	0.43965	17.55	19.56	33.97	23.69	12.77	10.55	7.14	17.5	11.99	0.51	0.00177314
Bta10075	Phosphatidylethanolamine-binding protein 1	PEBP	14.65	18.23	25.92	27.49	21.57	18.69	13.11	17.55	14.13	15.87	0.74	0.227938	13.85	14.01	21.88	16.58	9.08	8.56	5.51	8.95	8.03	0.48	5.94e-05
Bta10066	Phosphatidylethanolamine-binding protein	PEBP	7.23	7.86	10.17	13	9.57	7.06	4.81	7.55	4.53	5.99	0.63	0.12659	8.77	9.63	15.34	11.25	4.66	3.3	2.4	5.93	4.07	0.36	5.36e-05
Bta10070	Phosphatidylethanolamine-binding protein	PEBP	7.13	6.32	13.42	12.69	9.89	7.16	3.22	9.84	3.54	5.94	0.6	0.191242	8.22	8.39	10.96	9.19	2.59	4.47	1.1	6.31	3.62	0.39	0.00185156
Bta10074	Phosphatidylethanolamine-binding protein 1	PEBP	27.38	33.79	46.39	50.77	39.58	39.41	26.49	39.7	25.33	32.73	0.83	0.660114	29.5	28.84	52.21	36.85	21.55	18.98	16.01	23.81	20.09	0.55	0.000352675
Bta10068	Phosphatidylethanolamine-binding protein	PEBP	3.36	3.5	5.66	5.8	4.58	3.49	2.32	5.39	3.07	3.57	0.78	0.627265	11.73	11.62	15.54	12.96	4.93	5.49	3.69	7.97	5.52	0.43	3.32e-06
Bta10067	Phosphatidylethanolamine-binding protein	PEBP	3.23	4.33	6.52	6.84	5.23	4.93	1.77	4.07	2.69	3.37	0.64	0.187272	2.71	3.14	4.1	3.32	2.26	1.79	1.16	2.78	2	0.6	0.0365547
Bta10083	Phosphatidylethanolamine-binding protein 1	PEBP	4.6	3.25	12.33	7.39	6.89	4.57	2.16	4.43	2.1	3.32	0.48	0.0845442	9.85	10.68	12.23	10.92	2.67	5.87	2.29	6.72	4.39	0.4	0.000945222
Bta12126	Phosphatidylethanolamine-binding protein, putative	PEBP	1.55	2.01	4.01	3.36	2.73	2.31	1.19	2.51	1.43	1.86	0.68	0.431539	2.89	3.52	4.1	3.5	1.14	2.04	0.89	1.95	1.51	0.43	0.00234531
Bta06854	Phosphatidylethanolamine-binding protein 1	PEBP	3.52	3.87	6.82	5.74	4.99	4.24	3	4.76	4.57	4.14	0.83	0.759946	4.2	5.07	5.7	4.99	3.29	2.66	2.89	2.71	2.89	0.58	0.0230286
Bta12466	Phosphatidylethanolamine-binding protein	PEBP	4.74	3.49	7.96	8.13	6.08	5.98	2.78	6.03	3.26	4.51	0.74	0.524647	4.42	3.91	8.53	5.62	3.13	3.5	1.45	3.99	3.02	0.54	0.030764
Bta12467	Phosphatidylethanolamine-binding protein	PEBP	1.92	1.19	2.24	1.69	1.76	1.75	1.35	2.31	0.93	1.59	0.9	0.952996	4.19	3.33	3.69	3.74	1.42	2.86	0.86	2.95	2.02	0.54	0.0450462
Bta14226	Phosphatidylethanolamine-binding protein	PEBP	6.03	4.27	8.63	6.33	6.32	4.31	2.04	5.39	2.37	3.53	0.56	0.0783146	9.01	8.2	9.53	8.91	1.75	4.35	0.75	4.33	2.8	0.31	0.000302984
Bta13188	Phosphatidylethanolamine-binding protein 1	PEBP	3.63	2.85	4.95	4.6	4.01	3.06	2.49	3.47	2.38	2.85	0.71	0.403466	1.82	2.48	4.05	2.78	1.31	1.31	0.37	1.7	1.17	0.42	0.0199981
Bta13190	Phosphatidylethanolamine-binding protein	PEBP	5.44	7.94	9.69	14.54	9.4	8.57	7.19	6.3	6.86	7.23	0.77	0.584983	7.84	7.66	11.2	8.9	5.61	5.41	4.07	4.74	4.96	0.56	0.0146701
Bta13191	Phosphatidylethanolamine-binding protein	PEBP	7.29	3.99	13.48	10.76	8.88	3.94	1.27	7.01	1.99	3.55	0.4	0.0518326	8.45	12.25	11.04	10.58	3.99	6.88	1.54	6.03	4.61	0.44	0.00948704
Bta13187	Phosphatidylethanolamine-binding protein	PEBP	1.21	1.6	3.66	3.62	2.52	1.6	1	2.29	1.28	1.54	0.61	0.364019	2.32	1.59	3.54	2.48	0.88	1.21	0.51	1.83	1.11	0.45	0.0273183
Bta13189	Phosphatidylethanolamine-binding protein	PEBP	5.61	4.56	8.81	9.15	7.03	3.74	2.13	6.05	1.94	3.47	0.49	0.0778468	2.29	3.15	4.77	3.4	1.24	1.6	0.96	2.35	1.54	0.45	0.0229409
Bta12229	Phosphatidylethanolamine-binding protein 1	PEBP	4.14	2.81	4.26	6.21	4.36	3.15	1.92	4.53	1.61	2.8	0.64	0.327924	5.67	6.68	9.46	7.27	3.76	4.04	2.98	4.82	3.9	0.54	0.00370512
Bta06207	Phosphatidylethanolamine-binding protein 1	PEBP	14.38	11.05	20.26	19.21	16.23	12	10.31	14.82	8.91	11.51	0.71	0.240044	30.02	28.73	34.84	31.2	14.94	24.45	12.63	23.57	18.9	0.61	0.00750406
Bta11093	Phosphatidylethanolamine-binding protein	PEBP	5.73	5.17	7.61	7.05	6.39	5.21	3.09	5.39	4	4.42	0.69	0.271907	5.07	5.18	7.93	6.06	2.68	3.52	0.87	3.15	2.56	0.42	0.00469699
Bta11151	Phosphatidylethanolamine-binding protein	PEBP	4.07	5.5	6.98	6.94	5.87	5.13	3.33	5.15	3.99	4.4	0.75	0.368686	5.35	6.74	8.46	6.85	3.23	4.48	3.8	5.67	4.3	0.63	0.0193967
Bta02907	Phosphatidylethanolamine-binding protein, putative	PEBP	2.89	2.9	5.22	6.47	4.37	3.15	1.16	4.49	1.94	2.69	0.61	0.299203	4.02	4.04	5.37	4.48	2.93	1.87	1.74	3.4	2.49	0.55	0.0158294
Bta02993	Phosphatidylethanolamine-binding protein 1	PEBP	4.76	5.44	7.52	7.92	6.41	5.61	3.41	6.06	3.77	4.71	0.74	0.361146	3.19	3.61	5.05	3.95	1.85	2.42	0.87	2.71	1.96	0.5	0.00875319
Bta02995	Phosphatidylethanolamine-binding protein	PEBP	7.71	7.14	11.61	13.18	9.91	6.29	3.82	7	5.31	5.61	0.57	0.0217865	7.78	9.19	14.48	10.48	3.63	3.85	2.87	5.39	3.94	0.38	2.66e-06
Bta00536	Phosphatidylethanolamine-binding protein	PEBP	16.02	12.19	23.27	19.24	17.68	9.15	8.1	17.53	7.07	10.46	0.59	0.106264	17.25	20.09	16.59	17.98	10.47	12.32	7.13	12.36	10.57	0.59	0.00433142
Bta00535	Phosphatidylethanolamine-binding protein	PEBP	1.25	3.44	2.92	5.17	3.2	3.06	2.28	2.27	2.38	2.5	0.78	0.766964	6.4	6.1	8.2	6.9	1.43	4.84	2.21	5.25	3.43	0.5	0.0355899
Bta13140	Phosphatidylethanolamine-binding protein	PEBP	3.38	3.82	5.25	5.85	4.58	4.35	3.44	4.55	3.43	3.94	0.86	0.81611	4.6	4.45	6.62	5.22	3.53	3.57	3.34	2.87	3.33	0.64	0.0136414
Bta13138	Phosphatidylethanolamine-binding protein	PEBP	5.85	4.99	10.45	8.53	7.46	4.62	4.22	6.04	3.01	4.47	0.6	0.128085	8.12	10.06	13.68	10.62	4.63	6.17	2.6	6.89	5.07	0.48	0.00201038
Bta13136	Phosphatidylethanolamine-binding protein 1	PEBP	1.89	1.65	4.33	2.51	2.6	1.57	1.57	1.29	0.72	1.29	0.5	0.0903208	3.99	6.2	6.87	5.69	1.4	3.08	2.17	3.77	2.61	0.46	0.00582582
Bta06524	Phosphatidylethanolamine-binding protein	PEBP	3.27	3.29	5.29	4.7	4.14	4.01	2.23	4.76	2.3	3.33	0.8	0.677616	5.25	4.74	7.23	5.74	2.18	2.41	0.9	3.55	2.26	0.39	0.000282103
Bta06521	Phosphatidylethanolamine binding protein	PEBP	2.51	2.11	4.96	5.03	3.65	2.55	1.59	3.06	2.39	2.4	0.66	0.339405	3.79	3.3	3.92	3.67	2.46	1.95	2.06	2.36	2.21	0.6	0.0360241
Bta06523	Phosphatidylethanolamine-binding protein 1	PEBP	6.43	7.44	10.93	11.82	9.16	7.3	4.86	7.48	5.97	6.4	0.7	0.30238	8.74	9.4	16.75	11.63	6.67	6.49	2.84	8.36	6.09	0.52	0.0203929
Bta00720	Phosphatidylethanolamine-binding protein	PEBP	6.75	4.75	9.68	9.7	7.72	4.29	2.2	6.87	2.97	4.08	0.53	0.0756532	9.35	11.58	11.47	10.8	4.46	5.83	1.8	6.89	4.75	0.44	0.00201361
Bta00721	Phosphatidylethanolamine-binding protein	PEBP	10.14	11.31	16.24	16.58	13.57	9.35	7.33	11.47	7.14	8.82	0.65	0.0632023	10.95	11.48	15.65	12.69	8.21	7.56	4.93	8.47	7.29	0.57	0.0012848
Bta00717	Phosphatidylethanolamine-binding protein	PEBP	5.01	3.5	7.75	11.19	6.86	4.65	1.85	5.7	4.09	4.07	0.59	0.247117	5.29	3.97	8.37	5.88	3.39	2.86	1.31	3.91	2.87	0.49	0.0239113
Bta00715	Phosphatidylethanolamine-binding protein	PEBP	1.25	0.63	1.05	1.15	1.02	0.51	0.65	0.89	0.2	0.56	0.55	0.319011	1.81	1.73	2.83	2.12	0.71	1.22	0.55	1.6	1.02	0.48	0.0482623
Bta00719	Phosphatidylethanolamine-binding protein	PEBP	1.73	2.73	4.08	4.31	3.21	1.89	0.57	1.65	0.52	1.16	0.36	0.03014	1.11	2.19	2.68	1.99	0.94	1.62	0.49	2	1.26	0.63	0.523068
Bta14123	Phosphatidylethanolamine-binding protein	PEBP	7.5	6.59	11.58	11.64	9.33	7.44	2.98	11.32	3.74	6.37	0.68	0.422706	11.78	12.76	18.78	14.44	2.97	8.09	2.35	8.96	5.59	0.39	0.00143367
Bta12424	Phosphatidylethanolamine-binding protein	PEBP	2.26	2.61	5.65	4	3.63	2.71	1.37	2.82	1.88	2.2	0.6	0.25068	6.03	6.87	12.18	8.36	2.56	3.43	2.1	7.79	3.97	0.47	0.0256481
Bta12420	Phosphatidylethanolamine-binding protein	PEBP	16.57	8.66	28.47	17.81	17.88	12.46	7.7	18.06	6.19	11.1	0.62	0.279685	38.77	46.4	43.14	42.77	14.02	24.54	10.46	25.8	18.71	0.44	0.000186762
Bta01436	Phosphatidylethanolamine-binding protein	PEBP	7.34	9.7	11.59	13.3	10.48	7.05	5.1	6.98	5.83	6.24	0.6	0.0174292	6.15	4.02	8.1	6.09	3.55	3.36	2.02	3.56	3.12	0.51	0.00747756
Bta01349	Phosphatidylethanolamine-binding protein	PEBP	2.75	3.92	3.88	7.58	4.53	3.36	2.14	3.96	2.45	2.98	0.66	0.400572	6.92	8.56	10.35	8.61	4.51	4.89	2.73	4.68	4.2	0.49	0.00537725
Bta01360	Phosphatidylethanolamine-binding protein, putative	PEBP	5.8	7.33	10.07	12.25	8.86	9.54	3.31	8.07	4.35	6.32	0.71	0.434609	6.82	7.54	9.86	8.07	4.2	5.16	1.58	5.96	4.23	0.52	0.0223072
Bta01374	Phosphatidylethanolamine-binding protein	PEBP	16.91	28.88	33.16	41.41	30.09	26.92	16.68	20.21	22.87	21.67	0.72	0.25068	13.85	12.41	28.94	18.4	13.07	10.07	7.08	12.31	10.63	0.58	0.0406095
Bta01444	Phosphatidylethanolamine-binding protein 1	PEBP	1.36	1.06	2.32	1.83	1.64	0.39	0.83	1.36	0.95	0.88	0.54	NA	3.47	2.73	4.64	3.61	2.27	1.5	1.41	1.99	1.79	0.5	0.0453632
Bta01380	Phosphatidylethanolamine-binding protein	PEBP	3.69	3.07	6.28	6.49	4.88	3.36	2.1	3.62	3.45	3.13	0.64	0.313991	4.61	5.1	4.51	4.74	2.3	2.7	1.07	2.56	2.16	0.46	0.0172987
Bta01359	Phosphatidylethanolamine-binding protein	PEBP	42.55	58.42	74.56	90.77	66.58	50.8	38.84	44.66	42.92	44.31	0.67	0.0503629	35.73	41.87	69.82	49.14	36.17	30.36	17.64	27.6	27.94	0.57	0.0111899
Bta15209	Phosphatidylethanolamine-binding protein 1	PEBP	12.22	10.2	19.18	16.4	14.5	10.68	5.83	15.74	6.17	9.61	0.66	0.316717	13.57	11.61	17.2	14.13	6.56	6.92	3.91	10.31	6.93	0.49	0.00228183
Bta15195	Phosphatidylethanolamine-binding protein 1	PEBP	4.7	7.01	4.96	5.7	5.59	5.25	2.44	5.15	3.51	4.09	0.73	0.470698	5.75	4.24	7.66	5.88	2.87	4.21	2.07	3.05	3.05	0.52	0.0308567
Bta15217	Phosphatidylethanolamine-binding protein	PEBP	4.93	3.28	7.84	5.28	5.33	5.63	2.62	3.99	5.12	4.34	0.81	0.765068	6.28	3.38	9.08	6.25	2.87	1.51	1.9	2.28	2.14	0.34	0.00846583
Bta10073	Phosphatidylethanolamine-binding protein	PEBP	7.55	15.86	13	17.09	13.38	14.47	7.96	9.35	8.26	10.01	0.75	0.455256	10.51	12.06	18.07	13.55	9.33	9.03	5.84	7.58	7.95	0.59	0.0266195
Bta10079	Phosphatidylethanolamine-binding protein	PEBP	29.23	36.46	60.54	49.66	43.97	29.42	21.94	30.83	23.9	26.52	0.6	0.0439317	31.45	30.89	40.71	34.35	18.14	22.75	19.91	27.29	22.02	0.64	0.0161472
Bta06203	Phosphatidylethanolamine-binding protein	PEBP	2.31	0.38	2.96	2.33	2	0.87	0.13	3.35	0.24	1.15	0.57	0.600397	6.55	6.03	7.5	6.69	0.87	2.44	0.22	4.02	1.89	0.28	0.00146228
Bta13139	Phosphatidylethanolamine-binding protein	PEBP	7.61	8.9	13.27	13.86	10.91	7.12	3.51	7.12	6.07	5.96	0.55	0.0381752	6.44	7.05	10.17	7.89	5.47	5.35	3.45	6.45	5.18	0.66	0.115645
Bta00718	UDP-glucuronosyltransferase	UGT	3.03	2.79	3.53	4.09	3.36	1.6	1.11	2.37	1.33	1.6	0.48	0.000494327	1.5	1.7	2.44	1.88	0.66	0.93	0.39	1.36	0.84	0.44	0.00148507
Bta01766	UDP-glucuronosyltransferase 1-8	UGT	0.79	0.99	0.81	2.15	1.19	0.17	0.09	0.52	0	0.2	0.16	0.000342868	0.58	0.44	0.84	0.62	0.2	0.15	0	0.39	0.19	0.3	NA
Bta02228	UDP-glucuronosyltransferase	UGT	7.51	5.77	7.33	7.2	6.95	16.21	15.05	11.01	20.79	15.77	2.27	2.6e-08	8.92	5.43	12.28	8.88	6.71	10.53	6.14	13.14	9.13	1.03	0.906679
Bta02603	UDP-glucuronosyltransferase	UGT	44.95	51.67	41.53	51.03	47.3	110.78	59.88	53.84	71.11	73.9	1.56	0.000874121	31.75	33.75	50.48	38.66	31.06	44.57	18.1	53.53	36.82	0.95	0.727389
Bta02604	UDP-glucuronosyltransferase	UGT	6.86	6.93	6.74	7.05	6.9	15.37	12.67	10	13.06	12.78	1.85	3.19e-07	8.84	7.67	13.12	9.88	5.2	10.68	5.81	11.06	8.19	0.83	0.417887
Bta02726	UDP-glucuronosyltransferase 1-8	UGT	24.39	36.6	26.67	37.14	31.2	20.72	10.26	24.15	22.46	19.4	0.62	0.0320752	44.5	42.01	51.32	45.94	14.23	46.53	9.32	41.43	27.88	0.61	0.171001
Bta03431	UDP-glucuronosyltransferase	UGT	1.62	1.27	1.24	2.2	1.58	4.68	4.45	1.86	4.07	3.77	2.38	0.000333852	2.24	0.99	3.17	2.13	1.57	2.43	2.05	1.32	1.84	0.86	0.739369
Bta05604	UDP-glucuronosyltransferase 1-8	UGT	6.82	4.96	5.57	8.68	6.51	24.2	16.83	9.13	19.86	17.51	2.69	2.13e-08	12.03	6.32	15.18	11.18	28.6	17.56	29.44	20.55	24.04	2.15	0.0105784
Bta06664	UDP-glucuronosyltransferase	UGT	0.63	1.61	1.1	1.01	1.09	0.25	0.07	0.33	0.55	0.3	0.28	0.00118115	0.61	0.51	0.5	0.54	0.22	0.54	0	0.29	0.26	0.49	0.243303
Bta07605	UDP-glucuronosyltransferase	UGT	0.19	0.61	0.36	0.86	0.51	1.5	1.11	0.97	0.7	1.07	2.11	0.0160507	0.31	0.43	0.45	0.4	0.68	0.95	0.59	0.85	0.77	1.93	0.398865
Bta07610	UDP-glucuronosyltransferase 1-8	UGT	2.45	3.26	3.21	3.87	3.2	1.15	0.88	1.29	1.84	1.29	0.4	0.000499217	1.07	1.46	0.82	1.12	0.48	0.7	0.45	0.92	0.64	0.57	0.206031
Bta07704	UDP-glucuronosyltransferase 1-8, putative	UGT	19.91	17.52	19.18	20.47	19.27	75.33	81.28	54.35	92.73	75.92	3.94	9.95e-26	22.6	23.71	31.92	26.08	23.06	50.81	21.75	39.85	33.87	1.3	0.77623
Bta08213	UDP-glucuronosyltransferase	UGT	0.72	0.59	0.19	0.55	0.51	0.94	1.25	0.82	1.2	1.05	2.05	0.0274242	0.69	0.78	0.53	0.67	0.55	0.6	0.96	0.6	0.68	1.01	0.85655
Bta11101	UDP-glucuronosyltransferase	UGT	1.33	1.99	1.54	2.14	1.75	0.48	0.29	1.45	1.34	0.89	0.51	0.13147	1.9	1.94	3.16	2.33	0.16	0.71	0.62	1.09	0.65	0.28	0.000128548
Bta11864	UDP-glucuronosyltransferase	UGT	8.76	9.82	9.15	9.91	9.41	7.67	2.86	5.75	4.83	5.28	0.56	0.00913887	3.74	3.82	3.34	3.63	0.47	2.36	0.61	2.62	1.52	0.42	0.0260687
Bta12077	UDP-glucuronosyltransferase	UGT	1.49	1.75	1	1.29	1.38	0.58	0.18	0.95	0.41	0.53	0.38	0.00888498	1.12	0.89	3.89	1.97	0.53	0.43	0.75	0.46	0.54	0.28	0.0015859
Bta12269	UDP-glucuronosyltransferase R-21	UGT	0.4	0.53	0.5	0.49	0.48	0.26	0	0.05	0.2	0.13	0.27	0.00565433	0.29	0.27	0.47	0.34	0	0.13	0.09	0	0.06	0.16	NA
Bta13757	UDP-glucuronosyltransferase	UGT	7.55	7.02	4.47	6.15	6.3	19.81	7.46	14.07	14.38	13.93	2.21	4.49e-05	16.48	5.12	23.99	15.2	9.73	28.88	15.34	31.97	21.48	1.41	0.665654
Bta14119	UDP-glucuronosyltransferase 1-8	UGT	1.48	0.86	1.58	1.12	1.26	3.65	2.45	2.28	2.54	2.73	2.16	0.00238999	1.8	1.11	1.81	1.57	3.7	3.94	1.58	3.9	3.28	2.08	0.143467
Bta14671	UDP-glucuronosyltransferase	UGT	1.43	1.67	1.56	1.79	1.61	0.74	0.59	0.64	1.01	0.75	0.46	0.00675601	0.38	0.09	0.3	0.26	0.43	0.31	0.44	0.28	0.37	1.42	NA
