# Supplementary material for: Genome-Wide Screening of Transposable Elements in the Whitefly, Bemisia tabaci (Hemiptera: Aleyrodidae), Revealed Insertions with Potential Insecticide Resistance Implications
Source: Insects. 2022 Apr 19;13(5):396. doi: 10.3390/insects13050396 (PMC9143410; doi:10.3390/insects13050396)
Supplement: Supplementary file 1 [file insects-13-00396-s001.zip › insects-1659198-proofed-s - new/File S2/GFF file of B. tabaci gene.gff3]

NW_017547090.1	7729	11797	Bta00525-mRNA:three_prime_utr	.	-	maker	three_prime_UTR	.	ID=Bta00525-mRNA:three_prime_utr;Parent=Bta00525-mRNA
NW_017547090.1	7729	12079	Bta00525-mRNA:exon:286	.	-	maker	exon	.	ID=Bta00525-mRNA:exon:286;Parent=Bta00525-mRNA
NW_017547090.1	7729	24960	Bta00525	.	-	maker	gene	.	ID=Bta00525;Name=Bta00525;Alias=maker-Scaffold109-pred_gff_AUGUSTUS-gene-0.65;score=0.06
NW_017547090.1	7729	24960	Bta00525-mRNA	.	-	maker	mRNA	.	ID=Bta00525-mRNA;Parent=Bta00525;Name=Bta00525-mRNA;Alias=maker-Scaffold109-pred_gff_AUGUSTUS-gene-0.65-mRNA-1;_AED=1.00;_QI=0|0|0|0|0|0|7|4068|552;_eAED=1.00;score=0.06;Dbxref=IPR004245,IPR017849,IPR017850;description=DUF229 domain containing protein;
NW_017547090.1	11797	12079	Bta00525-mRNA:cds	.	-	maker	CDS	0	ID=Bta00525-mRNA:cds;Parent=Bta00525-mRNA
NW_017547090.1	13161	13411	Bta00525-mRNA:cds	.	-	maker	CDS	1	ID=Bta00525-mRNA:cds;Parent=Bta00525-mRNA
NW_017547090.1	13161	13411	Bta00525-mRNA:exon:287	.	-	maker	exon	.	ID=Bta00525-mRNA:exon:287;Parent=Bta00525-mRNA
NW_017547090.1	14460	14771	Bta00525-mRNA:cds	.	-	maker	CDS	0	ID=Bta00525-mRNA:cds;Parent=Bta00525-mRNA
NW_017547090.1	14460	14771	Bta00525-mRNA:exon:288	.	-	maker	exon	.	ID=Bta00525-mRNA:exon:288;Parent=Bta00525-mRNA
NW_017547090.1	16402	16726	Bta00525-mRNA:cds	.	-	maker	CDS	0	ID=Bta00525-mRNA:cds;Parent=Bta00525-mRNA
NW_017547090.1	16402	16726	Bta00525-mRNA:exon:289	.	-	maker	exon	.	ID=Bta00525-mRNA:exon:289;Parent=Bta00525-mRNA
NW_017547090.1	20480	20790	Bta00525-mRNA:cds	.	-	maker	CDS	1	ID=Bta00525-mRNA:cds;Parent=Bta00525-mRNA
NW_017547090.1	20480	20790	Bta00525-mRNA:exon:290	.	-	maker	exon	.	ID=Bta00525-mRNA:exon:290;Parent=Bta00525-mRNA
NW_017547090.1	23663	23764	Bta00525-mRNA:cds	.	-	maker	CDS	0	ID=Bta00525-mRNA:cds;Parent=Bta00525-mRNA
NW_017547090.1	23663	23764	Bta00525-mRNA:exon:291	.	-	maker	exon	.	ID=Bta00525-mRNA:exon:291;Parent=Bta00525-mRNA
NW_017547090.1	24879	24960	Bta00525-mRNA:cds	.	-	maker	CDS	0	ID=Bta00525-mRNA:cds;Parent=Bta00525-mRNA
NW_017547090.1	24879	24960	Bta00525-mRNA:exon:292	.	-	maker	exon	.	ID=Bta00525-mRNA:exon:292;Parent=Bta00525-mRNA
NW_017547090.1	33951	34275	Bta00526	.	+	maker	gene	.	ID=Bta00526;Name=Bta00526;Alias=maker-Scaffold109-pred_gff_augustus_masked-gene-0.0;score=0.95
NW_017547090.1	33951	34275	Bta00526-mRNA	.	+	maker	mRNA	.	ID=Bta00526-mRNA;Parent=Bta00526;Name=Bta00526-mRNA;Alias=maker-Scaffold109-pred_gff_augustus_masked-gene-0.0-mRNA-1;_AED=1.00;_QI=0|-1|0|0|-1|1|1|0|107;_eAED=1.00;score=0.95;Dbxref=IPR000618,GO:0003824,GO:0008152,GO:0042302;description=Cuticle protein 19;
NW_017547090.1	33951	34275	Bta00526-mRNA:cds	.	+	maker	CDS	0	ID=Bta00526-mRNA:cds;Parent=Bta00526-mRNA
NW_017547090.1	33951	34275	Bta00526-mRNA:exon:368	.	+	maker	exon	.	ID=Bta00526-mRNA:exon:368;Parent=Bta00526-mRNA
NW_017547090.1	79628	79806	Bta00527-mRNA:five_prime_utr	.	+	maker	five_prime_UTR	.	ID=Bta00527-mRNA:five_prime_utr;Parent=Bta00527-mRNA
NW_017547090.1	79628	79816	Bta00527-mRNA:exon:167	.	+	maker	exon	.	ID=Bta00527-mRNA:exon:167;Parent=Bta00527-mRNA
NW_017547090.1	79628	92132	Bta00527	.	+	maker	gene	.	ID=Bta00527;Name=Bta00527;Alias=maker-Scaffold109-pred_gff_AUGUSTUS-gene-0.69;score=0.92
NW_017547090.1	79628	92132	Bta00527-mRNA	.	+	maker	mRNA	.	ID=Bta00527-mRNA;Parent=Bta00527;Name=Bta00527-mRNA;Alias=maker-Scaffold109-pred_gff_AUGUSTUS-gene-0.69-mRNA-1;_AED=1.00;_QI=178|0|0|0|0|0|6|5453|277;_eAED=1.00;score=0.92;Dbxref=IPR001214,IPR016858,GO:0006554,GO:0018024,GO:0034968;description=Histone-lysine n-methyltransferase;
NW_017547090.1	79806	79816	Bta00527-mRNA:cds	.	+	maker	CDS	0	ID=Bta00527-mRNA:cds;Parent=Bta00527-mRNA
NW_017547090.1	81195	81358	Bta00527-mRNA:cds	.	+	maker	CDS	2	ID=Bta00527-mRNA:cds;Parent=Bta00527-mRNA
NW_017547090.1	81195	81358	Bta00527-mRNA:exon:168	.	+	maker	exon	.	ID=Bta00527-mRNA:exon:168;Parent=Bta00527-mRNA
NW_017547090.1	81826	82085	Bta00527-mRNA:cds	.	+	maker	CDS	1	ID=Bta00527-mRNA:cds;Parent=Bta00527-mRNA
NW_017547090.1	81826	82085	Bta00527-mRNA:exon:169	.	+	maker	exon	.	ID=Bta00527-mRNA:exon:169;Parent=Bta00527-mRNA
NW_017547090.1	82792	82983	Bta00527-mRNA:cds	.	+	maker	CDS	0	ID=Bta00527-mRNA:cds;Parent=Bta00527-mRNA
NW_017547090.1	82792	82983	Bta00527-mRNA:exon:170	.	+	maker	exon	.	ID=Bta00527-mRNA:exon:170;Parent=Bta00527-mRNA
NW_017547090.1	83815	84026	Bta00527-mRNA:cds	.	+	maker	CDS	1	ID=Bta00527-mRNA:cds;Parent=Bta00527-mRNA
NW_017547090.1	83815	84032	Bta00527-mRNA:exon:171	.	+	maker	exon	.	ID=Bta00527-mRNA:exon:171;Parent=Bta00527-mRNA
NW_017547090.1	84026	84032	Bta00527-mRNA:three_prime_utr	.	+	maker	three_prime_UTR	.	ID=Bta00527-mRNA:three_prime_utr;Parent=Bta00527-mRNA
NW_017547090.1	86685	92132	Bta00527-mRNA:exon:172	.	+	maker	exon	.	ID=Bta00527-mRNA:exon:172;Parent=Bta00527-mRNA
NW_017547090.1	86685	92132	Bta00527-mRNA:three_prime_utr	.	+	maker	three_prime_UTR	.	ID=Bta00527-mRNA:three_prime_utr;Parent=Bta00527-mRNA
NW_017547090.1	93807	94024	Bta00528-mRNA:five_prime_utr	.	+	maker	five_prime_UTR	.	ID=Bta00528-mRNA:five_prime_utr;Parent=Bta00528-mRNA
NW_017547090.1	93807	94190	Bta00528-mRNA:exon:185	.	+	maker	exon	.	ID=Bta00528-mRNA:exon:185;Parent=Bta00528-mRNA
NW_017547090.1	93807	100270	Bta00528	.	+	maker	gene	.	ID=Bta00528;Name=Bta00528;Alias=maker-Scaffold109-pred_gff_AUGUSTUS-gene-0.70;score=0.84
NW_017547090.1	93807	100270	Bta00528-mRNA	.	+	maker	mRNA	.	ID=Bta00528-mRNA;Parent=Bta00528;Name=Bta00528-mRNA;Alias=maker-Scaffold109-pred_gff_AUGUSTUS-gene-0.70-mRNA-1;_AED=1.00;_QI=217|0|0|0|0|0|4|2396|244;_eAED=1.00;score=0.84;Dbxref=IPR006594,IPR006595,IPR013144,IPR024964;description=Glucose-induced degradation protein 8-like protein;
NW_017547090.1	94024	94190	Bta00528-mRNA:cds	.	+	maker	CDS	0	ID=Bta00528-mRNA:cds;Parent=Bta00528-mRNA
NW_017547090.1	95272	95469	Bta00528-mRNA:cds	.	+	maker	CDS	2	ID=Bta00528-mRNA:cds;Parent=Bta00528-mRNA
NW_017547090.1	95272	95469	Bta00528-mRNA:exon:186	.	+	maker	exon	.	ID=Bta00528-mRNA:exon:186;Parent=Bta00528-mRNA
NW_017547090.1	96558	96756	Bta00528-mRNA:cds	.	+	maker	CDS	0	ID=Bta00528-mRNA:cds;Parent=Bta00528-mRNA
NW_017547090.1	96558	96756	Bta00528-mRNA:exon:187	.	+	maker	exon	.	ID=Bta00528-mRNA:exon:187;Parent=Bta00528-mRNA
NW_017547090.1	97700	97874	Bta00528-mRNA:cds	.	+	maker	CDS	0	ID=Bta00528-mRNA:cds;Parent=Bta00528-mRNA
NW_017547090.1	97700	100270	Bta00528-mRNA:exon:188	.	+	maker	exon	.	ID=Bta00528-mRNA:exon:188;Parent=Bta00528-mRNA
NW_017547090.1	97874	100270	Bta00528-mRNA:three_prime_utr	.	+	maker	three_prime_UTR	.	ID=Bta00528-mRNA:three_prime_utr;Parent=Bta00528-mRNA
NW_017547090.1	101691	104184	Bta00529-mRNA:three_prime_utr	.	-	maker	three_prime_UTR	.	ID=Bta00529-mRNA:three_prime_utr;Parent=Bta00529-mRNA
NW_017547090.1	101691	104262	Bta00529-mRNA:exon:314	.	-	maker	exon	.	ID=Bta00529-mRNA:exon:314;Parent=Bta00529-mRNA
NW_017547090.1	101691	110191	Bta00529	.	-	maker	gene	.	ID=Bta00529;Name=Bta00529;Alias=maker-Scaffold109-augustus-gene-0.280
NW_017547090.1	101691	110191	Bta00529-mRNA	.	-	maker	mRNA	.	ID=Bta00529-mRNA;Parent=Bta00529;Name=Bta00529-mRNA;Alias=maker-Scaffold109-augustus-gene-0.280-mRNA-1;_AED=1.00;_QI=178|0|0|0|0|0|7|2493|394;_eAED=1.00;Dbxref=IPR007846,GO:0044428;description=Nucleoporin NUP53;
NW_017547090.1	104184	104262	Bta00529-mRNA:cds	.	-	maker	CDS	0	ID=Bta00529-mRNA:cds;Parent=Bta00529-mRNA
NW_017547090.1	105040	105457	Bta00529-mRNA:cds	.	-	maker	CDS	0	ID=Bta00529-mRNA:cds;Parent=Bta00529-mRNA
NW_017547090.1	105040	105457	Bta00529-mRNA:exon:315	.	-	maker	exon	.	ID=Bta00529-mRNA:exon:315;Parent=Bta00529-mRNA
NW_017547090.1	106243	106574	Bta00529-mRNA:cds	.	-	maker	CDS	1	ID=Bta00529-mRNA:cds;Parent=Bta00529-mRNA
NW_017547090.1	106243	106574	Bta00529-mRNA:exon:316	.	-	maker	exon	.	ID=Bta00529-mRNA:exon:316;Parent=Bta00529-mRNA
NW_017547090.1	107149	107290	Bta00529-mRNA:cds	.	-	maker	CDS	1	ID=Bta00529-mRNA:cds;Parent=Bta00529-mRNA
NW_017547090.1	107149	107290	Bta00529-mRNA:exon:317	.	-	maker	exon	.	ID=Bta00529-mRNA:exon:317;Parent=Bta00529-mRNA
NW_017547090.1	108125	108343	Bta00529-mRNA:cds	.	-	maker	CDS	0	ID=Bta00529-mRNA:cds;Parent=Bta00529-mRNA
NW_017547090.1	108125	108350	Bta00529-mRNA:exon:318	.	-	maker	exon	.	ID=Bta00529-mRNA:exon:318;Parent=Bta00529-mRNA
NW_017547090.1	108343	108350	Bta00529-mRNA:five_prime_utr	.	-	maker	five_prime_UTR	.	ID=Bta00529-mRNA:five_prime_utr;Parent=Bta00529-mRNA
NW_017547090.1	109625	109765	Bta00529-mRNA:exon:319	.	-	maker	exon	.	ID=Bta00529-mRNA:exon:319;Parent=Bta00529-mRNA
NW_017547090.1	109625	109765	Bta00529-mRNA:five_prime_utr	.	-	maker	five_prime_UTR	.	ID=Bta00529-mRNA:five_prime_utr;Parent=Bta00529-mRNA
NW_017547090.1	110160	110191	Bta00529-mRNA:exon:320	.	-	maker	exon	.	ID=Bta00529-mRNA:exon:320;Parent=Bta00529-mRNA
NW_017547090.1	110160	110191	Bta00529-mRNA:five_prime_utr	.	-	maker	five_prime_UTR	.	ID=Bta00529-mRNA:five_prime_utr;Parent=Bta00529-mRNA
NW_017547090.1	112808	113058	Bta00530-mRNA:exon:265	.	-	maker	exon	.	ID=Bta00530-mRNA:exon:265;Parent=Bta00530-mRNA
NW_017547090.1	112808	113058	Bta00530-mRNA:three_prime_utr	.	-	maker	three_prime_UTR	.	ID=Bta00530-mRNA:three_prime_utr;Parent=Bta00530-mRNA
NW_017547090.1	112808	140243	Bta00530	.	-	maker	gene	.	ID=Bta00530;Name=Bta00530;Alias=snap_masked-Scaffold109-processed-gene-0.225
NW_017547090.1	112808	140243	Bta00530-mRNA	.	-	maker	mRNA	.	ID=Bta00530-mRNA;Parent=Bta00530;Name=Bta00530-mRNA;Alias=snap_masked-Scaffold109-processed-gene-0.225-mRNA-1;_AED=1.00;_QI=216|0|0|0|0|0|21|2100|568;_eAED=1.00;Dbxref=IPR000209,IPR015500,IPR023828;description=Tripeptidyl-peptidase 2;
NW_017547090.1	114089	114288	Bta00530-mRNA:exon:266	.	-	maker	exon	.	ID=Bta00530-mRNA:exon:266;Parent=Bta00530-mRNA
NW_017547090.1	114089	114288	Bta00530-mRNA:three_prime_utr	.	-	maker	three_prime_UTR	.	ID=Bta00530-mRNA:three_prime_utr;Parent=Bta00530-mRNA
NW_017547090.1	115513	115772	Bta00530-mRNA:exon:267	.	-	maker	exon	.	ID=Bta00530-mRNA:exon:267;Parent=Bta00530-mRNA
NW_017547090.1	115513	115772	Bta00530-mRNA:three_prime_utr	.	-	maker	three_prime_UTR	.	ID=Bta00530-mRNA:three_prime_utr;Parent=Bta00530-mRNA
NW_017547090.1	116614	116753	Bta00530-mRNA:exon:268	.	-	maker	exon	.	ID=Bta00530-mRNA:exon:268;Parent=Bta00530-mRNA
NW_017547090.1	116614	116753	Bta00530-mRNA:three_prime_utr	.	-	maker	three_prime_UTR	.	ID=Bta00530-mRNA:three_prime_utr;Parent=Bta00530-mRNA
NW_017547090.1	117732	117811	Bta00530-mRNA:exon:269	.	-	maker	exon	.	ID=Bta00530-mRNA:exon:269;Parent=Bta00530-mRNA
NW_017547090.1	117732	117811	Bta00530-mRNA:three_prime_utr	.	-	maker	three_prime_UTR	.	ID=Bta00530-mRNA:three_prime_utr;Parent=Bta00530-mRNA
NW_017547090.1	121812	122060	Bta00530-mRNA:exon:270	.	-	maker	exon	.	ID=Bta00530-mRNA:exon:270;Parent=Bta00530-mRNA
NW_017547090.1	121812	122060	Bta00530-mRNA:three_prime_utr	.	-	maker	three_prime_UTR	.	ID=Bta00530-mRNA:three_prime_utr;Parent=Bta00530-mRNA
NW_017547090.1	123706	124159	Bta00530-mRNA:exon:271	.	-	maker	exon	.	ID=Bta00530-mRNA:exon:271;Parent=Bta00530-mRNA
NW_017547090.1	123706	124159	Bta00530-mRNA:three_prime_utr	.	-	maker	three_prime_UTR	.	ID=Bta00530-mRNA:three_prime_utr;Parent=Bta00530-mRNA
NW_017547090.1	124708	124863	Bta00530-mRNA:exon:272	.	-	maker	exon	.	ID=Bta00530-mRNA:exon:272;Parent=Bta00530-mRNA
NW_017547090.1	124708	124863	Bta00530-mRNA:three_prime_utr	.	-	maker	three_prime_UTR	.	ID=Bta00530-mRNA:three_prime_utr;Parent=Bta00530-mRNA
NW_017547090.1	126021	126212	Bta00530-mRNA:exon:273	.	-	maker	exon	.	ID=Bta00530-mRNA:exon:273;Parent=Bta00530-mRNA
NW_017547090.1	126021	126212	Bta00530-mRNA:three_prime_utr	.	-	maker	three_prime_UTR	.	ID=Bta00530-mRNA:three_prime_utr;Parent=Bta00530-mRNA
NW_017547090.1	126760	126887	Bta00530-mRNA:three_prime_utr	.	-	maker	three_prime_UTR	.	ID=Bta00530-mRNA:three_prime_utr;Parent=Bta00530-mRNA
NW_017547090.1	126760	126917	Bta00530-mRNA:exon:274	.	-	maker	exon	.	ID=Bta00530-mRNA:exon:274;Parent=Bta00530-mRNA
NW_017547090.1	126887	126917	Bta00530-mRNA:cds	.	-	maker	CDS	0	ID=Bta00530-mRNA:cds;Parent=Bta00530-mRNA
NW_017547090.1	128325	128466	Bta00530-mRNA:cds	.	-	maker	CDS	0	ID=Bta00530-mRNA:cds;Parent=Bta00530-mRNA
NW_017547090.1	128325	128466	Bta00530-mRNA:exon:275	.	-	maker	exon	.	ID=Bta00530-mRNA:exon:275;Parent=Bta00530-mRNA
NW_017547090.1	128971	129102	Bta00530-mRNA:cds	.	-	maker	CDS	2	ID=Bta00530-mRNA:cds;Parent=Bta00530-mRNA
NW_017547090.1	128971	129102	Bta00530-mRNA:exon:276	.	-	maker	exon	.	ID=Bta00530-mRNA:exon:276;Parent=Bta00530-mRNA
NW_017547090.1	129941	130175	Bta00530-mRNA:cds	.	-	maker	CDS	2	ID=Bta00530-mRNA:cds;Parent=Bta00530-mRNA
NW_017547090.1	129941	130175	Bta00530-mRNA:exon:277	.	-	maker	exon	.	ID=Bta00530-mRNA:exon:277;Parent=Bta00530-mRNA
NW_017547090.1	131347	131478	Bta00530-mRNA:cds	.	-	maker	CDS	1	ID=Bta00530-mRNA:cds;Parent=Bta00530-mRNA
NW_017547090.1	131347	131478	Bta00530-mRNA:exon:278	.	-	maker	exon	.	ID=Bta00530-mRNA:exon:278;Parent=Bta00530-mRNA
NW_017547090.1	132010	132152	Bta00530-mRNA:cds	.	-	maker	CDS	2	ID=Bta00530-mRNA:cds;Parent=Bta00530-mRNA
NW_017547090.1	132010	132152	Bta00530-mRNA:exon:279	.	-	maker	exon	.	ID=Bta00530-mRNA:exon:279;Parent=Bta00530-mRNA
NW_017547090.1	133337	133442	Bta00530-mRNA:cds	.	-	maker	CDS	2	ID=Bta00530-mRNA:cds;Parent=Bta00530-mRNA
NW_017547090.1	133337	133442	Bta00530-mRNA:exon:280	.	-	maker	exon	.	ID=Bta00530-mRNA:exon:280;Parent=Bta00530-mRNA
NW_017547090.1	133864	134028	Bta00530-mRNA:cds	.	-	maker	CDS	1	ID=Bta00530-mRNA:cds;Parent=Bta00530-mRNA
NW_017547090.1	133864	134028	Bta00530-mRNA:exon:281	.	-	maker	exon	.	ID=Bta00530-mRNA:exon:281;Parent=Bta00530-mRNA
NW_017547090.1	134682	134837	Bta00530-mRNA:cds	.	-	maker	CDS	0	ID=Bta00530-mRNA:cds;Parent=Bta00530-mRNA
NW_017547090.1	134682	134837	Bta00530-mRNA:exon:282	.	-	maker	exon	.	ID=Bta00530-mRNA:exon:282;Parent=Bta00530-mRNA
NW_017547090.1	135998	136181	Bta00530-mRNA:cds	.	-	maker	CDS	0	ID=Bta00530-mRNA:cds;Parent=Bta00530-mRNA
NW_017547090.1	135998	136181	Bta00530-mRNA:exon:283	.	-	maker	exon	.	ID=Bta00530-mRNA:exon:283;Parent=Bta00530-mRNA
NW_017547090.1	138078	138207	Bta00530-mRNA:cds	.	-	maker	CDS	0	ID=Bta00530-mRNA:cds;Parent=Bta00530-mRNA
NW_017547090.1	138078	138207	Bta00530-mRNA:exon:284	.	-	maker	exon	.	ID=Bta00530-mRNA:exon:284;Parent=Bta00530-mRNA
NW_017547090.1	139865	140027	Bta00530-mRNA:cds	.	-	maker	CDS	0	ID=Bta00530-mRNA:cds;Parent=Bta00530-mRNA
NW_017547090.1	139865	140243	Bta00530-mRNA:exon:285	.	-	maker	exon	.	ID=Bta00530-mRNA:exon:285;Parent=Bta00530-mRNA
NW_017547090.1	140027	140243	Bta00530-mRNA:five_prime_utr	.	-	maker	five_prime_UTR	.	ID=Bta00530-mRNA:five_prime_utr;Parent=Bta00530-mRNA
NW_017547090.1	143740	144978	Bta00531-mRNA:three_prime_utr	.	-	maker	three_prime_UTR	.	ID=Bta00531-mRNA:three_prime_utr;Parent=Bta00531-mRNA
NW_017547090.1	143740	145080	Bta00531-mRNA:exon:321	.	-	maker	exon	.	ID=Bta00531-mRNA:exon:321;Parent=Bta00531-mRNA
NW_017547090.1	143740	164587	Bta00531	.	-	maker	gene	.	ID=Bta00531;Name=Bta00531;Alias=maker-Scaffold109-pred_gff_AUGUSTUS-gene-0.72;score=0.32
NW_017547090.1	143740	164587	Bta00531-mRNA	.	-	maker	mRNA	.	ID=Bta00531-mRNA;Parent=Bta00531;Name=Bta00531-mRNA;Alias=maker-Scaffold109-pred_gff_AUGUSTUS-gene-0.72-mRNA-1;_AED=1.00;_QI=283|0|0|0|0|0|9|1238|347;_eAED=1.00;score=0.32;Dbxref=IPR000668,IPR013128,IPR013201,IPR025660,GO:0003824;description=Cathepsin L-like protease;
NW_017547090.1	144978	145080	Bta00531-mRNA:cds	.	-	maker	CDS	0	ID=Bta00531-mRNA:cds;Parent=Bta00531-mRNA
NW_017547090.1	146459	146521	Bta00531-mRNA:cds	.	-	maker	CDS	2	ID=Bta00531-mRNA:cds;Parent=Bta00531-mRNA
NW_017547090.1	146459	146521	Bta00531-mRNA:exon:322	.	-	maker	exon	.	ID=Bta00531-mRNA:exon:322;Parent=Bta00531-mRNA
NW_017547090.1	147904	147983	Bta00531-mRNA:cds	.	-	maker	CDS	0	ID=Bta00531-mRNA:cds;Parent=Bta00531-mRNA
NW_017547090.1	147904	147983	Bta00531-mRNA:exon:323	.	-	maker	exon	.	ID=Bta00531-mRNA:exon:323;Parent=Bta00531-mRNA
NW_017547090.1	149052	149312	Bta00531-mRNA:cds	.	-	maker	CDS	2	ID=Bta00531-mRNA:cds;Parent=Bta00531-mRNA
NW_017547090.1	149052	149312	Bta00531-mRNA:exon:324	.	-	maker	exon	.	ID=Bta00531-mRNA:exon:324;Parent=Bta00531-mRNA
NW_017547090.1	150284	150381	Bta00531-mRNA:cds	.	-	maker	CDS	0	ID=Bta00531-mRNA:cds;Parent=Bta00531-mRNA
NW_017547090.1	150284	150381	Bta00531-mRNA:exon:325	.	-	maker	exon	.	ID=Bta00531-mRNA:exon:325;Parent=Bta00531-mRNA
NW_017547090.1	151366	151545	Bta00531-mRNA:cds	.	-	maker	CDS	2	ID=Bta00531-mRNA:cds;Parent=Bta00531-mRNA
NW_017547090.1	151366	151545	Bta00531-mRNA:exon:326	.	-	maker	exon	.	ID=Bta00531-mRNA:exon:326;Parent=Bta00531-mRNA
NW_017547090.1	153865	154043	Bta00531-mRNA:cds	.	-	maker	CDS	0	ID=Bta00531-mRNA:cds;Parent=Bta00531-mRNA
NW_017547090.1	153865	154043	Bta00531-mRNA:exon:327	.	-	maker	exon	.	ID=Bta00531-mRNA:exon:327;Parent=Bta00531-mRNA
NW_017547090.1	154494	154581	Bta00531-mRNA:cds	.	-	maker	CDS	0	ID=Bta00531-mRNA:cds;Parent=Bta00531-mRNA
NW_017547090.1	154494	154602	Bta00531-mRNA:exon:328	.	-	maker	exon	.	ID=Bta00531-mRNA:exon:328;Parent=Bta00531-mRNA
NW_017547090.1	154581	154602	Bta00531-mRNA:five_prime_utr	.	-	maker	five_prime_UTR	.	ID=Bta00531-mRNA:five_prime_utr;Parent=Bta00531-mRNA
NW_017547090.1	164325	164587	Bta00531-mRNA:exon:329	.	-	maker	exon	.	ID=Bta00531-mRNA:exon:329;Parent=Bta00531-mRNA
NW_017547090.1	164325	164587	Bta00531-mRNA:five_prime_utr	.	-	maker	five_prime_UTR	.	ID=Bta00531-mRNA:five_prime_utr;Parent=Bta00531-mRNA
NW_017547090.1	173219	173296	Bta00532-mRNA:three_prime_utr	.	-	maker	three_prime_UTR	.	ID=Bta00532-mRNA:three_prime_utr;Parent=Bta00532-mRNA
NW_017547090.1	173219	173746	Bta00532-mRNA:exon:357	.	-	maker	exon	.	ID=Bta00532-mRNA:exon:357;Parent=Bta00532-mRNA
NW_017547090.1	173219	174840	Bta00532	.	-	maker	gene	.	ID=Bta00532;Name=Bta00532;Alias=maker-Scaffold109-pred_gff_AUGUSTUS-gene-0.73;score=0.98
NW_017547090.1	173219	174840	Bta00532-mRNA	.	-	maker	mRNA	.	ID=Bta00532-mRNA;Parent=Bta00532;Name=Bta00532-mRNA;Alias=maker-Scaffold109-pred_gff_AUGUSTUS-gene-0.73-mRNA-1;_AED=1.00;_QI=32|0|0|0|0|0|2|77|153;_eAED=1.00;score=0.98;Dbxref=IPR000618;description=Cuticle protein;
NW_017547090.1	173296	173746	Bta00532-mRNA:cds	.	-	maker	CDS	0	ID=Bta00532-mRNA:cds;Parent=Bta00532-mRNA
NW_017547090.1	174796	174808	Bta00532-mRNA:cds	.	-	maker	CDS	0	ID=Bta00532-mRNA:cds;Parent=Bta00532-mRNA
NW_017547090.1	174796	174840	Bta00532-mRNA:exon:358	.	-	maker	exon	.	ID=Bta00532-mRNA:exon:358;Parent=Bta00532-mRNA
NW_017547090.1	174808	174840	Bta00532-mRNA:five_prime_utr	.	-	maker	five_prime_UTR	.	ID=Bta00532-mRNA:five_prime_utr;Parent=Bta00532-mRNA
NW_017547090.1	182066	182150	Bta00533-mRNA:exon:151	.	+	maker	exon	.	ID=Bta00533-mRNA:exon:151;Parent=Bta00533-mRNA
NW_017547090.1	182066	182150	Bta00533-mRNA:five_prime_utr	.	+	maker	five_prime_UTR	.	ID=Bta00533-mRNA:five_prime_utr;Parent=Bta00533-mRNA
NW_017547090.1	182066	193781	Bta00533	.	+	maker	gene	.	ID=Bta00533;Name=Bta00533;Alias=maker-Scaffold109-pred_gff_AUGUSTUS-gene-0.76;score=0.82
NW_017547090.1	182066	193781	Bta00533-mRNA	.	+	maker	mRNA	.	ID=Bta00533-mRNA;Parent=Bta00533;Name=Bta00533-mRNA;Alias=maker-Scaffold109-pred_gff_AUGUSTUS-gene-0.76-mRNA-1;_AED=1.00;_QI=100|0|0|0|0|0|8|79|393;_eAED=1.00;score=0.82;Dbxref=IPR000536,IPR001628,IPR001723,IPR003068,IPR008946,IPR013088,GO:0005488;description=Nuclear receptor subfamily 2 group E member;
NW_017547090.1	183080	183096	Bta00533-mRNA:five_prime_utr	.	+	maker	five_prime_UTR	.	ID=Bta00533-mRNA:five_prime_utr;Parent=Bta00533-mRNA
NW_017547090.1	183080	183328	Bta00533-mRNA:exon:152	.	+	maker	exon	.	ID=Bta00533-mRNA:exon:152;Parent=Bta00533-mRNA
NW_017547090.1	183096	183328	Bta00533-mRNA:cds	.	+	maker	CDS	0	ID=Bta00533-mRNA:cds;Parent=Bta00533-mRNA
NW_017547090.1	186518	186698	Bta00533-mRNA:cds	.	+	maker	CDS	2	ID=Bta00533-mRNA:cds;Parent=Bta00533-mRNA
NW_017547090.1	186518	186698	Bta00533-mRNA:exon:153	.	+	maker	exon	.	ID=Bta00533-mRNA:exon:153;Parent=Bta00533-mRNA
NW_017547090.1	187234	187375	Bta00533-mRNA:cds	.	+	maker	CDS	2	ID=Bta00533-mRNA:cds;Parent=Bta00533-mRNA
NW_017547090.1	187234	187375	Bta00533-mRNA:exon:154	.	+	maker	exon	.	ID=Bta00533-mRNA:exon:154;Parent=Bta00533-mRNA
NW_017547090.1	188329	188478	Bta00533-mRNA:cds	.	+	maker	CDS	2	ID=Bta00533-mRNA:cds;Parent=Bta00533-mRNA
NW_017547090.1	188329	188478	Bta00533-mRNA:exon:155	.	+	maker	exon	.	ID=Bta00533-mRNA:exon:155;Parent=Bta00533-mRNA
NW_017547090.1	189571	189665	Bta00533-mRNA:cds	.	+	maker	CDS	0	ID=Bta00533-mRNA:cds;Parent=Bta00533-mRNA
NW_017547090.1	189571	189665	Bta00533-mRNA:exon:156	.	+	maker	exon	.	ID=Bta00533-mRNA:exon:156;Parent=Bta00533-mRNA
NW_017547090.1	190158	190314	Bta00533-mRNA:cds	.	+	maker	CDS	2	ID=Bta00533-mRNA:cds;Parent=Bta00533-mRNA
NW_017547090.1	190158	190314	Bta00533-mRNA:exon:157	.	+	maker	exon	.	ID=Bta00533-mRNA:exon:157;Parent=Bta00533-mRNA
NW_017547090.1	193472	193702	Bta00533-mRNA:cds	.	+	maker	CDS	2	ID=Bta00533-mRNA:cds;Parent=Bta00533-mRNA
NW_017547090.1	193472	193781	Bta00533-mRNA:exon:158	.	+	maker	exon	.	ID=Bta00533-mRNA:exon:158;Parent=Bta00533-mRNA
NW_017547090.1	193702	193781	Bta00533-mRNA:three_prime_utr	.	+	maker	three_prime_UTR	.	ID=Bta00533-mRNA:three_prime_utr;Parent=Bta00533-mRNA
NW_017547090.1	197183	197477	Bta00534	.	+	maker	gene	.	ID=Bta00534;Name=Bta00534;Alias=snap_masked-Scaffold109-processed-gene-0.169
NW_017547090.1	197183	197477	Bta00534-mRNA	.	+	maker	mRNA	.	ID=Bta00534-mRNA;Parent=Bta00534;Name=Bta00534-mRNA;Alias=snap_masked-Scaffold109-processed-gene-0.169-mRNA-1;_AED=0.38;_QI=0|-1|0|1|-1|1|1|0|97;_eAED=0.38;description=Unknown protein;
NW_017547090.1	197183	197477	Bta00534-mRNA:cds	.	+	maker	CDS	0	ID=Bta00534-mRNA:cds;Parent=Bta00534-mRNA
NW_017547090.1	197183	197477	Bta00534-mRNA:exon:190	.	+	maker	exon	.	ID=Bta00534-mRNA:exon:190;Parent=Bta00534-mRNA
NW_017547090.1	198624	198726	Bta00535-mRNA:cds	.	+	maker	CDS	0	ID=Bta00535-mRNA:cds;Parent=Bta00535-mRNA
NW_017547090.1	198624	198726	Bta00535-mRNA:exon:173	.	+	maker	exon	.	ID=Bta00535-mRNA:exon:173;Parent=Bta00535-mRNA
NW_017547090.1	198624	214062	Bta00535	.	+	maker	gene	.	ID=Bta00535;Name=Bta00535;Alias=maker-Scaffold109-augustus-gene-0.254
NW_017547090.1	198624	214062	Bta00535-mRNA	.	+	maker	mRNA	.	ID=Bta00535-mRNA;Parent=Bta00535;Name=Bta00535-mRNA;Alias=maker-Scaffold109-augustus-gene-0.254-mRNA-1;_AED=1.00;_QI=0|0|0|0|0|0|7|17|267;_eAED=1.00;Dbxref=IPR008914;description=Phosphatidylethanolamine-binding protein;
NW_017547090.1	201402	201529	Bta00535-mRNA:cds	.	+	maker	CDS	0	ID=Bta00535-mRNA:cds;Parent=Bta00535-mRNA
NW_017547090.1	201402	201529	Bta00535-mRNA:exon:174	.	+	maker	exon	.	ID=Bta00535-mRNA:exon:174;Parent=Bta00535-mRNA
NW_017547090.1	208392	208514	Bta00535-mRNA:cds	.	+	maker	CDS	2	ID=Bta00535-mRNA:cds;Parent=Bta00535-mRNA
NW_017547090.1	208392	208514	Bta00535-mRNA:exon:175	.	+	maker	exon	.	ID=Bta00535-mRNA:exon:175;Parent=Bta00535-mRNA
NW_017547090.1	210939	211066	Bta00535-mRNA:cds	.	+	maker	CDS	0	ID=Bta00535-mRNA:cds;Parent=Bta00535-mRNA
NW_017547090.1	210939	211066	Bta00535-mRNA:exon:176	.	+	maker	exon	.	ID=Bta00535-mRNA:exon:176;Parent=Bta00535-mRNA
NW_017547090.1	212112	212250	Bta00535-mRNA:cds	.	+	maker	CDS	2	ID=Bta00535-mRNA:cds;Parent=Bta00535-mRNA
NW_017547090.1	212112	212250	Bta00535-mRNA:exon:177	.	+	maker	exon	.	ID=Bta00535-mRNA:exon:177;Parent=Bta00535-mRNA
NW_017547090.1	213210	213292	Bta00535-mRNA:cds	.	+	maker	CDS	2	ID=Bta00535-mRNA:cds;Parent=Bta00535-mRNA
NW_017547090.1	213210	213292	Bta00535-mRNA:exon:178	.	+	maker	exon	.	ID=Bta00535-mRNA:exon:178;Parent=Bta00535-mRNA
NW_017547090.1	213939	214045	Bta00535-mRNA:cds	.	+	maker	CDS	1	ID=Bta00535-mRNA:cds;Parent=Bta00535-mRNA
NW_017547090.1	213939	214062	Bta00535-mRNA:exon:179	.	+	maker	exon	.	ID=Bta00535-mRNA:exon:179;Parent=Bta00535-mRNA
NW_017547090.1	214045	214062	Bta00535-mRNA:three_prime_utr	.	+	maker	three_prime_UTR	.	ID=Bta00535-mRNA:three_prime_utr;Parent=Bta00535-mRNA
NW_017547090.1	217354	217406	Bta00536-mRNA:exon:108	.	+	maker	exon	.	ID=Bta00536-mRNA:exon:108;Parent=Bta00536-mRNA
NW_017547090.1	217354	217406	Bta00536-mRNA:five_prime_utr	.	+	maker	five_prime_UTR	.	ID=Bta00536-mRNA:five_prime_utr;Parent=Bta00536-mRNA
NW_017547090.1	217354	225099	Bta00536	.	+	maker	gene	.	ID=Bta00536;Name=Bta00536;Alias=maker-Scaffold109-pred_gff_AUGUSTUS-gene-0.78;score=0.19
NW_017547090.1	217354	225099	Bta00536-mRNA	.	+	maker	mRNA	.	ID=Bta00536-mRNA;Parent=Bta00536;Name=Bta00536-mRNA;Alias=maker-Scaffold109-pred_gff_AUGUSTUS-gene-0.78-mRNA-1;_AED=1.00;_QI=79|0|0|0|0|0|7|0|714;_eAED=1.00;score=0.19;Dbxref=IPR008914;description=Phosphatidylethanolamine-binding protein;
NW_017547090.1	217680	217707	Bta00536-mRNA:five_prime_utr	.	+	maker	five_prime_UTR	.	ID=Bta00536-mRNA:five_prime_utr;Parent=Bta00536-mRNA
NW_017547090.1	217680	217863	Bta00536-mRNA:exon:109	.	+	maker	exon	.	ID=Bta00536-mRNA:exon:109;Parent=Bta00536-mRNA
NW_017547090.1	217707	217863	Bta00536-mRNA:cds	.	+	maker	CDS	0	ID=Bta00536-mRNA:cds;Parent=Bta00536-mRNA
NW_017547090.1	218955	219106	Bta00536-mRNA:cds	.	+	maker	CDS	0	ID=Bta00536-mRNA:cds;Parent=Bta00536-mRNA
NW_017547090.1	218955	219106	Bta00536-mRNA:exon:110	.	+	maker	exon	.	ID=Bta00536-mRNA:exon:110;Parent=Bta00536-mRNA
NW_017547090.1	221174	221309	Bta00536-mRNA:cds	.	+	maker	CDS	2	ID=Bta00536-mRNA:cds;Parent=Bta00536-mRNA
NW_017547090.1	221174	221309	Bta00536-mRNA:exon:111	.	+	maker	exon	.	ID=Bta00536-mRNA:exon:111;Parent=Bta00536-mRNA
NW_017547090.1	222001	222089	Bta00536-mRNA:cds	.	+	maker	CDS	2	ID=Bta00536-mRNA:cds;Parent=Bta00536-mRNA
NW_017547090.1	222001	222089	Bta00536-mRNA:exon:112	.	+	maker	exon	.	ID=Bta00536-mRNA:exon:112;Parent=Bta00536-mRNA
NW_017547090.1	222450	223880	Bta00536-mRNA:cds	.	+	maker	CDS	1	ID=Bta00536-mRNA:cds;Parent=Bta00536-mRNA
NW_017547090.1	222450	223880	Bta00536-mRNA:exon:113	.	+	maker	exon	.	ID=Bta00536-mRNA:exon:113;Parent=Bta00536-mRNA
NW_017547090.1	224914	225099	Bta00536-mRNA:cds	.	+	maker	CDS	2	ID=Bta00536-mRNA:cds;Parent=Bta00536-mRNA
NW_017547090.1	224914	225099	Bta00536-mRNA:exon:114	.	+	maker	exon	.	ID=Bta00536-mRNA:exon:114;Parent=Bta00536-mRNA
NW_017547090.1	227140	227177	Bta00537-mRNA:five_prime_utr	.	+	maker	five_prime_UTR	.	ID=Bta00537-mRNA:five_prime_utr;Parent=Bta00537-mRNA
NW_017547090.1	227140	227330	Bta00537-mRNA:exon:194	.	+	maker	exon	.	ID=Bta00537-mRNA:exon:194;Parent=Bta00537-mRNA
NW_017547090.1	227140	234142	Bta00537	.	+	maker	gene	.	ID=Bta00537;Name=Bta00537;Alias=maker-Scaffold109-pred_gff_AUGUSTUS-gene-0.79;score=0.6
NW_017547090.1	227140	234142	Bta00537-mRNA	.	+	maker	mRNA	.	ID=Bta00537-mRNA;Parent=Bta00537;Name=Bta00537-mRNA;Alias=maker-Scaffold109-pred_gff_AUGUSTUS-gene-0.79-mRNA-1;_AED=1.00;_QI=37|0|0|0|0|0|5|0|215;_eAED=1.00;score=0.6;Dbxref=IPR008914;description=Phosphatidylethanolamine-binding protein;
NW_017547090.1	227177	227330	Bta00537-mRNA:cds	.	+	maker	CDS	0	ID=Bta00537-mRNA:cds;Parent=Bta00537-mRNA
NW_017547090.1	228679	228803	Bta00537-mRNA:cds	.	+	maker	CDS	0	ID=Bta00537-mRNA:cds;Parent=Bta00537-mRNA
NW_017547090.1	228679	228803	Bta00537-mRNA:exon:195	.	+	maker	exon	.	ID=Bta00537-mRNA:exon:195;Parent=Bta00537-mRNA
NW_017547090.1	230690	230852	Bta00537-mRNA:cds	.	+	maker	CDS	2	ID=Bta00537-mRNA:cds;Parent=Bta00537-mRNA
NW_017547090.1	230690	230852	Bta00537-mRNA:exon:196	.	+	maker	exon	.	ID=Bta00537-mRNA:exon:196;Parent=Bta00537-mRNA
NW_017547090.1	231372	231451	Bta00537-mRNA:cds	.	+	maker	CDS	2	ID=Bta00537-mRNA:cds;Parent=Bta00537-mRNA
NW_017547090.1	231372	231451	Bta00537-mRNA:exon:197	.	+	maker	exon	.	ID=Bta00537-mRNA:exon:197;Parent=Bta00537-mRNA
NW_017547090.1	234012	234142	Bta00537-mRNA:cds	.	+	maker	CDS	1	ID=Bta00537-mRNA:cds;Parent=Bta00537-mRNA
NW_017547090.1	234012	234142	Bta00537-mRNA:exon:198	.	+	maker	exon	.	ID=Bta00537-mRNA:exon:198;Parent=Bta00537-mRNA
NW_017547090.1	234944	235743	Bta00538-mRNA:five_prime_utr	.	+	maker	five_prime_UTR	.	ID=Bta00538-mRNA:five_prime_utr;Parent=Bta00538-mRNA
NW_017547090.1	234944	235905	Bta00538-mRNA:exon:180	.	+	maker	exon	.	ID=Bta00538-mRNA:exon:180;Parent=Bta00538-mRNA
NW_017547090.1	234944	240084	Bta00538	.	+	maker	gene	.	ID=Bta00538;Name=Bta00538;Alias=maker-Scaffold109-pred_gff_AUGUSTUS-gene-0.80;score=0.83
NW_017547090.1	234944	240084	Bta00538-mRNA	.	+	maker	mRNA	.	ID=Bta00538-mRNA;Parent=Bta00538;Name=Bta00538-mRNA;Alias=maker-Scaffold109-pred_gff_AUGUSTUS-gene-0.80-mRNA-1;_AED=1.00;_QI=799|0|0|0|0|0|5|0|258;_eAED=1.00;score=0.83;Dbxref=IPR022088,GO:0005515,GO:0005737,GO:0005813,GO:0007224,GO:0015031,GO:0030992,GO:0031512,GO:0031514,GO:0031647,GO:0035082,GO:0042073,GO:0048264,GO:0060170,GO:0060285,GO:0097546,GO:1902017;description=Intraflagellar transport …
NW_017547090.1	235743	235905	Bta00538-mRNA:cds	.	+	maker	CDS	0	ID=Bta00538-mRNA:cds;Parent=Bta00538-mRNA
NW_017547090.1	236662	236856	Bta00538-mRNA:cds	.	+	maker	CDS	0	ID=Bta00538-mRNA:cds;Parent=Bta00538-mRNA
NW_017547090.1	236662	236856	Bta00538-mRNA:exon:181	.	+	maker	exon	.	ID=Bta00538-mRNA:exon:181;Parent=Bta00538-mRNA
NW_017547090.1	238159	238234	Bta00538-mRNA:cds	.	+	maker	CDS	1	ID=Bta00538-mRNA:cds;Parent=Bta00538-mRNA
NW_017547090.1	238159	238234	Bta00538-mRNA:exon:182	.	+	maker	exon	.	ID=Bta00538-mRNA:exon:182;Parent=Bta00538-mRNA
NW_017547090.1	238904	239133	Bta00538-mRNA:cds	.	+	maker	CDS	1	ID=Bta00538-mRNA:cds;Parent=Bta00538-mRNA
NW_017547090.1	238904	239133	Bta00538-mRNA:exon:183	.	+	maker	exon	.	ID=Bta00538-mRNA:exon:183;Parent=Bta00538-mRNA
NW_017547090.1	239967	240084	Bta00538-mRNA:cds	.	+	maker	CDS	0	ID=Bta00538-mRNA:cds;Parent=Bta00538-mRNA
NW_017547090.1	239967	240084	Bta00538-mRNA:exon:184	.	+	maker	exon	.	ID=Bta00538-mRNA:exon:184;Parent=Bta00538-mRNA
NW_017547090.1	256023	256142	Bta00539-mRNA:cds	.	+	maker	CDS	0	ID=Bta00539-mRNA:cds;Parent=Bta00539-mRNA
NW_017547090.1	256023	256142	Bta00539-mRNA:exon:208	.	+	maker	exon	.	ID=Bta00539-mRNA:exon:208;Parent=Bta00539-mRNA
NW_017547090.1	256023	258469	Bta00539	.	+	maker	gene	.	ID=Bta00539;Name=Bta00539;Alias=maker-Scaffold109-pred_gff_AUGUSTUS-gene-0.84;score=0.54
NW_017547090.1	256023	258469	Bta00539-mRNA	.	+	maker	mRNA	.	ID=Bta00539-mRNA;Parent=Bta00539;Name=Bta00539-mRNA;Alias=maker-Scaffold109-pred_gff_AUGUSTUS-gene-0.84-mRNA-1;_AED=1.00;_QI=0|0|0|0|0|0|3|562|119;_eAED=1.00;score=0.54;Dbxref=IPR022088,GO:0005813,GO:0005929,GO:0030992,GO:0042073,GO:0042384,GO:0048264;description=Intraflagellar transport protein 46;
NW_017547090.1	256392	256520	Bta00539-mRNA:cds	.	+	maker	CDS	1	ID=Bta00539-mRNA:cds;Parent=Bta00539-mRNA
NW_017547090.1	256392	256520	Bta00539-mRNA:exon:209	.	+	maker	exon	.	ID=Bta00539-mRNA:exon:209;Parent=Bta00539-mRNA
NW_017547090.1	257794	257907	Bta00539-mRNA:cds	.	+	maker	CDS	2	ID=Bta00539-mRNA:cds;Parent=Bta00539-mRNA
NW_017547090.1	257794	258469	Bta00539-mRNA:exon:210	.	+	maker	exon	.	ID=Bta00539-mRNA:exon:210;Parent=Bta00539-mRNA
NW_017547090.1	257907	258469	Bta00539-mRNA:three_prime_utr	.	+	maker	three_prime_UTR	.	ID=Bta00539-mRNA:three_prime_utr;Parent=Bta00539-mRNA
NW_017547090.1	258962	259148	Bta00540-mRNA:cds	.	-	maker	CDS	0	ID=Bta00540-mRNA:cds;Parent=Bta00540-mRNA
NW_017547090.1	258962	259148	Bta00540-mRNA:exon:334	.	-	maker	exon	.	ID=Bta00540-mRNA:exon:334;Parent=Bta00540-mRNA
NW_017547090.1	258962	271461	Bta00540	.	-	maker	gene	.	ID=Bta00540;Name=Bta00540;Alias=maker-Scaffold109-pred_gff_AUGUSTUS-gene-0.85;score=0.99
NW_017547090.1	258962	271461	Bta00540-mRNA	.	-	maker	mRNA	.	ID=Bta00540-mRNA;Parent=Bta00540;Name=Bta00540-mRNA;Alias=maker-Scaffold109-pred_gff_AUGUSTUS-gene-0.85-mRNA-1;_AED=1.00;_QI=543|0|0|0|0|0|6|0|302;_eAED=1.00;score=0.99;Dbxref=IPR000415,IPR029479,GO:0016491,GO:0055114;description="Iodotyrosine dehalogenase 1, putative";
NW_017547090.1	260390	260581	Bta00540-mRNA:cds	.	-	maker	CDS	2	ID=Bta00540-mRNA:cds;Parent=Bta00540-mRNA
NW_017547090.1	260390	260581	Bta00540-mRNA:exon:335	.	-	maker	exon	.	ID=Bta00540-mRNA:exon:335;Parent=Bta00540-mRNA
NW_017547090.1	261480	261606	Bta00540-mRNA:cds	.	-	maker	CDS	2	ID=Bta00540-mRNA:cds;Parent=Bta00540-mRNA
NW_017547090.1	261480	261606	Bta00540-mRNA:exon:336	.	-	maker	exon	.	ID=Bta00540-mRNA:exon:336;Parent=Bta00540-mRNA
NW_017547090.1	262485	262728	Bta00540-mRNA:cds	.	-	maker	CDS	2	ID=Bta00540-mRNA:cds;Parent=Bta00540-mRNA
NW_017547090.1	262485	262728	Bta00540-mRNA:exon:337	.	-	maker	exon	.	ID=Bta00540-mRNA:exon:337;Parent=Bta00540-mRNA
NW_017547090.1	268265	268428	Bta00540-mRNA:cds	.	-	maker	CDS	0	ID=Bta00540-mRNA:cds;Parent=Bta00540-mRNA
NW_017547090.1	268265	268581	Bta00540-mRNA:exon:338	.	-	maker	exon	.	ID=Bta00540-mRNA:exon:338;Parent=Bta00540-mRNA
NW_017547090.1	268428	268581	Bta00540-mRNA:five_prime_utr	.	-	maker	five_prime_UTR	.	ID=Bta00540-mRNA:five_prime_utr;Parent=Bta00540-mRNA
NW_017547090.1	271071	271461	Bta00540-mRNA:exon:339	.	-	maker	exon	.	ID=Bta00540-mRNA:exon:339;Parent=Bta00540-mRNA
NW_017547090.1	271071	271461	Bta00540-mRNA:five_prime_utr	.	-	maker	five_prime_UTR	.	ID=Bta00540-mRNA:five_prime_utr;Parent=Bta00540-mRNA
NW_017547090.1	373809	373865	Bta00542-mRNA:cds	.	+	maker	CDS	0	ID=Bta00542-mRNA:cds;Parent=Bta00542-mRNA
NW_017547090.1	373809	373865	Bta00542-mRNA:exon:206	.	+	maker	exon	.	ID=Bta00542-mRNA:exon:206;Parent=Bta00542-mRNA
NW_017547090.1	373809	377219	Bta00542	.	+	maker	gene	.	ID=Bta00542;Name=Bta00542;Alias=maker-Scaffold109-augustus-gene-0.259
NW_017547090.1	373809	377219	Bta00542-mRNA	.	+	maker	mRNA	.	ID=Bta00542-mRNA;Parent=Bta00542;Name=Bta00542-mRNA;Alias=maker-Scaffold109-augustus-gene-0.259-mRNA-1;_AED=1.00;_QI=0|0|0|0|0|0|2|0|139;_eAED=1.00;description=Unknown protein;
NW_017547090.1	376855	377219	Bta00542-mRNA:cds	.	+	maker	CDS	1	ID=Bta00542-mRNA:cds;Parent=Bta00542-mRNA
NW_017547090.1	376855	377219	Bta00542-mRNA:exon:207	.	+	maker	exon	.	ID=Bta00542-mRNA:exon:207;Parent=Bta00542-mRNA
NW_017547090.1	412082	412254	Bta00543-mRNA:cds	.	+	maker	CDS	0	ID=Bta00543-mRNA:cds;Parent=Bta00543-mRNA
NW_017547090.1	412082	412254	Bta00543-mRNA:exon:203	.	+	maker	exon	.	ID=Bta00543-mRNA:exon:203;Parent=Bta00543-mRNA
NW_017547090.1	412082	414747	Bta00543	.	+	maker	gene	.	ID=Bta00543;Name=Bta00543;Alias=maker-Scaffold109-augustus-gene-0.260
NW_017547090.1	412082	414747	Bta00543-mRNA	.	+	maker	mRNA	.	ID=Bta00543-mRNA;Parent=Bta00543;Name=Bta00543-mRNA;Alias=maker-Scaffold109-augustus-gene-0.260-mRNA-1;_AED=1.00;_QI=0|0|0|0|0|0|3|0|153;_eAED=1.00;description=Unknown protein;
NW_017547090.1	413295	413364	Bta00543-mRNA:cds	.	+	maker	CDS	2	ID=Bta00543-mRNA:cds;Parent=Bta00543-mRNA
NW_017547090.1	413295	413364	Bta00543-mRNA:exon:204	.	+	maker	exon	.	ID=Bta00543-mRNA:exon:204;Parent=Bta00543-mRNA
NW_017547090.1	414526	414747	Bta00543-mRNA:cds	.	+	maker	CDS	2	ID=Bta00543-mRNA:cds;Parent=Bta00543-mRNA
NW_017547090.1	414526	414747	Bta00543-mRNA:exon:205	.	+	maker	exon	.	ID=Bta00543-mRNA:exon:205;Parent=Bta00543-mRNA
NW_017547090.1	420428	420485	Bta00544-mRNA:cds	.	+	maker	CDS	0	ID=Bta00544-mRNA:cds;Parent=Bta00544-mRNA
NW_017547090.1	420428	420485	Bta00544-mRNA:exon:190	.	+	maker	exon	.	ID=Bta00544-mRNA:exon:190;Parent=Bta00544-mRNA
NW_017547090.1	420428	432654	Bta00544	.	+	maker	gene	.	ID=Bta00544;Name=Bta00544;Alias=maker-Scaffold109-augustus-gene-0.261
NW_017547090.1	420428	432654	Bta00544-mRNA	.	+	maker	mRNA	.	ID=Bta00544-mRNA;Parent=Bta00544;Name=Bta00544-mRNA;Alias=maker-Scaffold109-augustus-gene-0.261-mRNA-1;_AED=1.00;_QI=0|0|0|0|0|0|4|0|226;_eAED=1.00;Dbxref=IPR000719,IPR011009,GO:0004683,GO:0004697,GO:0005524,GO:0005840,GO:0006468,GO:0007165,GO:0009069;description="Ribosomal protein kinase, putative";
NW_017547090.1	424291	424493	Bta00544-mRNA:cds	.	+	maker	CDS	0	ID=Bta00544-mRNA:cds;Parent=Bta00544-mRNA
NW_017547090.1	424291	424493	Bta00544-mRNA:exon:191	.	+	maker	exon	.	ID=Bta00544-mRNA:exon:191;Parent=Bta00544-mRNA
NW_017547090.1	429025	429244	Bta00544-mRNA:cds	.	+	maker	CDS	2	ID=Bta00544-mRNA:cds;Parent=Bta00544-mRNA
NW_017547090.1	429025	429244	Bta00544-mRNA:exon:192	.	+	maker	exon	.	ID=Bta00544-mRNA:exon:192;Parent=Bta00544-mRNA
NW_017547090.1	432451	432654	Bta00544-mRNA:cds	.	+	maker	CDS	2	ID=Bta00544-mRNA:cds;Parent=Bta00544-mRNA
NW_017547090.1	432451	432654	Bta00544-mRNA:exon:193	.	+	maker	exon	.	ID=Bta00544-mRNA:exon:193;Parent=Bta00544-mRNA
NW_017547090.1	441685	441770	Bta00545-mRNA:cds	.	+	maker	CDS	0	ID=Bta00545-mRNA:cds;Parent=Bta00545-mRNA
NW_017547090.1	441685	441770	Bta00545-mRNA:exon:213	.	+	maker	exon	.	ID=Bta00545-mRNA:exon:213;Parent=Bta00545-mRNA
NW_017547090.1	441685	446103	Bta00545	.	+	maker	gene	.	ID=Bta00545;Name=Bta00545;Alias=maker-Scaffold109-augustus-gene-0.262
NW_017547090.1	441685	446103	Bta00545-mRNA	.	+	maker	mRNA	.	ID=Bta00545-mRNA;Parent=Bta00545;Name=Bta00545-mRNA;Alias=maker-Scaffold109-augustus-gene-0.262-mRNA-1;_AED=1.00;_QI=0|0|0|0|0|0|2|0|89;_eAED=1.00;Dbxref=IPR000719,IPR011009,GO:0000287,GO:0004674,GO:0005524,GO:0006468,GO:0009069,GO:0035556;description=Ribosomal protein S6 kinase;
NW_017547090.1	445918	446103	Bta00545-mRNA:cds	.	+	maker	CDS	2	ID=Bta00545-mRNA:cds;Parent=Bta00545-mRNA
NW_017547090.1	445918	446103	Bta00545-mRNA:exon:214	.	+	maker	exon	.	ID=Bta00545-mRNA:exon:214;Parent=Bta00545-mRNA
NW_017547090.1	458944	459107	Bta00546-mRNA:cds	.	+	maker	CDS	0	ID=Bta00546-mRNA:cds;Parent=Bta00546-mRNA
NW_017547090.1	458944	459107	Bta00546-mRNA:exon:199	.	+	maker	exon	.	ID=Bta00546-mRNA:exon:199;Parent=Bta00546-mRNA
NW_017547090.1	458944	466196	Bta00546	.	+	maker	gene	.	ID=Bta00546;Name=Bta00546;Alias=maker-Scaffold109-augustus-gene-0.263
NW_017547090.1	458944	466196	Bta00546-mRNA	.	+	maker	mRNA	.	ID=Bta00546-mRNA;Parent=Bta00546;Name=Bta00546-mRNA;Alias=maker-Scaffold109-augustus-gene-0.263-mRNA-1;_AED=1.00;_QI=0|0|0|0|0|0|4|0|185;_eAED=1.00;Dbxref=IPR000719,IPR008271,IPR011009,GO:0000287,GO:0004674,GO:0005524,GO:0005840,GO:0006468,GO:0009069,GO:0035556;description=Ribosomal protein S6 kinase;
NW_017547090.1	461225	461371	Bta00546-mRNA:cds	.	+	maker	CDS	2	ID=Bta00546-mRNA:cds;Parent=Bta00546-mRNA
NW_017547090.1	461225	461371	Bta00546-mRNA:exon:200	.	+	maker	exon	.	ID=Bta00546-mRNA:exon:200;Parent=Bta00546-mRNA
NW_017547090.1	465702	465813	Bta00546-mRNA:cds	.	+	maker	CDS	0	ID=Bta00546-mRNA:cds;Parent=Bta00546-mRNA
NW_017547090.1	465702	465813	Bta00546-mRNA:exon:201	.	+	maker	exon	.	ID=Bta00546-mRNA:exon:201;Parent=Bta00546-mRNA
NW_017547090.1	466058	466196	Bta00546-mRNA:cds	.	+	maker	CDS	0	ID=Bta00546-mRNA:cds;Parent=Bta00546-mRNA
NW_017547090.1	466058	466196	Bta00546-mRNA:exon:202	.	+	maker	exon	.	ID=Bta00546-mRNA:exon:202;Parent=Bta00546-mRNA
NW_017547090.1	491253	491751	Bta00547-mRNA:cds	.	+	maker	CDS	0	ID=Bta00547-mRNA:cds;Parent=Bta00547-mRNA
NW_017547090.1	491253	491751	Bta00547-mRNA:exon:55	.	+	maker	exon	.	ID=Bta00547-mRNA:exon:55;Parent=Bta00547-mRNA
NW_017547090.1	491253	512992	Bta00547	.	+	maker	gene	.	ID=Bta00547;Name=Bta00547;Alias=maker-Scaffold109-pred_gff_AUGUSTUS-gene-0.110;score=0.64
NW_017547090.1	491253	512992	Bta00547-mRNA	.	+	maker	mRNA	.	ID=Bta00547-mRNA;Parent=Bta00547;Name=Bta00547-mRNA;Alias=maker-Scaffold109-pred_gff_AUGUSTUS-gene-0.110-mRNA-1;_AED=1.00;_QI=0|0|0|0|0|0|11|6216|891;_eAED=1.00;score=0.64;Dbxref=IPR000719,IPR000961,IPR002290,IPR008271,IPR011009,IPR017441,IPR017892,GO:0000287,GO:0004683,GO:0004697,GO:0005524,GO:0006468,GO:0009069,GO:0035556;description=Ribosomal protein S6 kinase;
NW_017547090.1	496124	496228	Bta00547-mRNA:cds	.	+	maker	CDS	0	ID=Bta00547-mRNA:cds;Parent=Bta00547-mRNA
NW_017547090.1	496124	496228	Bta00547-mRNA:exon:56	.	+	maker	exon	.	ID=Bta00547-mRNA:exon:56;Parent=Bta00547-mRNA
NW_017547090.1	500412	500560	Bta00547-mRNA:cds	.	+	maker	CDS	1	ID=Bta00547-mRNA:cds;Parent=Bta00547-mRNA
NW_017547090.1	500412	500560	Bta00547-mRNA:exon:57	.	+	maker	exon	.	ID=Bta00547-mRNA:exon:57;Parent=Bta00547-mRNA
NW_017547090.1	501157	501319	Bta00547-mRNA:cds	.	+	maker	CDS	0	ID=Bta00547-mRNA:cds;Parent=Bta00547-mRNA
NW_017547090.1	501157	501319	Bta00547-mRNA:exon:58	.	+	maker	exon	.	ID=Bta00547-mRNA:exon:58;Parent=Bta00547-mRNA
NW_017547090.1	501569	501695	Bta00547-mRNA:cds	.	+	maker	CDS	0	ID=Bta00547-mRNA:cds;Parent=Bta00547-mRNA
NW_017547090.1	501569	501695	Bta00547-mRNA:exon:59	.	+	maker	exon	.	ID=Bta00547-mRNA:exon:59;Parent=Bta00547-mRNA
NW_017547090.1	502230	502455	Bta00547-mRNA:cds	.	+	maker	CDS	0	ID=Bta00547-mRNA:cds;Parent=Bta00547-mRNA
NW_017547090.1	502230	502455	Bta00547-mRNA:exon:60	.	+	maker	exon	.	ID=Bta00547-mRNA:exon:60;Parent=Bta00547-mRNA
NW_017547090.1	503310	503676	Bta00547-mRNA:cds	.	+	maker	CDS	0	ID=Bta00547-mRNA:cds;Parent=Bta00547-mRNA
NW_017547090.1	503310	503676	Bta00547-mRNA:exon:61	.	+	maker	exon	.	ID=Bta00547-mRNA:exon:61;Parent=Bta00547-mRNA
NW_017547090.1	504126	504277	Bta00547-mRNA:cds	.	+	maker	CDS	0	ID=Bta00547-mRNA:cds;Parent=Bta00547-mRNA
NW_017547090.1	504126	504277	Bta00547-mRNA:exon:62	.	+	maker	exon	.	ID=Bta00547-mRNA:exon:62;Parent=Bta00547-mRNA
NW_017547090.1	504674	504880	Bta00547-mRNA:cds	.	+	maker	CDS	2	ID=Bta00547-mRNA:cds;Parent=Bta00547-mRNA
NW_017547090.1	504674	504880	Bta00547-mRNA:exon:63	.	+	maker	exon	.	ID=Bta00547-mRNA:exon:63;Parent=Bta00547-mRNA
NW_017547090.1	505730	505833	Bta00547-mRNA:cds	.	+	maker	CDS	0	ID=Bta00547-mRNA:cds;Parent=Bta00547-mRNA
NW_017547090.1	505730	505833	Bta00547-mRNA:exon:64	.	+	maker	exon	.	ID=Bta00547-mRNA:exon:64;Parent=Bta00547-mRNA
NW_017547090.1	506189	506776	Bta00547-mRNA:cds	.	+	maker	CDS	2	ID=Bta00547-mRNA:cds;Parent=Bta00547-mRNA
NW_017547090.1	506189	512992	Bta00547-mRNA:exon:65	.	+	maker	exon	.	ID=Bta00547-mRNA:exon:65;Parent=Bta00547-mRNA
NW_017547090.1	506776	512992	Bta00547-mRNA:three_prime_utr	.	+	maker	three_prime_UTR	.	ID=Bta00547-mRNA:three_prime_utr;Parent=Bta00547-mRNA
NW_017547090.1	513346	515136	Bta00548-mRNA:three_prime_utr	.	-	maker	three_prime_UTR	.	ID=Bta00548-mRNA:three_prime_utr;Parent=Bta00548-mRNA
NW_017547090.1	513346	515419	Bta00548-mRNA:exon:293	.	-	maker	exon	.	ID=Bta00548-mRNA:exon:293;Parent=Bta00548-mRNA
NW_017547090.1	513346	527638	Bta00548	.	-	maker	gene	.	ID=Bta00548;Name=Bta00548;Alias=maker-Scaffold109-pred_gff_AUGUSTUS-gene-0.111;score=1
NW_017547090.1	513346	527638	Bta00548-mRNA	.	-	maker	mRNA	.	ID=Bta00548-mRNA;Parent=Bta00548;Name=Bta00548-mRNA;Alias=maker-Scaffold109-pred_gff_AUGUSTUS-gene-0.111-mRNA-1;_AED=1.00;_QI=302|0|0|0|0|0|7|1790|523;_eAED=1.00;score=1;Dbxref=IPR002213,GO:0016740;description="UDP-glucuronosyltransferase 1-8, putative";
NW_017547090.1	515136	515419	Bta00548-mRNA:cds	.	-	maker	CDS	1	ID=Bta00548-mRNA:cds;Parent=Bta00548-mRNA
NW_017547090.1	517920	518140	Bta00548-mRNA:cds	.	-	maker	CDS	2	ID=Bta00548-mRNA:cds;Parent=Bta00548-mRNA
NW_017547090.1	517920	518140	Bta00548-mRNA:exon:294	.	-	maker	exon	.	ID=Bta00548-mRNA:exon:294;Parent=Bta00548-mRNA
NW_017547090.1	519360	519583	Bta00548-mRNA:cds	.	-	maker	CDS	0	ID=Bta00548-mRNA:cds;Parent=Bta00548-mRNA
NW_017547090.1	519360	519583	Bta00548-mRNA:exon:295	.	-	maker	exon	.	ID=Bta00548-mRNA:exon:295;Parent=Bta00548-mRNA
NW_017547090.1	519920	520249	Bta00548-mRNA:cds	.	-	maker	CDS	2	ID=Bta00548-mRNA:cds;Parent=Bta00548-mRNA
NW_017547090.1	519920	520249	Bta00548-mRNA:exon:296	.	-	maker	exon	.	ID=Bta00548-mRNA:exon:296;Parent=Bta00548-mRNA
NW_017547090.1	523899	524160	Bta00548-mRNA:cds	.	-	maker	CDS	2	ID=Bta00548-mRNA:cds;Parent=Bta00548-mRNA
NW_017547090.1	523899	524160	Bta00548-mRNA:exon:297	.	-	maker	exon	.	ID=Bta00548-mRNA:exon:297;Parent=Bta00548-mRNA
NW_017547090.1	524803	525059	Bta00548-mRNA:cds	.	-	maker	CDS	0	ID=Bta00548-mRNA:cds;Parent=Bta00548-mRNA
NW_017547090.1	524803	525138	Bta00548-mRNA:exon:298	.	-	maker	exon	.	ID=Bta00548-mRNA:exon:298;Parent=Bta00548-mRNA
NW_017547090.1	525059	525138	Bta00548-mRNA:five_prime_utr	.	-	maker	five_prime_UTR	.	ID=Bta00548-mRNA:five_prime_utr;Parent=Bta00548-mRNA
NW_017547090.1	527415	527638	Bta00548-mRNA:exon:299	.	-	maker	exon	.	ID=Bta00548-mRNA:exon:299;Parent=Bta00548-mRNA
NW_017547090.1	527415	527638	Bta00548-mRNA:five_prime_utr	.	-	maker	five_prime_UTR	.	ID=Bta00548-mRNA:five_prime_utr;Parent=Bta00548-mRNA
NW_017547090.1	533187	533389	Bta00549-mRNA:three_prime_utr	.	-	maker	three_prime_UTR	.	ID=Bta00549-mRNA:three_prime_utr;Parent=Bta00549-mRNA
NW_017547090.1	533187	533779	Bta00549-mRNA:exon:248	.	-	maker	exon	.	ID=Bta00549-mRNA:exon:248;Parent=Bta00549-mRNA
NW_017547090.1	533187	546464	Bta00549	.	-	maker	gene	.	ID=Bta00549;Name=Bta00549;Alias=maker-Scaffold109-pred_gff_AUGUSTUS-gene-0.112;score=0.56
NW_017547090.1	533187	546464	Bta00549-mRNA	.	-	maker	mRNA	.	ID=Bta00549-mRNA;Parent=Bta00549;Name=Bta00549-mRNA;Alias=maker-Scaffold109-pred_gff_AUGUSTUS-gene-0.112-mRNA-1;_AED=1.00;_QI=0|0|0|0|0|0|6|202|614;_eAED=1.00;score=0.56;Dbxref=IPR001611,IPR003591;description=Leucine-rich repeat-containing protein 15;
NW_017547090.1	533389	533779	Bta00549-mRNA:cds	.	-	maker	CDS	0	ID=Bta00549-mRNA:cds;Parent=Bta00549-mRNA
NW_017547090.1	535032	535338	Bta00549-mRNA:cds	.	-	maker	CDS	0	ID=Bta00549-mRNA:cds;Parent=Bta00549-mRNA
NW_017547090.1	535032	535338	Bta00549-mRNA:exon:249	.	-	maker	exon	.	ID=Bta00549-mRNA:exon:249;Parent=Bta00549-mRNA
NW_017547090.1	536943	537372	Bta00549-mRNA:cds	.	-	maker	CDS	0	ID=Bta00549-mRNA:cds;Parent=Bta00549-mRNA
NW_017547090.1	536943	537372	Bta00549-mRNA:exon:250	.	-	maker	exon	.	ID=Bta00549-mRNA:exon:250;Parent=Bta00549-mRNA
NW_017547090.1	541286	541718	Bta00549-mRNA:cds	.	-	maker	CDS	0	ID=Bta00549-mRNA:cds;Parent=Bta00549-mRNA
NW_017547090.1	541286	541718	Bta00549-mRNA:exon:251	.	-	maker	exon	.	ID=Bta00549-mRNA:exon:251;Parent=Bta00549-mRNA
NW_017547090.1	543670	543847	Bta00549-mRNA:cds	.	-	maker	CDS	0	ID=Bta00549-mRNA:cds;Parent=Bta00549-mRNA
NW_017547090.1	543670	543847	Bta00549-mRNA:exon:252	.	-	maker	exon	.	ID=Bta00549-mRNA:exon:252;Parent=Bta00549-mRNA
NW_017547090.1	546353	546464	Bta00549-mRNA:cds	.	-	maker	CDS	0	ID=Bta00549-mRNA:cds;Parent=Bta00549-mRNA
NW_017547090.1	546353	546464	Bta00549-mRNA:exon:253	.	-	maker	exon	.	ID=Bta00549-mRNA:exon:253;Parent=Bta00549-mRNA
NW_017547090.1	611309	611775	Bta00550-mRNA:cds	.	+	maker	CDS	0	ID=Bta00550-mRNA:cds;Parent=Bta00550-mRNA
NW_017547090.1	611309	611775	Bta00550-mRNA:exon:66	.	+	maker	exon	.	ID=Bta00550-mRNA:exon:66;Parent=Bta00550-mRNA
NW_017547090.1	611309	626339	Bta00550	.	+	maker	gene	.	ID=Bta00550;Name=Bta00550;Alias=maker-Scaffold109-pred_gff_AUGUSTUS-gene-0.116;score=0.33
NW_017547090.1	611309	626339	Bta00550-mRNA	.	+	maker	mRNA	.	ID=Bta00550-mRNA;Parent=Bta00550;Name=Bta00550-mRNA;Alias=maker-Scaffold109-pred_gff_AUGUSTUS-gene-0.116-mRNA-1;_AED=1.00;_QI=0|0|0|0|0|0|10|25|777;_eAED=1.00;score=0.33;description=Unknown protein;
NW_017547090.1	612344	612524	Bta00550-mRNA:cds	.	+	maker	CDS	2	ID=Bta00550-mRNA:cds;Parent=Bta00550-mRNA
NW_017547090.1	612344	612524	Bta00550-mRNA:exon:67	.	+	maker	exon	.	ID=Bta00550-mRNA:exon:67;Parent=Bta00550-mRNA
NW_017547090.1	613630	613720	Bta00550-mRNA:cds	.	+	maker	CDS	2	ID=Bta00550-mRNA:cds;Parent=Bta00550-mRNA
NW_017547090.1	613630	613720	Bta00550-mRNA:exon:68	.	+	maker	exon	.	ID=Bta00550-mRNA:exon:68;Parent=Bta00550-mRNA
NW_017547090.1	613842	613967	Bta00550-mRNA:cds	.	+	maker	CDS	2	ID=Bta00550-mRNA:cds;Parent=Bta00550-mRNA
NW_017547090.1	613842	613967	Bta00550-mRNA:exon:69	.	+	maker	exon	.	ID=Bta00550-mRNA:exon:69;Parent=Bta00550-mRNA
NW_017547090.1	615417	615517	Bta00550-mRNA:cds	.	+	maker	CDS	0	ID=Bta00550-mRNA:cds;Parent=Bta00550-mRNA
NW_017547090.1	615417	615517	Bta00550-mRNA:exon:70	.	+	maker	exon	.	ID=Bta00550-mRNA:exon:70;Parent=Bta00550-mRNA
NW_017547090.1	616769	617042	Bta00550-mRNA:cds	.	+	maker	CDS	2	ID=Bta00550-mRNA:cds;Parent=Bta00550-mRNA
NW_017547090.1	616769	617042	Bta00550-mRNA:exon:71	.	+	maker	exon	.	ID=Bta00550-mRNA:exon:71;Parent=Bta00550-mRNA
NW_017547090.1	620531	620636	Bta00550-mRNA:cds	.	+	maker	CDS	2	ID=Bta00550-mRNA:cds;Parent=Bta00550-mRNA
NW_017547090.1	620531	620636	Bta00550-mRNA:exon:72	.	+	maker	exon	.	ID=Bta00550-mRNA:exon:72;Parent=Bta00550-mRNA
NW_017547090.1	621914	622187	Bta00550-mRNA:cds	.	+	maker	CDS	2	ID=Bta00550-mRNA:cds;Parent=Bta00550-mRNA
NW_017547090.1	621914	622187	Bta00550-mRNA:exon:73	.	+	maker	exon	.	ID=Bta00550-mRNA:exon:73;Parent=Bta00550-mRNA
NW_017547090.1	624896	625100	Bta00550-mRNA:cds	.	+	maker	CDS	2	ID=Bta00550-mRNA:cds;Parent=Bta00550-mRNA
NW_017547090.1	624896	625100	Bta00550-mRNA:exon:74	.	+	maker	exon	.	ID=Bta00550-mRNA:exon:74;Parent=Bta00550-mRNA
NW_017547090.1	625796	626314	Bta00550-mRNA:cds	.	+	maker	CDS	2	ID=Bta00550-mRNA:cds;Parent=Bta00550-mRNA
NW_017547090.1	625796	626339	Bta00550-mRNA:exon:75	.	+	maker	exon	.	ID=Bta00550-mRNA:exon:75;Parent=Bta00550-mRNA
NW_017547090.1	626314	626339	Bta00550-mRNA:three_prime_utr	.	+	maker	three_prime_UTR	.	ID=Bta00550-mRNA:three_prime_utr;Parent=Bta00550-mRNA
NW_017547090.1	641516	641548	Bta00551-mRNA:five_prime_utr	.	+	maker	five_prime_UTR	.	ID=Bta00551-mRNA:five_prime_utr;Parent=Bta00551-mRNA
NW_017547090.1	641516	641903	Bta00551-mRNA:exon:88	.	+	maker	exon	.	ID=Bta00551-mRNA:exon:88;Parent=Bta00551-mRNA
NW_017547090.1	641516	653856	Bta00551	.	+	maker	gene	.	ID=Bta00551;Name=Bta00551;Alias=maker-Scaffold109-pred_gff_AUGUSTUS-gene-0.119;score=1
NW_017547090.1	641516	653856	Bta00551-mRNA	.	+	maker	mRNA	.	ID=Bta00551-mRNA;Parent=Bta00551;Name=Bta00551-mRNA;Alias=maker-Scaffold109-pred_gff_AUGUSTUS-gene-0.119-mRNA-1;_AED=1.00;_QI=32|0|0|0|0|0|7|0|734;_eAED=1.00;score=1;description=Unknown protein;
NW_017547090.1	641548	641903	Bta00551-mRNA:cds	.	+	maker	CDS	0	ID=Bta00551-mRNA:cds;Parent=Bta00551-mRNA
NW_017547090.1	644012	644081	Bta00551-mRNA:cds	.	+	maker	CDS	2	ID=Bta00551-mRNA:cds;Parent=Bta00551-mRNA
NW_017547090.1	644012	644081	Bta00551-mRNA:exon:89	.	+	maker	exon	.	ID=Bta00551-mRNA:exon:89;Parent=Bta00551-mRNA
NW_017547090.1	645860	645989	Bta00551-mRNA:cds	.	+	maker	CDS	2	ID=Bta00551-mRNA:cds;Parent=Bta00551-mRNA
NW_017547090.1	645860	645989	Bta00551-mRNA:exon:90	.	+	maker	exon	.	ID=Bta00551-mRNA:exon:90;Parent=Bta00551-mRNA
NW_017547090.1	648093	648523	Bta00551-mRNA:cds	.	+	maker	CDS	2	ID=Bta00551-mRNA:cds;Parent=Bta00551-mRNA
NW_017547090.1	648093	648523	Bta00551-mRNA:exon:91	.	+	maker	exon	.	ID=Bta00551-mRNA:exon:91;Parent=Bta00551-mRNA
NW_017547090.1	650602	650874	Bta00551-mRNA:cds	.	+	maker	CDS	1	ID=Bta00551-mRNA:cds;Parent=Bta00551-mRNA
NW_017547090.1	650602	650874	Bta00551-mRNA:exon:92	.	+	maker	exon	.	ID=Bta00551-mRNA:exon:92;Parent=Bta00551-mRNA
NW_017547090.1	651731	651935	Bta00551-mRNA:cds	.	+	maker	CDS	2	ID=Bta00551-mRNA:cds;Parent=Bta00551-mRNA
NW_017547090.1	651731	651935	Bta00551-mRNA:exon:93	.	+	maker	exon	.	ID=Bta00551-mRNA:exon:93;Parent=Bta00551-mRNA
NW_017547090.1	653110	653856	Bta00551-mRNA:cds	.	+	maker	CDS	2	ID=Bta00551-mRNA:cds;Parent=Bta00551-mRNA
NW_017547090.1	653110	653856	Bta00551-mRNA:exon:94	.	+	maker	exon	.	ID=Bta00551-mRNA:exon:94;Parent=Bta00551-mRNA
NW_017547090.1	688121	688149	Bta00552-mRNA:cds	.	+	maker	CDS	0	ID=Bta00552-mRNA:cds;Parent=Bta00552-mRNA
NW_017547090.1	688121	688149	Bta00552-mRNA:exon:126	.	+	maker	exon	.	ID=Bta00552-mRNA:exon:126;Parent=Bta00552-mRNA
NW_017547090.1	688121	696410	Bta00552	.	+	maker	gene	.	ID=Bta00552;Name=Bta00552;Alias=maker-Scaffold109-augustus-gene-0.267
NW_017547090.1	688121	696410	Bta00552-mRNA	.	+	maker	mRNA	.	ID=Bta00552-mRNA;Parent=Bta00552;Name=Bta00552-mRNA;Alias=maker-Scaffold109-augustus-gene-0.267-mRNA-1;_AED=1.00;_QI=0|0|0|0|0|0|5|1045|620;_eAED=1.00;description=Unknown protein;
NW_017547090.1	689612	689702	Bta00552-mRNA:cds	.	+	maker	CDS	2	ID=Bta00552-mRNA:cds;Parent=Bta00552-mRNA
NW_017547090.1	689612	689702	Bta00552-mRNA:exon:127	.	+	maker	exon	.	ID=Bta00552-mRNA:exon:127;Parent=Bta00552-mRNA
NW_017547090.1	690383	690577	Bta00552-mRNA:cds	.	+	maker	CDS	2	ID=Bta00552-mRNA:cds;Parent=Bta00552-mRNA
NW_017547090.1	690383	690577	Bta00552-mRNA:exon:128	.	+	maker	exon	.	ID=Bta00552-mRNA:exon:128;Parent=Bta00552-mRNA
NW_017547090.1	692328	692467	Bta00552-mRNA:cds	.	+	maker	CDS	0	ID=Bta00552-mRNA:cds;Parent=Bta00552-mRNA
NW_017547090.1	692328	692467	Bta00552-mRNA:exon:129	.	+	maker	exon	.	ID=Bta00552-mRNA:exon:129;Parent=Bta00552-mRNA
NW_017547090.1	693953	695365	Bta00552-mRNA:cds	.	+	maker	CDS	2	ID=Bta00552-mRNA:cds;Parent=Bta00552-mRNA
NW_017547090.1	693953	696410	Bta00552-mRNA:exon:130	.	+	maker	exon	.	ID=Bta00552-mRNA:exon:130;Parent=Bta00552-mRNA
NW_017547090.1	695365	696410	Bta00552-mRNA:three_prime_utr	.	+	maker	three_prime_UTR	.	ID=Bta00552-mRNA:three_prime_utr;Parent=Bta00552-mRNA
NW_017547090.1	737497	737626	Bta00553-mRNA:exon:131	.	+	maker	exon	.	ID=Bta00553-mRNA:exon:131;Parent=Bta00553-mRNA
NW_017547090.1	737497	737626	Bta00553-mRNA:five_prime_utr	.	+	maker	five_prime_UTR	.	ID=Bta00553-mRNA:five_prime_utr;Parent=Bta00553-mRNA
NW_017547090.1	737497	822321	Bta00553	.	+	maker	gene	.	ID=Bta00553;Name=Bta00553;Alias=maker-Scaffold109-pred_gff_AUGUSTUS-gene-0.124;score=0.96
NW_017547090.1	737497	822321	Bta00553-mRNA	.	+	maker	mRNA	.	ID=Bta00553-mRNA;Parent=Bta00553;Name=Bta00553-mRNA;Alias=maker-Scaffold109-pred_gff_AUGUSTUS-gene-0.124-mRNA-1;_AED=1.00;_QI=163|0|0|0|0|0|12|1041|430;_eAED=1.00;score=0.96;Dbxref=IPR004839,IPR005957,IPR005958,IPR015421,IPR015422,IPR015424,GO:0000162,GO:0004838,GO:0006103,GO:0006536,GO:0006571,GO:0009094,GO:0009821,GO:0030170;description=Tyrosine aminotransferase;
NW_017547090.1	790197	790231	Bta00553-mRNA:five_prime_utr	.	+	maker	five_prime_UTR	.	ID=Bta00553-mRNA:five_prime_utr;Parent=Bta00553-mRNA
NW_017547090.1	790197	790358	Bta00553-mRNA:exon:132	.	+	maker	exon	.	ID=Bta00553-mRNA:exon:132;Parent=Bta00553-mRNA
NW_017547090.1	790231	790358	Bta00553-mRNA:cds	.	+	maker	CDS	0	ID=Bta00553-mRNA:cds;Parent=Bta00553-mRNA
NW_017547090.1	803839	803944	Bta00553-mRNA:cds	.	+	maker	CDS	2	ID=Bta00553-mRNA:cds;Parent=Bta00553-mRNA
NW_017547090.1	803839	803944	Bta00553-mRNA:exon:133	.	+	maker	exon	.	ID=Bta00553-mRNA:exon:133;Parent=Bta00553-mRNA
NW_017547090.1	806842	806910	Bta00553-mRNA:cds	.	+	maker	CDS	2	ID=Bta00553-mRNA:cds;Parent=Bta00553-mRNA
NW_017547090.1	806842	806910	Bta00553-mRNA:exon:134	.	+	maker	exon	.	ID=Bta00553-mRNA:exon:134;Parent=Bta00553-mRNA
NW_017547090.1	808626	808785	Bta00553-mRNA:cds	.	+	maker	CDS	0	ID=Bta00553-mRNA:cds;Parent=Bta00553-mRNA
NW_017547090.1	808626	808785	Bta00553-mRNA:exon:135	.	+	maker	exon	.	ID=Bta00553-mRNA:exon:135;Parent=Bta00553-mRNA
NW_017547090.1	814570	814765	Bta00553-mRNA:cds	.	+	maker	CDS	0	ID=Bta00553-mRNA:cds;Parent=Bta00553-mRNA
NW_017547090.1	814570	814765	Bta00553-mRNA:exon:136	.	+	maker	exon	.	ID=Bta00553-mRNA:exon:136;Parent=Bta00553-mRNA
NW_017547090.1	815331	815414	Bta00553-mRNA:cds	.	+	maker	CDS	0	ID=Bta00553-mRNA:cds;Parent=Bta00553-mRNA
NW_017547090.1	815331	815414	Bta00553-mRNA:exon:137	.	+	maker	exon	.	ID=Bta00553-mRNA:exon:137;Parent=Bta00553-mRNA
NW_017547090.1	816130	816200	Bta00553-mRNA:cds	.	+	maker	CDS	1	ID=Bta00553-mRNA:cds;Parent=Bta00553-mRNA
NW_017547090.1	816130	816200	Bta00553-mRNA:exon:138	.	+	maker	exon	.	ID=Bta00553-mRNA:exon:138;Parent=Bta00553-mRNA
NW_017547090.1	817448	817577	Bta00553-mRNA:cds	.	+	maker	CDS	0	ID=Bta00553-mRNA:cds;Parent=Bta00553-mRNA
NW_017547090.1	817448	817577	Bta00553-mRNA:exon:139	.	+	maker	exon	.	ID=Bta00553-mRNA:exon:139;Parent=Bta00553-mRNA
NW_017547090.1	818341	818425	Bta00553-mRNA:cds	.	+	maker	CDS	0	ID=Bta00553-mRNA:cds;Parent=Bta00553-mRNA
NW_017547090.1	818341	818425	Bta00553-mRNA:exon:140	.	+	maker	exon	.	ID=Bta00553-mRNA:exon:140;Parent=Bta00553-mRNA
NW_017547090.1	819366	819465	Bta00553-mRNA:cds	.	+	maker	CDS	0	ID=Bta00553-mRNA:cds;Parent=Bta00553-mRNA
NW_017547090.1	819366	819465	Bta00553-mRNA:exon:141	.	+	maker	exon	.	ID=Bta00553-mRNA:exon:141;Parent=Bta00553-mRNA
NW_017547090.1	821106	821280	Bta00553-mRNA:cds	.	+	maker	CDS	0	ID=Bta00553-mRNA:cds;Parent=Bta00553-mRNA
NW_017547090.1	821106	822321	Bta00553-mRNA:exon:142	.	+	maker	exon	.	ID=Bta00553-mRNA:exon:142;Parent=Bta00553-mRNA
NW_017547090.1	821280	822321	Bta00553-mRNA:three_prime_utr	.	+	maker	three_prime_UTR	.	ID=Bta00553-mRNA:three_prime_utr;Parent=Bta00553-mRNA
NW_017547090.1	825917	826145	Bta00554-mRNA:five_prime_utr	.	+	maker	five_prime_UTR	.	ID=Bta00554-mRNA:five_prime_utr;Parent=Bta00554-mRNA
NW_017547090.1	825917	826148	Bta00554-mRNA:exon:95	.	+	maker	exon	.	ID=Bta00554-mRNA:exon:95;Parent=Bta00554-mRNA
NW_017547090.1	825917	837236	Bta00554	.	+	maker	gene	.	ID=Bta00554;Name=Bta00554;Alias=maker-Scaffold109-pred_gff_AUGUSTUS-gene-0.125;score=0.99
NW_017547090.1	825917	837236	Bta00554-mRNA	.	+	maker	mRNA	.	ID=Bta00554-mRNA;Parent=Bta00554;Name=Bta00554-mRNA;Alias=maker-Scaffold109-pred_gff_AUGUSTUS-gene-0.125-mRNA-1;_AED=1.00;_QI=228|0|0|0|0|0|13|1255|718;_eAED=1.00;score=0.99;Dbxref=IPR019335;description=Conserved oligomeric Golgi complex subunit 7;
NW_017547090.1	826145	826148	Bta00554-mRNA:cds	.	+	maker	CDS	0	ID=Bta00554-mRNA:cds;Parent=Bta00554-mRNA
NW_017547090.1	827182	827272	Bta00554-mRNA:cds	.	+	maker	CDS	0	ID=Bta00554-mRNA:cds;Parent=Bta00554-mRNA
NW_017547090.1	827182	827272	Bta00554-mRNA:exon:96	.	+	maker	exon	.	ID=Bta00554-mRNA:exon:96;Parent=Bta00554-mRNA
NW_017547090.1	827849	828035	Bta00554-mRNA:cds	.	+	maker	CDS	0	ID=Bta00554-mRNA:cds;Parent=Bta00554-mRNA
NW_017547090.1	827849	828035	Bta00554-mRNA:exon:97	.	+	maker	exon	.	ID=Bta00554-mRNA:exon:97;Parent=Bta00554-mRNA
NW_017547090.1	828451	828583	Bta00554-mRNA:cds	.	+	maker	CDS	0	ID=Bta00554-mRNA:cds;Parent=Bta00554-mRNA
NW_017547090.1	828451	828583	Bta00554-mRNA:exon:98	.	+	maker	exon	.	ID=Bta00554-mRNA:exon:98;Parent=Bta00554-mRNA
NW_017547090.1	828941	829125	Bta00554-mRNA:cds	.	+	maker	CDS	0	ID=Bta00554-mRNA:cds;Parent=Bta00554-mRNA
NW_017547090.1	828941	829125	Bta00554-mRNA:exon:99	.	+	maker	exon	.	ID=Bta00554-mRNA:exon:99;Parent=Bta00554-mRNA
NW_017547090.1	829411	829605	Bta00554-mRNA:cds	.	+	maker	CDS	2	ID=Bta00554-mRNA:cds;Parent=Bta00554-mRNA
NW_017547090.1	829411	829605	Bta00554-mRNA:exon:100	.	+	maker	exon	.	ID=Bta00554-mRNA:exon:100;Parent=Bta00554-mRNA
NW_017547090.1	830233	830447	Bta00554-mRNA:cds	.	+	maker	CDS	0	ID=Bta00554-mRNA:cds;Parent=Bta00554-mRNA
NW_017547090.1	830233	830447	Bta00554-mRNA:exon:101	.	+	maker	exon	.	ID=Bta00554-mRNA:exon:101;Parent=Bta00554-mRNA
NW_017547090.1	831130	831384	Bta00554-mRNA:cds	.	+	maker	CDS	2	ID=Bta00554-mRNA:cds;Parent=Bta00554-mRNA
NW_017547090.1	831130	831384	Bta00554-mRNA:exon:102	.	+	maker	exon	.	ID=Bta00554-mRNA:exon:102;Parent=Bta00554-mRNA
NW_017547090.1	832029	832150	Bta00554-mRNA:cds	.	+	maker	CDS	0	ID=Bta00554-mRNA:cds;Parent=Bta00554-mRNA
NW_017547090.1	832029	832150	Bta00554-mRNA:exon:103	.	+	maker	exon	.	ID=Bta00554-mRNA:exon:103;Parent=Bta00554-mRNA
NW_017547090.1	832973	833126	Bta00554-mRNA:cds	.	+	maker	CDS	2	ID=Bta00554-mRNA:cds;Parent=Bta00554-mRNA
NW_017547090.1	832973	833126	Bta00554-mRNA:exon:104	.	+	maker	exon	.	ID=Bta00554-mRNA:exon:104;Parent=Bta00554-mRNA
NW_017547090.1	833839	834039	Bta00554-mRNA:cds	.	+	maker	CDS	2	ID=Bta00554-mRNA:cds;Parent=Bta00554-mRNA
NW_017547090.1	833839	834039	Bta00554-mRNA:exon:105	.	+	maker	exon	.	ID=Bta00554-mRNA:exon:105;Parent=Bta00554-mRNA
NW_017547090.1	834766	835007	Bta00554-mRNA:cds	.	+	maker	CDS	0	ID=Bta00554-mRNA:cds;Parent=Bta00554-mRNA
NW_017547090.1	834766	835007	Bta00554-mRNA:exon:106	.	+	maker	exon	.	ID=Bta00554-mRNA:exon:106;Parent=Bta00554-mRNA
NW_017547090.1	835796	835981	Bta00554-mRNA:cds	.	+	maker	CDS	2	ID=Bta00554-mRNA:cds;Parent=Bta00554-mRNA
NW_017547090.1	835796	837236	Bta00554-mRNA:exon:107	.	+	maker	exon	.	ID=Bta00554-mRNA:exon:107;Parent=Bta00554-mRNA
NW_017547090.1	835981	837236	Bta00554-mRNA:three_prime_utr	.	+	maker	three_prime_UTR	.	ID=Bta00554-mRNA:three_prime_utr;Parent=Bta00554-mRNA
NW_017547090.1	842120	842669	Bta00555	.	-	maker	gene	.	ID=Bta00555;Name=Bta00555;Alias=maker-Scaffold109-pred_gff_augustus_masked-gene-0.1;score=0.84
NW_017547090.1	842120	842669	Bta00555-mRNA	.	-	maker	mRNA	.	ID=Bta00555-mRNA;Parent=Bta00555;Name=Bta00555-mRNA;Alias=maker-Scaffold109-pred_gff_augustus_masked-gene-0.1-mRNA-1;_AED=1.00;_QI=0|-1|0|0|-1|1|1|0|182;_eAED=1.00;score=0.84;Dbxref=IPR019328;description=Phosphatidylinositol N-acetylglucosaminyltransferase subunit H;
NW_017547090.1	842120	842669	Bta00555-mRNA:cds	.	-	maker	CDS	0	ID=Bta00555-mRNA:cds;Parent=Bta00555-mRNA
NW_017547090.1	842120	842669	Bta00555-mRNA:exon:374	.	-	maker	exon	.	ID=Bta00555-mRNA:exon:374;Parent=Bta00555-mRNA
NW_017547090.1	842920	843018	Bta00556-mRNA:five_prime_utr	.	+	maker	five_prime_UTR	.	ID=Bta00556-mRNA:five_prime_utr;Parent=Bta00556-mRNA
NW_017547090.1	842920	843130	Bta00556-mRNA:exon:76	.	+	maker	exon	.	ID=Bta00556-mRNA:exon:76;Parent=Bta00556-mRNA
NW_017547090.1	842920	853417	Bta00556	.	+	maker	gene	.	ID=Bta00556;Name=Bta00556;Alias=maker-Scaffold109-pred_gff_AUGUSTUS-gene-0.127;score=1
NW_017547090.1	842920	853417	Bta00556-mRNA	.	+	maker	mRNA	.	ID=Bta00556-mRNA;Parent=Bta00556;Name=Bta00556-mRNA;Alias=maker-Scaffold109-pred_gff_AUGUSTUS-gene-0.127-mRNA-1;_AED=1.00;_QI=98|0|0|0|0|0|12|0|773;_eAED=1.00;score=1;Dbxref=IPR007034,IPR012948,IPR030387,GO:0005634,GO:0022008,GO:0042254;description=Pre-rRNA-processing protein TSR1-like protein;
NW_017547090.1	843018	843130	Bta00556-mRNA:cds	.	+	maker	CDS	0	ID=Bta00556-mRNA:cds;Parent=Bta00556-mRNA
NW_017547090.1	844087	844352	Bta00556-mRNA:cds	.	+	maker	CDS	2	ID=Bta00556-mRNA:cds;Parent=Bta00556-mRNA
NW_017547090.1	844087	844352	Bta00556-mRNA:exon:77	.	+	maker	exon	.	ID=Bta00556-mRNA:exon:77;Parent=Bta00556-mRNA
NW_017547090.1	845138	845355	Bta00556-mRNA:cds	.	+	maker	CDS	1	ID=Bta00556-mRNA:cds;Parent=Bta00556-mRNA
NW_017547090.1	845138	845355	Bta00556-mRNA:exon:78	.	+	maker	exon	.	ID=Bta00556-mRNA:exon:78;Parent=Bta00556-mRNA
NW_017547090.1	845802	846003	Bta00556-mRNA:cds	.	+	maker	CDS	0	ID=Bta00556-mRNA:cds;Parent=Bta00556-mRNA
NW_017547090.1	845802	846003	Bta00556-mRNA:exon:79	.	+	maker	exon	.	ID=Bta00556-mRNA:exon:79;Parent=Bta00556-mRNA
NW_017547090.1	847120	847324	Bta00556-mRNA:cds	.	+	maker	CDS	0	ID=Bta00556-mRNA:cds;Parent=Bta00556-mRNA
NW_017547090.1	847120	847324	Bta00556-mRNA:exon:80	.	+	maker	exon	.	ID=Bta00556-mRNA:exon:80;Parent=Bta00556-mRNA
NW_017547090.1	847787	847953	Bta00556-mRNA:cds	.	+	maker	CDS	0	ID=Bta00556-mRNA:cds;Parent=Bta00556-mRNA
NW_017547090.1	847787	847953	Bta00556-mRNA:exon:81	.	+	maker	exon	.	ID=Bta00556-mRNA:exon:81;Parent=Bta00556-mRNA
NW_017547090.1	848241	848445	Bta00556-mRNA:cds	.	+	maker	CDS	2	ID=Bta00556-mRNA:cds;Parent=Bta00556-mRNA
NW_017547090.1	848241	848445	Bta00556-mRNA:exon:82	.	+	maker	exon	.	ID=Bta00556-mRNA:exon:82;Parent=Bta00556-mRNA
NW_017547090.1	849083	849310	Bta00556-mRNA:cds	.	+	maker	CDS	2	ID=Bta00556-mRNA:cds;Parent=Bta00556-mRNA
NW_017547090.1	849083	849310	Bta00556-mRNA:exon:83	.	+	maker	exon	.	ID=Bta00556-mRNA:exon:83;Parent=Bta00556-mRNA
NW_017547090.1	850267	850528	Bta00556-mRNA:cds	.	+	maker	CDS	0	ID=Bta00556-mRNA:cds;Parent=Bta00556-mRNA
NW_017547090.1	850267	850528	Bta00556-mRNA:exon:84	.	+	maker	exon	.	ID=Bta00556-mRNA:exon:84;Parent=Bta00556-mRNA
NW_017547090.1	851760	851871	Bta00556-mRNA:cds	.	+	maker	CDS	0	ID=Bta00556-mRNA:cds;Parent=Bta00556-mRNA
NW_017547090.1	851760	851871	Bta00556-mRNA:exon:85	.	+	maker	exon	.	ID=Bta00556-mRNA:exon:85;Parent=Bta00556-mRNA
NW_017547090.1	852386	852594	Bta00556-mRNA:cds	.	+	maker	CDS	0	ID=Bta00556-mRNA:cds;Parent=Bta00556-mRNA
NW_017547090.1	852386	852594	Bta00556-mRNA:exon:86	.	+	maker	exon	.	ID=Bta00556-mRNA:exon:86;Parent=Bta00556-mRNA
NW_017547090.1	853271	853417	Bta00556-mRNA:cds	.	+	maker	CDS	2	ID=Bta00556-mRNA:cds;Parent=Bta00556-mRNA
NW_017547090.1	853271	853417	Bta00556-mRNA:exon:87	.	+	maker	exon	.	ID=Bta00556-mRNA:exon:87;Parent=Bta00556-mRNA
NW_017547090.1	857793	857987	Bta00557-mRNA:three_prime_utr	.	-	maker	three_prime_UTR	.	ID=Bta00557-mRNA:three_prime_utr;Parent=Bta00557-mRNA
NW_017547090.1	857793	858341	Bta00557-mRNA:exon:330	.	-	maker	exon	.	ID=Bta00557-mRNA:exon:330;Parent=Bta00557-mRNA
NW_017547090.1	857793	866721	Bta00557	.	-	maker	gene	.	ID=Bta00557;Name=Bta00557;Alias=maker-Scaffold109-pred_gff_AUGUSTUS-gene-0.128;score=0.57
NW_017547090.1	857793	866721	Bta00557-mRNA	.	-	maker	mRNA	.	ID=Bta00557-mRNA;Parent=Bta00557;Name=Bta00557-mRNA;Alias=maker-Scaffold109-pred_gff_AUGUSTUS-gene-0.128-mRNA-1;_AED=1.00;_QI=17|0|0|0|0|0|4|194|313;_eAED=1.00;score=0.57;description=Unknown protein;
NW_017547090.1	857987	858341	Bta00557-mRNA:cds	.	-	maker	CDS	0	ID=Bta00557-mRNA:cds;Parent=Bta00557-mRNA
NW_017547090.1	860906	861109	Bta00557-mRNA:cds	.	-	maker	CDS	2	ID=Bta00557-mRNA:cds;Parent=Bta00557-mRNA
NW_017547090.1	860906	861109	Bta00557-mRNA:exon:331	.	-	maker	exon	.	ID=Bta00557-mRNA:exon:331;Parent=Bta00557-mRNA
NW_017547090.1	864750	865030	Bta00557-mRNA:cds	.	-	maker	CDS	0	ID=Bta00557-mRNA:cds;Parent=Bta00557-mRNA
NW_017547090.1	864750	865030	Bta00557-mRNA:exon:332	.	-	maker	exon	.	ID=Bta00557-mRNA:exon:332;Parent=Bta00557-mRNA
NW_017547090.1	866599	866704	Bta00557-mRNA:cds	.	-	maker	CDS	0	ID=Bta00557-mRNA:cds;Parent=Bta00557-mRNA
NW_017547090.1	866599	866721	Bta00557-mRNA:exon:333	.	-	maker	exon	.	ID=Bta00557-mRNA:exon:333;Parent=Bta00557-mRNA
NW_017547090.1	866704	866721	Bta00557-mRNA:five_prime_utr	.	-	maker	five_prime_UTR	.	ID=Bta00557-mRNA:five_prime_utr;Parent=Bta00557-mRNA
NW_017547090.1	870669	876106	Bta00558-mRNA:three_prime_utr	.	-	maker	three_prime_UTR	.	ID=Bta00558-mRNA:three_prime_utr;Parent=Bta00558-mRNA
NW_017547090.1	870669	877172	Bta00558-mRNA:exon:310	.	-	maker	exon	.	ID=Bta00558-mRNA:exon:310;Parent=Bta00558-mRNA
NW_017547090.1	870669	891250	Bta00558	.	-	maker	gene	.	ID=Bta00558;Name=Bta00558;Alias=maker-Scaffold109-pred_gff_AUGUSTUS-gene-0.129;score=1
NW_017547090.1	870669	891250	Bta00558-mRNA	.	-	maker	mRNA	.	ID=Bta00558-mRNA;Parent=Bta00558;Name=Bta00558-mRNA;Alias=maker-Scaffold109-pred_gff_AUGUSTUS-gene-0.129-mRNA-1;_AED=1.00;_QI=262|0|0|0|0|0|4|5437|441;_eAED=1.00;score=1;Dbxref=IPR000210,IPR011333,IPR011705,IPR013069;description=BTB/POZ domain-containing protein 2;
NW_017547090.1	876106	877172	Bta00558-mRNA:cds	.	-	maker	CDS	1	ID=Bta00558-mRNA:cds;Parent=Bta00558-mRNA
NW_017547090.1	881788	881998	Bta00558-mRNA:cds	.	-	maker	CDS	1	ID=Bta00558-mRNA:cds;Parent=Bta00558-mRNA
NW_017547090.1	881788	881998	Bta00558-mRNA:exon:311	.	-	maker	exon	.	ID=Bta00558-mRNA:exon:311;Parent=Bta00558-mRNA
NW_017547090.1	884574	884624	Bta00558-mRNA:cds	.	-	maker	CDS	0	ID=Bta00558-mRNA:cds;Parent=Bta00558-mRNA
NW_017547090.1	884574	884689	Bta00558-mRNA:exon:312	.	-	maker	exon	.	ID=Bta00558-mRNA:exon:312;Parent=Bta00558-mRNA
NW_017547090.1	884624	884689	Bta00558-mRNA:five_prime_utr	.	-	maker	five_prime_UTR	.	ID=Bta00558-mRNA:five_prime_utr;Parent=Bta00558-mRNA
NW_017547090.1	891053	891250	Bta00558-mRNA:exon:313	.	-	maker	exon	.	ID=Bta00558-mRNA:exon:313;Parent=Bta00558-mRNA
NW_017547090.1	891053	891250	Bta00558-mRNA:five_prime_utr	.	-	maker	five_prime_UTR	.	ID=Bta00558-mRNA:five_prime_utr;Parent=Bta00558-mRNA
NW_017547090.1	915854	916188	Bta00559-mRNA:five_prime_utr	.	+	maker	five_prime_UTR	.	ID=Bta00559-mRNA:five_prime_utr;Parent=Bta00559-mRNA
NW_017547090.1	915854	916242	Bta00559-mRNA:exon:159	.	+	maker	exon	.	ID=Bta00559-mRNA:exon:159;Parent=Bta00559-mRNA
NW_017547090.1	915854	938071	Bta00559	.	+	maker	gene	.	ID=Bta00559;Name=Bta00559;Alias=maker-Scaffold109-pred_gff_AUGUSTUS-gene-0.133;score=0.99
NW_017547090.1	915854	938071	Bta00559-mRNA	.	+	maker	mRNA	.	ID=Bta00559-mRNA;Parent=Bta00559;Name=Bta00559-mRNA;Alias=maker-Scaffold109-pred_gff_AUGUSTUS-gene-0.133-mRNA-1;_AED=1.00;_QI=334|0|0|0|0|0|8|829|352;_eAED=1.00;score=0.99;Dbxref=IPR002085,IPR002328,IPR011032,IPR013149,IPR013154,IPR016040,IPR020843,GO:0006060,GO:0008270,GO:0016491,GO:0019405,GO:0043227,GO:0044464,GO:0051164,GO:0055114;description=L-threonine 3-dehydrogenase;
NW_017547090.1	916188	916242	Bta00559-mRNA:cds	.	+	maker	CDS	0	ID=Bta00559-mRNA:cds;Parent=Bta00559-mRNA
NW_017547090.1	930095	930129	Bta00559-mRNA:cds	.	+	maker	CDS	0	ID=Bta00559-mRNA:cds;Parent=Bta00559-mRNA
NW_017547090.1	930095	930129	Bta00559-mRNA:exon:160	.	+	maker	exon	.	ID=Bta00559-mRNA:exon:160;Parent=Bta00559-mRNA
NW_017547090.1	930894	931059	Bta00559-mRNA:cds	.	+	maker	CDS	2	ID=Bta00559-mRNA:cds;Parent=Bta00559-mRNA
NW_017547090.1	930894	931059	Bta00559-mRNA:exon:161	.	+	maker	exon	.	ID=Bta00559-mRNA:exon:161;Parent=Bta00559-mRNA
NW_017547090.1	931741	931901	Bta00559-mRNA:cds	.	+	maker	CDS	2	ID=Bta00559-mRNA:cds;Parent=Bta00559-mRNA
NW_017547090.1	931741	931901	Bta00559-mRNA:exon:162	.	+	maker	exon	.	ID=Bta00559-mRNA:exon:162;Parent=Bta00559-mRNA
NW_017547090.1	933058	933240	Bta00559-mRNA:cds	.	+	maker	CDS	1	ID=Bta00559-mRNA:cds;Parent=Bta00559-mRNA
NW_017547090.1	933058	933240	Bta00559-mRNA:exon:163	.	+	maker	exon	.	ID=Bta00559-mRNA:exon:163;Parent=Bta00559-mRNA
NW_017547090.1	934305	934487	Bta00559-mRNA:cds	.	+	maker	CDS	2	ID=Bta00559-mRNA:cds;Parent=Bta00559-mRNA
NW_017547090.1	934305	934487	Bta00559-mRNA:exon:164	.	+	maker	exon	.	ID=Bta00559-mRNA:exon:164;Parent=Bta00559-mRNA
NW_017547090.1	935343	935465	Bta00559-mRNA:cds	.	+	maker	CDS	0	ID=Bta00559-mRNA:cds;Parent=Bta00559-mRNA
NW_017547090.1	935343	935465	Bta00559-mRNA:exon:165	.	+	maker	exon	.	ID=Bta00559-mRNA:exon:165;Parent=Bta00559-mRNA
NW_017547090.1	937082	937242	Bta00559-mRNA:cds	.	+	maker	CDS	1	ID=Bta00559-mRNA:cds;Parent=Bta00559-mRNA
NW_017547090.1	937082	938071	Bta00559-mRNA:exon:166	.	+	maker	exon	.	ID=Bta00559-mRNA:exon:166;Parent=Bta00559-mRNA
NW_017547090.1	937242	938071	Bta00559-mRNA:three_prime_utr	.	+	maker	three_prime_UTR	.	ID=Bta00559-mRNA:three_prime_utr;Parent=Bta00559-mRNA
NW_017547090.1	944434	944516	Bta00560-mRNA:cds	.	+	maker	CDS	0	ID=Bta00560-mRNA:cds;Parent=Bta00560-mRNA
NW_017547090.1	944434	944516	Bta00560-mRNA:exon:27	.	+	maker	exon	.	ID=Bta00560-mRNA:exon:27;Parent=Bta00560-mRNA
NW_017547090.1	944434	977668	Bta00560	.	+	maker	gene	.	ID=Bta00560;Name=Bta00560;Alias=maker-Scaffold109-pred_gff_AUGUSTUS-gene-0.134;score=0.24
NW_017547090.1	944434	977668	Bta00560-mRNA	.	+	maker	mRNA	.	ID=Bta00560-mRNA;Parent=Bta00560;Name=Bta00560-mRNA;Alias=maker-Scaffold109-pred_gff_AUGUSTUS-gene-0.134-mRNA-1;_AED=1.00;_QI=0|0|0|0|0|0|10|417|1347;_eAED=1.00;score=0.24;description=Unknown protein;
NW_017547090.1	946995	947130	Bta00560-mRNA:cds	.	+	maker	CDS	2	ID=Bta00560-mRNA:cds;Parent=Bta00560-mRNA
NW_017547090.1	946995	947130	Bta00560-mRNA:exon:28	.	+	maker	exon	.	ID=Bta00560-mRNA:exon:28;Parent=Bta00560-mRNA
NW_017547090.1	951961	952039	Bta00560-mRNA:cds	.	+	maker	CDS	2	ID=Bta00560-mRNA:cds;Parent=Bta00560-mRNA
NW_017547090.1	951961	952039	Bta00560-mRNA:exon:29	.	+	maker	exon	.	ID=Bta00560-mRNA:exon:29;Parent=Bta00560-mRNA
NW_017547090.1	959347	960970	Bta00560-mRNA:cds	.	+	maker	CDS	2	ID=Bta00560-mRNA:cds;Parent=Bta00560-mRNA
NW_017547090.1	959347	960970	Bta00560-mRNA:exon:30	.	+	maker	exon	.	ID=Bta00560-mRNA:exon:30;Parent=Bta00560-mRNA
NW_017547090.1	959864	960909	Bta00561-mRNA:cds	.	-	maker	CDS	1	ID=Bta00561-mRNA:cds;Parent=Bta00561-mRNA
NW_017547090.1	959864	960909	Bta00561-mRNA:exon:370	.	-	maker	exon	.	ID=Bta00561-mRNA:exon:370;Parent=Bta00561-mRNA
NW_017547090.1	959864	985642	Bta00561	.	-	maker	gene	.	ID=Bta00561;Name=Bta00561;Alias=maker-Scaffold109-pred_gff_snap_masked-gene-0.6;score=3.501
NW_017547090.1	959864	985642	Bta00561-mRNA	.	-	maker	mRNA	.	ID=Bta00561-mRNA;Parent=Bta00561;Name=Bta00561-mRNA;Alias=maker-Scaffold109-pred_gff_snap_masked-gene-0.6-mRNA-1;_AED=1.00;_QI=0|0|0|0|1|1|2|0|354;_eAED=1.00;score=3.501;description=Unknown protein;
NW_017547090.1	964545	965359	Bta00560-mRNA:cds	.	+	maker	CDS	2	ID=Bta00560-mRNA:cds;Parent=Bta00560-mRNA
NW_017547090.1	964545	965359	Bta00560-mRNA:exon:31	.	+	maker	exon	.	ID=Bta00560-mRNA:exon:31;Parent=Bta00560-mRNA
NW_017547090.1	969966	970067	Bta00560-mRNA:cds	.	+	maker	CDS	1	ID=Bta00560-mRNA:cds;Parent=Bta00560-mRNA
NW_017547090.1	969966	970067	Bta00560-mRNA:exon:32	.	+	maker	exon	.	ID=Bta00560-mRNA:exon:32;Parent=Bta00560-mRNA
NW_017547090.1	971187	971265	Bta00560-mRNA:cds	.	+	maker	CDS	2	ID=Bta00560-mRNA:cds;Parent=Bta00560-mRNA
NW_017547090.1	971187	971265	Bta00560-mRNA:exon:33	.	+	maker	exon	.	ID=Bta00560-mRNA:exon:33;Parent=Bta00560-mRNA
NW_017547090.1	973062	973236	Bta00560-mRNA:cds	.	+	maker	CDS	2	ID=Bta00560-mRNA:cds;Parent=Bta00560-mRNA
NW_017547090.1	973062	973236	Bta00560-mRNA:exon:34	.	+	maker	exon	.	ID=Bta00560-mRNA:exon:34;Parent=Bta00560-mRNA
NW_017547090.1	975044	975633	Bta00560-mRNA:cds	.	+	maker	CDS	2	ID=Bta00560-mRNA:cds;Parent=Bta00560-mRNA
NW_017547090.1	975044	975633	Bta00560-mRNA:exon:35	.	+	maker	exon	.	ID=Bta00560-mRNA:exon:35;Parent=Bta00560-mRNA
NW_017547090.1	976881	977251	Bta00560-mRNA:cds	.	+	maker	CDS	1	ID=Bta00560-mRNA:cds;Parent=Bta00560-mRNA
NW_017547090.1	976881	977668	Bta00560-mRNA:exon:36	.	+	maker	exon	.	ID=Bta00560-mRNA:exon:36;Parent=Bta00560-mRNA
NW_017547090.1	977251	977668	Bta00560-mRNA:three_prime_utr	.	+	maker	three_prime_UTR	.	ID=Bta00560-mRNA:three_prime_utr;Parent=Bta00560-mRNA
NW_017547090.1	985622	985642	Bta00561-mRNA:cds	.	-	maker	CDS	0	ID=Bta00561-mRNA:cds;Parent=Bta00561-mRNA
NW_017547090.1	985622	985642	Bta00561-mRNA:exon:369	.	-	maker	exon	.	ID=Bta00561-mRNA:exon:369;Parent=Bta00561-mRNA
NW_017547090.1	985816	986515	Bta00562	.	+	maker	gene	.	ID=Bta00562;Name=Bta00562;Alias=maker-Scaffold109-pred_gff_AUGUSTUS-gene-0.135;score=1
NW_017547090.1	985816	986515	Bta00562-mRNA	.	+	maker	mRNA	.	ID=Bta00562-mRNA;Parent=Bta00562;Name=Bta00562-mRNA;Alias=maker-Scaffold109-pred_gff_AUGUSTUS-gene-0.135-mRNA-1;_AED=1.00;_QI=0|-1|0|0|-1|0|1|0|232;_eAED=1.00;score=1;Dbxref=IPR000544,IPR004143,IPR020605,GO:0005737,GO:0016747,GO:0044237,GO:0044238,GO:0071704;description=Octanoyltransferase;
NW_017547090.1	985816	986515	Bta00562-mRNA:cds	.	+	maker	CDS	0	ID=Bta00562-mRNA:cds;Parent=Bta00562-mRNA
NW_017547090.1	985816	986515	Bta00562-mRNA:exon:189	.	+	maker	exon	.	ID=Bta00562-mRNA:exon:189;Parent=Bta00562-mRNA
NW_017547090.1	987717	988300	Bta00563-mRNA:three_prime_utr	.	-	maker	three_prime_UTR	.	ID=Bta00563-mRNA:three_prime_utr;Parent=Bta00563-mRNA
NW_017547090.1	987717	988448	Bta00563-mRNA:exon:300	.	-	maker	exon	.	ID=Bta00563-mRNA:exon:300;Parent=Bta00563-mRNA
NW_017547090.1	987717	996854	Bta00563	.	-	maker	gene	.	ID=Bta00563;Name=Bta00563;Alias=maker-Scaffold109-pred_gff_AUGUSTUS-gene-0.136;score=0.51
NW_017547090.1	987717	996854	Bta00563-mRNA	.	-	maker	mRNA	.	ID=Bta00563-mRNA;Parent=Bta00563;Name=Bta00563-mRNA;Alias=maker-Scaffold109-pred_gff_AUGUSTUS-gene-0.136-mRNA-1;_AED=1.00;_QI=496|0|0|0|0|0|10|583|515;_eAED=1.00;score=0.51;Dbxref=IPR015590,IPR016160,IPR016161,IPR016162,IPR016163,IPR029510,GO:0004029,GO:0005759,GO:0005811,GO:0006094,GO:0006096,GO:0006117,GO:0006525,GO:0006547,GO:0006550,GO:0006552,GO:0006554,GO:0006560,GO:0006568,GO:0006574,GO:00…
NW_017547090.1	988300	988448	Bta00563-mRNA:cds	.	-	maker	CDS	1	ID=Bta00563-mRNA:cds;Parent=Bta00563-mRNA
NW_017547090.1	989021	989179	Bta00563-mRNA:cds	.	-	maker	CDS	0	ID=Bta00563-mRNA:cds;Parent=Bta00563-mRNA
NW_017547090.1	989021	989179	Bta00563-mRNA:exon:301	.	-	maker	exon	.	ID=Bta00563-mRNA:exon:301;Parent=Bta00563-mRNA
NW_017547090.1	989894	990059	Bta00563-mRNA:cds	.	-	maker	CDS	0	ID=Bta00563-mRNA:cds;Parent=Bta00563-mRNA
NW_017547090.1	989894	990059	Bta00563-mRNA:exon:302	.	-	maker	exon	.	ID=Bta00563-mRNA:exon:302;Parent=Bta00563-mRNA
NW_017547090.1	990906	991044	Bta00563-mRNA:cds	.	-	maker	CDS	0	ID=Bta00563-mRNA:cds;Parent=Bta00563-mRNA
NW_017547090.1	990906	991044	Bta00563-mRNA:exon:303	.	-	maker	exon	.	ID=Bta00563-mRNA:exon:303;Parent=Bta00563-mRNA
NW_017547090.1	992274	992424	Bta00563-mRNA:cds	.	-	maker	CDS	0	ID=Bta00563-mRNA:cds;Parent=Bta00563-mRNA
NW_017547090.1	992274	992424	Bta00563-mRNA:exon:304	.	-	maker	exon	.	ID=Bta00563-mRNA:exon:304;Parent=Bta00563-mRNA
NW_017547090.1	993036	993221	Bta00563-mRNA:cds	.	-	maker	CDS	2	ID=Bta00563-mRNA:cds;Parent=Bta00563-mRNA
NW_017547090.1	993036	993221	Bta00563-mRNA:exon:305	.	-	maker	exon	.	ID=Bta00563-mRNA:exon:305;Parent=Bta00563-mRNA
NW_017547090.1	993895	994142	Bta00563-mRNA:cds	.	-	maker	CDS	0	ID=Bta00563-mRNA:cds;Parent=Bta00563-mRNA
NW_017547090.1	993895	994142	Bta00563-mRNA:exon:306	.	-	maker	exon	.	ID=Bta00563-mRNA:exon:306;Parent=Bta00563-mRNA
NW_017547090.1	994784	994925	Bta00563-mRNA:cds	.	-	maker	CDS	0	ID=Bta00563-mRNA:cds;Parent=Bta00563-mRNA
NW_017547090.1	994784	994925	Bta00563-mRNA:exon:307	.	-	maker	exon	.	ID=Bta00563-mRNA:exon:307;Parent=Bta00563-mRNA
NW_017547090.1	995455	995560	Bta00563-mRNA:cds	.	-	maker	CDS	0	ID=Bta00563-mRNA:cds;Parent=Bta00563-mRNA
NW_017547090.1	995455	995560	Bta00563-mRNA:exon:308	.	-	maker	exon	.	ID=Bta00563-mRNA:exon:308;Parent=Bta00563-mRNA
NW_017547090.1	996247	996358	Bta00563-mRNA:cds	.	-	maker	CDS	0	ID=Bta00563-mRNA:cds;Parent=Bta00563-mRNA
NW_017547090.1	996247	996854	Bta00563-mRNA:exon:309	.	-	maker	exon	.	ID=Bta00563-mRNA:exon:309;Parent=Bta00563-mRNA
NW_017547090.1	996358	996854	Bta00563-mRNA:five_prime_utr	.	-	maker	five_prime_UTR	.	ID=Bta00563-mRNA:five_prime_utr;Parent=Bta00563-mRNA
NW_017547090.1	997567	997830	Bta00564-mRNA:five_prime_utr	.	+	maker	five_prime_UTR	.	ID=Bta00564-mRNA:five_prime_utr;Parent=Bta00564-mRNA
NW_017547090.1	997567	997945	Bta00564-mRNA:exon:143	.	+	maker	exon	.	ID=Bta00564-mRNA:exon:143;Parent=Bta00564-mRNA
NW_017547090.1	997567	1007335	Bta00564	.	+	maker	gene	.	ID=Bta00564;Name=Bta00564;Alias=maker-Scaffold109-pred_gff_AUGUSTUS-gene-0.137;score=0.9
NW_017547090.1	997567	1007335	Bta00564-mRNA	.	+	maker	mRNA	.	ID=Bta00564-mRNA;Parent=Bta00564;Name=Bta00564-mRNA;Alias=maker-Scaffold109-pred_gff_AUGUSTUS-gene-0.137-mRNA-1;_AED=1.00;_QI=263|0|0|0|0|0|8|1634|408;_eAED=1.00;score=0.9;Dbxref=IPR000796,IPR004839,IPR015421,IPR015424,GO:0000162,GO:0004069,GO:0006107,GO:0006522,GO:0006525,GO:0006531,GO:0006534,GO:0006536,GO:0006560,GO:0006571,GO:0009094,GO:0009821,GO:0015976,GO:0030170,GO:0080130;description=Asp…
NW_017547090.1	997830	997945	Bta00564-mRNA:cds	.	+	maker	CDS	0	ID=Bta00564-mRNA:cds;Parent=Bta00564-mRNA
NW_017547090.1	999104	999286	Bta00564-mRNA:cds	.	+	maker	CDS	2	ID=Bta00564-mRNA:cds;Parent=Bta00564-mRNA
NW_017547090.1	999104	999286	Bta00564-mRNA:exon:144	.	+	maker	exon	.	ID=Bta00564-mRNA:exon:144;Parent=Bta00564-mRNA
NW_017547090.1	1001266	1001375	Bta00564-mRNA:cds	.	+	maker	CDS	0	ID=Bta00564-mRNA:cds;Parent=Bta00564-mRNA
NW_017547090.1	1001266	1001375	Bta00564-mRNA:exon:145	.	+	maker	exon	.	ID=Bta00564-mRNA:exon:145;Parent=Bta00564-mRNA
NW_017547090.1	1001926	1002144	Bta00564-mRNA:cds	.	+	maker	CDS	2	ID=Bta00564-mRNA:cds;Parent=Bta00564-mRNA
NW_017547090.1	1001926	1002144	Bta00564-mRNA:exon:146	.	+	maker	exon	.	ID=Bta00564-mRNA:exon:146;Parent=Bta00564-mRNA
NW_017547090.1	1003014	1003165	Bta00564-mRNA:cds	.	+	maker	CDS	0	ID=Bta00564-mRNA:cds;Parent=Bta00564-mRNA
NW_017547090.1	1003014	1003165	Bta00564-mRNA:exon:147	.	+	maker	exon	.	ID=Bta00564-mRNA:exon:147;Parent=Bta00564-mRNA
NW_017547090.1	1003734	1003900	Bta00564-mRNA:cds	.	+	maker	CDS	2	ID=Bta00564-mRNA:cds;Parent=Bta00564-mRNA
NW_017547090.1	1003734	1003900	Bta00564-mRNA:exon:148	.	+	maker	exon	.	ID=Bta00564-mRNA:exon:148;Parent=Bta00564-mRNA
NW_017547090.1	1004717	1004860	Bta00564-mRNA:cds	.	+	maker	CDS	1	ID=Bta00564-mRNA:cds;Parent=Bta00564-mRNA
NW_017547090.1	1004717	1004860	Bta00564-mRNA:exon:149	.	+	maker	exon	.	ID=Bta00564-mRNA:exon:149;Parent=Bta00564-mRNA
NW_017547090.1	1005558	1005701	Bta00564-mRNA:cds	.	+	maker	CDS	2	ID=Bta00564-mRNA:cds;Parent=Bta00564-mRNA
NW_017547090.1	1005558	1007335	Bta00564-mRNA:exon:150	.	+	maker	exon	.	ID=Bta00564-mRNA:exon:150;Parent=Bta00564-mRNA
NW_017547090.1	1005701	1007335	Bta00564-mRNA:three_prime_utr	.	+	maker	three_prime_UTR	.	ID=Bta00564-mRNA:three_prime_utr;Parent=Bta00564-mRNA
NW_017547090.1	1013252	1017902	Bta00565-mRNA:three_prime_utr	.	-	maker	three_prime_UTR	.	ID=Bta00565-mRNA:three_prime_utr;Parent=Bta00565-mRNA
NW_017547090.1	1013252	1019894	Bta00565-mRNA:exon:243	.	-	maker	exon	.	ID=Bta00565-mRNA:exon:243;Parent=Bta00565-mRNA
NW_017547090.1	1013252	1025759	Bta00565	.	-	maker	gene	.	ID=Bta00565;Name=Bta00565;Alias=maker-Scaffold109-snap-gene-0.340
NW_017547090.1	1013252	1025759	Bta00565-mRNA	.	-	maker	mRNA	.	ID=Bta00565-mRNA;Parent=Bta00565;Name=Bta00565-mRNA;Alias=maker-Scaffold109-snap-gene-0.340-mRNA-1;_AED=1.00;_QI=227|0|0|0|0|0|5|4650|725;_eAED=1.00;description=Unknown protein;
NW_017547090.1	1017902	1019894	Bta00565-mRNA:cds	.	-	maker	CDS	0	ID=Bta00565-mRNA:cds;Parent=Bta00565-mRNA
NW_017547090.1	1022116	1022186	Bta00565-mRNA:cds	.	-	maker	CDS	1	ID=Bta00565-mRNA:cds;Parent=Bta00565-mRNA
NW_017547090.1	1022116	1022186	Bta00565-mRNA:exon:244	.	-	maker	exon	.	ID=Bta00565-mRNA:exon:244;Parent=Bta00565-mRNA
NW_017547090.1	1023946	1024062	Bta00565-mRNA:cds	.	-	maker	CDS	0	ID=Bta00565-mRNA:cds;Parent=Bta00565-mRNA
NW_017547090.1	1023946	1024069	Bta00565-mRNA:exon:245	.	-	maker	exon	.	ID=Bta00565-mRNA:exon:245;Parent=Bta00565-mRNA
NW_017547090.1	1024062	1024069	Bta00565-mRNA:five_prime_utr	.	-	maker	five_prime_UTR	.	ID=Bta00565-mRNA:five_prime_utr;Parent=Bta00565-mRNA
NW_017547090.1	1024943	1025068	Bta00565-mRNA:exon:246	.	-	maker	exon	.	ID=Bta00565-mRNA:exon:246;Parent=Bta00565-mRNA
NW_017547090.1	1024943	1025068	Bta00565-mRNA:five_prime_utr	.	-	maker	five_prime_UTR	.	ID=Bta00565-mRNA:five_prime_utr;Parent=Bta00565-mRNA
NW_017547090.1	1025664	1025759	Bta00565-mRNA:exon:247	.	-	maker	exon	.	ID=Bta00565-mRNA:exon:247;Parent=Bta00565-mRNA
NW_017547090.1	1025664	1025759	Bta00565-mRNA:five_prime_utr	.	-	maker	five_prime_UTR	.	ID=Bta00565-mRNA:five_prime_utr;Parent=Bta00565-mRNA
NW_017547090.1	1027578	1030883	Bta00566-mRNA:three_prime_utr	.	-	maker	three_prime_UTR	.	ID=Bta00566-mRNA:three_prime_utr;Parent=Bta00566-mRNA
NW_017547090.1	1027578	1031004	Bta00566-mRNA:exon:359	.	-	maker	exon	.	ID=Bta00566-mRNA:exon:359;Parent=Bta00566-mRNA
NW_017547090.1	1027578	1033833	Bta00566	.	-	maker	gene	.	ID=Bta00566;Name=Bta00566;Alias=maker-Scaffold109-pred_gff_AUGUSTUS-gene-0.139;score=0.99
NW_017547090.1	1027578	1033833	Bta00566-mRNA	.	-	maker	mRNA	.	ID=Bta00566-mRNA;Parent=Bta00566;Name=Bta00566-mRNA;Alias=maker-Scaffold109-pred_gff_AUGUSTUS-gene-0.139-mRNA-1;_AED=1.00;_QI=213|0|0|0|0|0|4|3305|144;_eAED=1.00;score=0.99;Dbxref=IPR029169,GO:0004177,GO:0005654,GO:0008237,GO:0008270,GO:0016567,GO:0043161;description=PEST proteolytic signal-containing nuclear protein;
NW_017547090.1	1030883	1031004	Bta00566-mRNA:cds	.	-	maker	CDS	1	ID=Bta00566-mRNA:cds;Parent=Bta00566-mRNA
NW_017547090.1	1031353	1031484	Bta00566-mRNA:cds	.	-	maker	CDS	0	ID=Bta00566-mRNA:cds;Parent=Bta00566-mRNA
NW_017547090.1	1031353	1031484	Bta00566-mRNA:exon:360	.	-	maker	exon	.	ID=Bta00566-mRNA:exon:360;Parent=Bta00566-mRNA
NW_017547090.1	1032166	1032330	Bta00566-mRNA:cds	.	-	maker	CDS	2	ID=Bta00566-mRNA:cds;Parent=Bta00566-mRNA
NW_017547090.1	1032166	1032330	Bta00566-mRNA:exon:361	.	-	maker	exon	.	ID=Bta00566-mRNA:exon:361;Parent=Bta00566-mRNA
NW_017547090.1	1033601	1033620	Bta00566-mRNA:cds	.	-	maker	CDS	0	ID=Bta00566-mRNA:cds;Parent=Bta00566-mRNA
NW_017547090.1	1033601	1033833	Bta00566-mRNA:exon:362	.	-	maker	exon	.	ID=Bta00566-mRNA:exon:362;Parent=Bta00566-mRNA
NW_017547090.1	1033620	1033833	Bta00566-mRNA:five_prime_utr	.	-	maker	five_prime_UTR	.	ID=Bta00566-mRNA:five_prime_utr;Parent=Bta00566-mRNA
NW_017547090.1	1033929	1034572	Bta00567-mRNA:five_prime_utr	.	+	maker	five_prime_UTR	.	ID=Bta00567-mRNA:five_prime_utr;Parent=Bta00567-mRNA
NW_017547090.1	1033929	1034630	Bta00567-mRNA:exon:37	.	+	maker	exon	.	ID=Bta00567-mRNA:exon:37;Parent=Bta00567-mRNA
NW_017547090.1	1033929	1054714	Bta00567	.	+	maker	gene	.	ID=Bta00567;Name=Bta00567;Alias=maker-Scaffold109-augustus-gene-0.274
NW_017547090.1	1033929	1054714	Bta00567-mRNA	.	+	maker	mRNA	.	ID=Bta00567-mRNA;Parent=Bta00567;Name=Bta00567-mRNA;Alias=maker-Scaffold109-augustus-gene-0.274-mRNA-1;_AED=1.00;_QI=643|0|0|0|0|0|18|2261|1013;_eAED=1.00;Dbxref=IPR001424;description=Superoxide dismutase (Cu-Zn);
NW_017547090.1	1034572	1034630	Bta00567-mRNA:cds	.	+	maker	CDS	0	ID=Bta00567-mRNA:cds;Parent=Bta00567-mRNA
NW_017547090.1	1036094	1036335	Bta00567-mRNA:cds	.	+	maker	CDS	2	ID=Bta00567-mRNA:cds;Parent=Bta00567-mRNA
NW_017547090.1	1036094	1036335	Bta00567-mRNA:exon:38	.	+	maker	exon	.	ID=Bta00567-mRNA:exon:38;Parent=Bta00567-mRNA
NW_017547090.1	1037041	1037204	Bta00567-mRNA:cds	.	+	maker	CDS	1	ID=Bta00567-mRNA:cds;Parent=Bta00567-mRNA
NW_017547090.1	1037041	1037204	Bta00567-mRNA:exon:39	.	+	maker	exon	.	ID=Bta00567-mRNA:exon:39;Parent=Bta00567-mRNA
NW_017547090.1	1038103	1038311	Bta00567-mRNA:cds	.	+	maker	CDS	0	ID=Bta00567-mRNA:cds;Parent=Bta00567-mRNA
NW_017547090.1	1038103	1038311	Bta00567-mRNA:exon:40	.	+	maker	exon	.	ID=Bta00567-mRNA:exon:40;Parent=Bta00567-mRNA
NW_017547090.1	1038873	1039120	Bta00567-mRNA:cds	.	+	maker	CDS	2	ID=Bta00567-mRNA:cds;Parent=Bta00567-mRNA
NW_017547090.1	1038873	1039120	Bta00567-mRNA:exon:41	.	+	maker	exon	.	ID=Bta00567-mRNA:exon:41;Parent=Bta00567-mRNA
NW_017547090.1	1039472	1039717	Bta00567-mRNA:cds	.	+	maker	CDS	1	ID=Bta00567-mRNA:cds;Parent=Bta00567-mRNA
NW_017547090.1	1039472	1039717	Bta00567-mRNA:exon:42	.	+	maker	exon	.	ID=Bta00567-mRNA:exon:42;Parent=Bta00567-mRNA
NW_017547090.1	1040278	1040414	Bta00567-mRNA:cds	.	+	maker	CDS	2	ID=Bta00567-mRNA:cds;Parent=Bta00567-mRNA
NW_017547090.1	1040278	1040414	Bta00567-mRNA:exon:43	.	+	maker	exon	.	ID=Bta00567-mRNA:exon:43;Parent=Bta00567-mRNA
NW_017547090.1	1041232	1041560	Bta00567-mRNA:cds	.	+	maker	CDS	1	ID=Bta00567-mRNA:cds;Parent=Bta00567-mRNA
NW_017547090.1	1041232	1041560	Bta00567-mRNA:exon:44	.	+	maker	exon	.	ID=Bta00567-mRNA:exon:44;Parent=Bta00567-mRNA
NW_017547090.1	1042507	1042608	Bta00567-mRNA:cds	.	+	maker	CDS	0	ID=Bta00567-mRNA:cds;Parent=Bta00567-mRNA
NW_017547090.1	1042507	1042608	Bta00567-mRNA:exon:45	.	+	maker	exon	.	ID=Bta00567-mRNA:exon:45;Parent=Bta00567-mRNA
NW_017547090.1	1043835	1044007	Bta00567-mRNA:cds	.	+	maker	CDS	1	ID=Bta00567-mRNA:cds;Parent=Bta00567-mRNA
NW_017547090.1	1043835	1044007	Bta00567-mRNA:exon:46	.	+	maker	exon	.	ID=Bta00567-mRNA:exon:46;Parent=Bta00567-mRNA
NW_017547090.1	1045285	1045551	Bta00567-mRNA:cds	.	+	maker	CDS	0	ID=Bta00567-mRNA:cds;Parent=Bta00567-mRNA
NW_017547090.1	1045285	1045551	Bta00567-mRNA:exon:47	.	+	maker	exon	.	ID=Bta00567-mRNA:exon:47;Parent=Bta00567-mRNA
NW_017547090.1	1045934	1046046	Bta00567-mRNA:cds	.	+	maker	CDS	1	ID=Bta00567-mRNA:cds;Parent=Bta00567-mRNA
NW_017547090.1	1045934	1046046	Bta00567-mRNA:exon:48	.	+	maker	exon	.	ID=Bta00567-mRNA:exon:48;Parent=Bta00567-mRNA
NW_017547090.1	1047168	1047255	Bta00567-mRNA:cds	.	+	maker	CDS	0	ID=Bta00567-mRNA:cds;Parent=Bta00567-mRNA
NW_017547090.1	1047168	1047255	Bta00567-mRNA:exon:49	.	+	maker	exon	.	ID=Bta00567-mRNA:exon:49;Parent=Bta00567-mRNA
NW_017547090.1	1049541	1049674	Bta00567-mRNA:cds	.	+	maker	CDS	0	ID=Bta00567-mRNA:cds;Parent=Bta00567-mRNA
NW_017547090.1	1049541	1049674	Bta00567-mRNA:exon:50	.	+	maker	exon	.	ID=Bta00567-mRNA:exon:50;Parent=Bta00567-mRNA
NW_017547090.1	1050260	1050408	Bta00567-mRNA:cds	.	+	maker	CDS	2	ID=Bta00567-mRNA:cds;Parent=Bta00567-mRNA
NW_017547090.1	1050260	1050408	Bta00567-mRNA:exon:51	.	+	maker	exon	.	ID=Bta00567-mRNA:exon:51;Parent=Bta00567-mRNA
NW_017547090.1	1050968	1051093	Bta00567-mRNA:cds	.	+	maker	CDS	1	ID=Bta00567-mRNA:cds;Parent=Bta00567-mRNA
NW_017547090.1	1050968	1051093	Bta00567-mRNA:exon:52	.	+	maker	exon	.	ID=Bta00567-mRNA:exon:52;Parent=Bta00567-mRNA
NW_017547090.1	1051619	1051784	Bta00567-mRNA:cds	.	+	maker	CDS	2	ID=Bta00567-mRNA:cds;Parent=Bta00567-mRNA
NW_017547090.1	1051619	1051784	Bta00567-mRNA:exon:53	.	+	maker	exon	.	ID=Bta00567-mRNA:exon:53;Parent=Bta00567-mRNA
NW_017547090.1	1052346	1052453	Bta00567-mRNA:cds	.	+	maker	CDS	2	ID=Bta00567-mRNA:cds;Parent=Bta00567-mRNA
NW_017547090.1	1052346	1054714	Bta00567-mRNA:exon:54	.	+	maker	exon	.	ID=Bta00567-mRNA:exon:54;Parent=Bta00567-mRNA
NW_017547090.1	1052453	1054714	Bta00567-mRNA:three_prime_utr	.	+	maker	three_prime_UTR	.	ID=Bta00567-mRNA:three_prime_utr;Parent=Bta00567-mRNA
NW_017547090.1	1055240	1055441	Bta00568-mRNA:five_prime_utr	.	+	maker	five_prime_UTR	.	ID=Bta00568-mRNA:five_prime_utr;Parent=Bta00568-mRNA
NW_017547090.1	1055240	1055619	Bta00568-mRNA:exon:211	.	+	maker	exon	.	ID=Bta00568-mRNA:exon:211;Parent=Bta00568-mRNA
NW_017547090.1	1055240	1058129	Bta00568	.	+	maker	gene	.	ID=Bta00568;Name=Bta00568;Alias=maker-Scaffold109-augustus-gene-0.275
NW_017547090.1	1055240	1058129	Bta00568-mRNA	.	+	maker	mRNA	.	ID=Bta00568-mRNA;Parent=Bta00568;Name=Bta00568-mRNA;Alias=maker-Scaffold109-augustus-gene-0.275-mRNA-1;_AED=1.00;_QI=201|0|0|0|0|0|2|1974|115;_eAED=1.00;Dbxref=IPR012875;description=UPF0369 protein C6orf57-like protein;
NW_017547090.1	1055441	1055619	Bta00568-mRNA:cds	.	+	maker	CDS	0	ID=Bta00568-mRNA:cds;Parent=Bta00568-mRNA
NW_017547090.1	1055985	1056155	Bta00568-mRNA:cds	.	+	maker	CDS	2	ID=Bta00568-mRNA:cds;Parent=Bta00568-mRNA
NW_017547090.1	1055985	1058129	Bta00568-mRNA:exon:212	.	+	maker	exon	.	ID=Bta00568-mRNA:exon:212;Parent=Bta00568-mRNA
NW_017547090.1	1056155	1058129	Bta00568-mRNA:three_prime_utr	.	+	maker	three_prime_UTR	.	ID=Bta00568-mRNA:three_prime_utr;Parent=Bta00568-mRNA
NW_017547090.1	1058537	1058598	Bta00569-mRNA:three_prime_utr	.	-	maker	three_prime_UTR	.	ID=Bta00569-mRNA:three_prime_utr;Parent=Bta00569-mRNA
NW_017547090.1	1058537	1058661	Bta00569-mRNA:exon:363	.	-	maker	exon	.	ID=Bta00569-mRNA:exon:363;Parent=Bta00569-mRNA
NW_017547090.1	1058537	1061189	Bta00569	.	-	maker	gene	.	ID=Bta00569;Name=Bta00569;Alias=maker-Scaffold109-pred_gff_AUGUSTUS-gene-0.141;score=1
NW_017547090.1	1058537	1061189	Bta00569-mRNA	.	-	maker	mRNA	.	ID=Bta00569-mRNA;Parent=Bta00569;Name=Bta00569-mRNA;Alias=maker-Scaffold109-pred_gff_AUGUSTUS-gene-0.141-mRNA-1;_AED=1.00;_QI=119|0|0|0|0|0|4|61|129;_eAED=1.00;score=1;Dbxref=IPR001210,IPR018273,GO:0003735,GO:0005840,GO:0006412,GO:0042254;description=40S ribosomal protein S17;
NW_017547090.1	1058598	1058661	Bta00569-mRNA:cds	.	-	maker	CDS	0	ID=Bta00569-mRNA:cds;Parent=Bta00569-mRNA
NW_017547090.1	1059386	1059558	Bta00569-mRNA:cds	.	-	maker	CDS	1	ID=Bta00569-mRNA:cds;Parent=Bta00569-mRNA
NW_017547090.1	1059386	1059558	Bta00569-mRNA:exon:364	.	-	maker	exon	.	ID=Bta00569-mRNA:exon:364;Parent=Bta00569-mRNA
NW_017547090.1	1060640	1060792	Bta00569-mRNA:cds	.	-	maker	CDS	0	ID=Bta00569-mRNA:cds;Parent=Bta00569-mRNA
NW_017547090.1	1060640	1060792	Bta00569-mRNA:exon:365	.	-	maker	exon	.	ID=Bta00569-mRNA:exon:365;Parent=Bta00569-mRNA
NW_017547090.1	1061067	1061070	Bta00569-mRNA:cds	.	-	maker	CDS	0	ID=Bta00569-mRNA:cds;Parent=Bta00569-mRNA
NW_017547090.1	1061067	1061189	Bta00569-mRNA:exon:366	.	-	maker	exon	.	ID=Bta00569-mRNA:exon:366;Parent=Bta00569-mRNA
NW_017547090.1	1061070	1061189	Bta00569-mRNA:five_prime_utr	.	-	maker	five_prime_UTR	.	ID=Bta00569-mRNA:five_prime_utr;Parent=Bta00569-mRNA
NW_017547090.1	1061917	1064734	Bta00570-mRNA:three_prime_utr	.	-	maker	three_prime_UTR	.	ID=Bta00570-mRNA:three_prime_utr;Parent=Bta00570-mRNA
NW_017547090.1	1061917	1065165	Bta00570-mRNA:exon:340	.	-	maker	exon	.	ID=Bta00570-mRNA:exon:340;Parent=Bta00570-mRNA
NW_017547090.1	1061917	1068861	Bta00570	.	-	maker	gene	.	ID=Bta00570;Name=Bta00570;Alias=maker-Scaffold109-pred_gff_AUGUSTUS-gene-0.142;score=0.93
NW_017547090.1	1061917	1068861	Bta00570-mRNA	.	-	maker	mRNA	.	ID=Bta00570-mRNA;Parent=Bta00570;Name=Bta00570-mRNA;Alias=maker-Scaffold109-pred_gff_AUGUSTUS-gene-0.142-mRNA-1;_AED=1.00;_QI=468|0|0|0|0|0|4|2817|236;_eAED=1.00;score=0.93;Dbxref=IPR001841,IPR004170,IPR013083,IPR017907,IPR018123,GO:0008270;description=E3 ubiquitin-protein ligase rnf146;
NW_017547090.1	1064734	1065165	Bta00570-mRNA:cds	.	-	maker	CDS	2	ID=Bta00570-mRNA:cds;Parent=Bta00570-mRNA
NW_017547090.1	1066303	1066546	Bta00570-mRNA:cds	.	-	maker	CDS	2	ID=Bta00570-mRNA:cds;Parent=Bta00570-mRNA
NW_017547090.1	1066303	1066546	Bta00570-mRNA:exon:341	.	-	maker	exon	.	ID=Bta00570-mRNA:exon:341;Parent=Bta00570-mRNA
NW_017547090.1	1067383	1067420	Bta00570-mRNA:cds	.	-	maker	CDS	0	ID=Bta00570-mRNA:cds;Parent=Bta00570-mRNA
NW_017547090.1	1067383	1067527	Bta00570-mRNA:exon:342	.	-	maker	exon	.	ID=Bta00570-mRNA:exon:342;Parent=Bta00570-mRNA
NW_017547090.1	1067420	1067527	Bta00570-mRNA:five_prime_utr	.	-	maker	five_prime_UTR	.	ID=Bta00570-mRNA:five_prime_utr;Parent=Bta00570-mRNA
NW_017547090.1	1068500	1068861	Bta00570-mRNA:exon:343	.	-	maker	exon	.	ID=Bta00570-mRNA:exon:343;Parent=Bta00570-mRNA
NW_017547090.1	1068500	1068861	Bta00570-mRNA:five_prime_utr	.	-	maker	five_prime_UTR	.	ID=Bta00570-mRNA:five_prime_utr;Parent=Bta00570-mRNA
NW_017547090.1	1069036	1069203	Bta00571-mRNA:exon:115	.	+	maker	exon	.	ID=Bta00571-mRNA:exon:115;Parent=Bta00571-mRNA
NW_017547090.1	1069036	1069203	Bta00571-mRNA:five_prime_utr	.	+	maker	five_prime_UTR	.	ID=Bta00571-mRNA:five_prime_utr;Parent=Bta00571-mRNA
NW_017547090.1	1069036	1079939	Bta00571	.	+	maker	gene	.	ID=Bta00571;Name=Bta00571;Alias=maker-Scaffold109-pred_gff_AUGUSTUS-gene-0.143;score=0.45
NW_017547090.1	1069036	1079939	Bta00571-mRNA	.	+	maker	mRNA	.	ID=Bta00571-mRNA;Parent=Bta00571;Name=Bta00571-mRNA;Alias=maker-Scaffold109-pred_gff_AUGUSTUS-gene-0.143-mRNA-1;_AED=1.00;_QI=195|0|0|0|0|0|11|110|681;_eAED=1.00;score=0.45;Dbxref=IPR006055,IPR012337,IPR013520;description=RNA exonuclease 1;
NW_017547090.1	1070771	1070799	Bta00571-mRNA:five_prime_utr	.	+	maker	five_prime_UTR	.	ID=Bta00571-mRNA:five_prime_utr;Parent=Bta00571-mRNA
NW_017547090.1	1070771	1070904	Bta00571-mRNA:exon:116	.	+	maker	exon	.	ID=Bta00571-mRNA:exon:116;Parent=Bta00571-mRNA
NW_017547090.1	1070799	1070904	Bta00571-mRNA:cds	.	+	maker	CDS	0	ID=Bta00571-mRNA:cds;Parent=Bta00571-mRNA
NW_017547090.1	1071749	1071932	Bta00571-mRNA:cds	.	+	maker	CDS	0	ID=Bta00571-mRNA:cds;Parent=Bta00571-mRNA
NW_017547090.1	1071749	1071932	Bta00571-mRNA:exon:117	.	+	maker	exon	.	ID=Bta00571-mRNA:exon:117;Parent=Bta00571-mRNA
NW_017547090.1	1072736	1072894	Bta00571-mRNA:cds	.	+	maker	CDS	0	ID=Bta00571-mRNA:cds;Parent=Bta00571-mRNA
NW_017547090.1	1072736	1072894	Bta00571-mRNA:exon:118	.	+	maker	exon	.	ID=Bta00571-mRNA:exon:118;Parent=Bta00571-mRNA
NW_017547090.1	1073739	1073966	Bta00571-mRNA:cds	.	+	maker	CDS	1	ID=Bta00571-mRNA:cds;Parent=Bta00571-mRNA
NW_017547090.1	1073739	1073966	Bta00571-mRNA:exon:119	.	+	maker	exon	.	ID=Bta00571-mRNA:exon:119;Parent=Bta00571-mRNA
NW_017547090.1	1074479	1074759	Bta00571-mRNA:cds	.	+	maker	CDS	2	ID=Bta00571-mRNA:cds;Parent=Bta00571-mRNA
NW_017547090.1	1074479	1074759	Bta00571-mRNA:exon:120	.	+	maker	exon	.	ID=Bta00571-mRNA:exon:120;Parent=Bta00571-mRNA
NW_017547090.1	1075486	1075628	Bta00571-mRNA:cds	.	+	maker	CDS	1	ID=Bta00571-mRNA:cds;Parent=Bta00571-mRNA
NW_017547090.1	1075486	1075628	Bta00571-mRNA:exon:121	.	+	maker	exon	.	ID=Bta00571-mRNA:exon:121;Parent=Bta00571-mRNA
NW_017547090.1	1076477	1076672	Bta00571-mRNA:cds	.	+	maker	CDS	0	ID=Bta00571-mRNA:cds;Parent=Bta00571-mRNA
NW_017547090.1	1076477	1076672	Bta00571-mRNA:exon:122	.	+	maker	exon	.	ID=Bta00571-mRNA:exon:122;Parent=Bta00571-mRNA
NW_017547090.1	1077544	1077734	Bta00571-mRNA:cds	.	+	maker	CDS	0	ID=Bta00571-mRNA:cds;Parent=Bta00571-mRNA
NW_017547090.1	1077544	1077734	Bta00571-mRNA:exon:123	.	+	maker	exon	.	ID=Bta00571-mRNA:exon:123;Parent=Bta00571-mRNA
NW_017547090.1	1078576	1078777	Bta00571-mRNA:cds	.	+	maker	CDS	2	ID=Bta00571-mRNA:cds;Parent=Bta00571-mRNA
NW_017547090.1	1078576	1078777	Bta00571-mRNA:exon:124	.	+	maker	exon	.	ID=Bta00571-mRNA:exon:124;Parent=Bta00571-mRNA
NW_017547090.1	1079464	1079829	Bta00571-mRNA:cds	.	+	maker	CDS	2	ID=Bta00571-mRNA:cds;Parent=Bta00571-mRNA
NW_017547090.1	1079464	1079939	Bta00571-mRNA:exon:125	.	+	maker	exon	.	ID=Bta00571-mRNA:exon:125;Parent=Bta00571-mRNA
NW_017547090.1	1079829	1079939	Bta00571-mRNA:three_prime_utr	.	+	maker	three_prime_UTR	.	ID=Bta00571-mRNA:three_prime_utr;Parent=Bta00571-mRNA
NW_017547090.1	1081413	1082655	Bta00572-mRNA:three_prime_utr	.	-	maker	three_prime_UTR	.	ID=Bta00572-mRNA:three_prime_utr;Parent=Bta00572-mRNA
NW_017547090.1	1081413	1082898	Bta00572-mRNA:exon:215	.	-	maker	exon	.	ID=Bta00572-mRNA:exon:215;Parent=Bta00572-mRNA
NW_017547090.1	1081413	1134404	Bta00572	.	-	maker	gene	.	ID=Bta00572;Name=Bta00572;Alias=maker-Scaffold109-pred_gff_AUGUSTUS-gene-0.144;score=0.51
NW_017547090.1	1081413	1134404	Bta00572-mRNA	.	-	maker	mRNA	.	ID=Bta00572-mRNA;Parent=Bta00572;Name=Bta00572-mRNA;Alias=maker-Scaffold109-pred_gff_AUGUSTUS-gene-0.144-mRNA-1;_AED=1.00;_QI=270|0|0|0|0|0|15|1242|850;_eAED=1.00;score=0.51;Dbxref=IPR003644,IPR004836,IPR004837,GO:0016020,GO:0030001,GO:0055085;description=Sodium/calcium exchanger 3;
NW_017547090.1	1082655	1082898	Bta00572-mRNA:cds	.	-	maker	CDS	0	ID=Bta00572-mRNA:cds;Parent=Bta00572-mRNA
NW_017547090.1	1084535	1084714	Bta00572-mRNA:cds	.	-	maker	CDS	2	ID=Bta00572-mRNA:cds;Parent=Bta00572-mRNA
NW_017547090.1	1084535	1084714	Bta00572-mRNA:exon:216	.	-	maker	exon	.	ID=Bta00572-mRNA:exon:216;Parent=Bta00572-mRNA
NW_017547090.1	1085430	1085581	Bta00572-mRNA:cds	.	-	maker	CDS	0	ID=Bta00572-mRNA:cds;Parent=Bta00572-mRNA
NW_017547090.1	1085430	1085581	Bta00572-mRNA:exon:217	.	-	maker	exon	.	ID=Bta00572-mRNA:exon:217;Parent=Bta00572-mRNA
NW_017547090.1	1086343	1086522	Bta00572-mRNA:cds	.	-	maker	CDS	2	ID=Bta00572-mRNA:cds;Parent=Bta00572-mRNA
NW_017547090.1	1086343	1086522	Bta00572-mRNA:exon:218	.	-	maker	exon	.	ID=Bta00572-mRNA:exon:218;Parent=Bta00572-mRNA
NW_017547090.1	1086809	1086954	Bta00572-mRNA:cds	.	-	maker	CDS	0	ID=Bta00572-mRNA:cds;Parent=Bta00572-mRNA
NW_017547090.1	1086809	1086954	Bta00572-mRNA:exon:219	.	-	maker	exon	.	ID=Bta00572-mRNA:exon:219;Parent=Bta00572-mRNA
NW_017547090.1	1087374	1087568	Bta00572-mRNA:cds	.	-	maker	CDS	2	ID=Bta00572-mRNA:cds;Parent=Bta00572-mRNA
NW_017547090.1	1087374	1087568	Bta00572-mRNA:exon:220	.	-	maker	exon	.	ID=Bta00572-mRNA:exon:220;Parent=Bta00572-mRNA
NW_017547090.1	1087948	1088090	Bta00572-mRNA:cds	.	-	maker	CDS	0	ID=Bta00572-mRNA:cds;Parent=Bta00572-mRNA
NW_017547090.1	1087948	1088090	Bta00572-mRNA:exon:221	.	-	maker	exon	.	ID=Bta00572-mRNA:exon:221;Parent=Bta00572-mRNA
NW_017547090.1	1089042	1089136	Bta00572-mRNA:cds	.	-	maker	CDS	1	ID=Bta00572-mRNA:cds;Parent=Bta00572-mRNA
NW_017547090.1	1089042	1089136	Bta00572-mRNA:exon:222	.	-	maker	exon	.	ID=Bta00572-mRNA:exon:222;Parent=Bta00572-mRNA
NW_017547090.1	1089562	1089747	Bta00572-mRNA:cds	.	-	maker	CDS	0	ID=Bta00572-mRNA:cds;Parent=Bta00572-mRNA
NW_017547090.1	1089562	1089747	Bta00572-mRNA:exon:223	.	-	maker	exon	.	ID=Bta00572-mRNA:exon:223;Parent=Bta00572-mRNA
NW_017547090.1	1090604	1090713	Bta00572-mRNA:cds	.	-	maker	CDS	1	ID=Bta00572-mRNA:cds;Parent=Bta00572-mRNA
NW_017547090.1	1090604	1090713	Bta00572-mRNA:exon:224	.	-	maker	exon	.	ID=Bta00572-mRNA:exon:224;Parent=Bta00572-mRNA
NW_017547090.1	1091347	1091489	Bta00572-mRNA:cds	.	-	maker	CDS	2	ID=Bta00572-mRNA:cds;Parent=Bta00572-mRNA
NW_017547090.1	1091347	1091489	Bta00572-mRNA:exon:225	.	-	maker	exon	.	ID=Bta00572-mRNA:exon:225;Parent=Bta00572-mRNA
NW_017547090.1	1092350	1092585	Bta00572-mRNA:cds	.	-	maker	CDS	0	ID=Bta00572-mRNA:cds;Parent=Bta00572-mRNA
NW_017547090.1	1092350	1092585	Bta00572-mRNA:exon:226	.	-	maker	exon	.	ID=Bta00572-mRNA:exon:226;Parent=Bta00572-mRNA
NW_017547090.1	1094082	1094391	Bta00572-mRNA:cds	.	-	maker	CDS	0	ID=Bta00572-mRNA:cds;Parent=Bta00572-mRNA
NW_017547090.1	1094082	1094391	Bta00572-mRNA:exon:227	.	-	maker	exon	.	ID=Bta00572-mRNA:exon:227;Parent=Bta00572-mRNA
NW_017547090.1	1097176	1097422	Bta00572-mRNA:cds	.	-	maker	CDS	0	ID=Bta00572-mRNA:cds;Parent=Bta00572-mRNA
NW_017547090.1	1097176	1097434	Bta00572-mRNA:exon:228	.	-	maker	exon	.	ID=Bta00572-mRNA:exon:228;Parent=Bta00572-mRNA
NW_017547090.1	1097422	1097434	Bta00572-mRNA:five_prime_utr	.	-	maker	five_prime_UTR	.	ID=Bta00572-mRNA:five_prime_utr;Parent=Bta00572-mRNA
NW_017547090.1	1134146	1134404	Bta00572-mRNA:exon:229	.	-	maker	exon	.	ID=Bta00572-mRNA:exon:229;Parent=Bta00572-mRNA
NW_017547090.1	1134146	1134404	Bta00572-mRNA:five_prime_utr	.	-	maker	five_prime_UTR	.	ID=Bta00572-mRNA:five_prime_utr;Parent=Bta00572-mRNA
NW_017547090.1	1135501	1135618	Bta00573-mRNA:exon:254	.	-	maker	exon	.	ID=Bta00573-mRNA:exon:254;Parent=Bta00573-mRNA
NW_017547090.1	1135501	1135618	Bta00573-mRNA:three_prime_utr	.	-	maker	three_prime_UTR	.	ID=Bta00573-mRNA:three_prime_utr;Parent=Bta00573-mRNA
NW_017547090.1	1135501	1144739	Bta00573	.	-	maker	gene	.	ID=Bta00573;Name=Bta00573;Alias=maker-Scaffold109-snap-gene-0.345
NW_017547090.1	1135501	1144739	Bta00573-mRNA	.	-	maker	mRNA	.	ID=Bta00573-mRNA;Parent=Bta00573;Name=Bta00573-mRNA;Alias=maker-Scaffold109-snap-gene-0.345-mRNA-1;_AED=1.00;_QI=296|0|0|0|0|0|11|164|571;_eAED=1.00;Dbxref=IPR002018,IPR019826,IPR029058;description=Carboxylesterase;
NW_017547090.1	1136416	1136463	Bta00573-mRNA:three_prime_utr	.	-	maker	three_prime_UTR	.	ID=Bta00573-mRNA:three_prime_utr;Parent=Bta00573-mRNA
NW_017547090.1	1136416	1136617	Bta00573-mRNA:exon:255	.	-	maker	exon	.	ID=Bta00573-mRNA:exon:255;Parent=Bta00573-mRNA
NW_017547090.1	1136463	1136617	Bta00573-mRNA:cds	.	-	maker	CDS	1	ID=Bta00573-mRNA:cds;Parent=Bta00573-mRNA
NW_017547090.1	1137291	1137427	Bta00573-mRNA:cds	.	-	maker	CDS	2	ID=Bta00573-mRNA:cds;Parent=Bta00573-mRNA
NW_017547090.1	1137291	1137427	Bta00573-mRNA:exon:256	.	-	maker	exon	.	ID=Bta00573-mRNA:exon:256;Parent=Bta00573-mRNA
NW_017547090.1	1137976	1138145	Bta00573-mRNA:cds	.	-	maker	CDS	0	ID=Bta00573-mRNA:cds;Parent=Bta00573-mRNA
NW_017547090.1	1137976	1138145	Bta00573-mRNA:exon:257	.	-	maker	exon	.	ID=Bta00573-mRNA:exon:257;Parent=Bta00573-mRNA
NW_017547090.1	1138596	1138781	Bta00573-mRNA:cds	.	-	maker	CDS	2	ID=Bta00573-mRNA:cds;Parent=Bta00573-mRNA
NW_017547090.1	1138596	1138781	Bta00573-mRNA:exon:258	.	-	maker	exon	.	ID=Bta00573-mRNA:exon:258;Parent=Bta00573-mRNA
NW_017547090.1	1139262	1139814	Bta00573-mRNA:cds	.	-	maker	CDS	2	ID=Bta00573-mRNA:cds;Parent=Bta00573-mRNA
NW_017547090.1	1139262	1139814	Bta00573-mRNA:exon:259	.	-	maker	exon	.	ID=Bta00573-mRNA:exon:259;Parent=Bta00573-mRNA
NW_017547090.1	1141268	1141416	Bta00573-mRNA:cds	.	-	maker	CDS	0	ID=Bta00573-mRNA:cds;Parent=Bta00573-mRNA
NW_017547090.1	1141268	1141416	Bta00573-mRNA:exon:260	.	-	maker	exon	.	ID=Bta00573-mRNA:exon:260;Parent=Bta00573-mRNA
NW_017547090.1	1142397	1142535	Bta00573-mRNA:cds	.	-	maker	CDS	0	ID=Bta00573-mRNA:cds;Parent=Bta00573-mRNA
NW_017547090.1	1142397	1142535	Bta00573-mRNA:exon:261	.	-	maker	exon	.	ID=Bta00573-mRNA:exon:261;Parent=Bta00573-mRNA
NW_017547090.1	1143135	1143324	Bta00573-mRNA:cds	.	-	maker	CDS	0	ID=Bta00573-mRNA:cds;Parent=Bta00573-mRNA
NW_017547090.1	1143135	1143324	Bta00573-mRNA:exon:262	.	-	maker	exon	.	ID=Bta00573-mRNA:exon:262;Parent=Bta00573-mRNA
NW_017547090.1	1144014	1144059	Bta00573-mRNA:cds	.	-	maker	CDS	0	ID=Bta00573-mRNA:cds;Parent=Bta00573-mRNA
NW_017547090.1	1144014	1144329	Bta00573-mRNA:exon:263	.	-	maker	exon	.	ID=Bta00573-mRNA:exon:263;Parent=Bta00573-mRNA
NW_017547090.1	1144059	1144329	Bta00573-mRNA:five_prime_utr	.	-	maker	five_prime_UTR	.	ID=Bta00573-mRNA:five_prime_utr;Parent=Bta00573-mRNA
NW_017547090.1	1144713	1144739	Bta00573-mRNA:exon:264	.	-	maker	exon	.	ID=Bta00573-mRNA:exon:264;Parent=Bta00573-mRNA
NW_017547090.1	1144713	1144739	Bta00573-mRNA:five_prime_utr	.	-	maker	five_prime_UTR	.	ID=Bta00573-mRNA:five_prime_utr;Parent=Bta00573-mRNA
NW_017547090.1	1146175	1146700	Bta00574-mRNA:five_prime_utr	.	+	maker	five_prime_UTR	.	ID=Bta00574-mRNA:five_prime_utr;Parent=Bta00574-mRNA
NW_017547090.1	1146175	1146731	Bta00574-mRNA:exon:0	.	+	maker	exon	.	ID=Bta00574-mRNA:exon:0;Parent=Bta00574-mRNA
NW_017547090.1	1146175	1220779	Bta00574	.	+	maker	gene	.	ID=Bta00574;Name=Bta00574;Alias=maker-Scaffold109-pred_gff_AUGUSTUS-gene-0.154;score=0.37
NW_017547090.1	1146175	1220779	Bta00574-mRNA	.	+	maker	mRNA	.	ID=Bta00574-mRNA;Parent=Bta00574;Name=Bta00574-mRNA;Alias=maker-Scaffold109-pred_gff_AUGUSTUS-gene-0.154-mRNA-1,Bta00574-mRNA,Bta00574-RA;_AED=1.00;_QI=525|0|0|0|0|0|26|5453|2037;_eAED=1.00;date=Wed Apr 22 16:42:29 EDT 2015;score=0.37;Dbxref=IPR000152,IPR000742,IPR001791,IPR001881,IPR009030,IPR013032,IPR013320,IPR018097;description="Crumbs, isoform D";
NW_017547090.1	1146700	1146731	Bta00574-mRNA:cds	.	+	maker	CDS	0	ID=Bta00574-mRNA:cds;Parent=Bta00574-mRNA
NW_017547090.1	1184940	1185196	Bta00574-mRNA:cds	.	+	maker	CDS	2	ID=Bta00574-mRNA:cds;Parent=Bta00574-mRNA
NW_017547090.1	1184940	1185196	Bta00574-mRNA:exon:1	.	+	maker	exon	.	ID=Bta00574-mRNA:exon:1;Parent=Bta00574-mRNA
NW_017547090.1	1186395	1186582	Bta00574-mRNA:cds	.	+	maker	CDS	1	ID=Bta00574-mRNA:cds;Parent=Bta00574-mRNA
NW_017547090.1	1186395	1186582	Bta00574-mRNA:exon:2	.	+	maker	exon	.	ID=Bta00574-mRNA:exon:2;Parent=Bta00574-mRNA
NW_017547090.1	1186827	1187017	Bta00574-mRNA:cds	.	+	maker	CDS	0	ID=Bta00574-mRNA:cds;Parent=Bta00574-mRNA
NW_017547090.1	1186827	1187017	Bta00574-mRNA:exon:3	.	+	maker	exon	.	ID=Bta00574-mRNA:exon:3;Parent=Bta00574-mRNA
NW_017547090.1	1187993	1188119	Bta00574-mRNA:cds	.	+	maker	CDS	2	ID=Bta00574-mRNA:cds;Parent=Bta00574-mRNA
NW_017547090.1	1187993	1188119	Bta00574-mRNA:exon:4	.	+	maker	exon	.	ID=Bta00574-mRNA:exon:4;Parent=Bta00574-mRNA
NW_017547090.1	1189108	1189210	Bta00574-mRNA:cds	.	+	maker	CDS	2	ID=Bta00574-mRNA:cds;Parent=Bta00574-mRNA
NW_017547090.1	1189108	1189210	Bta00574-mRNA:exon:5	.	+	maker	exon	.	ID=Bta00574-mRNA:exon:5;Parent=Bta00574-mRNA
NW_017547090.1	1190234	1190354	Bta00574-mRNA:cds	.	+	maker	CDS	2	ID=Bta00574-mRNA:cds;Parent=Bta00574-mRNA
NW_017547090.1	1190234	1190354	Bta00574-mRNA:exon:6	.	+	maker	exon	.	ID=Bta00574-mRNA:exon:6;Parent=Bta00574-mRNA
NW_017547090.1	1191479	1191590	Bta00574-mRNA:cds	.	+	maker	CDS	2	ID=Bta00574-mRNA:cds;Parent=Bta00574-mRNA
NW_017547090.1	1191479	1191590	Bta00574-mRNA:exon:7	.	+	maker	exon	.	ID=Bta00574-mRNA:exon:7;Parent=Bta00574-mRNA
NW_017547090.1	1196205	1196427	Bta00574-mRNA:cds	.	+	maker	CDS	2	ID=Bta00574-mRNA:cds;Parent=Bta00574-mRNA
NW_017547090.1	1196205	1196427	Bta00574-mRNA:exon:8	.	+	maker	exon	.	ID=Bta00574-mRNA:exon:8;Parent=Bta00574-mRNA
NW_017547090.1	1196858	1197095	Bta00574-mRNA:cds	.	+	maker	CDS	2	ID=Bta00574-mRNA:cds;Parent=Bta00574-mRNA
NW_017547090.1	1196858	1197095	Bta00574-mRNA:exon:9	.	+	maker	exon	.	ID=Bta00574-mRNA:exon:9;Parent=Bta00574-mRNA
NW_017547090.1	1197791	1197872	Bta00574-mRNA:cds	.	+	maker	CDS	2	ID=Bta00574-mRNA:cds;Parent=Bta00574-mRNA
NW_017547090.1	1197791	1197872	Bta00574-mRNA:exon:10	.	+	maker	exon	.	ID=Bta00574-mRNA:exon:10;Parent=Bta00574-mRNA
NW_017547090.1	1198580	1198730	Bta00574-mRNA:cds	.	+	maker	CDS	2	ID=Bta00574-mRNA:cds;Parent=Bta00574-mRNA
NW_017547090.1	1198580	1198730	Bta00574-mRNA:exon:11	.	+	maker	exon	.	ID=Bta00574-mRNA:exon:11;Parent=Bta00574-mRNA
NW_017547090.1	1199478	1199627	Bta00574-mRNA:cds	.	+	maker	CDS	2	ID=Bta00574-mRNA:cds;Parent=Bta00574-mRNA
NW_017547090.1	1199478	1199627	Bta00574-mRNA:exon:12	.	+	maker	exon	.	ID=Bta00574-mRNA:exon:12;Parent=Bta00574-mRNA
NW_017547090.1	1200547	1200629	Bta00574-mRNA:cds	.	+	maker	CDS	0	ID=Bta00574-mRNA:cds;Parent=Bta00574-mRNA
NW_017547090.1	1200547	1200629	Bta00574-mRNA:exon:13	.	+	maker	exon	.	ID=Bta00574-mRNA:exon:13;Parent=Bta00574-mRNA
NW_017547090.1	1202344	1202458	Bta00574-mRNA:cds	.	+	maker	CDS	2	ID=Bta00574-mRNA:cds;Parent=Bta00574-mRNA
NW_017547090.1	1202344	1202458	Bta00574-mRNA:exon:14	.	+	maker	exon	.	ID=Bta00574-mRNA:exon:14;Parent=Bta00574-mRNA
NW_017547090.1	1202651	1202838	Bta00574-mRNA:cds	.	+	maker	CDS	2	ID=Bta00574-mRNA:cds;Parent=Bta00574-mRNA
NW_017547090.1	1202651	1202838	Bta00574-mRNA:exon:15	.	+	maker	exon	.	ID=Bta00574-mRNA:exon:15;Parent=Bta00574-mRNA
NW_017547090.1	1203406	1203592	Bta00574-mRNA:cds	.	+	maker	CDS	1	ID=Bta00574-mRNA:cds;Parent=Bta00574-mRNA
NW_017547090.1	1203406	1203592	Bta00574-mRNA:exon:16	.	+	maker	exon	.	ID=Bta00574-mRNA:exon:16;Parent=Bta00574-mRNA
NW_017547090.1	1204412	1204632	Bta00574-mRNA:cds	.	+	maker	CDS	1	ID=Bta00574-mRNA:cds;Parent=Bta00574-mRNA
NW_017547090.1	1204412	1204632	Bta00574-mRNA:exon:17	.	+	maker	exon	.	ID=Bta00574-mRNA:exon:17;Parent=Bta00574-mRNA
NW_017547090.1	1205123	1205366	Bta00574-mRNA:cds	.	+	maker	CDS	0	ID=Bta00574-mRNA:cds;Parent=Bta00574-mRNA
NW_017547090.1	1205123	1205366	Bta00574-mRNA:exon:18	.	+	maker	exon	.	ID=Bta00574-mRNA:exon:18;Parent=Bta00574-mRNA
NW_017547090.1	1205977	1206190	Bta00574-mRNA:cds	.	+	maker	CDS	0	ID=Bta00574-mRNA:cds;Parent=Bta00574-mRNA
NW_017547090.1	1205977	1206190	Bta00574-mRNA:exon:19	.	+	maker	exon	.	ID=Bta00574-mRNA:exon:19;Parent=Bta00574-mRNA
NW_017547090.1	1206816	1206994	Bta00574-mRNA:cds	.	+	maker	CDS	0	ID=Bta00574-mRNA:cds;Parent=Bta00574-mRNA
NW_017547090.1	1206816	1206994	Bta00574-mRNA:exon:20	.	+	maker	exon	.	ID=Bta00574-mRNA:exon:20;Parent=Bta00574-mRNA
NW_017547090.1	1207878	1208637	Bta00575	.	-	maker	gene	.	ID=Bta00575;Name=Bta00575;Alias=maker-Scaffold109-pred_gff_augustus_masked-gene-0.2;score=1
NW_017547090.1	1207878	1208637	Bta00575-mRNA	.	-	maker	mRNA	.	ID=Bta00575-mRNA;Parent=Bta00575;Name=Bta00575-mRNA;Alias=maker-Scaffold109-pred_gff_augustus_masked-gene-0.2-mRNA-1;_AED=1.00;_QI=0|-1|0|0|-1|1|1|0|252;_eAED=1.00;score=1;Dbxref=IPR007177,IPR007209,IPR022968,GO:0006364;description=Ribosome biogenesis protein TSR3;
NW_017547090.1	1207878	1208637	Bta00575-mRNA:cds	.	-	maker	CDS	0	ID=Bta00575-mRNA:cds;Parent=Bta00575-mRNA
NW_017547090.1	1207878	1208637	Bta00575-mRNA:exon:371	.	-	maker	exon	.	ID=Bta00575-mRNA:exon:371;Parent=Bta00575-mRNA
NW_017547090.1	1209324	1209635	Bta00574-mRNA:cds	.	+	maker	CDS	2	ID=Bta00574-mRNA:cds;Parent=Bta00574-mRNA
NW_017547090.1	1209324	1209635	Bta00574-mRNA:exon:21	.	+	maker	exon	.	ID=Bta00574-mRNA:exon:21;Parent=Bta00574-mRNA
NW_017547090.1	1210337	1210565	Bta00574-mRNA:cds	.	+	maker	CDS	0	ID=Bta00574-mRNA:cds;Parent=Bta00574-mRNA
NW_017547090.1	1210337	1210565	Bta00574-mRNA:exon:22	.	+	maker	exon	.	ID=Bta00574-mRNA:exon:22;Parent=Bta00574-mRNA
NW_017547090.1	1211167	1211361	Bta00574-mRNA:cds	.	+	maker	CDS	0	ID=Bta00574-mRNA:cds;Parent=Bta00574-mRNA
NW_017547090.1	1211167	1211361	Bta00574-mRNA:exon:23	.	+	maker	exon	.	ID=Bta00574-mRNA:exon:23;Parent=Bta00574-mRNA
NW_017547090.1	1213053	1213369	Bta00574-mRNA:cds	.	+	maker	CDS	1	ID=Bta00574-mRNA:cds;Parent=Bta00574-mRNA
NW_017547090.1	1213053	1213369	Bta00574-mRNA:exon:24	.	+	maker	exon	.	ID=Bta00574-mRNA:exon:24;Parent=Bta00574-mRNA
NW_017547090.1	1213646	1215326	Bta00574-mRNA:cds	.	+	maker	CDS	0	ID=Bta00574-mRNA:cds;Parent=Bta00574-mRNA
NW_017547090.1	1213646	1220779	Bta00574-mRNA:exon:25	.	+	maker	exon	.	ID=Bta00574-mRNA:exon:25;Parent=Bta00574-mRNA
NW_017547090.1	1215326	1220779	Bta00574-mRNA:three_prime_utr	.	+	maker	three_prime_UTR	.	ID=Bta00574-mRNA:three_prime_utr;Parent=Bta00574-mRNA
NW_017547090.1	1221400	1227379	Bta00576-mRNA:three_prime_utr	.	-	maker	three_prime_UTR	.	ID=Bta00576-mRNA:three_prime_utr;Parent=Bta00576-mRNA
NW_017547090.1	1221400	1227601	Bta00576-mRNA:exon:230	.	-	maker	exon	.	ID=Bta00576-mRNA:exon:230;Parent=Bta00576-mRNA
NW_017547090.1	1221400	1244209	Bta00576	.	-	maker	gene	.	ID=Bta00576;Name=Bta00576;Alias=maker-Scaffold109-pred_gff_AUGUSTUS-gene-0.155;score=0.99
NW_017547090.1	1221400	1244209	Bta00576-mRNA	.	-	maker	mRNA	.	ID=Bta00576-mRNA;Parent=Bta00576;Name=Bta00576-mRNA;Alias=maker-Scaffold109-pred_gff_AUGUSTUS-gene-0.155-mRNA-1;_AED=1.00;_QI=337|0|0|0|0|0|13|5979|844;_eAED=1.00;score=0.99;Dbxref=IPR001394,IPR018200,IPR028889,GO:0016787;description=Ubiquitin carboxyl-terminal hydrolase;
NW_017547090.1	1227379	1227601	Bta00576-mRNA:cds	.	-	maker	CDS	0	ID=Bta00576-mRNA:cds;Parent=Bta00576-mRNA
NW_017547090.1	1228305	1228421	Bta00576-mRNA:cds	.	-	maker	CDS	2	ID=Bta00576-mRNA:cds;Parent=Bta00576-mRNA
NW_017547090.1	1228305	1228421	Bta00576-mRNA:exon:231	.	-	maker	exon	.	ID=Bta00576-mRNA:exon:231;Parent=Bta00576-mRNA
NW_017547090.1	1228930	1229154	Bta00576-mRNA:cds	.	-	maker	CDS	1	ID=Bta00576-mRNA:cds;Parent=Bta00576-mRNA
NW_017547090.1	1228930	1229154	Bta00576-mRNA:exon:232	.	-	maker	exon	.	ID=Bta00576-mRNA:exon:232;Parent=Bta00576-mRNA
NW_017547090.1	1232021	1232486	Bta00576-mRNA:cds	.	-	maker	CDS	1	ID=Bta00576-mRNA:cds;Parent=Bta00576-mRNA
NW_017547090.1	1232021	1232486	Bta00576-mRNA:exon:233	.	-	maker	exon	.	ID=Bta00576-mRNA:exon:233;Parent=Bta00576-mRNA
NW_017547090.1	1233414	1233689	Bta00576-mRNA:cds	.	-	maker	CDS	0	ID=Bta00576-mRNA:cds;Parent=Bta00576-mRNA
NW_017547090.1	1233414	1233689	Bta00576-mRNA:exon:234	.	-	maker	exon	.	ID=Bta00576-mRNA:exon:234;Parent=Bta00576-mRNA
NW_017547090.1	1234608	1234825	Bta00576-mRNA:cds	.	-	maker	CDS	1	ID=Bta00576-mRNA:cds;Parent=Bta00576-mRNA
NW_017547090.1	1234608	1234825	Bta00576-mRNA:exon:235	.	-	maker	exon	.	ID=Bta00576-mRNA:exon:235;Parent=Bta00576-mRNA
NW_017547090.1	1235363	1235595	Bta00576-mRNA:cds	.	-	maker	CDS	2	ID=Bta00576-mRNA:cds;Parent=Bta00576-mRNA
NW_017547090.1	1235363	1235595	Bta00576-mRNA:exon:236	.	-	maker	exon	.	ID=Bta00576-mRNA:exon:236;Parent=Bta00576-mRNA
NW_017547090.1	1236189	1236257	Bta00576-mRNA:cds	.	-	maker	CDS	1	ID=Bta00576-mRNA:cds;Parent=Bta00576-mRNA
NW_017547090.1	1236189	1236257	Bta00576-mRNA:exon:237	.	-	maker	exon	.	ID=Bta00576-mRNA:exon:237;Parent=Bta00576-mRNA
NW_017547090.1	1237346	1237455	Bta00576-mRNA:cds	.	-	maker	CDS	2	ID=Bta00576-mRNA:cds;Parent=Bta00576-mRNA
NW_017547090.1	1237346	1237455	Bta00576-mRNA:exon:238	.	-	maker	exon	.	ID=Bta00576-mRNA:exon:238;Parent=Bta00576-mRNA
NW_017547090.1	1238347	1238461	Bta00576-mRNA:cds	.	-	maker	CDS	2	ID=Bta00576-mRNA:cds;Parent=Bta00576-mRNA
NW_017547090.1	1238347	1238461	Bta00576-mRNA:exon:239	.	-	maker	exon	.	ID=Bta00576-mRNA:exon:239;Parent=Bta00576-mRNA
NW_017547090.1	1238987	1239063	Bta00576-mRNA:cds	.	-	maker	CDS	0	ID=Bta00576-mRNA:cds;Parent=Bta00576-mRNA
NW_017547090.1	1238987	1239063	Bta00576-mRNA:exon:240	.	-	maker	exon	.	ID=Bta00576-mRNA:exon:240;Parent=Bta00576-mRNA
NW_017547090.1	1239914	1240331	Bta00576-mRNA:cds	.	-	maker	CDS	0	ID=Bta00576-mRNA:cds;Parent=Bta00576-mRNA
NW_017547090.1	1239914	1240371	Bta00576-mRNA:exon:241	.	-	maker	exon	.	ID=Bta00576-mRNA:exon:241;Parent=Bta00576-mRNA
NW_017547090.1	1240331	1240371	Bta00576-mRNA:five_prime_utr	.	-	maker	five_prime_UTR	.	ID=Bta00576-mRNA:five_prime_utr;Parent=Bta00576-mRNA
NW_017547090.1	1243912	1244209	Bta00576-mRNA:exon:242	.	-	maker	exon	.	ID=Bta00576-mRNA:exon:242;Parent=Bta00576-mRNA
NW_017547090.1	1243912	1244209	Bta00576-mRNA:five_prime_utr	.	-	maker	five_prime_UTR	.	ID=Bta00576-mRNA:five_prime_utr;Parent=Bta00576-mRNA
NW_017547090.1	1245046	1248665	Bta00577-mRNA:exon:344	.	-	maker	exon	.	ID=Bta00577-mRNA:exon:344;Parent=Bta00577-mRNA
NW_017547090.1	1245046	1248665	Bta00577-mRNA:three_prime_utr	.	-	maker	three_prime_UTR	.	ID=Bta00577-mRNA:three_prime_utr;Parent=Bta00577-mRNA
NW_017547090.1	1245046	1255606	Bta00577	.	-	maker	gene	.	ID=Bta00577;Name=Bta00577;Alias=maker-Scaffold109-pred_gff_AUGUSTUS-gene-0.156;score=0.98
NW_017547090.1	1245046	1255606	Bta00577-mRNA	.	-	maker	mRNA	.	ID=Bta00577-mRNA;Parent=Bta00577;Name=Bta00577-mRNA;Alias=maker-Scaffold109-pred_gff_AUGUSTUS-gene-0.156-mRNA-1;_AED=1.00;_QI=289|0|0|0|0|0|6|3664|202;_eAED=1.00;score=0.98;Dbxref=IPR001806,IPR002041,IPR003578,IPR003579,IPR005225,IPR020849,IPR024156,IPR027417,GO:0002084,GO:0003924,GO:0004767,GO:0005525,GO:0005622,GO:0006184,GO:0006687,GO:0006886,GO:0006913,GO:0007264,GO:0008474,GO:0016020;descrip…
NW_017547090.1	1249554	1249599	Bta00577-mRNA:three_prime_utr	.	-	maker	three_prime_UTR	.	ID=Bta00577-mRNA:three_prime_utr;Parent=Bta00577-mRNA
NW_017547090.1	1249554	1249731	Bta00577-mRNA:exon:345	.	-	maker	exon	.	ID=Bta00577-mRNA:exon:345;Parent=Bta00577-mRNA
NW_017547090.1	1249599	1249731	Bta00577-mRNA:cds	.	-	maker	CDS	0	ID=Bta00577-mRNA:cds;Parent=Bta00577-mRNA
NW_017547090.1	1250749	1250874	Bta00577-mRNA:cds	.	-	maker	CDS	2	ID=Bta00577-mRNA:cds;Parent=Bta00577-mRNA
NW_017547090.1	1250749	1250874	Bta00577-mRNA:exon:346	.	-	maker	exon	.	ID=Bta00577-mRNA:exon:346;Parent=Bta00577-mRNA
NW_017547090.1	1252502	1252627	Bta00577-mRNA:cds	.	-	maker	CDS	1	ID=Bta00577-mRNA:cds;Parent=Bta00577-mRNA
NW_017547090.1	1252502	1252627	Bta00577-mRNA:exon:347	.	-	maker	exon	.	ID=Bta00577-mRNA:exon:347;Parent=Bta00577-mRNA
NW_017547090.1	1253683	1253858	Bta00577-mRNA:cds	.	-	maker	CDS	2	ID=Bta00577-mRNA:cds;Parent=Bta00577-mRNA
NW_017547090.1	1253683	1253858	Bta00577-mRNA:exon:348	.	-	maker	exon	.	ID=Bta00577-mRNA:exon:348;Parent=Bta00577-mRNA
NW_017547090.1	1255265	1255317	Bta00577-mRNA:cds	.	-	maker	CDS	0	ID=Bta00577-mRNA:cds;Parent=Bta00577-mRNA
NW_017547090.1	1255265	1255606	Bta00577-mRNA:exon:349	.	-	maker	exon	.	ID=Bta00577-mRNA:exon:349;Parent=Bta00577-mRNA
NW_017547090.1	1255317	1255606	Bta00577-mRNA:five_prime_utr	.	-	maker	five_prime_UTR	.	ID=Bta00577-mRNA:five_prime_utr;Parent=Bta00577-mRNA
NW_017547090.1	1257317	1267687	Bta00578-mRNA:three_prime_utr	.	-	maker	three_prime_UTR	.	ID=Bta00578-mRNA:three_prime_utr;Parent=Bta00578-mRNA
NW_017547090.1	1257317	1267780	Bta00578-mRNA:exon:350	.	-	maker	exon	.	ID=Bta00578-mRNA:exon:350;Parent=Bta00578-mRNA
NW_017547090.1	1257317	1320228	Bta00578	.	-	maker	gene	.	ID=Bta00578;Name=Bta00578;Alias=maker-Scaffold109-pred_gff_AUGUSTUS-gene-1.283;score=0.74
NW_017547090.1	1257317	1320228	Bta00578-mRNA	.	-	maker	mRNA	.	ID=Bta00578-mRNA;Parent=Bta00578;Name=Bta00578-mRNA;Alias=maker-Scaffold109-pred_gff_AUGUSTUS-gene-1.283-mRNA-1;_AED=1.00;_QI=384|0|0|0|0|0|7|10370|178;_eAED=1.00;score=0.74;description=Yorkie-L;
NW_017547090.1	1267687	1267780	Bta00578-mRNA:cds	.	-	maker	CDS	0	ID=Bta00578-mRNA:cds;Parent=Bta00578-mRNA
NW_017547090.1	1269086	1269193	Bta00578-mRNA:cds	.	-	maker	CDS	2	ID=Bta00578-mRNA:cds;Parent=Bta00578-mRNA
NW_017547090.1	1269086	1269193	Bta00578-mRNA:exon:351	.	-	maker	exon	.	ID=Bta00578-mRNA:exon:351;Parent=Bta00578-mRNA
NW_017547090.1	1270090	1270265	Bta00578-mRNA:cds	.	-	maker	CDS	0	ID=Bta00578-mRNA:cds;Parent=Bta00578-mRNA
NW_017547090.1	1270090	1270265	Bta00578-mRNA:exon:352	.	-	maker	exon	.	ID=Bta00578-mRNA:exon:352;Parent=Bta00578-mRNA
NW_017547090.1	1270821	1270983	Bta00578-mRNA:cds	.	-	maker	CDS	0	ID=Bta00578-mRNA:cds;Parent=Bta00578-mRNA
NW_017547090.1	1270821	1270991	Bta00578-mRNA:exon:353	.	-	maker	exon	.	ID=Bta00578-mRNA:exon:353;Parent=Bta00578-mRNA
NW_017547090.1	1270983	1270991	Bta00578-mRNA:five_prime_utr	.	-	maker	five_prime_UTR	.	ID=Bta00578-mRNA:five_prime_utr;Parent=Bta00578-mRNA
NW_017547090.1	1290992	1291151	Bta00578-mRNA:exon:354	.	-	maker	exon	.	ID=Bta00578-mRNA:exon:354;Parent=Bta00578-mRNA
NW_017547090.1	1290992	1291151	Bta00578-mRNA:five_prime_utr	.	-	maker	five_prime_UTR	.	ID=Bta00578-mRNA:five_prime_utr;Parent=Bta00578-mRNA
NW_017547090.1	1299785	1299964	Bta00578-mRNA:exon:355	.	-	maker	exon	.	ID=Bta00578-mRNA:exon:355;Parent=Bta00578-mRNA
NW_017547090.1	1299785	1299964	Bta00578-mRNA:five_prime_utr	.	-	maker	five_prime_UTR	.	ID=Bta00578-mRNA:five_prime_utr;Parent=Bta00578-mRNA
NW_017547090.1	1320190	1320228	Bta00578-mRNA:exon:356	.	-	maker	exon	.	ID=Bta00578-mRNA:exon:356;Parent=Bta00578-mRNA
NW_017547090.1	1320190	1320228	Bta00578-mRNA:five_prime_utr	.	-	maker	five_prime_UTR	.	ID=Bta00578-mRNA:five_prime_utr;Parent=Bta00578-mRNA
NW_017547090.1	1358150	1358453	Bta00579-mRNA:cds	.	-	maker	CDS	0	ID=Bta00579-mRNA:cds;Parent=Bta00579-mRNA
NW_017547090.1	1358150	1358453	Bta00579-mRNA:exon:890	.	-	maker	exon	.	ID=Bta00579-mRNA:exon:890;Parent=Bta00579-mRNA
NW_017547090.1	1358150	1458639	Bta00579	.	-	maker	gene	.	ID=Bta00579;Name=Bta00579;Alias=maker-Scaffold109-pred_gff_AUGUSTUS-gene-1.288;score=0.77
NW_017547090.1	1358150	1458639	Bta00579-mRNA	.	-	maker	mRNA	.	ID=Bta00579-mRNA;Parent=Bta00579;Name=Bta00579-mRNA;Alias=maker-Scaffold109-pred_gff_AUGUSTUS-gene-1.288-mRNA-1;_AED=1.00;_QI=1693|0|0|0|0|0|5|0|274;_eAED=1.00;score=0.77;Dbxref=IPR000276,IPR000611,IPR017452,GO:0003735,GO:0004930,GO:0005840,GO:0006412,GO:0007186,GO:0016020,GO:0019843,GO:0042254;description=Orexin receptor type 2;
NW_017547090.1	1359609	1359725	Bta00579-mRNA:cds	.	-	maker	CDS	2	ID=Bta00579-mRNA:cds;Parent=Bta00579-mRNA
NW_017547090.1	1359609	1359725	Bta00579-mRNA:exon:891	.	-	maker	exon	.	ID=Bta00579-mRNA:exon:891;Parent=Bta00579-mRNA
NW_017547090.1	1368660	1368803	Bta00579-mRNA:cds	.	-	maker	CDS	1	ID=Bta00579-mRNA:cds;Parent=Bta00579-mRNA
NW_017547090.1	1368660	1368803	Bta00579-mRNA:exon:892	.	-	maker	exon	.	ID=Bta00579-mRNA:exon:892;Parent=Bta00579-mRNA
NW_017547090.1	1383736	1383999	Bta00579-mRNA:cds	.	-	maker	CDS	0	ID=Bta00579-mRNA:cds;Parent=Bta00579-mRNA
NW_017547090.1	1383736	1385354	Bta00579-mRNA:exon:893	.	-	maker	exon	.	ID=Bta00579-mRNA:exon:893;Parent=Bta00579-mRNA
NW_017547090.1	1383999	1385354	Bta00579-mRNA:five_prime_utr	.	-	maker	five_prime_UTR	.	ID=Bta00579-mRNA:five_prime_utr;Parent=Bta00579-mRNA
NW_017547090.1	1441400	1442315	Bta00580	.	+	maker	gene	.	ID=Bta00580;Name=Bta00580;Alias=maker-Scaffold109-pred_gff_augustus-gene-0.5;score=0.99,0.99
NW_017547090.1	1441400	1442315	Bta00580-mRNA	.	+	maker	mRNA	.	ID=Bta00580-mRNA;Parent=Bta00580;Name=Bta00580-mRNA;Alias=maker-Scaffold109-pred_gff_augustus-gene-0.5-mRNA-1;_AED=1.00;_QI=0|-1|0|0|-1|1|1|0|304;_eAED=1.00;score=0.99,0.99;Dbxref=IPR003653;description=Sentrin-specific protease 1;
NW_017547090.1	1441400	1442315	Bta00580-mRNA:cds	.	+	maker	CDS	0	ID=Bta00580-mRNA:cds;Parent=Bta00580-mRNA
NW_017547090.1	1441400	1442315	Bta00580-mRNA:exon:367	.	+	maker	exon	.	ID=Bta00580-mRNA:exon:367;Parent=Bta00580-mRNA
NW_017547090.1	1458301	1458639	Bta00579-mRNA:exon:894	.	-	maker	exon	.	ID=Bta00579-mRNA:exon:894;Parent=Bta00579-mRNA
NW_017547090.1	1458301	1458639	Bta00579-mRNA:five_prime_utr	.	-	maker	five_prime_UTR	.	ID=Bta00579-mRNA:five_prime_utr;Parent=Bta00579-mRNA
NW_017547090.1	1459885	1462466	Bta00581-mRNA:three_prime_utr	.	-	maker	three_prime_UTR	.	ID=Bta00581-mRNA:three_prime_utr;Parent=Bta00581-mRNA
NW_017547090.1	1459885	1462620	Bta00581-mRNA:exon:762	.	-	maker	exon	.	ID=Bta00581-mRNA:exon:762;Parent=Bta00581-mRNA
NW_017547090.1	1459885	1536071	Bta00581	.	-	maker	gene	.	ID=Bta00581;Name=Bta00581;Alias=maker-Scaffold109-pred_gff_AUGUSTUS-gene-1.296;score=0.68
NW_017547090.1	1459885	1536071	Bta00581-mRNA	.	-	maker	mRNA	.	ID=Bta00581-mRNA;Parent=Bta00581;Name=Bta00581-mRNA;Alias=maker-Scaffold109-pred_gff_AUGUSTUS-gene-1.296-mRNA-1;_AED=1.00;_QI=37|0|0|0|0|0|13|2581|692;_eAED=1.00;score=0.68;Dbxref=IPR001680,IPR005108,IPR011047,IPR011048,IPR015943,IPR017986,IPR019775,IPR024977,GO:0035556;description=Echinoderm microtubule-associated protein-like;
NW_017547090.1	1462466	1462620	Bta00581-mRNA:cds	.	-	maker	CDS	1	ID=Bta00581-mRNA:cds;Parent=Bta00581-mRNA
NW_017547090.1	1463559	1463674	Bta00581-mRNA:cds	.	-	maker	CDS	2	ID=Bta00581-mRNA:cds;Parent=Bta00581-mRNA
NW_017547090.1	1463559	1463674	Bta00581-mRNA:exon:763	.	-	maker	exon	.	ID=Bta00581-mRNA:exon:763;Parent=Bta00581-mRNA
NW_017547090.1	1464660	1464756	Bta00581-mRNA:cds	.	-	maker	CDS	2	ID=Bta00581-mRNA:cds;Parent=Bta00581-mRNA
NW_017547090.1	1464660	1464756	Bta00581-mRNA:exon:764	.	-	maker	exon	.	ID=Bta00581-mRNA:exon:764;Parent=Bta00581-mRNA
NW_017547090.1	1506323	1506506	Bta00581-mRNA:cds	.	-	maker	CDS	2	ID=Bta00581-mRNA:cds;Parent=Bta00581-mRNA
NW_017547090.1	1506323	1506506	Bta00581-mRNA:exon:765	.	-	maker	exon	.	ID=Bta00581-mRNA:exon:765;Parent=Bta00581-mRNA
NW_017547090.1	1507266	1507429	Bta00581-mRNA:cds	.	-	maker	CDS	0	ID=Bta00581-mRNA:cds;Parent=Bta00581-mRNA
NW_017547090.1	1507266	1507429	Bta00581-mRNA:exon:766	.	-	maker	exon	.	ID=Bta00581-mRNA:exon:766;Parent=Bta00581-mRNA
NW_017547090.1	1508154	1508283	Bta00581-mRNA:cds	.	-	maker	CDS	0	ID=Bta00581-mRNA:cds;Parent=Bta00581-mRNA
NW_017547090.1	1508154	1508283	Bta00581-mRNA:exon:767	.	-	maker	exon	.	ID=Bta00581-mRNA:exon:767;Parent=Bta00581-mRNA
NW_017547090.1	1508696	1508825	Bta00581-mRNA:cds	.	-	maker	CDS	0	ID=Bta00581-mRNA:cds;Parent=Bta00581-mRNA
NW_017547090.1	1508696	1508825	Bta00581-mRNA:exon:768	.	-	maker	exon	.	ID=Bta00581-mRNA:exon:768;Parent=Bta00581-mRNA
NW_017547090.1	1510965	1511094	Bta00581-mRNA:cds	.	-	maker	CDS	0	ID=Bta00581-mRNA:cds;Parent=Bta00581-mRNA
NW_017547090.1	1510965	1511094	Bta00581-mRNA:exon:769	.	-	maker	exon	.	ID=Bta00581-mRNA:exon:769;Parent=Bta00581-mRNA
NW_017547090.1	1514448	1514580	Bta00581-mRNA:cds	.	-	maker	CDS	0	ID=Bta00581-mRNA:cds;Parent=Bta00581-mRNA
NW_017547090.1	1514448	1514580	Bta00581-mRNA:exon:770	.	-	maker	exon	.	ID=Bta00581-mRNA:exon:770;Parent=Bta00581-mRNA
NW_017547090.1	1529388	1529651	Bta00581-mRNA:cds	.	-	maker	CDS	2	ID=Bta00581-mRNA:cds;Parent=Bta00581-mRNA
NW_017547090.1	1529388	1529651	Bta00581-mRNA:exon:771	.	-	maker	exon	.	ID=Bta00581-mRNA:exon:771;Parent=Bta00581-mRNA
NW_017547090.1	1530619	1530912	Bta00581-mRNA:cds	.	-	maker	CDS	1	ID=Bta00581-mRNA:cds;Parent=Bta00581-mRNA
NW_017547090.1	1530619	1530912	Bta00581-mRNA:exon:772	.	-	maker	exon	.	ID=Bta00581-mRNA:exon:772;Parent=Bta00581-mRNA
NW_017547090.1	1532780	1532919	Bta00581-mRNA:cds	.	-	maker	CDS	2	ID=Bta00581-mRNA:cds;Parent=Bta00581-mRNA
NW_017547090.1	1532780	1532919	Bta00581-mRNA:exon:773	.	-	maker	exon	.	ID=Bta00581-mRNA:exon:773;Parent=Bta00581-mRNA
NW_017547090.1	1535880	1536034	Bta00581-mRNA:cds	.	-	maker	CDS	0	ID=Bta00581-mRNA:cds;Parent=Bta00581-mRNA
NW_017547090.1	1535880	1536071	Bta00581-mRNA:exon:774	.	-	maker	exon	.	ID=Bta00581-mRNA:exon:774;Parent=Bta00581-mRNA
NW_017547090.1	1536034	1536071	Bta00581-mRNA:five_prime_utr	.	-	maker	five_prime_UTR	.	ID=Bta00581-mRNA:five_prime_utr;Parent=Bta00581-mRNA
NW_017547090.1	1592529	1592598	Bta00582-mRNA:cds	.	-	maker	CDS	0	ID=Bta00582-mRNA:cds;Parent=Bta00582-mRNA
NW_017547090.1	1592529	1592598	Bta00582-mRNA:exon:887	.	-	maker	exon	.	ID=Bta00582-mRNA:exon:887;Parent=Bta00582-mRNA
NW_017547090.1	1592529	1603552	Bta00582	.	-	maker	gene	.	ID=Bta00582;Name=Bta00582;Alias=maker-Scaffold109-pred_gff_AUGUSTUS-gene-1.304;score=0.4
NW_017547090.1	1592529	1603552	Bta00582-mRNA	.	-	maker	mRNA	.	ID=Bta00582-mRNA;Parent=Bta00582;Name=Bta00582-mRNA;Alias=maker-Scaffold109-pred_gff_AUGUSTUS-gene-1.304-mRNA-1;_AED=1.00;_QI=0|0|0|0|0|0|4|0|284;_eAED=1.00;score=0.4;Dbxref=IPR003533,GO:0035556;description=Serine/threonine-protein kinase;
NW_017547090.1	1593334	1593562	Bta00582-mRNA:cds	.	-	maker	CDS	0	ID=Bta00582-mRNA:cds;Parent=Bta00582-mRNA
NW_017547090.1	1593334	1593562	Bta00582-mRNA:exon:886	.	-	maker	exon	.	ID=Bta00582-mRNA:exon:886;Parent=Bta00582-mRNA
NW_017547090.1	1595057	1595291	Bta00582-mRNA:cds	.	-	maker	CDS	0	ID=Bta00582-mRNA:cds;Parent=Bta00582-mRNA
NW_017547090.1	1595057	1595291	Bta00582-mRNA:exon:885	.	-	maker	exon	.	ID=Bta00582-mRNA:exon:885;Parent=Bta00582-mRNA
NW_017547090.1	1603228	1603552	Bta00582-mRNA:cds	.	-	maker	CDS	0	ID=Bta00582-mRNA:cds;Parent=Bta00582-mRNA
NW_017547090.1	1603228	1603552	Bta00582-mRNA:exon:884	.	-	maker	exon	.	ID=Bta00582-mRNA:exon:884;Parent=Bta00582-mRNA
NW_017547090.1	1623429	1623574	Bta00583-mRNA:five_prime_utr	.	+	maker	five_prime_UTR	.	ID=Bta00583-mRNA:five_prime_utr;Parent=Bta00583-mRNA
NW_017547090.1	1623429	1623613	Bta00583-mRNA:exon:617	.	+	maker	exon	.	ID=Bta00583-mRNA:exon:617;Parent=Bta00583-mRNA
NW_017547090.1	1623429	1626749	Bta00583	.	+	maker	gene	.	ID=Bta00583;Name=Bta00583;Alias=maker-Scaffold109-pred_gff_AUGUSTUS-gene-1.306;score=0.96
NW_017547090.1	1623429	1626749	Bta00583-mRNA	.	+	maker	mRNA	.	ID=Bta00583-mRNA;Parent=Bta00583;Name=Bta00583-mRNA;Alias=maker-Scaffold109-pred_gff_AUGUSTUS-gene-1.306-mRNA-1;_AED=1.00;_QI=145|0|0|0|0|0|3|143|166;_eAED=1.00;score=0.96;description=Unknown protein;
NW_017547090.1	1623574	1623613	Bta00583-mRNA:cds	.	+	maker	CDS	0	ID=Bta00583-mRNA:cds;Parent=Bta00583-mRNA
NW_017547090.1	1624122	1624230	Bta00583-mRNA:cds	.	+	maker	CDS	0	ID=Bta00583-mRNA:cds;Parent=Bta00583-mRNA
NW_017547090.1	1624122	1624230	Bta00583-mRNA:exon:618	.	+	maker	exon	.	ID=Bta00583-mRNA:exon:618;Parent=Bta00583-mRNA
NW_017547090.1	1626252	1626606	Bta00583-mRNA:cds	.	+	maker	CDS	0	ID=Bta00583-mRNA:cds;Parent=Bta00583-mRNA
NW_017547090.1	1626252	1626749	Bta00583-mRNA:exon:619	.	+	maker	exon	.	ID=Bta00583-mRNA:exon:619;Parent=Bta00583-mRNA
NW_017547090.1	1626606	1626749	Bta00583-mRNA:three_prime_utr	.	+	maker	three_prime_UTR	.	ID=Bta00583-mRNA:three_prime_utr;Parent=Bta00583-mRNA
NW_017547090.1	1640955	1641070	Bta00584-mRNA:three_prime_utr	.	-	maker	three_prime_UTR	.	ID=Bta00584-mRNA:three_prime_utr;Parent=Bta00584-mRNA
NW_017547090.1	1640955	1641178	Bta00584-mRNA:exon:957	.	-	maker	exon	.	ID=Bta00584-mRNA:exon:957;Parent=Bta00584-mRNA
NW_017547090.1	1640955	1650186	Bta00584	.	-	maker	gene	.	ID=Bta00584;Name=Bta00584;Alias=maker-Scaffold109-pred_gff_AUGUSTUS-gene-1.307;score=0.95
NW_017547090.1	1640955	1650186	Bta00584-mRNA	.	-	maker	mRNA	.	ID=Bta00584-mRNA;Parent=Bta00584;Name=Bta00584-mRNA;Alias=maker-Scaffold109-pred_gff_AUGUSTUS-gene-1.307-mRNA-1;_AED=1.00;_QI=523|0|0|0|0|0|5|115|99;_eAED=1.00;score=0.95;description=Unknown protein;
NW_017547090.1	1641070	1641178	Bta00584-mRNA:cds	.	-	maker	CDS	0	ID=Bta00584-mRNA:cds;Parent=Bta00584-mRNA
NW_017547090.1	1642036	1642139	Bta00584-mRNA:cds	.	-	maker	CDS	1	ID=Bta00584-mRNA:cds;Parent=Bta00584-mRNA
NW_017547090.1	1642036	1642139	Bta00584-mRNA:exon:958	.	-	maker	exon	.	ID=Bta00584-mRNA:exon:958;Parent=Bta00584-mRNA
NW_017547090.1	1643037	1643126	Bta00584-mRNA:cds	.	-	maker	CDS	0	ID=Bta00584-mRNA:cds;Parent=Bta00584-mRNA
NW_017547090.1	1643037	1643243	Bta00584-mRNA:exon:959	.	-	maker	exon	.	ID=Bta00584-mRNA:exon:959;Parent=Bta00584-mRNA
NW_017547090.1	1643126	1643243	Bta00584-mRNA:five_prime_utr	.	-	maker	five_prime_UTR	.	ID=Bta00584-mRNA:five_prime_utr;Parent=Bta00584-mRNA
NW_017547090.1	1647558	1647738	Bta00584-mRNA:exon:960	.	-	maker	exon	.	ID=Bta00584-mRNA:exon:960;Parent=Bta00584-mRNA
NW_017547090.1	1647558	1647738	Bta00584-mRNA:five_prime_utr	.	-	maker	five_prime_UTR	.	ID=Bta00584-mRNA:five_prime_utr;Parent=Bta00584-mRNA
NW_017547090.1	1649960	1650186	Bta00584-mRNA:exon:961	.	-	maker	exon	.	ID=Bta00584-mRNA:exon:961;Parent=Bta00584-mRNA
NW_017547090.1	1649960	1650186	Bta00584-mRNA:five_prime_utr	.	-	maker	five_prime_UTR	.	ID=Bta00584-mRNA:five_prime_utr;Parent=Bta00584-mRNA
NW_017547090.1	1666726	1666985	Bta00585-mRNA:three_prime_utr	.	-	maker	three_prime_UTR	.	ID=Bta00585-mRNA:three_prime_utr;Parent=Bta00585-mRNA
NW_017547090.1	1666726	1667107	Bta00585-mRNA:exon:908	.	-	maker	exon	.	ID=Bta00585-mRNA:exon:908;Parent=Bta00585-mRNA
NW_017547090.1	1666726	1687580	Bta00585	.	-	maker	gene	.	ID=Bta00585;Name=Bta00585;Alias=snap_masked-Scaffold109-processed-gene-1.328
NW_017547090.1	1666726	1687580	Bta00585-mRNA	.	-	maker	mRNA	.	ID=Bta00585-mRNA;Parent=Bta00585;Name=Bta00585-mRNA;Alias=snap_masked-Scaffold109-processed-gene-1.328-mRNA-1;_AED=1.00;_QI=164|0|0|0|0|0|5|259|249;_eAED=1.00;Dbxref=IPR002198,IPR002347,IPR016040,IPR020904,GO:0008152;description=L-xylulose reductase;
NW_017547090.1	1666985	1667107	Bta00585-mRNA:cds	.	-	maker	CDS	2	ID=Bta00585-mRNA:cds;Parent=Bta00585-mRNA
NW_017547090.1	1669132	1669343	Bta00585-mRNA:cds	.	-	maker	CDS	0	ID=Bta00585-mRNA:cds;Parent=Bta00585-mRNA
NW_017547090.1	1669132	1669343	Bta00585-mRNA:exon:909	.	-	maker	exon	.	ID=Bta00585-mRNA:exon:909;Parent=Bta00585-mRNA
NW_017547090.1	1679429	1679541	Bta00585-mRNA:cds	.	-	maker	CDS	1	ID=Bta00585-mRNA:cds;Parent=Bta00585-mRNA
NW_017547090.1	1679429	1679541	Bta00585-mRNA:exon:910	.	-	maker	exon	.	ID=Bta00585-mRNA:exon:910;Parent=Bta00585-mRNA
NW_017547090.1	1680431	1680684	Bta00585-mRNA:cds	.	-	maker	CDS	2	ID=Bta00585-mRNA:cds;Parent=Bta00585-mRNA
NW_017547090.1	1680431	1680684	Bta00585-mRNA:exon:911	.	-	maker	exon	.	ID=Bta00585-mRNA:exon:911;Parent=Bta00585-mRNA
NW_017547090.1	1687364	1687416	Bta00585-mRNA:cds	.	-	maker	CDS	0	ID=Bta00585-mRNA:cds;Parent=Bta00585-mRNA
NW_017547090.1	1687364	1687580	Bta00585-mRNA:exon:912	.	-	maker	exon	.	ID=Bta00585-mRNA:exon:912;Parent=Bta00585-mRNA
NW_017547090.1	1687416	1687580	Bta00585-mRNA:five_prime_utr	.	-	maker	five_prime_UTR	.	ID=Bta00585-mRNA:five_prime_utr;Parent=Bta00585-mRNA
NW_017547090.1	1697213	1697439	Bta00586-mRNA:cds	.	+	maker	CDS	0	ID=Bta00586-mRNA:cds;Parent=Bta00586-mRNA
NW_017547090.1	1697213	1697439	Bta00586-mRNA:exon:591	.	+	maker	exon	.	ID=Bta00586-mRNA:exon:591;Parent=Bta00586-mRNA
NW_017547090.1	1697213	1763281	Bta00586	.	+	maker	gene	.	ID=Bta00586;Name=Bta00586;Alias=maker-Scaffold109-snap-gene-1.550
NW_017547090.1	1697213	1763281	Bta00586-mRNA	.	+	maker	mRNA	.	ID=Bta00586-mRNA;Parent=Bta00586;Name=Bta00586-mRNA;Alias=maker-Scaffold109-snap-gene-1.550-mRNA-1;_AED=1.00;_QI=0|0|0|0|0|0|5|0|276;_eAED=1.00;Dbxref=IPR000477;description=Reverse transcriptase;
NW_017547090.1	1729964	1730003	Bta00586-mRNA:cds	.	+	maker	CDS	2	ID=Bta00586-mRNA:cds;Parent=Bta00586-mRNA
NW_017547090.1	1729964	1730003	Bta00586-mRNA:exon:592	.	+	maker	exon	.	ID=Bta00586-mRNA:exon:592;Parent=Bta00586-mRNA
NW_017547090.1	1731604	1732035	Bta00586-mRNA:cds	.	+	maker	CDS	2	ID=Bta00586-mRNA:cds;Parent=Bta00586-mRNA
NW_017547090.1	1731604	1732035	Bta00586-mRNA:exon:593	.	+	maker	exon	.	ID=Bta00586-mRNA:exon:593;Parent=Bta00586-mRNA
NW_017547090.1	1762633	1762727	Bta00586-mRNA:cds	.	+	maker	CDS	0	ID=Bta00586-mRNA:cds;Parent=Bta00586-mRNA
NW_017547090.1	1762633	1762727	Bta00586-mRNA:exon:594	.	+	maker	exon	.	ID=Bta00586-mRNA:exon:594;Parent=Bta00586-mRNA
NW_017547090.1	1763240	1763281	Bta00586-mRNA:cds	.	+	maker	CDS	2	ID=Bta00586-mRNA:cds;Parent=Bta00586-mRNA
NW_017547090.1	1763240	1763281	Bta00586-mRNA:exon:595	.	+	maker	exon	.	ID=Bta00586-mRNA:exon:595;Parent=Bta00586-mRNA
NW_017547090.1	1766182	1767134	Bta00587-mRNA:three_prime_utr	.	-	maker	three_prime_UTR	.	ID=Bta00587-mRNA:three_prime_utr;Parent=Bta00587-mRNA
NW_017547090.1	1766182	1767221	Bta00587-mRNA:exon:831	.	-	maker	exon	.	ID=Bta00587-mRNA:exon:831;Parent=Bta00587-mRNA
NW_017547090.1	1766182	1783390	Bta00587	.	-	maker	gene	.	ID=Bta00587;Name=Bta00587;Alias=maker-Scaffold109-pred_gff_AUGUSTUS-gene-1.124;score=0.99
NW_017547090.1	1766182	1783390	Bta00587-mRNA	.	-	maker	mRNA	.	ID=Bta00587-mRNA;Parent=Bta00587;Name=Bta00587-mRNA;Alias=maker-Scaffold109-pred_gff_AUGUSTUS-gene-1.124-mRNA-1;_AED=1.00;_QI=774|0|0|0|0|0|11|952|469;_eAED=1.00;score=0.99;Dbxref=IPR001312,IPR019807,IPR022672,IPR022673,GO:0004396,GO:0005524,GO:0005982,GO:0005985,GO:0006000,GO:0006012,GO:0006013,GO:0006040,GO:0006094,GO:0006096,GO:0019872,GO:0046835;description=Hexokinase-2;
NW_017547090.1	1767134	1767221	Bta00587-mRNA:cds	.	-	maker	CDS	0	ID=Bta00587-mRNA:cds;Parent=Bta00587-mRNA
NW_017547090.1	1767966	1768100	Bta00587-mRNA:cds	.	-	maker	CDS	2	ID=Bta00587-mRNA:cds;Parent=Bta00587-mRNA
NW_017547090.1	1767966	1768100	Bta00587-mRNA:exon:832	.	-	maker	exon	.	ID=Bta00587-mRNA:exon:832;Parent=Bta00587-mRNA
NW_017547090.1	1768677	1768817	Bta00587-mRNA:cds	.	-	maker	CDS	1	ID=Bta00587-mRNA:cds;Parent=Bta00587-mRNA
NW_017547090.1	1768677	1768817	Bta00587-mRNA:exon:833	.	-	maker	exon	.	ID=Bta00587-mRNA:exon:833;Parent=Bta00587-mRNA
NW_017547090.1	1769778	1769934	Bta00587-mRNA:cds	.	-	maker	CDS	1	ID=Bta00587-mRNA:cds;Parent=Bta00587-mRNA
NW_017547090.1	1769778	1769934	Bta00587-mRNA:exon:834	.	-	maker	exon	.	ID=Bta00587-mRNA:exon:834;Parent=Bta00587-mRNA
NW_017547090.1	1770906	1771019	Bta00587-mRNA:cds	.	-	maker	CDS	0	ID=Bta00587-mRNA:cds;Parent=Bta00587-mRNA
NW_017547090.1	1770906	1771019	Bta00587-mRNA:exon:835	.	-	maker	exon	.	ID=Bta00587-mRNA:exon:835;Parent=Bta00587-mRNA
NW_017547090.1	1771454	1771591	Bta00587-mRNA:cds	.	-	maker	CDS	2	ID=Bta00587-mRNA:cds;Parent=Bta00587-mRNA
NW_017547090.1	1771454	1771591	Bta00587-mRNA:exon:836	.	-	maker	exon	.	ID=Bta00587-mRNA:exon:836;Parent=Bta00587-mRNA
NW_017547090.1	1772154	1772337	Bta00587-mRNA:cds	.	-	maker	CDS	2	ID=Bta00587-mRNA:cds;Parent=Bta00587-mRNA
NW_017547090.1	1772154	1772337	Bta00587-mRNA:exon:837	.	-	maker	exon	.	ID=Bta00587-mRNA:exon:837;Parent=Bta00587-mRNA
NW_017547090.1	1772931	1773150	Bta00587-mRNA:cds	.	-	maker	CDS	2	ID=Bta00587-mRNA:cds;Parent=Bta00587-mRNA
NW_017547090.1	1772931	1773150	Bta00587-mRNA:exon:838	.	-	maker	exon	.	ID=Bta00587-mRNA:exon:838;Parent=Bta00587-mRNA
NW_017547090.1	1773702	1773856	Bta00587-mRNA:cds	.	-	maker	CDS	0	ID=Bta00587-mRNA:cds;Parent=Bta00587-mRNA
NW_017547090.1	1773702	1773856	Bta00587-mRNA:exon:839	.	-	maker	exon	.	ID=Bta00587-mRNA:exon:839;Parent=Bta00587-mRNA
NW_017547090.1	1774875	1774962	Bta00587-mRNA:cds	.	-	maker	CDS	0	ID=Bta00587-mRNA:cds;Parent=Bta00587-mRNA
NW_017547090.1	1774875	1775219	Bta00587-mRNA:exon:840	.	-	maker	exon	.	ID=Bta00587-mRNA:exon:840;Parent=Bta00587-mRNA
NW_017547090.1	1774962	1775219	Bta00587-mRNA:five_prime_utr	.	-	maker	five_prime_UTR	.	ID=Bta00587-mRNA:five_prime_utr;Parent=Bta00587-mRNA
NW_017547090.1	1782873	1783390	Bta00587-mRNA:exon:841	.	-	maker	exon	.	ID=Bta00587-mRNA:exon:841;Parent=Bta00587-mRNA
NW_017547090.1	1782873	1783390	Bta00587-mRNA:five_prime_utr	.	-	maker	five_prime_UTR	.	ID=Bta00587-mRNA:five_prime_utr;Parent=Bta00587-mRNA
NW_017547090.1	1795558	1795698	Bta00588-mRNA:cds	.	-	maker	CDS	2	ID=Bta00588-mRNA:cds;Parent=Bta00588-mRNA
NW_017547090.1	1795558	1795698	Bta00588-mRNA:exon:734	.	-	maker	exon	.	ID=Bta00588-mRNA:exon:734;Parent=Bta00588-mRNA
NW_017547090.1	1795558	1808670	Bta00588	.	-	maker	gene	.	ID=Bta00588;Name=Bta00588;Alias=maker-Scaffold109-pred_gff_AUGUSTUS-gene-1.126;score=0.45
NW_017547090.1	1795558	1808670	Bta00588-mRNA	.	-	maker	mRNA	.	ID=Bta00588-mRNA;Parent=Bta00588;Name=Bta00588-mRNA;Alias=maker-Scaffold109-pred_gff_AUGUSTUS-gene-1.126-mRNA-1;_AED=1.00;_QI=39|0|0|0|0|0|14|0|840;_eAED=1.00;score=0.45;Dbxref=IPR011990,IPR013026,IPR019734,GO:0000132,GO:0003002,GO:0003351,GO:0005930,GO:0007368,GO:0007369,GO:0007420,GO:0007507,GO:0035058,GO:0036064,GO:0042073,GO:0042462,GO:0045494,GO:0045880,GO:0050793,GO:0060122,GO:0060785,GO:00…
NW_017547090.1	1796091	1796253	Bta00588-mRNA:cds	.	-	maker	CDS	2	ID=Bta00588-mRNA:cds;Parent=Bta00588-mRNA
NW_017547090.1	1796091	1796253	Bta00588-mRNA:exon:735	.	-	maker	exon	.	ID=Bta00588-mRNA:exon:735;Parent=Bta00588-mRNA
NW_017547090.1	1796814	1796940	Bta00588-mRNA:cds	.	-	maker	CDS	2	ID=Bta00588-mRNA:cds;Parent=Bta00588-mRNA
NW_017547090.1	1796814	1796940	Bta00588-mRNA:exon:736	.	-	maker	exon	.	ID=Bta00588-mRNA:exon:736;Parent=Bta00588-mRNA
NW_017547090.1	1797456	1797691	Bta00588-mRNA:cds	.	-	maker	CDS	0	ID=Bta00588-mRNA:cds;Parent=Bta00588-mRNA
NW_017547090.1	1797456	1797691	Bta00588-mRNA:exon:737	.	-	maker	exon	.	ID=Bta00588-mRNA:exon:737;Parent=Bta00588-mRNA
NW_017547090.1	1798677	1798916	Bta00588-mRNA:cds	.	-	maker	CDS	2	ID=Bta00588-mRNA:cds;Parent=Bta00588-mRNA
NW_017547090.1	1798677	1798916	Bta00588-mRNA:exon:738	.	-	maker	exon	.	ID=Bta00588-mRNA:exon:738;Parent=Bta00588-mRNA
NW_017547090.1	1800204	1800412	Bta00588-mRNA:cds	.	-	maker	CDS	0	ID=Bta00588-mRNA:cds;Parent=Bta00588-mRNA
NW_017547090.1	1800204	1800412	Bta00588-mRNA:exon:739	.	-	maker	exon	.	ID=Bta00588-mRNA:exon:739;Parent=Bta00588-mRNA
NW_017547090.1	1801348	1801545	Bta00588-mRNA:cds	.	-	maker	CDS	2	ID=Bta00588-mRNA:cds;Parent=Bta00588-mRNA
NW_017547090.1	1801348	1801545	Bta00588-mRNA:exon:740	.	-	maker	exon	.	ID=Bta00588-mRNA:exon:740;Parent=Bta00588-mRNA
NW_017547090.1	1802405	1802785	Bta00588-mRNA:cds	.	-	maker	CDS	1	ID=Bta00588-mRNA:cds;Parent=Bta00588-mRNA
NW_017547090.1	1802405	1802785	Bta00588-mRNA:exon:741	.	-	maker	exon	.	ID=Bta00588-mRNA:exon:741;Parent=Bta00588-mRNA
NW_017547090.1	1803839	1804057	Bta00588-mRNA:cds	.	-	maker	CDS	0	ID=Bta00588-mRNA:cds;Parent=Bta00588-mRNA
NW_017547090.1	1803839	1804057	Bta00588-mRNA:exon:742	.	-	maker	exon	.	ID=Bta00588-mRNA:exon:742;Parent=Bta00588-mRNA
NW_017547090.1	1804567	1804763	Bta00588-mRNA:cds	.	-	maker	CDS	1	ID=Bta00588-mRNA:cds;Parent=Bta00588-mRNA
NW_017547090.1	1804567	1804763	Bta00588-mRNA:exon:743	.	-	maker	exon	.	ID=Bta00588-mRNA:exon:743;Parent=Bta00588-mRNA
NW_017547090.1	1805175	1805378	Bta00588-mRNA:cds	.	-	maker	CDS	0	ID=Bta00588-mRNA:cds;Parent=Bta00588-mRNA
NW_017547090.1	1805175	1805378	Bta00588-mRNA:exon:744	.	-	maker	exon	.	ID=Bta00588-mRNA:exon:744;Parent=Bta00588-mRNA
NW_017547090.1	1806412	1806472	Bta00588-mRNA:cds	.	-	maker	CDS	0	ID=Bta00588-mRNA:cds;Parent=Bta00588-mRNA
NW_017547090.1	1806412	1806472	Bta00588-mRNA:exon:745	.	-	maker	exon	.	ID=Bta00588-mRNA:exon:745;Parent=Bta00588-mRNA
NW_017547090.1	1807795	1807954	Bta00588-mRNA:cds	.	-	maker	CDS	0	ID=Bta00588-mRNA:cds;Parent=Bta00588-mRNA
NW_017547090.1	1807795	1807976	Bta00588-mRNA:exon:746	.	-	maker	exon	.	ID=Bta00588-mRNA:exon:746;Parent=Bta00588-mRNA
NW_017547090.1	1807954	1807976	Bta00588-mRNA:five_prime_utr	.	-	maker	five_prime_UTR	.	ID=Bta00588-mRNA:five_prime_utr;Parent=Bta00588-mRNA
NW_017547090.1	1808653	1808670	Bta00588-mRNA:exon:747	.	-	maker	exon	.	ID=Bta00588-mRNA:exon:747;Parent=Bta00588-mRNA
NW_017547090.1	1808653	1808670	Bta00588-mRNA:five_prime_utr	.	-	maker	five_prime_UTR	.	ID=Bta00588-mRNA:five_prime_utr;Parent=Bta00588-mRNA
NW_017547090.1	1809306	1809457	Bta00589-mRNA:five_prime_utr	.	+	maker	five_prime_UTR	.	ID=Bta00589-mRNA:five_prime_utr;Parent=Bta00589-mRNA
NW_017547090.1	1809306	1809679	Bta00589-mRNA:exon:576	.	+	maker	exon	.	ID=Bta00589-mRNA:exon:576;Parent=Bta00589-mRNA
NW_017547090.1	1809306	1816412	Bta00589	.	+	maker	gene	.	ID=Bta00589;Name=Bta00589;Alias=maker-Scaffold109-pred_gff_AUGUSTUS-gene-1.127;score=1
NW_017547090.1	1809306	1816412	Bta00589-mRNA	.	+	maker	mRNA	.	ID=Bta00589-mRNA;Parent=Bta00589;Name=Bta00589-mRNA;Alias=maker-Scaffold109-pred_gff_AUGUSTUS-gene-1.127-mRNA-1;_AED=1.00;_QI=151|0|0|0|0|0|6|441|328;_eAED=1.00;score=1;Dbxref=IPR002164,GO:0000088,GO:0000278,GO:0004864,GO:0005654,GO:0005783,GO:0006260,GO:0006334,GO:0006337,GO:0008601,GO:0035067,GO:0042393,GO:0043086,GO:0043234,GO:0043524,GO:0045892,GO:0048471;description=Protein SET;
NW_017547090.1	1809457	1809679	Bta00589-mRNA:cds	.	+	maker	CDS	0	ID=Bta00589-mRNA:cds;Parent=Bta00589-mRNA
NW_017547090.1	1811184	1811297	Bta00589-mRNA:cds	.	+	maker	CDS	0	ID=Bta00589-mRNA:cds;Parent=Bta00589-mRNA
NW_017547090.1	1811184	1811297	Bta00589-mRNA:exon:577	.	+	maker	exon	.	ID=Bta00589-mRNA:exon:577;Parent=Bta00589-mRNA
NW_017547090.1	1812528	1812605	Bta00589-mRNA:cds	.	+	maker	CDS	1	ID=Bta00589-mRNA:cds;Parent=Bta00589-mRNA
NW_017547090.1	1812528	1812605	Bta00589-mRNA:exon:578	.	+	maker	exon	.	ID=Bta00589-mRNA:exon:578;Parent=Bta00589-mRNA
NW_017547090.1	1813591	1813743	Bta00589-mRNA:cds	.	+	maker	CDS	2	ID=Bta00589-mRNA:cds;Parent=Bta00589-mRNA
NW_017547090.1	1813591	1813743	Bta00589-mRNA:exon:579	.	+	maker	exon	.	ID=Bta00589-mRNA:exon:579;Parent=Bta00589-mRNA
NW_017547090.1	1814367	1814465	Bta00589-mRNA:cds	.	+	maker	CDS	0	ID=Bta00589-mRNA:cds;Parent=Bta00589-mRNA
NW_017547090.1	1814367	1814465	Bta00589-mRNA:exon:580	.	+	maker	exon	.	ID=Bta00589-mRNA:exon:580;Parent=Bta00589-mRNA
NW_017547090.1	1815646	1815971	Bta00589-mRNA:cds	.	+	maker	CDS	1	ID=Bta00589-mRNA:cds;Parent=Bta00589-mRNA
NW_017547090.1	1815646	1816412	Bta00589-mRNA:exon:581	.	+	maker	exon	.	ID=Bta00589-mRNA:exon:581;Parent=Bta00589-mRNA
NW_017547090.1	1815971	1816412	Bta00589-mRNA:three_prime_utr	.	+	maker	three_prime_UTR	.	ID=Bta00589-mRNA:three_prime_utr;Parent=Bta00589-mRNA
NW_017547090.1	1842688	1843327	Bta00591-mRNA:cds	.	-	maker	CDS	0	ID=Bta00591-mRNA:cds;Parent=Bta00591-mRNA
NW_017547090.1	1842688	1843327	Bta00591-mRNA:exon:28	.	-	maker	exon	.	ID=Bta00591-mRNA:exon:28;Parent=Bta00591-mRNA
NW_017547090.1	1842688	1858753	Bta00591	.	-	maker	gene	.	ID=Bta00591;Name=Bta00591;Alias=maker-Scaffold109-pred_gff_AUGUSTUS-gene-1.129;score=0.96
NW_017547090.1	1842688	1858753	Bta00591-mRNA	.	-	maker	mRNA	.	ID=Bta00591-mRNA;Parent=Bta00591;Name=Bta00591-mRNA;Alias=Bta00591-mRNA,maker-Scaffold109-pred_gff_AUGUSTUS-gene-1.129-mRNA-1,Bta00591-RA;_AED=1.00;_QI=0|0|0|0|0|0|3|0|324;_eAED=1.00;date=Wed Apr 22 16:45:28 EDT 2015;score=0.96;Dbxref=IPR001356,IPR009057,IPR017970,IPR020479,GO:0005634,GO:0006355,GO:0043565;description=Homeobox protein B-H1;
NW_017547090.1	1844983	1845150	Bta00591-mRNA:cds	.	-	maker	CDS	2	ID=Bta00591-mRNA:cds;Parent=Bta00591-mRNA
NW_017547090.1	1844983	1845150	Bta00591-mRNA:exon:27	.	-	maker	exon	.	ID=Bta00591-mRNA:exon:27;Parent=Bta00591-mRNA
NW_017547090.1	1858584	1858753	Bta00591-mRNA:cds	.	-	maker	CDS	0	ID=Bta00591-mRNA:cds;Parent=Bta00591-mRNA
NW_017547090.1	1858584	1858753	Bta00591-mRNA:exon:26	.	-	maker	exon	.	ID=Bta00591-mRNA:exon:26;Parent=Bta00591-mRNA
NW_017547090.1	1868741	1869218	Bta00592	.	-	maker	gene	.	ID=Bta00592;Name=Bta00592;Alias=maker-Scaffold109-pred_gff_AUGUSTUS-gene-1.131;score=0.98
NW_017547090.1	1868741	1869218	Bta00592-mRNA	.	-	maker	mRNA	.	ID=Bta00592-mRNA;Parent=Bta00592;Name=Bta00592-mRNA;Alias=maker-Scaffold109-pred_gff_AUGUSTUS-gene-1.131-mRNA-1;_AED=1.00;_QI=0|-1|0|0|-1|0|1|0|158;_eAED=1.00;score=0.98;description=Unknown protein;
NW_017547090.1	1868741	1869218	Bta00592-mRNA:cds	.	-	maker	CDS	0	ID=Bta00592-mRNA:cds;Parent=Bta00592-mRNA
NW_017547090.1	1868741	1869218	Bta00592-mRNA:exon:941	.	-	maker	exon	.	ID=Bta00592-mRNA:exon:941;Parent=Bta00592-mRNA
NW_017547090.1	1879691	1879708	Bta00593-mRNA:three_prime_utr	.	-	maker	three_prime_UTR	.	ID=Bta00593-mRNA:three_prime_utr;Parent=Bta00593-mRNA
NW_017547090.1	1879691	1879938	Bta00593-mRNA:exon:921	.	-	maker	exon	.	ID=Bta00593-mRNA:exon:921;Parent=Bta00593-mRNA
NW_017547090.1	1879691	1885911	Bta00593	.	-	maker	gene	.	ID=Bta00593;Name=Bta00593;Alias=maker-Scaffold109-augustus-gene-1.502
NW_017547090.1	1879691	1885911	Bta00593-mRNA	.	-	maker	mRNA	.	ID=Bta00593-mRNA;Parent=Bta00593;Name=Bta00593-mRNA;Alias=maker-Scaffold109-augustus-gene-1.502-mRNA-1;_AED=1.00;_QI=0|0|0|0|0|0|5|17|199;_eAED=1.00;Dbxref=IPR011038,IPR012674;description=Unknown protein;
NW_017547090.1	1879708	1879938	Bta00593-mRNA:cds	.	-	maker	CDS	2	ID=Bta00593-mRNA:cds;Parent=Bta00593-mRNA
NW_017547090.1	1881529	1881595	Bta00593-mRNA:cds	.	-	maker	CDS	2	ID=Bta00593-mRNA:cds;Parent=Bta00593-mRNA
NW_017547090.1	1881529	1881595	Bta00593-mRNA:exon:922	.	-	maker	exon	.	ID=Bta00593-mRNA:exon:922;Parent=Bta00593-mRNA
NW_017547090.1	1882701	1882796	Bta00593-mRNA:cds	.	-	maker	CDS	1	ID=Bta00593-mRNA:cds;Parent=Bta00593-mRNA
NW_017547090.1	1882701	1882796	Bta00593-mRNA:exon:923	.	-	maker	exon	.	ID=Bta00593-mRNA:exon:923;Parent=Bta00593-mRNA
NW_017547090.1	1884424	1884539	Bta00593-mRNA:cds	.	-	maker	CDS	2	ID=Bta00593-mRNA:cds;Parent=Bta00593-mRNA
NW_017547090.1	1884424	1884539	Bta00593-mRNA:exon:924	.	-	maker	exon	.	ID=Bta00593-mRNA:exon:924;Parent=Bta00593-mRNA
NW_017547090.1	1885817	1885911	Bta00593-mRNA:cds	.	-	maker	CDS	0	ID=Bta00593-mRNA:cds;Parent=Bta00593-mRNA
NW_017547090.1	1885817	1885911	Bta00593-mRNA:exon:925	.	-	maker	exon	.	ID=Bta00593-mRNA:exon:925;Parent=Bta00593-mRNA
NW_017547090.1	1889484	1889510	Bta00594-mRNA:three_prime_utr	.	-	maker	three_prime_UTR	.	ID=Bta00594-mRNA:three_prime_utr;Parent=Bta00594-mRNA
NW_017547090.1	1889484	1889689	Bta00594-mRNA:exon:913	.	-	maker	exon	.	ID=Bta00594-mRNA:exon:913;Parent=Bta00594-mRNA
NW_017547090.1	1889484	1896511	Bta00594	.	-	maker	gene	.	ID=Bta00594;Name=Bta00594;Alias=maker-Scaffold109-pred_gff_AUGUSTUS-gene-1.133;score=0.79
NW_017547090.1	1889484	1896511	Bta00594-mRNA	.	-	maker	mRNA	.	ID=Bta00594-mRNA;Parent=Bta00594;Name=Bta00594-mRNA;Alias=maker-Scaffold109-pred_gff_AUGUSTUS-gene-1.133-mRNA-1;_AED=1.00;_QI=211|0|0|0|0|0|8|26|242;_eAED=1.00;score=0.79;Dbxref=IPR011038,IPR012674;description=Unknown protein;
NW_017547090.1	1889510	1889689	Bta00594-mRNA:cds	.	-	maker	CDS	2	ID=Bta00594-mRNA:cds;Parent=Bta00594-mRNA
NW_017547090.1	1890495	1890594	Bta00594-mRNA:cds	.	-	maker	CDS	2	ID=Bta00594-mRNA:cds;Parent=Bta00594-mRNA
NW_017547090.1	1890495	1890594	Bta00594-mRNA:exon:914	.	-	maker	exon	.	ID=Bta00594-mRNA:exon:914;Parent=Bta00594-mRNA
NW_017547090.1	1891255	1891327	Bta00594-mRNA:cds	.	-	maker	CDS	2	ID=Bta00594-mRNA:cds;Parent=Bta00594-mRNA
NW_017547090.1	1891255	1891327	Bta00594-mRNA:exon:915	.	-	maker	exon	.	ID=Bta00594-mRNA:exon:915;Parent=Bta00594-mRNA
NW_017547090.1	1892189	1892275	Bta00594-mRNA:cds	.	-	maker	CDS	1	ID=Bta00594-mRNA:cds;Parent=Bta00594-mRNA
NW_017547090.1	1892189	1892275	Bta00594-mRNA:exon:916	.	-	maker	exon	.	ID=Bta00594-mRNA:exon:916;Parent=Bta00594-mRNA
NW_017547090.1	1893615	1893709	Bta00594-mRNA:cds	.	-	maker	CDS	2	ID=Bta00594-mRNA:cds;Parent=Bta00594-mRNA
NW_017547090.1	1893615	1893709	Bta00594-mRNA:exon:917	.	-	maker	exon	.	ID=Bta00594-mRNA:exon:917;Parent=Bta00594-mRNA
NW_017547090.1	1894330	1894418	Bta00594-mRNA:cds	.	-	maker	CDS	0	ID=Bta00594-mRNA:cds;Parent=Bta00594-mRNA
NW_017547090.1	1894330	1894418	Bta00594-mRNA:exon:918	.	-	maker	exon	.	ID=Bta00594-mRNA:exon:918;Parent=Bta00594-mRNA
NW_017547090.1	1895150	1895255	Bta00594-mRNA:cds	.	-	maker	CDS	0	ID=Bta00594-mRNA:cds;Parent=Bta00594-mRNA
NW_017547090.1	1895150	1895255	Bta00594-mRNA:exon:919	.	-	maker	exon	.	ID=Bta00594-mRNA:exon:919;Parent=Bta00594-mRNA
NW_017547090.1	1896294	1896300	Bta00594-mRNA:cds	.	-	maker	CDS	0	ID=Bta00594-mRNA:cds;Parent=Bta00594-mRNA
NW_017547090.1	1896294	1896511	Bta00594-mRNA:exon:920	.	-	maker	exon	.	ID=Bta00594-mRNA:exon:920;Parent=Bta00594-mRNA
NW_017547090.1	1896300	1896511	Bta00594-mRNA:five_prime_utr	.	-	maker	five_prime_UTR	.	ID=Bta00594-mRNA:five_prime_utr;Parent=Bta00594-mRNA
NW_017547090.1	1901389	1901435	Bta00595-mRNA:exon:544	.	+	maker	exon	.	ID=Bta00595-mRNA:exon:544;Parent=Bta00595-mRNA
NW_017547090.1	1901389	1901435	Bta00595-mRNA:five_prime_utr	.	+	maker	five_prime_UTR	.	ID=Bta00595-mRNA:five_prime_utr;Parent=Bta00595-mRNA
NW_017547090.1	1901389	1909901	Bta00595	.	+	maker	gene	.	ID=Bta00595;Name=Bta00595;Alias=maker-Scaffold109-pred_gff_AUGUSTUS-gene-1.134;score=0.94
NW_017547090.1	1901389	1909901	Bta00595-mRNA	.	+	maker	mRNA	.	ID=Bta00595-mRNA;Parent=Bta00595;Name=Bta00595-mRNA;Alias=maker-Scaffold109-pred_gff_AUGUSTUS-gene-1.134-mRNA-1;_AED=1.00;_QI=50|0|0|0|0|0|5|1283|470;_eAED=1.00;score=0.94;description=Unknown protein;
NW_017547090.1	1903663	1903667	Bta00595-mRNA:five_prime_utr	.	+	maker	five_prime_UTR	.	ID=Bta00595-mRNA:five_prime_utr;Parent=Bta00595-mRNA
NW_017547090.1	1903663	1903988	Bta00595-mRNA:exon:545	.	+	maker	exon	.	ID=Bta00595-mRNA:exon:545;Parent=Bta00595-mRNA
NW_017547090.1	1903667	1903988	Bta00595-mRNA:cds	.	+	maker	CDS	0	ID=Bta00595-mRNA:cds;Parent=Bta00595-mRNA
NW_017547090.1	1904464	1904595	Bta00595-mRNA:cds	.	+	maker	CDS	0	ID=Bta00595-mRNA:cds;Parent=Bta00595-mRNA
NW_017547090.1	1904464	1904595	Bta00595-mRNA:exon:546	.	+	maker	exon	.	ID=Bta00595-mRNA:exon:546;Parent=Bta00595-mRNA
NW_017547090.1	1906870	1907192	Bta00595-mRNA:cds	.	+	maker	CDS	1	ID=Bta00595-mRNA:cds;Parent=Bta00595-mRNA
NW_017547090.1	1906870	1907192	Bta00595-mRNA:exon:547	.	+	maker	exon	.	ID=Bta00595-mRNA:exon:547;Parent=Bta00595-mRNA
NW_017547090.1	1907979	1908618	Bta00595-mRNA:cds	.	+	maker	CDS	0	ID=Bta00595-mRNA:cds;Parent=Bta00595-mRNA
NW_017547090.1	1907979	1909901	Bta00595-mRNA:exon:548	.	+	maker	exon	.	ID=Bta00595-mRNA:exon:548;Parent=Bta00595-mRNA
NW_017547090.1	1908618	1909901	Bta00595-mRNA:three_prime_utr	.	+	maker	three_prime_UTR	.	ID=Bta00595-mRNA:three_prime_utr;Parent=Bta00595-mRNA
NW_017547090.1	1910087	1916702	Bta00596-mRNA:three_prime_utr	.	-	maker	three_prime_UTR	.	ID=Bta00596-mRNA:three_prime_utr;Parent=Bta00596-mRNA
NW_017547090.1	1910087	1916800	Bta00596-mRNA:exon:704	.	-	maker	exon	.	ID=Bta00596-mRNA:exon:704;Parent=Bta00596-mRNA
NW_017547090.1	1910087	1932006	Bta00596	.	-	maker	gene	.	ID=Bta00596;Name=Bta00596;Alias=maker-Scaffold109-pred_gff_AUGUSTUS-gene-1.135;score=0.21
NW_017547090.1	1910087	1932006	Bta00596-mRNA	.	-	maker	mRNA	.	ID=Bta00596-mRNA;Parent=Bta00596;Name=Bta00596-mRNA;Alias=maker-Scaffold109-pred_gff_AUGUSTUS-gene-1.135-mRNA-1;_AED=1.00;_QI=724|0|0|0|0|0|16|6615|937;_eAED=1.00;score=0.21;Dbxref=IPR007632,GO:0016020;description=Anoctamin;
NW_017547090.1	1916702	1916800	Bta00596-mRNA:cds	.	-	maker	CDS	2	ID=Bta00596-mRNA:cds;Parent=Bta00596-mRNA
NW_017547090.1	1918666	1918808	Bta00596-mRNA:cds	.	-	maker	CDS	0	ID=Bta00596-mRNA:cds;Parent=Bta00596-mRNA
NW_017547090.1	1918666	1918808	Bta00596-mRNA:exon:705	.	-	maker	exon	.	ID=Bta00596-mRNA:exon:705;Parent=Bta00596-mRNA
NW_017547090.1	1919718	1919824	Bta00596-mRNA:cds	.	-	maker	CDS	1	ID=Bta00596-mRNA:cds;Parent=Bta00596-mRNA
NW_017547090.1	1919718	1919824	Bta00596-mRNA:exon:706	.	-	maker	exon	.	ID=Bta00596-mRNA:exon:706;Parent=Bta00596-mRNA
NW_017547090.1	1920769	1920945	Bta00596-mRNA:cds	.	-	maker	CDS	0	ID=Bta00596-mRNA:cds;Parent=Bta00596-mRNA
NW_017547090.1	1920769	1920945	Bta00596-mRNA:exon:707	.	-	maker	exon	.	ID=Bta00596-mRNA:exon:707;Parent=Bta00596-mRNA
NW_017547090.1	1921463	1921669	Bta00596-mRNA:cds	.	-	maker	CDS	2	ID=Bta00596-mRNA:cds;Parent=Bta00596-mRNA
NW_017547090.1	1921463	1921669	Bta00596-mRNA:exon:708	.	-	maker	exon	.	ID=Bta00596-mRNA:exon:708;Parent=Bta00596-mRNA
NW_017547090.1	1921906	1922097	Bta00596-mRNA:cds	.	-	maker	CDS	1	ID=Bta00596-mRNA:cds;Parent=Bta00596-mRNA
NW_017547090.1	1921906	1922097	Bta00596-mRNA:exon:709	.	-	maker	exon	.	ID=Bta00596-mRNA:exon:709;Parent=Bta00596-mRNA
NW_017547090.1	1922514	1922612	Bta00596-mRNA:cds	.	-	maker	CDS	0	ID=Bta00596-mRNA:cds;Parent=Bta00596-mRNA
NW_017547090.1	1922514	1922612	Bta00596-mRNA:exon:710	.	-	maker	exon	.	ID=Bta00596-mRNA:exon:710;Parent=Bta00596-mRNA
NW_017547090.1	1923313	1923517	Bta00596-mRNA:cds	.	-	maker	CDS	0	ID=Bta00596-mRNA:cds;Parent=Bta00596-mRNA
NW_017547090.1	1923313	1923517	Bta00596-mRNA:exon:711	.	-	maker	exon	.	ID=Bta00596-mRNA:exon:711;Parent=Bta00596-mRNA
NW_017547090.1	1923835	1924003	Bta00596-mRNA:cds	.	-	maker	CDS	0	ID=Bta00596-mRNA:cds;Parent=Bta00596-mRNA
NW_017547090.1	1923835	1924003	Bta00596-mRNA:exon:712	.	-	maker	exon	.	ID=Bta00596-mRNA:exon:712;Parent=Bta00596-mRNA
NW_017547090.1	1924519	1924752	Bta00596-mRNA:cds	.	-	maker	CDS	2	ID=Bta00596-mRNA:cds;Parent=Bta00596-mRNA
NW_017547090.1	1924519	1924752	Bta00596-mRNA:exon:713	.	-	maker	exon	.	ID=Bta00596-mRNA:exon:713;Parent=Bta00596-mRNA
NW_017547090.1	1925235	1925396	Bta00596-mRNA:cds	.	-	maker	CDS	1	ID=Bta00596-mRNA:cds;Parent=Bta00596-mRNA
NW_017547090.1	1925235	1925396	Bta00596-mRNA:exon:714	.	-	maker	exon	.	ID=Bta00596-mRNA:exon:714;Parent=Bta00596-mRNA
NW_017547090.1	1926250	1926483	Bta00596-mRNA:cds	.	-	maker	CDS	0	ID=Bta00596-mRNA:cds;Parent=Bta00596-mRNA
NW_017547090.1	1926250	1926483	Bta00596-mRNA:exon:715	.	-	maker	exon	.	ID=Bta00596-mRNA:exon:715;Parent=Bta00596-mRNA
NW_017547090.1	1927044	1927368	Bta00596-mRNA:cds	.	-	maker	CDS	0	ID=Bta00596-mRNA:cds;Parent=Bta00596-mRNA
NW_017547090.1	1927044	1927368	Bta00596-mRNA:exon:716	.	-	maker	exon	.	ID=Bta00596-mRNA:exon:716;Parent=Bta00596-mRNA
NW_017547090.1	1928453	1928747	Bta00596-mRNA:cds	.	-	maker	CDS	0	ID=Bta00596-mRNA:cds;Parent=Bta00596-mRNA
NW_017547090.1	1928453	1928747	Bta00596-mRNA:exon:717	.	-	maker	exon	.	ID=Bta00596-mRNA:exon:717;Parent=Bta00596-mRNA
NW_017547090.1	1930169	1930349	Bta00596-mRNA:cds	.	-	maker	CDS	0	ID=Bta00596-mRNA:cds;Parent=Bta00596-mRNA
NW_017547090.1	1930169	1930350	Bta00596-mRNA:exon:718	.	-	maker	exon	.	ID=Bta00596-mRNA:exon:718;Parent=Bta00596-mRNA
NW_017547090.1	1930349	1930350	Bta00596-mRNA:five_prime_utr	.	-	maker	five_prime_UTR	.	ID=Bta00596-mRNA:five_prime_utr;Parent=Bta00596-mRNA;zero_length_insertion=True
NW_017547090.1	1931283	1932006	Bta00596-mRNA:exon:719	.	-	maker	exon	.	ID=Bta00596-mRNA:exon:719;Parent=Bta00596-mRNA
NW_017547090.1	1931283	1932006	Bta00596-mRNA:five_prime_utr	.	-	maker	five_prime_UTR	.	ID=Bta00596-mRNA:five_prime_utr;Parent=Bta00596-mRNA
NW_017547090.1	1951252	1951614	Bta00597-mRNA:exon:437	.	+	maker	exon	.	ID=Bta00597-mRNA:exon:437;Parent=Bta00597-mRNA
NW_017547090.1	1951252	1951614	Bta00597-mRNA:five_prime_utr	.	+	maker	five_prime_UTR	.	ID=Bta00597-mRNA:five_prime_utr;Parent=Bta00597-mRNA
NW_017547090.1	1951252	2056233	Bta00597	.	+	maker	gene	.	ID=Bta00597;Name=Bta00597;Alias=maker-Scaffold109-pred_gff_AUGUSTUS-gene-1.139;score=0.85
NW_017547090.1	1951252	2056233	Bta00597-mRNA	.	+	maker	mRNA	.	ID=Bta00597-mRNA;Parent=Bta00597;Name=Bta00597-mRNA;Alias=maker-Scaffold109-pred_gff_AUGUSTUS-gene-1.139-mRNA-1;_AED=1.00;_QI=377|0|0|0|0|0|10|4465|932;_eAED=1.00;score=0.85;Dbxref=IPR000731,IPR003392,GO:0007165,GO:0008158,GO:0015947,GO:0016021,GO:0018738,GO:0046294;description=Patched domain-containing protein 3;
NW_017547090.1	2011072	2011087	Bta00597-mRNA:five_prime_utr	.	+	maker	five_prime_UTR	.	ID=Bta00597-mRNA:five_prime_utr;Parent=Bta00597-mRNA
NW_017547090.1	2011072	2011364	Bta00597-mRNA:exon:438	.	+	maker	exon	.	ID=Bta00597-mRNA:exon:438;Parent=Bta00597-mRNA
NW_017547090.1	2011087	2011364	Bta00597-mRNA:cds	.	+	maker	CDS	0	ID=Bta00597-mRNA:cds;Parent=Bta00597-mRNA
NW_017547090.1	2027564	2027964	Bta00597-mRNA:cds	.	+	maker	CDS	2	ID=Bta00597-mRNA:cds;Parent=Bta00597-mRNA
NW_017547090.1	2027564	2027964	Bta00597-mRNA:exon:439	.	+	maker	exon	.	ID=Bta00597-mRNA:exon:439;Parent=Bta00597-mRNA
NW_017547090.1	2031736	2032080	Bta00597-mRNA:cds	.	+	maker	CDS	1	ID=Bta00597-mRNA:cds;Parent=Bta00597-mRNA
NW_017547090.1	2031736	2032080	Bta00597-mRNA:exon:440	.	+	maker	exon	.	ID=Bta00597-mRNA:exon:440;Parent=Bta00597-mRNA
NW_017547090.1	2037059	2037260	Bta00597-mRNA:cds	.	+	maker	CDS	2	ID=Bta00597-mRNA:cds;Parent=Bta00597-mRNA
NW_017547090.1	2037059	2037260	Bta00597-mRNA:exon:441	.	+	maker	exon	.	ID=Bta00597-mRNA:exon:441;Parent=Bta00597-mRNA
NW_017547090.1	2040035	2040167	Bta00597-mRNA:cds	.	+	maker	CDS	2	ID=Bta00597-mRNA:cds;Parent=Bta00597-mRNA
NW_017547090.1	2040035	2040167	Bta00597-mRNA:exon:442	.	+	maker	exon	.	ID=Bta00597-mRNA:exon:442;Parent=Bta00597-mRNA
NW_017547090.1	2040978	2041292	Bta00597-mRNA:cds	.	+	maker	CDS	2	ID=Bta00597-mRNA:cds;Parent=Bta00597-mRNA
NW_017547090.1	2040978	2041292	Bta00597-mRNA:exon:443	.	+	maker	exon	.	ID=Bta00597-mRNA:exon:443;Parent=Bta00597-mRNA
NW_017547090.1	2042323	2042536	Bta00597-mRNA:cds	.	+	maker	CDS	0	ID=Bta00597-mRNA:cds;Parent=Bta00597-mRNA
NW_017547090.1	2042323	2042536	Bta00597-mRNA:exon:444	.	+	maker	exon	.	ID=Bta00597-mRNA:exon:444;Parent=Bta00597-mRNA
NW_017547090.1	2044690	2044900	Bta00597-mRNA:cds	.	+	maker	CDS	0	ID=Bta00597-mRNA:cds;Parent=Bta00597-mRNA
NW_017547090.1	2044690	2044900	Bta00597-mRNA:exon:445	.	+	maker	exon	.	ID=Bta00597-mRNA:exon:445;Parent=Bta00597-mRNA
NW_017547090.1	2051060	2051768	Bta00597-mRNA:cds	.	+	maker	CDS	0	ID=Bta00597-mRNA:cds;Parent=Bta00597-mRNA
NW_017547090.1	2051060	2056233	Bta00597-mRNA:exon:446	.	+	maker	exon	.	ID=Bta00597-mRNA:exon:446;Parent=Bta00597-mRNA
NW_017547090.1	2051768	2056233	Bta00597-mRNA:three_prime_utr	.	+	maker	three_prime_UTR	.	ID=Bta00597-mRNA:three_prime_utr;Parent=Bta00597-mRNA
NW_017547090.1	2058783	2059290	Bta00598	.	+	maker	gene	.	ID=Bta00598;Name=Bta00598;Alias=maker-Scaffold109-pred_gff_augustus-gene-1.0;score=0.98,0.98
NW_017547090.1	2058783	2059290	Bta00598-mRNA	.	+	maker	mRNA	.	ID=Bta00598-mRNA;Parent=Bta00598;Name=Bta00598-mRNA;Alias=maker-Scaffold109-pred_gff_augustus-gene-1.0-mRNA-1;_AED=1.00;_QI=0|-1|0|0|-1|1|1|0|168;_eAED=1.00;score=0.98,0.98;Dbxref=IPR003392;description=Unknown protein;
NW_017547090.1	2058783	2059290	Bta00598-mRNA:cds	.	+	maker	CDS	0	ID=Bta00598-mRNA:cds;Parent=Bta00598-mRNA
NW_017547090.1	2058783	2059290	Bta00598-mRNA:exon:970	.	+	maker	exon	.	ID=Bta00598-mRNA:exon:970;Parent=Bta00598-mRNA
NW_017547090.1	2059934	2060366	Bta00599	.	+	maker	gene	.	ID=Bta00599;Name=Bta00599;Alias=maker-Scaffold109-pred_gff_AUGUSTUS-gene-1.141;score=0.39
NW_017547090.1	2059934	2060366	Bta00599-mRNA	.	+	maker	mRNA	.	ID=Bta00599-mRNA;Parent=Bta00599;Name=Bta00599-mRNA;Alias=maker-Scaffold109-pred_gff_AUGUSTUS-gene-1.141-mRNA-1;_AED=0.76;_QI=0|-1|0|1|-1|1|1|0|143;_eAED=1.00;score=0.39;description=Endonuclease-reverse transcriptase HmRTE-e01;
NW_017547090.1	2059934	2060366	Bta00599-mRNA:cds	.	+	maker	CDS	0	ID=Bta00599-mRNA:cds;Parent=Bta00599-mRNA
NW_017547090.1	2059934	2060366	Bta00599-mRNA:exon:612	.	+	maker	exon	.	ID=Bta00599-mRNA:exon:612;Parent=Bta00599-mRNA
NW_017547090.1	2064508	2064955	Bta00600	.	+	maker	gene	.	ID=Bta00600;Name=Bta00600;Alias=maker-Scaffold109-pred_gff_AUGUSTUS-gene-1.142;score=0.72
NW_017547090.1	2064508	2064955	Bta00600-mRNA	.	+	maker	mRNA	.	ID=Bta00600-mRNA;Parent=Bta00600;Name=Bta00600-mRNA;Alias=maker-Scaffold109-pred_gff_AUGUSTUS-gene-1.142-mRNA-1;_AED=1.00;_QI=0|-1|0|0|-1|0|1|0|148;_eAED=1.00;score=0.72;description=Unknown protein;
NW_017547090.1	2064508	2064955	Bta00600-mRNA:cds	.	+	maker	CDS	0	ID=Bta00600-mRNA:cds;Parent=Bta00600-mRNA
NW_017547090.1	2064508	2064955	Bta00600-mRNA:exon:620	.	+	maker	exon	.	ID=Bta00600-mRNA:exon:620;Parent=Bta00600-mRNA
NW_017547090.1	2066099	2068549	Bta00601-mRNA:three_prime_utr	.	-	maker	three_prime_UTR	.	ID=Bta00601-mRNA:three_prime_utr;Parent=Bta00601-mRNA
NW_017547090.1	2066099	2068598	Bta00601-mRNA:exon:866	.	-	maker	exon	.	ID=Bta00601-mRNA:exon:866;Parent=Bta00601-mRNA
NW_017547090.1	2066099	2155484	Bta00601	.	-	maker	gene	.	ID=Bta00601;Name=Bta00601;Alias=maker-Scaffold109-snap-gene-1.602
NW_017547090.1	2066099	2155484	Bta00601-mRNA	.	-	maker	mRNA	.	ID=Bta00601-mRNA;Parent=Bta00601;Name=Bta00601-mRNA;Alias=maker-Scaffold109-snap-gene-1.602-mRNA-1;_AED=1.00;_QI=180|0|0|0|0|0|8|2450|376;_eAED=1.00;Dbxref=IPR018469,GO:0005515,GO:0005886,GO:0006979,GO:0007616,GO:0008105,GO:0008355,GO:0045178;description=Dual oxidase maturation factor 1;
NW_017547090.1	2068549	2068598	Bta00601-mRNA:cds	.	-	maker	CDS	1	ID=Bta00601-mRNA:cds;Parent=Bta00601-mRNA
NW_017547090.1	2069881	2070097	Bta00601-mRNA:cds	.	-	maker	CDS	1	ID=Bta00601-mRNA:cds;Parent=Bta00601-mRNA
NW_017547090.1	2069881	2070097	Bta00601-mRNA:exon:867	.	-	maker	exon	.	ID=Bta00601-mRNA:exon:867;Parent=Bta00601-mRNA
NW_017547090.1	2071194	2071369	Bta00601-mRNA:cds	.	-	maker	CDS	2	ID=Bta00601-mRNA:cds;Parent=Bta00601-mRNA
NW_017547090.1	2071194	2071369	Bta00601-mRNA:exon:868	.	-	maker	exon	.	ID=Bta00601-mRNA:exon:868;Parent=Bta00601-mRNA
NW_017547090.1	2072196	2072411	Bta00601-mRNA:cds	.	-	maker	CDS	1	ID=Bta00601-mRNA:cds;Parent=Bta00601-mRNA
NW_017547090.1	2072196	2072411	Bta00601-mRNA:exon:869	.	-	maker	exon	.	ID=Bta00601-mRNA:exon:869;Parent=Bta00601-mRNA
NW_017547090.1	2072791	2073008	Bta00601-mRNA:cds	.	-	maker	CDS	2	ID=Bta00601-mRNA:cds;Parent=Bta00601-mRNA
NW_017547090.1	2072791	2073008	Bta00601-mRNA:exon:870	.	-	maker	exon	.	ID=Bta00601-mRNA:exon:870;Parent=Bta00601-mRNA
NW_017547090.1	2091980	2092038	Bta00601-mRNA:cds	.	-	maker	CDS	0	ID=Bta00601-mRNA:cds;Parent=Bta00601-mRNA
NW_017547090.1	2091980	2092038	Bta00601-mRNA:exon:871	.	-	maker	exon	.	ID=Bta00601-mRNA:exon:871;Parent=Bta00601-mRNA
NW_017547090.1	2094314	2094452	Bta00601-mRNA:cds	.	-	maker	CDS	0	ID=Bta00601-mRNA:cds;Parent=Bta00601-mRNA
NW_017547090.1	2094314	2094452	Bta00601-mRNA:exon:872	.	-	maker	exon	.	ID=Bta00601-mRNA:exon:872;Parent=Bta00601-mRNA
NW_017547090.1	2155241	2155304	Bta00601-mRNA:cds	.	-	maker	CDS	0	ID=Bta00601-mRNA:cds;Parent=Bta00601-mRNA
NW_017547090.1	2155241	2155484	Bta00601-mRNA:exon:873	.	-	maker	exon	.	ID=Bta00601-mRNA:exon:873;Parent=Bta00601-mRNA
NW_017547090.1	2155304	2155484	Bta00601-mRNA:five_prime_utr	.	-	maker	five_prime_UTR	.	ID=Bta00601-mRNA:five_prime_utr;Parent=Bta00601-mRNA
NW_017547090.1	2174612	2181603	Bta00602-mRNA:exon:852	.	-	maker	exon	.	ID=Bta00602-mRNA:exon:852;Parent=Bta00602-mRNA
NW_017547090.1	2174612	2181603	Bta00602-mRNA:three_prime_utr	.	-	maker	three_prime_UTR	.	ID=Bta00602-mRNA:three_prime_utr;Parent=Bta00602-mRNA
NW_017547090.1	2174612	2191182	Bta00602	.	-	maker	gene	.	ID=Bta00602;Name=Bta00602;Alias=maker-Scaffold109-pred_gff_AUGUSTUS-gene-1.151;score=0.42
NW_017547090.1	2174612	2191182	Bta00602-mRNA	.	-	maker	mRNA	.	ID=Bta00602-mRNA;Parent=Bta00602;Name=Bta00602-mRNA;Alias=maker-Scaffold109-pred_gff_AUGUSTUS-gene-1.151-mRNA-1;_AED=1.00;_QI=261|0|0|0|0|0|9|7126|418;_eAED=1.00;score=0.42;Dbxref=IPR026642;description=Glucocorticoid-induced transcript 1 protein;
NW_017547090.1	2182520	2182654	Bta00602-mRNA:exon:853	.	-	maker	exon	.	ID=Bta00602-mRNA:exon:853;Parent=Bta00602-mRNA
NW_017547090.1	2182520	2182654	Bta00602-mRNA:three_prime_utr	.	-	maker	three_prime_UTR	.	ID=Bta00602-mRNA:three_prime_utr;Parent=Bta00602-mRNA
NW_017547090.1	2183934	2183935	Bta00602-mRNA:three_prime_utr	.	-	maker	three_prime_UTR	.	ID=Bta00602-mRNA:three_prime_utr;Parent=Bta00602-mRNA;zero_length_insertion=True
NW_017547090.1	2183934	2184092	Bta00602-mRNA:exon:854	.	-	maker	exon	.	ID=Bta00602-mRNA:exon:854;Parent=Bta00602-mRNA
NW_017547090.1	2183935	2184092	Bta00602-mRNA:cds	.	-	maker	CDS	1	ID=Bta00602-mRNA:cds;Parent=Bta00602-mRNA
NW_017547090.1	2185006	2185136	Bta00602-mRNA:cds	.	-	maker	CDS	2	ID=Bta00602-mRNA:cds;Parent=Bta00602-mRNA
NW_017547090.1	2185006	2185136	Bta00602-mRNA:exon:855	.	-	maker	exon	.	ID=Bta00602-mRNA:exon:855;Parent=Bta00602-mRNA
NW_017547090.1	2185837	2185988	Bta00602-mRNA:cds	.	-	maker	CDS	0	ID=Bta00602-mRNA:cds;Parent=Bta00602-mRNA
NW_017547090.1	2185837	2185988	Bta00602-mRNA:exon:856	.	-	maker	exon	.	ID=Bta00602-mRNA:exon:856;Parent=Bta00602-mRNA
NW_017547090.1	2187134	2187453	Bta00602-mRNA:cds	.	-	maker	CDS	1	ID=Bta00602-mRNA:cds;Parent=Bta00602-mRNA
NW_017547090.1	2187134	2187453	Bta00602-mRNA:exon:857	.	-	maker	exon	.	ID=Bta00602-mRNA:exon:857;Parent=Bta00602-mRNA
NW_017547090.1	2188478	2188588	Bta00602-mRNA:cds	.	-	maker	CDS	0	ID=Bta00602-mRNA:cds;Parent=Bta00602-mRNA
NW_017547090.1	2188478	2188588	Bta00602-mRNA:exon:858	.	-	maker	exon	.	ID=Bta00602-mRNA:exon:858;Parent=Bta00602-mRNA
NW_017547090.1	2189168	2189329	Bta00602-mRNA:cds	.	-	maker	CDS	2	ID=Bta00602-mRNA:cds;Parent=Bta00602-mRNA
NW_017547090.1	2189168	2189329	Bta00602-mRNA:exon:859	.	-	maker	exon	.	ID=Bta00602-mRNA:exon:859;Parent=Bta00602-mRNA
NW_017547090.1	2190692	2190921	Bta00602-mRNA:cds	.	-	maker	CDS	0	ID=Bta00602-mRNA:cds;Parent=Bta00602-mRNA
NW_017547090.1	2190692	2191182	Bta00602-mRNA:exon:860	.	-	maker	exon	.	ID=Bta00602-mRNA:exon:860;Parent=Bta00602-mRNA
NW_017547090.1	2190921	2191182	Bta00602-mRNA:five_prime_utr	.	-	maker	five_prime_UTR	.	ID=Bta00602-mRNA:five_prime_utr;Parent=Bta00602-mRNA
NW_017547090.1	2195656	2195703	Bta00603-mRNA:cds	.	+	maker	CDS	0	ID=Bta00603-mRNA:cds;Parent=Bta00603-mRNA
NW_017547090.1	2195656	2195703	Bta00603-mRNA:exon:966	.	+	maker	exon	.	ID=Bta00603-mRNA:exon:966;Parent=Bta00603-mRNA
NW_017547090.1	2195656	2198848	Bta00603	.	+	maker	gene	.	ID=Bta00603;Name=Bta00603;Alias=maker-Scaffold109-pred_gff_augustus-gene-1.2;score=0.87,0.87;Note=no evidence support
NW_017547090.1	2195656	2198848	Bta00603-mRNA	.	+	maker	mRNA	.	ID=Bta00603-mRNA;Parent=Bta00603;Name=Bta00603-mRNA;Alias=maker-Scaffold109-pred_gff_augustus-gene-1.2-mRNA-1;_AED=1.00;_QI=0|0|0|0|1|1|4|0|190;_eAED=1.00;score=0.87,0.87;Dbxref=IPR001283,IPR014044;description=Golgi-associated plant pathogenesis-related protein 1;
NW_017547090.1	2195803	2195969	Bta00603-mRNA:cds	.	+	maker	CDS	1	ID=Bta00603-mRNA:cds;Parent=Bta00603-mRNA
NW_017547090.1	2195803	2195969	Bta00603-mRNA:exon:967	.	+	maker	exon	.	ID=Bta00603-mRNA:exon:967;Parent=Bta00603-mRNA
NW_017547090.1	2196793	2197004	Bta00603-mRNA:cds	.	+	maker	CDS	0	ID=Bta00603-mRNA:cds;Parent=Bta00603-mRNA
NW_017547090.1	2196793	2197004	Bta00603-mRNA:exon:968	.	+	maker	exon	.	ID=Bta00603-mRNA:exon:968;Parent=Bta00603-mRNA
NW_017547090.1	2198699	2198848	Bta00603-mRNA:cds	.	+	maker	CDS	2	ID=Bta00603-mRNA:cds;Parent=Bta00603-mRNA
NW_017547090.1	2198699	2198848	Bta00603-mRNA:exon:969	.	+	maker	exon	.	ID=Bta00603-mRNA:exon:969;Parent=Bta00603-mRNA
NW_017547090.1	2204936	2205247	Bta00604-mRNA:five_prime_utr	.	+	maker	five_prime_UTR	.	ID=Bta00604-mRNA:five_prime_utr;Parent=Bta00604-mRNA
NW_017547090.1	2204936	2205294	Bta00604-mRNA:exon:492	.	+	maker	exon	.	ID=Bta00604-mRNA:exon:492;Parent=Bta00604-mRNA
NW_017547090.1	2204936	2214070	Bta00604	.	+	maker	gene	.	ID=Bta00604;Name=Bta00604;Alias=maker-Scaffold109-pred_gff_AUGUSTUS-gene-1.153;score=0.97
NW_017547090.1	2204936	2214070	Bta00604-mRNA	.	+	maker	mRNA	.	ID=Bta00604-mRNA;Parent=Bta00604;Name=Bta00604-mRNA;Alias=maker-Scaffold109-pred_gff_AUGUSTUS-gene-1.153-mRNA-1;_AED=1.00;_QI=311|0|0|0|0|0|4|632|711;_eAED=1.00;score=0.97;Dbxref=IPR001283,IPR014044,IPR018244;description=Cysteine-rich venom protein;
NW_017547090.1	2205247	2205294	Bta00604-mRNA:cds	.	+	maker	CDS	0	ID=Bta00604-mRNA:cds;Parent=Bta00604-mRNA
NW_017547090.1	2207766	2208406	Bta00604-mRNA:cds	.	+	maker	CDS	1	ID=Bta00604-mRNA:cds;Parent=Bta00604-mRNA
NW_017547090.1	2207766	2208406	Bta00604-mRNA:exon:493	.	+	maker	exon	.	ID=Bta00604-mRNA:exon:493;Parent=Bta00604-mRNA
NW_017547090.1	2210391	2210605	Bta00604-mRNA:cds	.	+	maker	CDS	0	ID=Bta00604-mRNA:cds;Parent=Bta00604-mRNA
NW_017547090.1	2210391	2210605	Bta00604-mRNA:exon:494	.	+	maker	exon	.	ID=Bta00604-mRNA:exon:494;Parent=Bta00604-mRNA
NW_017547090.1	2212203	2213438	Bta00604-mRNA:cds	.	+	maker	CDS	2	ID=Bta00604-mRNA:cds;Parent=Bta00604-mRNA
NW_017547090.1	2212203	2214070	Bta00604-mRNA:exon:495	.	+	maker	exon	.	ID=Bta00604-mRNA:exon:495;Parent=Bta00604-mRNA
NW_017547090.1	2213438	2214070	Bta00604-mRNA:three_prime_utr	.	+	maker	three_prime_UTR	.	ID=Bta00604-mRNA:three_prime_utr;Parent=Bta00604-mRNA
NW_017547090.1	2217355	2221334	Bta00605-mRNA:three_prime_utr	.	-	maker	three_prime_UTR	.	ID=Bta00605-mRNA:three_prime_utr;Parent=Bta00605-mRNA
NW_017547090.1	2217355	2221724	Bta00605-mRNA:exon:657	.	-	maker	exon	.	ID=Bta00605-mRNA:exon:657;Parent=Bta00605-mRNA
NW_017547090.1	2217355	2247970	Bta00605	.	-	maker	gene	.	ID=Bta00605;Name=Bta00605;Alias=maker-Scaffold109-pred_gff_AUGUSTUS-gene-1.154;score=0.23
NW_017547090.1	2217355	2247970	Bta00605-mRNA	.	-	maker	mRNA	.	ID=Bta00605-mRNA;Parent=Bta00605;Name=Bta00605-mRNA;Alias=maker-Scaffold109-pred_gff_AUGUSTUS-gene-1.154-mRNA-1;_AED=1.00;_QI=6|0|0|0|0|0|15|3979|1058;_eAED=1.00;score=0.23;Dbxref=IPR000315,IPR001258,IPR001298,IPR001841,IPR011042,IPR013017,IPR013083,IPR013783,IPR014756,IPR017868,IPR017907,GO:0046872;description=Tripartite motif-containing protein 3;
NW_017547090.1	2221334	2221724	Bta00605-mRNA:cds	.	-	maker	CDS	0	ID=Bta00605-mRNA:cds;Parent=Bta00605-mRNA
NW_017547090.1	2222396	2222556	Bta00605-mRNA:cds	.	-	maker	CDS	1	ID=Bta00605-mRNA:cds;Parent=Bta00605-mRNA
NW_017547090.1	2222396	2222556	Bta00605-mRNA:exon:658	.	-	maker	exon	.	ID=Bta00605-mRNA:exon:658;Parent=Bta00605-mRNA
NW_017547090.1	2223028	2223231	Bta00605-mRNA:cds	.	-	maker	CDS	0	ID=Bta00605-mRNA:cds;Parent=Bta00605-mRNA
NW_017547090.1	2223028	2223231	Bta00605-mRNA:exon:659	.	-	maker	exon	.	ID=Bta00605-mRNA:exon:659;Parent=Bta00605-mRNA
NW_017547090.1	2224127	2224293	Bta00605-mRNA:cds	.	-	maker	CDS	1	ID=Bta00605-mRNA:cds;Parent=Bta00605-mRNA
NW_017547090.1	2224127	2224293	Bta00605-mRNA:exon:660	.	-	maker	exon	.	ID=Bta00605-mRNA:exon:660;Parent=Bta00605-mRNA
NW_017547090.1	2224911	2225131	Bta00605-mRNA:cds	.	-	maker	CDS	2	ID=Bta00605-mRNA:cds;Parent=Bta00605-mRNA
NW_017547090.1	2224911	2225131	Bta00605-mRNA:exon:661	.	-	maker	exon	.	ID=Bta00605-mRNA:exon:661;Parent=Bta00605-mRNA
NW_017547090.1	2225492	2225736	Bta00605-mRNA:cds	.	-	maker	CDS	0	ID=Bta00605-mRNA:cds;Parent=Bta00605-mRNA
NW_017547090.1	2225492	2225736	Bta00605-mRNA:exon:662	.	-	maker	exon	.	ID=Bta00605-mRNA:exon:662;Parent=Bta00605-mRNA
NW_017547090.1	2226180	2226396	Bta00605-mRNA:cds	.	-	maker	CDS	0	ID=Bta00605-mRNA:cds;Parent=Bta00605-mRNA
NW_017547090.1	2226180	2226396	Bta00605-mRNA:exon:663	.	-	maker	exon	.	ID=Bta00605-mRNA:exon:663;Parent=Bta00605-mRNA
NW_017547090.1	2227079	2227274	Bta00605-mRNA:cds	.	-	maker	CDS	0	ID=Bta00605-mRNA:cds;Parent=Bta00605-mRNA
NW_017547090.1	2227079	2227274	Bta00605-mRNA:exon:664	.	-	maker	exon	.	ID=Bta00605-mRNA:exon:664;Parent=Bta00605-mRNA
NW_017547090.1	2232121	2232287	Bta00605-mRNA:cds	.	-	maker	CDS	1	ID=Bta00605-mRNA:cds;Parent=Bta00605-mRNA
NW_017547090.1	2232121	2232287	Bta00605-mRNA:exon:665	.	-	maker	exon	.	ID=Bta00605-mRNA:exon:665;Parent=Bta00605-mRNA
NW_017547090.1	2232771	2232991	Bta00605-mRNA:cds	.	-	maker	CDS	2	ID=Bta00605-mRNA:cds;Parent=Bta00605-mRNA
NW_017547090.1	2232771	2232991	Bta00605-mRNA:exon:666	.	-	maker	exon	.	ID=Bta00605-mRNA:exon:666;Parent=Bta00605-mRNA
NW_017547090.1	2233467	2233711	Bta00605-mRNA:cds	.	-	maker	CDS	0	ID=Bta00605-mRNA:cds;Parent=Bta00605-mRNA
NW_017547090.1	2233467	2233711	Bta00605-mRNA:exon:667	.	-	maker	exon	.	ID=Bta00605-mRNA:exon:667;Parent=Bta00605-mRNA
NW_017547090.1	2234160	2234376	Bta00605-mRNA:cds	.	-	maker	CDS	0	ID=Bta00605-mRNA:cds;Parent=Bta00605-mRNA
NW_017547090.1	2234160	2234376	Bta00605-mRNA:exon:668	.	-	maker	exon	.	ID=Bta00605-mRNA:exon:668;Parent=Bta00605-mRNA
NW_017547090.1	2235084	2235279	Bta00605-mRNA:cds	.	-	maker	CDS	0	ID=Bta00605-mRNA:cds;Parent=Bta00605-mRNA
NW_017547090.1	2235084	2235279	Bta00605-mRNA:exon:669	.	-	maker	exon	.	ID=Bta00605-mRNA:exon:669;Parent=Bta00605-mRNA
NW_017547090.1	2245205	2245465	Bta00605-mRNA:cds	.	-	maker	CDS	2	ID=Bta00605-mRNA:cds;Parent=Bta00605-mRNA
NW_017547090.1	2245205	2245465	Bta00605-mRNA:exon:670	.	-	maker	exon	.	ID=Bta00605-mRNA:exon:670;Parent=Bta00605-mRNA
NW_017547090.1	2247882	2247964	Bta00605-mRNA:cds	.	-	maker	CDS	0	ID=Bta00605-mRNA:cds;Parent=Bta00605-mRNA
NW_017547090.1	2247882	2247970	Bta00605-mRNA:exon:671	.	-	maker	exon	.	ID=Bta00605-mRNA:exon:671;Parent=Bta00605-mRNA
NW_017547090.1	2247964	2247970	Bta00605-mRNA:five_prime_utr	.	-	maker	five_prime_UTR	.	ID=Bta00605-mRNA:five_prime_utr;Parent=Bta00605-mRNA
NW_017547090.1	2269918	2270123	Bta00606-mRNA:cds	.	-	maker	CDS	1	ID=Bta00606-mRNA:cds;Parent=Bta00606-mRNA
NW_017547090.1	2269918	2270123	Bta00606-mRNA:exon:962	.	-	maker	exon	.	ID=Bta00606-mRNA:exon:962;Parent=Bta00606-mRNA
NW_017547090.1	2269918	2289863	Bta00606	.	-	maker	gene	.	ID=Bta00606;Name=Bta00606;Alias=maker-Scaffold109-snap-gene-1.605
NW_017547090.1	2269918	2289863	Bta00606-mRNA	.	-	maker	mRNA	.	ID=Bta00606-mRNA;Parent=Bta00606;Name=Bta00606-mRNA;Alias=maker-Scaffold109-snap-gene-1.605-mRNA-1;_AED=1.00;_QI=0|0|0|0|0|0|2|0|94;_eAED=1.00;description=Unknown protein;
NW_017547090.1	2289783	2289863	Bta00606-mRNA:cds	.	-	maker	CDS	0	ID=Bta00606-mRNA:cds;Parent=Bta00606-mRNA
NW_017547090.1	2289783	2289863	Bta00606-mRNA:exon:963	.	-	maker	exon	.	ID=Bta00606-mRNA:exon:963;Parent=Bta00606-mRNA
NW_017547090.1	2291730	2297646	Bta00607-mRNA:three_prime_utr	.	-	maker	three_prime_UTR	.	ID=Bta00607-mRNA:three_prime_utr;Parent=Bta00607-mRNA
NW_017547090.1	2291730	2297782	Bta00607-mRNA:exon:842	.	-	maker	exon	.	ID=Bta00607-mRNA:exon:842;Parent=Bta00607-mRNA
NW_017547090.1	2291730	2307426	Bta00607	.	-	maker	gene	.	ID=Bta00607;Name=Bta00607;Alias=augustus_masked-Scaffold109-processed-gene-1.79
NW_017547090.1	2291730	2307426	Bta00607-mRNA	.	-	maker	mRNA	.	ID=Bta00607-mRNA;Parent=Bta00607;Name=Bta00607-mRNA;Alias=augustus_masked-Scaffold109-processed-gene-1.79-mRNA-1;_AED=1.00;_QI=257|0|0|0|0|0|10|5916|468;_eAED=1.00;Dbxref=IPR003607,IPR006674,GO:0006139,GO:0097159,GO:1901363;description=SAM domain and HD domain-containing protein 1;
NW_017547090.1	2297646	2297782	Bta00607-mRNA:cds	.	-	maker	CDS	1	ID=Bta00607-mRNA:cds;Parent=Bta00607-mRNA
NW_017547090.1	2298880	2299131	Bta00607-mRNA:cds	.	-	maker	CDS	0	ID=Bta00607-mRNA:cds;Parent=Bta00607-mRNA
NW_017547090.1	2298880	2299131	Bta00607-mRNA:exon:843	.	-	maker	exon	.	ID=Bta00607-mRNA:exon:843;Parent=Bta00607-mRNA
NW_017547090.1	2299928	2300109	Bta00607-mRNA:cds	.	-	maker	CDS	1	ID=Bta00607-mRNA:cds;Parent=Bta00607-mRNA
NW_017547090.1	2299928	2300109	Bta00607-mRNA:exon:844	.	-	maker	exon	.	ID=Bta00607-mRNA:exon:844;Parent=Bta00607-mRNA
NW_017547090.1	2300752	2300812	Bta00607-mRNA:cds	.	-	maker	CDS	1	ID=Bta00607-mRNA:cds;Parent=Bta00607-mRNA
NW_017547090.1	2300752	2300812	Bta00607-mRNA:exon:845	.	-	maker	exon	.	ID=Bta00607-mRNA:exon:845;Parent=Bta00607-mRNA
NW_017547090.1	2301176	2301439	Bta00607-mRNA:cds	.	-	maker	CDS	0	ID=Bta00607-mRNA:cds;Parent=Bta00607-mRNA
NW_017547090.1	2301176	2301439	Bta00607-mRNA:exon:846	.	-	maker	exon	.	ID=Bta00607-mRNA:exon:846;Parent=Bta00607-mRNA
NW_017547090.1	2302058	2302211	Bta00607-mRNA:cds	.	-	maker	CDS	0	ID=Bta00607-mRNA:cds;Parent=Bta00607-mRNA
NW_017547090.1	2302058	2302211	Bta00607-mRNA:exon:847	.	-	maker	exon	.	ID=Bta00607-mRNA:exon:847;Parent=Bta00607-mRNA
NW_017547090.1	2303200	2303378	Bta00607-mRNA:cds	.	-	maker	CDS	1	ID=Bta00607-mRNA:cds;Parent=Bta00607-mRNA
NW_017547090.1	2303200	2303378	Bta00607-mRNA:exon:848	.	-	maker	exon	.	ID=Bta00607-mRNA:exon:848;Parent=Bta00607-mRNA
NW_017547090.1	2304061	2304239	Bta00607-mRNA:cds	.	-	maker	CDS	2	ID=Bta00607-mRNA:cds;Parent=Bta00607-mRNA
NW_017547090.1	2304061	2304239	Bta00607-mRNA:exon:849	.	-	maker	exon	.	ID=Bta00607-mRNA:exon:849;Parent=Bta00607-mRNA
NW_017547090.1	2305351	2305358	Bta00607-mRNA:cds	.	-	maker	CDS	0	ID=Bta00607-mRNA:cds;Parent=Bta00607-mRNA
NW_017547090.1	2305351	2305425	Bta00607-mRNA:exon:850	.	-	maker	exon	.	ID=Bta00607-mRNA:exon:850;Parent=Bta00607-mRNA
NW_017547090.1	2305358	2305425	Bta00607-mRNA:five_prime_utr	.	-	maker	five_prime_UTR	.	ID=Bta00607-mRNA:five_prime_utr;Parent=Bta00607-mRNA
NW_017547090.1	2307236	2307426	Bta00607-mRNA:exon:851	.	-	maker	exon	.	ID=Bta00607-mRNA:exon:851;Parent=Bta00607-mRNA
NW_017547090.1	2307236	2307426	Bta00607-mRNA:five_prime_utr	.	-	maker	five_prime_UTR	.	ID=Bta00607-mRNA:five_prime_utr;Parent=Bta00607-mRNA
NW_017547090.1	2318428	2318676	Bta00608-mRNA:five_prime_utr	.	+	maker	five_prime_UTR	.	ID=Bta00608-mRNA:five_prime_utr;Parent=Bta00608-mRNA
NW_017547090.1	2318428	2318730	Bta00608-mRNA:exon:29	.	+	maker	exon	.	ID=Bta00608-mRNA:exon:29;Parent=Bta00608-mRNA
NW_017547090.1	2318428	2329187	Bta00608	.	+	maker	gene	.	ID=Bta00608;Name=Bta00608;Alias=maker-Scaffold109-pred_gff_AUGUSTUS-gene-1.160;score=0.72
NW_017547090.1	2318428	2329187	Bta00608-mRNA	.	+	maker	mRNA	.	ID=Bta00608-mRNA;Parent=Bta00608;Name=Bta00608-mRNA;Alias=maker-Scaffold109-pred_gff_AUGUSTUS-gene-1.160-mRNA-1;_AED=1.00;_QI=248|0|0|0|0|0|9|0|247;_eAED=1.00;score=0.72;Dbxref=IPR006170,IPR023316,GO:0005549;description=Odorant-binding protein 2;
NW_017547090.1	2318676	2318730	Bta00608-mRNA:cds	.	+	maker	CDS	0	ID=Bta00608-mRNA:cds;Parent=Bta00608-mRNA
NW_017547090.1	2320390	2320558	Bta00608-mRNA:cds	.	+	maker	CDS	0	ID=Bta00608-mRNA:cds;Parent=Bta00608-mRNA
NW_017547090.1	2320390	2320558	Bta00608-mRNA:exon:30	.	+	maker	exon	.	ID=Bta00608-mRNA:exon:30;Parent=Bta00608-mRNA
NW_017547090.1	2322055	2322185	Bta00608-mRNA:cds	.	+	maker	CDS	0	ID=Bta00608-mRNA:cds;Parent=Bta00608-mRNA
NW_017547090.1	2322055	2322185	Bta00608-mRNA:exon:31	.	+	maker	exon	.	ID=Bta00608-mRNA:exon:31;Parent=Bta00608-mRNA
NW_017547090.1	2323109	2323156	Bta00608-mRNA:cds	.	+	maker	CDS	2	ID=Bta00608-mRNA:cds;Parent=Bta00608-mRNA
NW_017547090.1	2323109	2323156	Bta00608-mRNA:exon:32	.	+	maker	exon	.	ID=Bta00608-mRNA:exon:32;Parent=Bta00608-mRNA
NW_017547090.1	2323627	2323666	Bta00608-mRNA:cds	.	+	maker	CDS	0	ID=Bta00608-mRNA:cds;Parent=Bta00608-mRNA
NW_017547090.1	2323627	2323666	Bta00608-mRNA:exon:33	.	+	maker	exon	.	ID=Bta00608-mRNA:exon:33;Parent=Bta00608-mRNA
NW_017547090.1	2324983	2325098	Bta00608-mRNA:cds	.	+	maker	CDS	0	ID=Bta00608-mRNA:cds;Parent=Bta00608-mRNA
NW_017547090.1	2324983	2325098	Bta00608-mRNA:exon:34	.	+	maker	exon	.	ID=Bta00608-mRNA:exon:34;Parent=Bta00608-mRNA
NW_017547090.1	2326541	2326621	Bta00608-mRNA:cds	.	+	maker	CDS	2	ID=Bta00608-mRNA:cds;Parent=Bta00608-mRNA
NW_017547090.1	2326541	2326621	Bta00608-mRNA:exon:35	.	+	maker	exon	.	ID=Bta00608-mRNA:exon:35;Parent=Bta00608-mRNA
NW_017547090.1	2327770	2327798	Bta00608-mRNA:cds	.	+	maker	CDS	0	ID=Bta00608-mRNA:cds;Parent=Bta00608-mRNA
NW_017547090.1	2327770	2327798	Bta00608-mRNA:exon:36	.	+	maker	exon	.	ID=Bta00608-mRNA:exon:36;Parent=Bta00608-mRNA
NW_017547090.1	2329104	2329187	Bta00608-mRNA:cds	.	+	maker	CDS	2	ID=Bta00608-mRNA:cds;Parent=Bta00608-mRNA
NW_017547090.1	2329104	2329187	Bta00608-mRNA:exon:37	.	+	maker	exon	.	ID=Bta00608-mRNA:exon:37;Parent=Bta00608-mRNA
NW_017547090.1	2330139	2330191	Bta00609-mRNA:three_prime_utr	.	-	maker	three_prime_UTR	.	ID=Bta00609-mRNA:three_prime_utr;Parent=Bta00609-mRNA
NW_017547090.1	2330139	2330470	Bta00609-mRNA:exon:874	.	-	maker	exon	.	ID=Bta00609-mRNA:exon:874;Parent=Bta00609-mRNA
NW_017547090.1	2330139	2335026	Bta00609	.	-	maker	gene	.	ID=Bta00609;Name=Bta00609;Alias=maker-Scaffold109-pred_gff_AUGUSTUS-gene-1.161;score=0.68
NW_017547090.1	2330139	2335026	Bta00609-mRNA	.	-	maker	mRNA	.	ID=Bta00609-mRNA;Parent=Bta00609;Name=Bta00609-mRNA;Alias=maker-Scaffold109-pred_gff_AUGUSTUS-gene-1.161-mRNA-1;_AED=1.00;_QI=116|0|0|0|0|0|6|52|293;_eAED=1.00;score=0.68;Dbxref=IPR010233,IPR029063,GO:0008152,GO:0008168;description=Ubiquinone biosynthesis O-methyltransferase;
NW_017547090.1	2330191	2330470	Bta00609-mRNA:cds	.	-	maker	CDS	0	ID=Bta00609-mRNA:cds;Parent=Bta00609-mRNA
NW_017547090.1	2331212	2331345	Bta00609-mRNA:cds	.	-	maker	CDS	1	ID=Bta00609-mRNA:cds;Parent=Bta00609-mRNA
NW_017547090.1	2331212	2331345	Bta00609-mRNA:exon:875	.	-	maker	exon	.	ID=Bta00609-mRNA:exon:875;Parent=Bta00609-mRNA
NW_017547090.1	2332146	2332253	Bta00609-mRNA:cds	.	-	maker	CDS	0	ID=Bta00609-mRNA:cds;Parent=Bta00609-mRNA
NW_017547090.1	2332146	2332253	Bta00609-mRNA:exon:876	.	-	maker	exon	.	ID=Bta00609-mRNA:exon:876;Parent=Bta00609-mRNA
NW_017547090.1	2332854	2332981	Bta00609-mRNA:cds	.	-	maker	CDS	1	ID=Bta00609-mRNA:cds;Parent=Bta00609-mRNA
NW_017547090.1	2332854	2332981	Bta00609-mRNA:exon:877	.	-	maker	exon	.	ID=Bta00609-mRNA:exon:877;Parent=Bta00609-mRNA
NW_017547090.1	2334139	2334283	Bta00609-mRNA:cds	.	-	maker	CDS	1	ID=Bta00609-mRNA:cds;Parent=Bta00609-mRNA
NW_017547090.1	2334139	2334283	Bta00609-mRNA:exon:878	.	-	maker	exon	.	ID=Bta00609-mRNA:exon:878;Parent=Bta00609-mRNA
NW_017547090.1	2334818	2334910	Bta00609-mRNA:cds	.	-	maker	CDS	0	ID=Bta00609-mRNA:cds;Parent=Bta00609-mRNA
NW_017547090.1	2334818	2335026	Bta00609-mRNA:exon:879	.	-	maker	exon	.	ID=Bta00609-mRNA:exon:879;Parent=Bta00609-mRNA
NW_017547090.1	2334910	2335026	Bta00609-mRNA:five_prime_utr	.	-	maker	five_prime_UTR	.	ID=Bta00609-mRNA:five_prime_utr;Parent=Bta00609-mRNA
NW_017547090.1	2335171	2335206	Bta00610-mRNA:exon:582	.	+	maker	exon	.	ID=Bta00610-mRNA:exon:582;Parent=Bta00610-mRNA
NW_017547090.1	2335171	2335206	Bta00610-mRNA:five_prime_utr	.	+	maker	five_prime_UTR	.	ID=Bta00610-mRNA:five_prime_utr;Parent=Bta00610-mRNA
NW_017547090.1	2335171	2343683	Bta00610	.	+	maker	gene	.	ID=Bta00610;Name=Bta00610;Alias=maker-Scaffold109-pred_gff_AUGUSTUS-gene-1.162;score=0.88
NW_017547090.1	2335171	2343683	Bta00610-mRNA	.	+	maker	mRNA	.	ID=Bta00610-mRNA;Parent=Bta00610;Name=Bta00610-mRNA;Alias=maker-Scaffold109-pred_gff_AUGUSTUS-gene-1.162-mRNA-1;_AED=1.00;_QI=198|0|0|0|0|0|9|47|291;_eAED=1.00;score=0.88;Dbxref=IPR018798,IPR023340,IPR023341;description=Multivesicular body subunit 12B;
NW_017547090.1	2335352	2335515	Bta00610-mRNA:five_prime_utr	.	+	maker	five_prime_UTR	.	ID=Bta00610-mRNA:five_prime_utr;Parent=Bta00610-mRNA
NW_017547090.1	2335352	2335617	Bta00610-mRNA:exon:583	.	+	maker	exon	.	ID=Bta00610-mRNA:exon:583;Parent=Bta00610-mRNA
NW_017547090.1	2335515	2335617	Bta00610-mRNA:cds	.	+	maker	CDS	0	ID=Bta00610-mRNA:cds;Parent=Bta00610-mRNA
NW_017547090.1	2336831	2337030	Bta00610-mRNA:cds	.	+	maker	CDS	0	ID=Bta00610-mRNA:cds;Parent=Bta00610-mRNA
NW_017547090.1	2336831	2337030	Bta00610-mRNA:exon:584	.	+	maker	exon	.	ID=Bta00610-mRNA:exon:584;Parent=Bta00610-mRNA
NW_017547090.1	2337830	2337963	Bta00610-mRNA:cds	.	+	maker	CDS	2	ID=Bta00610-mRNA:cds;Parent=Bta00610-mRNA
NW_017547090.1	2337830	2337963	Bta00610-mRNA:exon:585	.	+	maker	exon	.	ID=Bta00610-mRNA:exon:585;Parent=Bta00610-mRNA
NW_017547090.1	2339651	2339729	Bta00610-mRNA:cds	.	+	maker	CDS	1	ID=Bta00610-mRNA:cds;Parent=Bta00610-mRNA
NW_017547090.1	2339651	2339729	Bta00610-mRNA:exon:586	.	+	maker	exon	.	ID=Bta00610-mRNA:exon:586;Parent=Bta00610-mRNA
NW_017547090.1	2340995	2341207	Bta00610-mRNA:cds	.	+	maker	CDS	1	ID=Bta00610-mRNA:cds;Parent=Bta00610-mRNA
NW_017547090.1	2340995	2341207	Bta00610-mRNA:exon:587	.	+	maker	exon	.	ID=Bta00610-mRNA:exon:587;Parent=Bta00610-mRNA
NW_017547090.1	2341572	2341637	Bta00610-mRNA:cds	.	+	maker	CDS	2	ID=Bta00610-mRNA:cds;Parent=Bta00610-mRNA
NW_017547090.1	2341572	2341637	Bta00610-mRNA:exon:588	.	+	maker	exon	.	ID=Bta00610-mRNA:exon:588;Parent=Bta00610-mRNA
NW_017547090.1	2342141	2342192	Bta00610-mRNA:cds	.	+	maker	CDS	0	ID=Bta00610-mRNA:cds;Parent=Bta00610-mRNA
NW_017547090.1	2342141	2342192	Bta00610-mRNA:exon:589	.	+	maker	exon	.	ID=Bta00610-mRNA:exon:589;Parent=Bta00610-mRNA
NW_017547090.1	2343600	2343636	Bta00610-mRNA:cds	.	+	maker	CDS	0	ID=Bta00610-mRNA:cds;Parent=Bta00610-mRNA
NW_017547090.1	2343600	2343683	Bta00610-mRNA:exon:590	.	+	maker	exon	.	ID=Bta00610-mRNA:exon:590;Parent=Bta00610-mRNA
NW_017547090.1	2343636	2343683	Bta00610-mRNA:three_prime_utr	.	+	maker	three_prime_UTR	.	ID=Bta00610-mRNA:three_prime_utr;Parent=Bta00610-mRNA
NW_017547090.1	2351981	2352454	Bta00611-mRNA:five_prime_utr	.	+	maker	five_prime_UTR	.	ID=Bta00611-mRNA:five_prime_utr;Parent=Bta00611-mRNA
NW_017547090.1	2351981	2352599	Bta00611-mRNA:exon:376	.	+	maker	exon	.	ID=Bta00611-mRNA:exon:376;Parent=Bta00611-mRNA
NW_017547090.1	2351981	2466543	Bta00611	.	+	maker	gene	.	ID=Bta00611;Name=Bta00611;Alias=maker-Scaffold109-snap-gene-1.560
NW_017547090.1	2351981	2466543	Bta00611-mRNA	.	+	maker	mRNA	.	ID=Bta00611-mRNA;Parent=Bta00611;Name=Bta00611-mRNA;Alias=maker-Scaffold109-snap-gene-1.560-mRNA-1;_AED=1.00;_QI=473|0|0|0|0|0|9|4192|1735;_eAED=1.00;Dbxref=IPR002893;description="CG42748, isoform G";
NW_017547090.1	2352454	2352599	Bta00611-mRNA:cds	.	+	maker	CDS	0	ID=Bta00611-mRNA:cds;Parent=Bta00611-mRNA
NW_017547090.1	2390758	2390926	Bta00611-mRNA:cds	.	+	maker	CDS	2	ID=Bta00611-mRNA:cds;Parent=Bta00611-mRNA
NW_017547090.1	2390758	2390926	Bta00611-mRNA:exon:377	.	+	maker	exon	.	ID=Bta00611-mRNA:exon:377;Parent=Bta00611-mRNA
NW_017547090.1	2393359	2396106	Bta00611-mRNA:cds	.	+	maker	CDS	2	ID=Bta00611-mRNA:cds;Parent=Bta00611-mRNA
NW_017547090.1	2393359	2396106	Bta00611-mRNA:exon:378	.	+	maker	exon	.	ID=Bta00611-mRNA:exon:378;Parent=Bta00611-mRNA
NW_017547090.1	2444852	2445159	Bta00611-mRNA:cds	.	+	maker	CDS	0	ID=Bta00611-mRNA:cds;Parent=Bta00611-mRNA
NW_017547090.1	2444852	2445159	Bta00611-mRNA:exon:379	.	+	maker	exon	.	ID=Bta00611-mRNA:exon:379;Parent=Bta00611-mRNA
NW_017547090.1	2446191	2446421	Bta00611-mRNA:cds	.	+	maker	CDS	2	ID=Bta00611-mRNA:cds;Parent=Bta00611-mRNA
NW_017547090.1	2446191	2446421	Bta00611-mRNA:exon:380	.	+	maker	exon	.	ID=Bta00611-mRNA:exon:380;Parent=Bta00611-mRNA
NW_017547090.1	2448292	2448438	Bta00611-mRNA:cds	.	+	maker	CDS	0	ID=Bta00611-mRNA:cds;Parent=Bta00611-mRNA
NW_017547090.1	2448292	2448438	Bta00611-mRNA:exon:381	.	+	maker	exon	.	ID=Bta00611-mRNA:exon:381;Parent=Bta00611-mRNA
NW_017547090.1	2448933	2449130	Bta00611-mRNA:cds	.	+	maker	CDS	1	ID=Bta00611-mRNA:cds;Parent=Bta00611-mRNA
NW_017547090.1	2448933	2449130	Bta00611-mRNA:exon:382	.	+	maker	exon	.	ID=Bta00611-mRNA:exon:382;Parent=Bta00611-mRNA
NW_017547090.1	2459326	2459539	Bta00611-mRNA:cds	.	+	maker	CDS	2	ID=Bta00611-mRNA:cds;Parent=Bta00611-mRNA
NW_017547090.1	2459326	2459539	Bta00611-mRNA:exon:383	.	+	maker	exon	.	ID=Bta00611-mRNA:exon:383;Parent=Bta00611-mRNA
NW_017547090.1	2461296	2462351	Bta00611-mRNA:cds	.	+	maker	CDS	2	ID=Bta00611-mRNA:cds;Parent=Bta00611-mRNA
NW_017547090.1	2461296	2466543	Bta00611-mRNA:exon:384	.	+	maker	exon	.	ID=Bta00611-mRNA:exon:384;Parent=Bta00611-mRNA
NW_017547090.1	2462351	2466543	Bta00611-mRNA:three_prime_utr	.	+	maker	three_prime_UTR	.	ID=Bta00611-mRNA:three_prime_utr;Parent=Bta00611-mRNA
NW_017547090.1	2467581	2467678	Bta00612-mRNA:three_prime_utr	.	-	maker	three_prime_UTR	.	ID=Bta00612-mRNA:three_prime_utr;Parent=Bta00612-mRNA
NW_017547090.1	2467581	2467701	Bta00612-mRNA:exon:945	.	-	maker	exon	.	ID=Bta00612-mRNA:exon:945;Parent=Bta00612-mRNA
NW_017547090.1	2467581	2475175	Bta00612	.	-	maker	gene	.	ID=Bta00612;Name=Bta00612;Alias=maker-Scaffold109-pred_gff_AUGUSTUS-gene-1.168;score=1
NW_017547090.1	2467581	2475175	Bta00612-mRNA	.	-	maker	mRNA	.	ID=Bta00612-mRNA;Parent=Bta00612;Name=Bta00612-mRNA;Alias=maker-Scaffold109-pred_gff_AUGUSTUS-gene-1.168-mRNA-1;_AED=1.00;_QI=1469|0|0|0|0|0|5|97|127;_eAED=1.00;score=1;Dbxref=IPR021859,GO:0003676;description=NF-kappa-B-repressing factor;
NW_017547090.1	2467678	2467701	Bta00612-mRNA:cds	.	-	maker	CDS	2	ID=Bta00612-mRNA:cds;Parent=Bta00612-mRNA
NW_017547090.1	2469960	2470017	Bta00612-mRNA:cds	.	-	maker	CDS	2	ID=Bta00612-mRNA:cds;Parent=Bta00612-mRNA
NW_017547090.1	2469960	2470017	Bta00612-mRNA:exon:946	.	-	maker	exon	.	ID=Bta00612-mRNA:exon:946;Parent=Bta00612-mRNA
NW_017547090.1	2471277	2471411	Bta00612-mRNA:cds	.	-	maker	CDS	1	ID=Bta00612-mRNA:cds;Parent=Bta00612-mRNA
NW_017547090.1	2471277	2471411	Bta00612-mRNA:exon:947	.	-	maker	exon	.	ID=Bta00612-mRNA:exon:947;Parent=Bta00612-mRNA
NW_017547090.1	2472152	2472322	Bta00612-mRNA:cds	.	-	maker	CDS	0	ID=Bta00612-mRNA:cds;Parent=Bta00612-mRNA
NW_017547090.1	2472152	2472332	Bta00612-mRNA:exon:948	.	-	maker	exon	.	ID=Bta00612-mRNA:exon:948;Parent=Bta00612-mRNA
NW_017547090.1	2472322	2472332	Bta00612-mRNA:five_prime_utr	.	-	maker	five_prime_UTR	.	ID=Bta00612-mRNA:five_prime_utr;Parent=Bta00612-mRNA
NW_017547090.1	2473716	2475175	Bta00612-mRNA:exon:949	.	-	maker	exon	.	ID=Bta00612-mRNA:exon:949;Parent=Bta00612-mRNA
NW_017547090.1	2473716	2475175	Bta00612-mRNA:five_prime_utr	.	-	maker	five_prime_UTR	.	ID=Bta00612-mRNA:five_prime_utr;Parent=Bta00612-mRNA
NW_017547090.1	2474074	2474316	Bta00613-mRNA:five_prime_utr	.	+	maker	five_prime_UTR	.	ID=Bta00613-mRNA:five_prime_utr;Parent=Bta00613-mRNA
NW_017547090.1	2474074	2474366	Bta00613-mRNA:exon:629	.	+	maker	exon	.	ID=Bta00613-mRNA:exon:629;Parent=Bta00613-mRNA
NW_017547090.1	2474074	2477417	Bta00613	.	+	maker	gene	.	ID=Bta00613;Name=Bta00613;Alias=maker-Scaffold109-pred_gff_AUGUSTUS-gene-1.169;score=0.98
NW_017547090.1	2474074	2477417	Bta00613-mRNA	.	+	maker	mRNA	.	ID=Bta00613-mRNA;Parent=Bta00613;Name=Bta00613-mRNA;Alias=maker-Scaffold109-pred_gff_AUGUSTUS-gene-1.169-mRNA-1;_AED=1.00;_QI=242|0|0|0|0|0|3|50|109;_eAED=1.00;score=0.98;Dbxref=IPR007648,GO:0004857,GO:0005739,GO:0043086,GO:0045980;description="ATPase inhibitor, mitochondrial";
NW_017547090.1	2474316	2474366	Bta00613-mRNA:cds	.	+	maker	CDS	0	ID=Bta00613-mRNA:cds;Parent=Bta00613-mRNA
NW_017547090.1	2476034	2476182	Bta00613-mRNA:cds	.	+	maker	CDS	1	ID=Bta00613-mRNA:cds;Parent=Bta00613-mRNA
NW_017547090.1	2476034	2476182	Bta00613-mRNA:exon:630	.	+	maker	exon	.	ID=Bta00613-mRNA:exon:630;Parent=Bta00613-mRNA
NW_017547090.1	2477235	2477367	Bta00613-mRNA:cds	.	+	maker	CDS	0	ID=Bta00613-mRNA:cds;Parent=Bta00613-mRNA
NW_017547090.1	2477235	2477417	Bta00613-mRNA:exon:631	.	+	maker	exon	.	ID=Bta00613-mRNA:exon:631;Parent=Bta00613-mRNA
NW_017547090.1	2477367	2477417	Bta00613-mRNA:three_prime_utr	.	+	maker	three_prime_UTR	.	ID=Bta00613-mRNA:three_prime_utr;Parent=Bta00613-mRNA
NW_017547090.1	2478627	2478877	Bta00614-mRNA:three_prime_utr	.	-	maker	three_prime_UTR	.	ID=Bta00614-mRNA:three_prime_utr;Parent=Bta00614-mRNA
NW_017547090.1	2478627	2478957	Bta00614-mRNA:exon:899	.	-	maker	exon	.	ID=Bta00614-mRNA:exon:899;Parent=Bta00614-mRNA
NW_017547090.1	2478627	2483398	Bta00614	.	-	maker	gene	.	ID=Bta00614;Name=Bta00614;Alias=snap_masked-Scaffold109-processed-gene-1.417
NW_017547090.1	2478627	2483398	Bta00614-mRNA	.	-	maker	mRNA	.	ID=Bta00614-mRNA;Parent=Bta00614;Name=Bta00614-mRNA;Alias=snap_masked-Scaffold109-processed-gene-1.417-mRNA-1;_AED=1.00;_QI=315|0|0|0|0|0|6|250|266;_eAED=1.00;Dbxref=IPR019364,GO:0006366;description=Mediator of RNA polymerase II transcription subunit 8;
NW_017547090.1	2478877	2478957	Bta00614-mRNA:cds	.	-	maker	CDS	2	ID=Bta00614-mRNA:cds;Parent=Bta00614-mRNA
NW_017547090.1	2479375	2479478	Bta00614-mRNA:cds	.	-	maker	CDS	0	ID=Bta00614-mRNA:cds;Parent=Bta00614-mRNA
NW_017547090.1	2479375	2479478	Bta00614-mRNA:exon:900	.	-	maker	exon	.	ID=Bta00614-mRNA:exon:900;Parent=Bta00614-mRNA
NW_017547090.1	2480123	2480330	Bta00614-mRNA:cds	.	-	maker	CDS	0	ID=Bta00614-mRNA:cds;Parent=Bta00614-mRNA
NW_017547090.1	2480123	2480330	Bta00614-mRNA:exon:901	.	-	maker	exon	.	ID=Bta00614-mRNA:exon:901;Parent=Bta00614-mRNA
NW_017547090.1	2480902	2481148	Bta00614-mRNA:cds	.	-	maker	CDS	0	ID=Bta00614-mRNA:cds;Parent=Bta00614-mRNA
NW_017547090.1	2480902	2481148	Bta00614-mRNA:exon:902	.	-	maker	exon	.	ID=Bta00614-mRNA:exon:902;Parent=Bta00614-mRNA
NW_017547090.1	2481672	2481837	Bta00614-mRNA:cds	.	-	maker	CDS	0	ID=Bta00614-mRNA:cds;Parent=Bta00614-mRNA
NW_017547090.1	2481672	2481874	Bta00614-mRNA:exon:903	.	-	maker	exon	.	ID=Bta00614-mRNA:exon:903;Parent=Bta00614-mRNA
NW_017547090.1	2481837	2481874	Bta00614-mRNA:five_prime_utr	.	-	maker	five_prime_UTR	.	ID=Bta00614-mRNA:five_prime_utr;Parent=Bta00614-mRNA
NW_017547090.1	2483120	2483398	Bta00614-mRNA:exon:904	.	-	maker	exon	.	ID=Bta00614-mRNA:exon:904;Parent=Bta00614-mRNA
NW_017547090.1	2483120	2483398	Bta00614-mRNA:five_prime_utr	.	-	maker	five_prime_UTR	.	ID=Bta00614-mRNA:five_prime_utr;Parent=Bta00614-mRNA
NW_017547090.1	2483249	2483617	Bta00615-mRNA:five_prime_utr	.	+	maker	five_prime_UTR	.	ID=Bta00615-mRNA:five_prime_utr;Parent=Bta00615-mRNA
NW_017547090.1	2483249	2483670	Bta00615-mRNA:exon:625	.	+	maker	exon	.	ID=Bta00615-mRNA:exon:625;Parent=Bta00615-mRNA
NW_017547090.1	2483249	2486088	Bta00615	.	+	maker	gene	.	ID=Bta00615;Name=Bta00615;Alias=maker-Scaffold109-pred_gff_AUGUSTUS-gene-1.171;score=1
NW_017547090.1	2483249	2486088	Bta00615-mRNA	.	+	maker	mRNA	.	ID=Bta00615-mRNA;Parent=Bta00615;Name=Bta00615-mRNA;Alias=maker-Scaffold109-pred_gff_AUGUSTUS-gene-1.171-mRNA-1;_AED=1.00;_QI=368|0|0|0|0|0|4|11|110;_eAED=1.00;score=1;Dbxref=IPR005351,GO:0016021;description=Protein Asterix;
NW_017547090.1	2483617	2483670	Bta00615-mRNA:cds	.	+	maker	CDS	0	ID=Bta00615-mRNA:cds;Parent=Bta00615-mRNA
NW_017547090.1	2484588	2484691	Bta00615-mRNA:cds	.	+	maker	CDS	1	ID=Bta00615-mRNA:cds;Parent=Bta00615-mRNA
NW_017547090.1	2484588	2484691	Bta00615-mRNA:exon:626	.	+	maker	exon	.	ID=Bta00615-mRNA:exon:626;Parent=Bta00615-mRNA
NW_017547090.1	2485347	2485445	Bta00615-mRNA:cds	.	+	maker	CDS	0	ID=Bta00615-mRNA:cds;Parent=Bta00615-mRNA
NW_017547090.1	2485347	2485445	Bta00615-mRNA:exon:627	.	+	maker	exon	.	ID=Bta00615-mRNA:exon:627;Parent=Bta00615-mRNA
NW_017547090.1	2485998	2486077	Bta00615-mRNA:cds	.	+	maker	CDS	1	ID=Bta00615-mRNA:cds;Parent=Bta00615-mRNA
NW_017547090.1	2485998	2486088	Bta00615-mRNA:exon:628	.	+	maker	exon	.	ID=Bta00615-mRNA:exon:628;Parent=Bta00615-mRNA
NW_017547090.1	2486077	2486088	Bta00615-mRNA:three_prime_utr	.	+	maker	three_prime_UTR	.	ID=Bta00615-mRNA:three_prime_utr;Parent=Bta00615-mRNA
NW_017547090.1	2487300	2487496	Bta00616-mRNA:cds	.	-	maker	CDS	1	ID=Bta00616-mRNA:cds;Parent=Bta00616-mRNA
NW_017547090.1	2487300	2487496	Bta00616-mRNA:exon:820	.	-	maker	exon	.	ID=Bta00616-mRNA:exon:820;Parent=Bta00616-mRNA
NW_017547090.1	2487300	2493175	Bta00616	.	-	maker	gene	.	ID=Bta00616;Name=Bta00616;Alias=maker-Scaffold109-pred_gff_AUGUSTUS-gene-1.172;score=0.98
NW_017547090.1	2487300	2493175	Bta00616-mRNA	.	-	maker	mRNA	.	ID=Bta00616-mRNA;Parent=Bta00616;Name=Bta00616-mRNA;Alias=maker-Scaffold109-pred_gff_AUGUSTUS-gene-1.172-mRNA-1;_AED=1.00;_QI=151|0|0|0|0|0|8|0|495;_eAED=1.00;score=0.98;Dbxref=IPR012617,IPR025160,GO:0005634,GO:0005737,GO:0019904,GO:0031324,GO:0043232,GO:0044446,GO:0044763,GO:0045893;description=Protein AATF;
NW_017547090.1	2487984	2488109	Bta00616-mRNA:cds	.	-	maker	CDS	0	ID=Bta00616-mRNA:cds;Parent=Bta00616-mRNA
NW_017547090.1	2487984	2488109	Bta00616-mRNA:exon:821	.	-	maker	exon	.	ID=Bta00616-mRNA:exon:821;Parent=Bta00616-mRNA
NW_017547090.1	2488875	2489188	Bta00616-mRNA:cds	.	-	maker	CDS	1	ID=Bta00616-mRNA:cds;Parent=Bta00616-mRNA
NW_017547090.1	2488875	2489188	Bta00616-mRNA:exon:822	.	-	maker	exon	.	ID=Bta00616-mRNA:exon:822;Parent=Bta00616-mRNA
NW_017547090.1	2489766	2489807	Bta00616-mRNA:cds	.	-	maker	CDS	0	ID=Bta00616-mRNA:cds;Parent=Bta00616-mRNA
NW_017547090.1	2489766	2489807	Bta00616-mRNA:exon:823	.	-	maker	exon	.	ID=Bta00616-mRNA:exon:823;Parent=Bta00616-mRNA
NW_017547090.1	2490200	2490385	Bta00616-mRNA:cds	.	-	maker	CDS	2	ID=Bta00616-mRNA:cds;Parent=Bta00616-mRNA
NW_017547090.1	2490200	2490385	Bta00616-mRNA:exon:824	.	-	maker	exon	.	ID=Bta00616-mRNA:exon:824;Parent=Bta00616-mRNA
NW_017547090.1	2491084	2491230	Bta00616-mRNA:cds	.	-	maker	CDS	1	ID=Bta00616-mRNA:cds;Parent=Bta00616-mRNA
NW_017547090.1	2491084	2491230	Bta00616-mRNA:exon:825	.	-	maker	exon	.	ID=Bta00616-mRNA:exon:825;Parent=Bta00616-mRNA
NW_017547090.1	2491845	2492242	Bta00616-mRNA:cds	.	-	maker	CDS	2	ID=Bta00616-mRNA:cds;Parent=Bta00616-mRNA
NW_017547090.1	2491845	2492242	Bta00616-mRNA:exon:826	.	-	maker	exon	.	ID=Bta00616-mRNA:exon:826;Parent=Bta00616-mRNA
NW_017547090.1	2492939	2493024	Bta00616-mRNA:cds	.	-	maker	CDS	0	ID=Bta00616-mRNA:cds;Parent=Bta00616-mRNA
NW_017547090.1	2492939	2493175	Bta00616-mRNA:exon:827	.	-	maker	exon	.	ID=Bta00616-mRNA:exon:827;Parent=Bta00616-mRNA
NW_017547090.1	2493024	2493175	Bta00616-mRNA:five_prime_utr	.	-	maker	five_prime_UTR	.	ID=Bta00616-mRNA:five_prime_utr;Parent=Bta00616-mRNA
NW_017547090.1	2493156	2493234	Bta00617-mRNA:five_prime_utr	.	+	maker	five_prime_UTR	.	ID=Bta00617-mRNA:five_prime_utr;Parent=Bta00617-mRNA
NW_017547090.1	2493156	2493288	Bta00617-mRNA:exon:395	.	+	maker	exon	.	ID=Bta00617-mRNA:exon:395;Parent=Bta00617-mRNA
NW_017547090.1	2493156	2522916	Bta00617	.	+	maker	gene	.	ID=Bta00617;Name=Bta00617;Alias=maker-Scaffold109-pred_gff_AUGUSTUS-gene-1.173;score=0.87
NW_017547090.1	2493156	2522916	Bta00617-mRNA	.	+	maker	mRNA	.	ID=Bta00617-mRNA;Parent=Bta00617;Name=Bta00617-mRNA;Alias=maker-Scaffold109-pred_gff_AUGUSTUS-gene-1.173-mRNA-1;_AED=1.00;_QI=78|0|0|0|0|0|16|800|990;_eAED=1.00;score=0.87;Dbxref=IPR002716,IPR012340,IPR022966,IPR029060,GO:0000175,GO:0000176,GO:0000177,GO:0005652,GO:0006397,GO:0010468,GO:0022008,GO:0051252,GO:0071027,GO:0090305;description=Exosome complex exonuclease RRP44-like protein;
NW_017547090.1	2493234	2493288	Bta00617-mRNA:cds	.	+	maker	CDS	0	ID=Bta00617-mRNA:cds;Parent=Bta00617-mRNA
NW_017547090.1	2493875	2494046	Bta00617-mRNA:cds	.	+	maker	CDS	0	ID=Bta00617-mRNA:cds;Parent=Bta00617-mRNA
NW_017547090.1	2493875	2494046	Bta00617-mRNA:exon:396	.	+	maker	exon	.	ID=Bta00617-mRNA:exon:396;Parent=Bta00617-mRNA
NW_017547090.1	2495320	2495478	Bta00617-mRNA:cds	.	+	maker	CDS	0	ID=Bta00617-mRNA:cds;Parent=Bta00617-mRNA
NW_017547090.1	2495320	2495478	Bta00617-mRNA:exon:397	.	+	maker	exon	.	ID=Bta00617-mRNA:exon:397;Parent=Bta00617-mRNA
NW_017547090.1	2496435	2496641	Bta00617-mRNA:cds	.	+	maker	CDS	1	ID=Bta00617-mRNA:cds;Parent=Bta00617-mRNA
NW_017547090.1	2496435	2496641	Bta00617-mRNA:exon:398	.	+	maker	exon	.	ID=Bta00617-mRNA:exon:398;Parent=Bta00617-mRNA
NW_017547090.1	2497141	2497371	Bta00617-mRNA:cds	.	+	maker	CDS	2	ID=Bta00617-mRNA:cds;Parent=Bta00617-mRNA
NW_017547090.1	2497141	2497371	Bta00617-mRNA:exon:399	.	+	maker	exon	.	ID=Bta00617-mRNA:exon:399;Parent=Bta00617-mRNA
NW_017547090.1	2497831	2497964	Bta00617-mRNA:cds	.	+	maker	CDS	0	ID=Bta00617-mRNA:cds;Parent=Bta00617-mRNA
NW_017547090.1	2497831	2497964	Bta00617-mRNA:exon:400	.	+	maker	exon	.	ID=Bta00617-mRNA:exon:400;Parent=Bta00617-mRNA
NW_017547090.1	2498756	2498893	Bta00617-mRNA:cds	.	+	maker	CDS	2	ID=Bta00617-mRNA:cds;Parent=Bta00617-mRNA
NW_017547090.1	2498756	2498893	Bta00617-mRNA:exon:401	.	+	maker	exon	.	ID=Bta00617-mRNA:exon:401;Parent=Bta00617-mRNA
NW_017547090.1	2499593	2499731	Bta00617-mRNA:cds	.	+	maker	CDS	0	ID=Bta00617-mRNA:cds;Parent=Bta00617-mRNA
NW_017547090.1	2499593	2499731	Bta00617-mRNA:exon:402	.	+	maker	exon	.	ID=Bta00617-mRNA:exon:402;Parent=Bta00617-mRNA
NW_017547090.1	2500224	2500371	Bta00617-mRNA:cds	.	+	maker	CDS	0	ID=Bta00617-mRNA:cds;Parent=Bta00617-mRNA
NW_017547090.1	2500224	2500371	Bta00617-mRNA:exon:403	.	+	maker	exon	.	ID=Bta00617-mRNA:exon:403;Parent=Bta00617-mRNA
NW_017547090.1	2503864	2504102	Bta00617-mRNA:cds	.	+	maker	CDS	0	ID=Bta00617-mRNA:cds;Parent=Bta00617-mRNA
NW_017547090.1	2503864	2504102	Bta00617-mRNA:exon:404	.	+	maker	exon	.	ID=Bta00617-mRNA:exon:404;Parent=Bta00617-mRNA
NW_017547090.1	2505110	2505369	Bta00617-mRNA:cds	.	+	maker	CDS	2	ID=Bta00617-mRNA:cds;Parent=Bta00617-mRNA
NW_017547090.1	2505110	2505369	Bta00617-mRNA:exon:405	.	+	maker	exon	.	ID=Bta00617-mRNA:exon:405;Parent=Bta00617-mRNA
NW_017547090.1	2506364	2506608	Bta00617-mRNA:cds	.	+	maker	CDS	1	ID=Bta00617-mRNA:cds;Parent=Bta00617-mRNA
NW_017547090.1	2506364	2506608	Bta00617-mRNA:exon:406	.	+	maker	exon	.	ID=Bta00617-mRNA:exon:406;Parent=Bta00617-mRNA
NW_017547090.1	2507058	2507279	Bta00617-mRNA:cds	.	+	maker	CDS	0	ID=Bta00617-mRNA:cds;Parent=Bta00617-mRNA
NW_017547090.1	2507058	2507279	Bta00617-mRNA:exon:407	.	+	maker	exon	.	ID=Bta00617-mRNA:exon:407;Parent=Bta00617-mRNA
NW_017547090.1	2507778	2507947	Bta00617-mRNA:cds	.	+	maker	CDS	1	ID=Bta00617-mRNA:cds;Parent=Bta00617-mRNA
NW_017547090.1	2507778	2507947	Bta00617-mRNA:exon:408	.	+	maker	exon	.	ID=Bta00617-mRNA:exon:408;Parent=Bta00617-mRNA
NW_017547090.1	2520218	2520377	Bta00617-mRNA:cds	.	+	maker	CDS	0	ID=Bta00617-mRNA:cds;Parent=Bta00617-mRNA
NW_017547090.1	2520218	2520377	Bta00617-mRNA:exon:409	.	+	maker	exon	.	ID=Bta00617-mRNA:exon:409;Parent=Bta00617-mRNA
NW_017547090.1	2521807	2522116	Bta00617-mRNA:cds	.	+	maker	CDS	0	ID=Bta00617-mRNA:cds;Parent=Bta00617-mRNA
NW_017547090.1	2521807	2522916	Bta00617-mRNA:exon:410	.	+	maker	exon	.	ID=Bta00617-mRNA:exon:410;Parent=Bta00617-mRNA
NW_017547090.1	2522116	2522916	Bta00617-mRNA:three_prime_utr	.	+	maker	three_prime_UTR	.	ID=Bta00617-mRNA:three_prime_utr;Parent=Bta00617-mRNA
NW_017547090.1	2525220	2526524	Bta00618-mRNA:cds	.	+	maker	CDS	0	ID=Bta00618-mRNA:cds;Parent=Bta00618-mRNA
NW_017547090.1	2525220	2526524	Bta00618-mRNA:exon:385	.	+	maker	exon	.	ID=Bta00618-mRNA:exon:385;Parent=Bta00618-mRNA
NW_017547090.1	2525220	2535173	Bta00618	.	+	maker	gene	.	ID=Bta00618;Name=Bta00618;Alias=maker-Scaffold109-pred_gff_AUGUSTUS-gene-1.174;score=1
NW_017547090.1	2525220	2535173	Bta00618-mRNA	.	+	maker	mRNA	.	ID=Bta00618-mRNA;Parent=Bta00618;Name=Bta00618-mRNA;Alias=maker-Scaffold109-pred_gff_AUGUSTUS-gene-1.174-mRNA-1;_AED=1.00;_QI=0|0|0|0|0|0|10|0|1199;_eAED=1.00;score=1;description=Unknown protein;
NW_017547090.1	2527198	2527331	Bta00618-mRNA:cds	.	+	maker	CDS	1	ID=Bta00618-mRNA:cds;Parent=Bta00618-mRNA
NW_017547090.1	2527198	2527331	Bta00618-mRNA:exon:386	.	+	maker	exon	.	ID=Bta00618-mRNA:exon:386;Parent=Bta00618-mRNA
NW_017547090.1	2527768	2528073	Bta00618-mRNA:cds	.	+	maker	CDS	0	ID=Bta00618-mRNA:cds;Parent=Bta00618-mRNA
NW_017547090.1	2527768	2528073	Bta00618-mRNA:exon:387	.	+	maker	exon	.	ID=Bta00618-mRNA:exon:387;Parent=Bta00618-mRNA
NW_017547090.1	2528578	2528780	Bta00618-mRNA:cds	.	+	maker	CDS	1	ID=Bta00618-mRNA:cds;Parent=Bta00618-mRNA
NW_017547090.1	2528578	2528780	Bta00618-mRNA:exon:388	.	+	maker	exon	.	ID=Bta00618-mRNA:exon:388;Parent=Bta00618-mRNA
NW_017547090.1	2529078	2529288	Bta00618-mRNA:cds	.	+	maker	CDS	0	ID=Bta00618-mRNA:cds;Parent=Bta00618-mRNA
NW_017547090.1	2529078	2529288	Bta00618-mRNA:exon:389	.	+	maker	exon	.	ID=Bta00618-mRNA:exon:389;Parent=Bta00618-mRNA
NW_017547090.1	2530232	2530370	Bta00618-mRNA:cds	.	+	maker	CDS	0	ID=Bta00618-mRNA:cds;Parent=Bta00618-mRNA
NW_017547090.1	2530232	2530370	Bta00618-mRNA:exon:390	.	+	maker	exon	.	ID=Bta00618-mRNA:exon:390;Parent=Bta00618-mRNA
NW_017547090.1	2531537	2531659	Bta00618-mRNA:cds	.	+	maker	CDS	0	ID=Bta00618-mRNA:cds;Parent=Bta00618-mRNA
NW_017547090.1	2531537	2531659	Bta00618-mRNA:exon:391	.	+	maker	exon	.	ID=Bta00618-mRNA:exon:391;Parent=Bta00618-mRNA
NW_017547090.1	2532255	2532487	Bta00618-mRNA:cds	.	+	maker	CDS	1	ID=Bta00618-mRNA:cds;Parent=Bta00618-mRNA
NW_017547090.1	2532255	2532487	Bta00618-mRNA:exon:392	.	+	maker	exon	.	ID=Bta00618-mRNA:exon:392;Parent=Bta00618-mRNA
NW_017547090.1	2533101	2533347	Bta00618-mRNA:cds	.	+	maker	CDS	0	ID=Bta00618-mRNA:cds;Parent=Bta00618-mRNA
NW_017547090.1	2533101	2533347	Bta00618-mRNA:exon:393	.	+	maker	exon	.	ID=Bta00618-mRNA:exon:393;Parent=Bta00618-mRNA
NW_017547090.1	2534465	2535173	Bta00618-mRNA:cds	.	+	maker	CDS	0	ID=Bta00618-mRNA:cds;Parent=Bta00618-mRNA
NW_017547090.1	2534465	2535173	Bta00618-mRNA:exon:394	.	+	maker	exon	.	ID=Bta00618-mRNA:exon:394;Parent=Bta00618-mRNA
NW_017547090.1	2536579	2536841	Bta00619-mRNA:exon:482	.	+	maker	exon	.	ID=Bta00619-mRNA:exon:482;Parent=Bta00619-mRNA
NW_017547090.1	2536579	2536841	Bta00619-mRNA:five_prime_utr	.	+	maker	five_prime_UTR	.	ID=Bta00619-mRNA:five_prime_utr;Parent=Bta00619-mRNA
NW_017547090.1	2536579	2546181	Bta00619	.	+	maker	gene	.	ID=Bta00619;Name=Bta00619;Alias=maker-Scaffold109-pred_gff_AUGUSTUS-gene-1.175;score=0.44
NW_017547090.1	2536579	2546181	Bta00619-mRNA	.	+	maker	mRNA	.	ID=Bta00619-mRNA;Parent=Bta00619;Name=Bta00619-mRNA;Alias=maker-Scaffold109-pred_gff_AUGUSTUS-gene-1.175-mRNA-1;_AED=1.00;_QI=267|0|0|0|0|0|10|113|779;_eAED=1.00;score=0.44;Dbxref=IPR005612,IPR011501,IPR016024;description=Nucleolar complex protein 3-like protein;
NW_017547090.1	2537466	2537471	Bta00619-mRNA:five_prime_utr	.	+	maker	five_prime_UTR	.	ID=Bta00619-mRNA:five_prime_utr;Parent=Bta00619-mRNA
NW_017547090.1	2537466	2537695	Bta00619-mRNA:exon:483	.	+	maker	exon	.	ID=Bta00619-mRNA:exon:483;Parent=Bta00619-mRNA
NW_017547090.1	2537471	2537695	Bta00619-mRNA:cds	.	+	maker	CDS	0	ID=Bta00619-mRNA:cds;Parent=Bta00619-mRNA
NW_017547090.1	2538562	2538699	Bta00619-mRNA:cds	.	+	maker	CDS	1	ID=Bta00619-mRNA:cds;Parent=Bta00619-mRNA
NW_017547090.1	2538562	2538699	Bta00619-mRNA:exon:484	.	+	maker	exon	.	ID=Bta00619-mRNA:exon:484;Parent=Bta00619-mRNA
NW_017547090.1	2539388	2540260	Bta00619-mRNA:cds	.	+	maker	CDS	2	ID=Bta00619-mRNA:cds;Parent=Bta00619-mRNA
NW_017547090.1	2539388	2540260	Bta00619-mRNA:exon:485	.	+	maker	exon	.	ID=Bta00619-mRNA:exon:485;Parent=Bta00619-mRNA
NW_017547090.1	2540674	2540952	Bta00619-mRNA:cds	.	+	maker	CDS	0	ID=Bta00619-mRNA:cds;Parent=Bta00619-mRNA
NW_017547090.1	2540674	2540952	Bta00619-mRNA:exon:486	.	+	maker	exon	.	ID=Bta00619-mRNA:exon:486;Parent=Bta00619-mRNA
NW_017547090.1	2542036	2542251	Bta00619-mRNA:cds	.	+	maker	CDS	1	ID=Bta00619-mRNA:cds;Parent=Bta00619-mRNA
NW_017547090.1	2542036	2542251	Bta00619-mRNA:exon:487	.	+	maker	exon	.	ID=Bta00619-mRNA:exon:487;Parent=Bta00619-mRNA
NW_017547090.1	2542719	2542901	Bta00619-mRNA:cds	.	+	maker	CDS	2	ID=Bta00619-mRNA:cds;Parent=Bta00619-mRNA
NW_017547090.1	2542719	2542901	Bta00619-mRNA:exon:488	.	+	maker	exon	.	ID=Bta00619-mRNA:exon:488;Parent=Bta00619-mRNA
NW_017547090.1	2543715	2543847	Bta00619-mRNA:cds	.	+	maker	CDS	0	ID=Bta00619-mRNA:cds;Parent=Bta00619-mRNA
NW_017547090.1	2543715	2543847	Bta00619-mRNA:exon:489	.	+	maker	exon	.	ID=Bta00619-mRNA:exon:489;Parent=Bta00619-mRNA
NW_017547090.1	2544478	2544570	Bta00619-mRNA:cds	.	+	maker	CDS	0	ID=Bta00619-mRNA:cds;Parent=Bta00619-mRNA
NW_017547090.1	2544478	2544570	Bta00619-mRNA:exon:490	.	+	maker	exon	.	ID=Bta00619-mRNA:exon:490;Parent=Bta00619-mRNA
NW_017547090.1	2545860	2546068	Bta00619-mRNA:cds	.	+	maker	CDS	1	ID=Bta00619-mRNA:cds;Parent=Bta00619-mRNA
NW_017547090.1	2545860	2546181	Bta00619-mRNA:exon:491	.	+	maker	exon	.	ID=Bta00619-mRNA:exon:491;Parent=Bta00619-mRNA
NW_017547090.1	2546068	2546181	Bta00619-mRNA:three_prime_utr	.	+	maker	three_prime_UTR	.	ID=Bta00619-mRNA:three_prime_utr;Parent=Bta00619-mRNA
NW_017547090.1	2547065	2547401	Bta00620-mRNA:exon:534	.	+	maker	exon	.	ID=Bta00620-mRNA:exon:534;Parent=Bta00620-mRNA
NW_017547090.1	2547065	2547401	Bta00620-mRNA:five_prime_utr	.	+	maker	five_prime_UTR	.	ID=Bta00620-mRNA:five_prime_utr;Parent=Bta00620-mRNA
NW_017547090.1	2547065	2557126	Bta00620	.	+	maker	gene	.	ID=Bta00620;Name=Bta00620;Alias=maker-Scaffold109-pred_gff_AUGUSTUS-gene-1.176;score=0.86
NW_017547090.1	2547065	2557126	Bta00620-mRNA	.	+	maker	mRNA	.	ID=Bta00620-mRNA;Parent=Bta00620;Name=Bta00620-mRNA;Alias=maker-Scaffold109-pred_gff_AUGUSTUS-gene-1.176-mRNA-1;_AED=1.00;_QI=352|0|0|0|0|0|10|1543|503;_eAED=1.00;score=0.86;Dbxref=IPR001806,IPR003579,IPR013684,IPR027417,GO:0000166,GO:0005622,GO:0007165,GO:0043167;description=Rab-like protein 6;
NW_017547090.1	2548311	2548327	Bta00620-mRNA:five_prime_utr	.	+	maker	five_prime_UTR	.	ID=Bta00620-mRNA:five_prime_utr;Parent=Bta00620-mRNA
NW_017547090.1	2548311	2548448	Bta00620-mRNA:exon:535	.	+	maker	exon	.	ID=Bta00620-mRNA:exon:535;Parent=Bta00620-mRNA
NW_017547090.1	2548327	2548448	Bta00620-mRNA:cds	.	+	maker	CDS	0	ID=Bta00620-mRNA:cds;Parent=Bta00620-mRNA
NW_017547090.1	2549194	2549301	Bta00620-mRNA:cds	.	+	maker	CDS	2	ID=Bta00620-mRNA:cds;Parent=Bta00620-mRNA
NW_017547090.1	2549194	2549301	Bta00620-mRNA:exon:536	.	+	maker	exon	.	ID=Bta00620-mRNA:exon:536;Parent=Bta00620-mRNA
NW_017547090.1	2549638	2549853	Bta00620-mRNA:cds	.	+	maker	CDS	0	ID=Bta00620-mRNA:cds;Parent=Bta00620-mRNA
NW_017547090.1	2549638	2549853	Bta00620-mRNA:exon:537	.	+	maker	exon	.	ID=Bta00620-mRNA:exon:537;Parent=Bta00620-mRNA
NW_017547090.1	2550386	2550527	Bta00620-mRNA:cds	.	+	maker	CDS	1	ID=Bta00620-mRNA:cds;Parent=Bta00620-mRNA
NW_017547090.1	2550386	2550527	Bta00620-mRNA:exon:538	.	+	maker	exon	.	ID=Bta00620-mRNA:exon:538;Parent=Bta00620-mRNA
NW_017547090.1	2551624	2551825	Bta00620-mRNA:cds	.	+	maker	CDS	1	ID=Bta00620-mRNA:cds;Parent=Bta00620-mRNA
NW_017547090.1	2551624	2551825	Bta00620-mRNA:exon:539	.	+	maker	exon	.	ID=Bta00620-mRNA:exon:539;Parent=Bta00620-mRNA
NW_017547090.1	2552780	2553019	Bta00620-mRNA:cds	.	+	maker	CDS	1	ID=Bta00620-mRNA:cds;Parent=Bta00620-mRNA
NW_017547090.1	2552780	2553019	Bta00620-mRNA:exon:540	.	+	maker	exon	.	ID=Bta00620-mRNA:exon:540;Parent=Bta00620-mRNA
NW_017547090.1	2553535	2553762	Bta00620-mRNA:cds	.	+	maker	CDS	2	ID=Bta00620-mRNA:cds;Parent=Bta00620-mRNA
NW_017547090.1	2553535	2553762	Bta00620-mRNA:exon:541	.	+	maker	exon	.	ID=Bta00620-mRNA:exon:541;Parent=Bta00620-mRNA
NW_017547090.1	2554228	2554357	Bta00620-mRNA:cds	.	+	maker	CDS	0	ID=Bta00620-mRNA:cds;Parent=Bta00620-mRNA
NW_017547090.1	2554228	2554357	Bta00620-mRNA:exon:542	.	+	maker	exon	.	ID=Bta00620-mRNA:exon:542;Parent=Bta00620-mRNA
NW_017547090.1	2555451	2555583	Bta00620-mRNA:cds	.	+	maker	CDS	0	ID=Bta00620-mRNA:cds;Parent=Bta00620-mRNA
NW_017547090.1	2555451	2557126	Bta00620-mRNA:exon:543	.	+	maker	exon	.	ID=Bta00620-mRNA:exon:543;Parent=Bta00620-mRNA
NW_017547090.1	2555583	2557126	Bta00620-mRNA:three_prime_utr	.	+	maker	three_prime_UTR	.	ID=Bta00620-mRNA:three_prime_utr;Parent=Bta00620-mRNA
NW_017547090.1	2558225	2559737	Bta00621-mRNA:three_prime_utr	.	-	maker	three_prime_UTR	.	ID=Bta00621-mRNA:three_prime_utr;Parent=Bta00621-mRNA
NW_017547090.1	2558225	2559940	Bta00621-mRNA:exon:942	.	-	maker	exon	.	ID=Bta00621-mRNA:exon:942;Parent=Bta00621-mRNA
NW_017547090.1	2558225	2562740	Bta00621	.	-	maker	gene	.	ID=Bta00621;Name=Bta00621;Alias=maker-Scaffold109-pred_gff_AUGUSTUS-gene-1.177;score=0.59
NW_017547090.1	2558225	2562740	Bta00621-mRNA	.	-	maker	mRNA	.	ID=Bta00621-mRNA;Parent=Bta00621;Name=Bta00621-mRNA;Alias=maker-Scaffold109-pred_gff_AUGUSTUS-gene-1.177-mRNA-1;_AED=1.00;_QI=139|0|0|0|0|0|3|1512|151;_eAED=1.00;score=0.59;Dbxref=IPR003958,IPR009072,GO:0005634,GO:0043565,GO:0046982;description=Chromatin accessibility complex protein 1;
NW_017547090.1	2559737	2559940	Bta00621-mRNA:cds	.	-	maker	CDS	2	ID=Bta00621-mRNA:cds;Parent=Bta00621-mRNA
NW_017547090.1	2560963	2561084	Bta00621-mRNA:cds	.	-	maker	CDS	0	ID=Bta00621-mRNA:cds;Parent=Bta00621-mRNA
NW_017547090.1	2560963	2561084	Bta00621-mRNA:exon:943	.	-	maker	exon	.	ID=Bta00621-mRNA:exon:943;Parent=Bta00621-mRNA
NW_017547090.1	2562469	2562601	Bta00621-mRNA:cds	.	-	maker	CDS	0	ID=Bta00621-mRNA:cds;Parent=Bta00621-mRNA
NW_017547090.1	2562469	2562740	Bta00621-mRNA:exon:944	.	-	maker	exon	.	ID=Bta00621-mRNA:exon:944;Parent=Bta00621-mRNA
NW_017547090.1	2562601	2562740	Bta00621-mRNA:five_prime_utr	.	-	maker	five_prime_UTR	.	ID=Bta00621-mRNA:five_prime_utr;Parent=Bta00621-mRNA
NW_017547090.1	2568295	2568468	Bta00622-mRNA:five_prime_utr	.	+	maker	five_prime_UTR	.	ID=Bta00622-mRNA:five_prime_utr;Parent=Bta00622-mRNA
NW_017547090.1	2568295	2568516	Bta00622-mRNA:exon:474	.	+	maker	exon	.	ID=Bta00622-mRNA:exon:474;Parent=Bta00622-mRNA
NW_017547090.1	2568295	2586356	Bta00622	.	+	maker	gene	.	ID=Bta00622;Name=Bta00622;Alias=maker-Scaffold109-pred_gff_AUGUSTUS-gene-1.178;score=0.99
NW_017547090.1	2568295	2586356	Bta00622-mRNA	.	+	maker	mRNA	.	ID=Bta00622-mRNA;Parent=Bta00622;Name=Bta00622-mRNA;Alias=maker-Scaffold109-pred_gff_AUGUSTUS-gene-1.178-mRNA-1;_AED=1.00;_QI=173|0|0|0|0|0|8|2268|866;_eAED=1.00;score=0.99;Dbxref=IPR001079,IPR013320,IPR018631,IPR027417;description=Galectin;
NW_017547090.1	2568468	2568516	Bta00622-mRNA:cds	.	+	maker	CDS	0	ID=Bta00622-mRNA:cds;Parent=Bta00622-mRNA
NW_017547090.1	2570079	2570163	Bta00622-mRNA:cds	.	+	maker	CDS	0	ID=Bta00622-mRNA:cds;Parent=Bta00622-mRNA
NW_017547090.1	2570079	2570163	Bta00622-mRNA:exon:475	.	+	maker	exon	.	ID=Bta00622-mRNA:exon:475;Parent=Bta00622-mRNA
NW_017547090.1	2572317	2572448	Bta00622-mRNA:cds	.	+	maker	CDS	0	ID=Bta00622-mRNA:cds;Parent=Bta00622-mRNA
NW_017547090.1	2572317	2572448	Bta00622-mRNA:exon:476	.	+	maker	exon	.	ID=Bta00622-mRNA:exon:476;Parent=Bta00622-mRNA
NW_017547090.1	2574363	2574562	Bta00622-mRNA:cds	.	+	maker	CDS	1	ID=Bta00622-mRNA:cds;Parent=Bta00622-mRNA
NW_017547090.1	2574363	2574562	Bta00622-mRNA:exon:477	.	+	maker	exon	.	ID=Bta00622-mRNA:exon:477;Parent=Bta00622-mRNA
NW_017547090.1	2576810	2576930	Bta00622-mRNA:cds	.	+	maker	CDS	0	ID=Bta00622-mRNA:cds;Parent=Bta00622-mRNA
NW_017547090.1	2576810	2576930	Bta00622-mRNA:exon:478	.	+	maker	exon	.	ID=Bta00622-mRNA:exon:478;Parent=Bta00622-mRNA
NW_017547090.1	2577938	2577992	Bta00622-mRNA:cds	.	+	maker	CDS	0	ID=Bta00622-mRNA:cds;Parent=Bta00622-mRNA
NW_017547090.1	2577938	2577992	Bta00622-mRNA:exon:479	.	+	maker	exon	.	ID=Bta00622-mRNA:exon:479;Parent=Bta00622-mRNA
NW_017547090.1	2579893	2579986	Bta00622-mRNA:cds	.	+	maker	CDS	0	ID=Bta00622-mRNA:cds;Parent=Bta00622-mRNA
NW_017547090.1	2579893	2579986	Bta00622-mRNA:exon:480	.	+	maker	exon	.	ID=Bta00622-mRNA:exon:480;Parent=Bta00622-mRNA
NW_017547090.1	2582216	2584088	Bta00622-mRNA:cds	.	+	maker	CDS	0	ID=Bta00622-mRNA:cds;Parent=Bta00622-mRNA
NW_017547090.1	2582216	2586356	Bta00622-mRNA:exon:481	.	+	maker	exon	.	ID=Bta00622-mRNA:exon:481;Parent=Bta00622-mRNA
NW_017547090.1	2584088	2586356	Bta00622-mRNA:three_prime_utr	.	+	maker	three_prime_UTR	.	ID=Bta00622-mRNA:three_prime_utr;Parent=Bta00622-mRNA
NW_017547090.1	2590987	2592578	Bta00623-mRNA:three_prime_utr	.	-	maker	three_prime_UTR	.	ID=Bta00623-mRNA:three_prime_utr;Parent=Bta00623-mRNA
NW_017547090.1	2590987	2592621	Bta00623-mRNA:exon:790	.	-	maker	exon	.	ID=Bta00623-mRNA:exon:790;Parent=Bta00623-mRNA
NW_017547090.1	2590987	2626314	Bta00623	.	-	maker	gene	.	ID=Bta00623;Name=Bta00623;Alias=maker-Scaffold109-snap-gene-1.613
NW_017547090.1	2590987	2626314	Bta00623-mRNA	.	-	maker	mRNA	.	ID=Bta00623-mRNA;Parent=Bta00623;Name=Bta00623-mRNA;Alias=maker-Scaffold109-snap-gene-1.613-mRNA-1;_AED=1.00;_QI=0|0|0|0|0|0|8|1591|684;_eAED=1.00;Dbxref=IPR000014,IPR001610,IPR013655,GO:0005488,GO:0006351,GO:0050794;description="Aryl hydrocarbon receptor, putative";
NW_017547090.1	2592578	2592621	Bta00623-mRNA:cds	.	-	maker	CDS	1	ID=Bta00623-mRNA:cds;Parent=Bta00623-mRNA
NW_017547090.1	2594720	2594789	Bta00623-mRNA:cds	.	-	maker	CDS	1	ID=Bta00623-mRNA:cds;Parent=Bta00623-mRNA
NW_017547090.1	2594720	2594789	Bta00623-mRNA:exon:791	.	-	maker	exon	.	ID=Bta00623-mRNA:exon:791;Parent=Bta00623-mRNA
NW_017547090.1	2599129	2600386	Bta00623-mRNA:cds	.	-	maker	CDS	1	ID=Bta00623-mRNA:cds;Parent=Bta00623-mRNA
NW_017547090.1	2599129	2600386	Bta00623-mRNA:exon:792	.	-	maker	exon	.	ID=Bta00623-mRNA:exon:792;Parent=Bta00623-mRNA
NW_017547090.1	2601111	2601253	Bta00623-mRNA:cds	.	-	maker	CDS	2	ID=Bta00623-mRNA:cds;Parent=Bta00623-mRNA
NW_017547090.1	2601111	2601253	Bta00623-mRNA:exon:793	.	-	maker	exon	.	ID=Bta00623-mRNA:exon:793;Parent=Bta00623-mRNA
NW_017547090.1	2601915	2602022	Bta00623-mRNA:cds	.	-	maker	CDS	1	ID=Bta00623-mRNA:cds;Parent=Bta00623-mRNA
NW_017547090.1	2601915	2602022	Bta00623-mRNA:exon:794	.	-	maker	exon	.	ID=Bta00623-mRNA:exon:794;Parent=Bta00623-mRNA
NW_017547090.1	2605096	2605284	Bta00623-mRNA:cds	.	-	maker	CDS	0	ID=Bta00623-mRNA:cds;Parent=Bta00623-mRNA
NW_017547090.1	2605096	2605284	Bta00623-mRNA:exon:795	.	-	maker	exon	.	ID=Bta00623-mRNA:exon:795;Parent=Bta00623-mRNA
NW_017547090.1	2610188	2610338	Bta00623-mRNA:cds	.	-	maker	CDS	0	ID=Bta00623-mRNA:cds;Parent=Bta00623-mRNA
NW_017547090.1	2610188	2610338	Bta00623-mRNA:exon:796	.	-	maker	exon	.	ID=Bta00623-mRNA:exon:796;Parent=Bta00623-mRNA
NW_017547090.1	2626215	2626314	Bta00623-mRNA:cds	.	-	maker	CDS	0	ID=Bta00623-mRNA:cds;Parent=Bta00623-mRNA
NW_017547090.1	2626215	2626314	Bta00623-mRNA:exon:797	.	-	maker	exon	.	ID=Bta00623-mRNA:exon:797;Parent=Bta00623-mRNA
NW_017547090.1	2650610	2650692	Bta00624-mRNA:three_prime_utr	.	-	maker	three_prime_UTR	.	ID=Bta00624-mRNA:three_prime_utr;Parent=Bta00624-mRNA
NW_017547090.1	2650610	2650710	Bta00624-mRNA:exon:934	.	-	maker	exon	.	ID=Bta00624-mRNA:exon:934;Parent=Bta00624-mRNA
NW_017547090.1	2650610	2769271	Bta00624	.	-	maker	gene	.	ID=Bta00624;Name=Bta00624;Alias=maker-Scaffold109-snap-gene-1.612
NW_017547090.1	2650610	2769271	Bta00624-mRNA	.	-	maker	mRNA	.	ID=Bta00624-mRNA;Parent=Bta00624;Name=Bta00624-mRNA;Alias=maker-Scaffold109-snap-gene-1.612-mRNA-1;_AED=1.00;_QI=0|0|0|0|0|0|5|82|175;_eAED=1.00;Dbxref=IPR011598,GO:0000122,GO:0001077,GO:0003705,GO:0004871,GO:0005184,GO:0005634,GO:0005667,GO:0005700,GO:0007218,GO:0007411,GO:0007422,GO:0007613,GO:0008049,GO:0008270,GO:0008407,GO:0008594,GO:0010092,GO:0016360,GO:0036011,GO:0042051,GO:0042059,GO:004…
NW_017547090.1	2650692	2650710	Bta00624-mRNA:cds	.	-	maker	CDS	0	ID=Bta00624-mRNA:cds;Parent=Bta00624-mRNA
NW_017547090.1	2700891	2701048	Bta00624-mRNA:cds	.	-	maker	CDS	1	ID=Bta00624-mRNA:cds;Parent=Bta00624-mRNA
NW_017547090.1	2700891	2701048	Bta00624-mRNA:exon:935	.	-	maker	exon	.	ID=Bta00624-mRNA:exon:935;Parent=Bta00624-mRNA
NW_017547090.1	2747103	2747271	Bta00624-mRNA:cds	.	-	maker	CDS	1	ID=Bta00624-mRNA:cds;Parent=Bta00624-mRNA
NW_017547090.1	2747103	2747271	Bta00624-mRNA:exon:936	.	-	maker	exon	.	ID=Bta00624-mRNA:exon:936;Parent=Bta00624-mRNA
NW_017547090.1	2758040	2758212	Bta00624-mRNA:cds	.	-	maker	CDS	2	ID=Bta00624-mRNA:cds;Parent=Bta00624-mRNA
NW_017547090.1	2758040	2758212	Bta00624-mRNA:exon:937	.	-	maker	exon	.	ID=Bta00624-mRNA:exon:937;Parent=Bta00624-mRNA
NW_017547090.1	2769258	2769271	Bta00624-mRNA:cds	.	-	maker	CDS	0	ID=Bta00624-mRNA:cds;Parent=Bta00624-mRNA
NW_017547090.1	2769258	2769271	Bta00624-mRNA:exon:938	.	-	maker	exon	.	ID=Bta00624-mRNA:exon:938;Parent=Bta00624-mRNA
NW_017547090.1	2794899	2797537	Bta00625-mRNA:three_prime_utr	.	-	maker	three_prime_UTR	.	ID=Bta00625-mRNA:three_prime_utr;Parent=Bta00625-mRNA
NW_017547090.1	2794899	2797731	Bta00625-mRNA:exon:926	.	-	maker	exon	.	ID=Bta00625-mRNA:exon:926;Parent=Bta00625-mRNA
NW_017547090.1	2794899	2801824	Bta00625	.	-	maker	gene	.	ID=Bta00625;Name=Bta00625;Alias=maker-Scaffold109-pred_gff_AUGUSTUS-gene-1.196;score=1
NW_017547090.1	2794899	2801824	Bta00625-mRNA	.	-	maker	mRNA	.	ID=Bta00625-mRNA;Parent=Bta00625;Name=Bta00625-mRNA;Alias=maker-Scaffold109-pred_gff_AUGUSTUS-gene-1.196-mRNA-1;_AED=1.00;_QI=117|0|0|0|0|0|4|2638|194;_eAED=1.00;score=1;description="CG32544, isoform B";
NW_017547090.1	2797537	2797731	Bta00625-mRNA:cds	.	-	maker	CDS	2	ID=Bta00625-mRNA:cds;Parent=Bta00625-mRNA
NW_017547090.1	2799426	2799550	Bta00625-mRNA:cds	.	-	maker	CDS	0	ID=Bta00625-mRNA:cds;Parent=Bta00625-mRNA
NW_017547090.1	2799426	2799550	Bta00625-mRNA:exon:927	.	-	maker	exon	.	ID=Bta00625-mRNA:exon:927;Parent=Bta00625-mRNA
NW_017547090.1	2800447	2800549	Bta00625-mRNA:cds	.	-	maker	CDS	0	ID=Bta00625-mRNA:cds;Parent=Bta00625-mRNA
NW_017547090.1	2800447	2800549	Bta00625-mRNA:exon:928	.	-	maker	exon	.	ID=Bta00625-mRNA:exon:928;Parent=Bta00625-mRNA
NW_017547090.1	2801542	2801707	Bta00625-mRNA:cds	.	-	maker	CDS	0	ID=Bta00625-mRNA:cds;Parent=Bta00625-mRNA
NW_017547090.1	2801542	2801824	Bta00625-mRNA:exon:929	.	-	maker	exon	.	ID=Bta00625-mRNA:exon:929;Parent=Bta00625-mRNA
NW_017547090.1	2801707	2801824	Bta00625-mRNA:five_prime_utr	.	-	maker	five_prime_UTR	.	ID=Bta00625-mRNA:five_prime_utr;Parent=Bta00625-mRNA
NW_017547090.1	2805002	2805237	Bta00626-mRNA:cds	.	-	maker	CDS	1	ID=Bta00626-mRNA:cds;Parent=Bta00626-mRNA
NW_017547090.1	2805002	2805237	Bta00626-mRNA:exon:865	.	-	maker	exon	.	ID=Bta00626-mRNA:exon:865;Parent=Bta00626-mRNA
NW_017547090.1	2805002	2841963	Bta00626	.	-	maker	gene	.	ID=Bta00626;Name=Bta00626;Alias=snap_masked-Scaffold109-processed-gene-1.427
NW_017547090.1	2805002	2841963	Bta00626-mRNA	.	-	maker	mRNA	.	ID=Bta00626-mRNA;Parent=Bta00626;Name=Bta00626-mRNA;Alias=snap_masked-Scaffold109-processed-gene-1.427-mRNA-1;_AED=1.00;_QI=0|0|0|0|0|0|5|0|395;_eAED=1.00;description=Unknown protein;
NW_017547090.1	2805741	2805928	Bta00626-mRNA:cds	.	-	maker	CDS	2	ID=Bta00626-mRNA:cds;Parent=Bta00626-mRNA
NW_017547090.1	2805741	2805928	Bta00626-mRNA:exon:864	.	-	maker	exon	.	ID=Bta00626-mRNA:exon:864;Parent=Bta00626-mRNA
NW_017547090.1	2807074	2807682	Bta00626-mRNA:cds	.	-	maker	CDS	1	ID=Bta00626-mRNA:cds;Parent=Bta00626-mRNA
NW_017547090.1	2807074	2807682	Bta00626-mRNA:exon:863	.	-	maker	exon	.	ID=Bta00626-mRNA:exon:863;Parent=Bta00626-mRNA
NW_017547090.1	2811286	2811332	Bta00626-mRNA:cds	.	-	maker	CDS	2	ID=Bta00626-mRNA:cds;Parent=Bta00626-mRNA
NW_017547090.1	2811286	2811332	Bta00626-mRNA:exon:862	.	-	maker	exon	.	ID=Bta00626-mRNA:exon:862;Parent=Bta00626-mRNA
NW_017547090.1	2815392	2815839	Bta00627-mRNA:exon:447	.	+	maker	exon	.	ID=Bta00627-mRNA:exon:447;Parent=Bta00627-mRNA
NW_017547090.1	2815392	2815839	Bta00627-mRNA:five_prime_utr	.	+	maker	five_prime_UTR	.	ID=Bta00627-mRNA:five_prime_utr;Parent=Bta00627-mRNA
NW_017547090.1	2815392	2860740	Bta00627	.	+	maker	gene	.	ID=Bta00627;Name=Bta00627;Alias=snap_masked-Scaffold109-processed-gene-1.361
NW_017547090.1	2815392	2860740	Bta00627-mRNA	.	+	maker	mRNA	.	ID=Bta00627-mRNA;Parent=Bta00627;Name=Bta00627-mRNA;Alias=snap_masked-Scaffold109-processed-gene-1.361-mRNA-1;_AED=1.00;_QI=1450|0|0|0|0|0|25|0|879;_eAED=1.00;Dbxref=IPR001452,IPR003961,IPR011511,IPR013783;description=RIMS-binding protein 2;
NW_017547090.1	2829185	2829230	Bta00627-mRNA:exon:448	.	+	maker	exon	.	ID=Bta00627-mRNA:exon:448;Parent=Bta00627-mRNA
NW_017547090.1	2829185	2829230	Bta00627-mRNA:five_prime_utr	.	+	maker	five_prime_UTR	.	ID=Bta00627-mRNA:five_prime_utr;Parent=Bta00627-mRNA
NW_017547090.1	2833192	2833282	Bta00627-mRNA:exon:449	.	+	maker	exon	.	ID=Bta00627-mRNA:exon:449;Parent=Bta00627-mRNA
NW_017547090.1	2833192	2833282	Bta00627-mRNA:five_prime_utr	.	+	maker	five_prime_UTR	.	ID=Bta00627-mRNA:five_prime_utr;Parent=Bta00627-mRNA
NW_017547090.1	2833922	2833982	Bta00627-mRNA:exon:450	.	+	maker	exon	.	ID=Bta00627-mRNA:exon:450;Parent=Bta00627-mRNA
NW_017547090.1	2833922	2833982	Bta00627-mRNA:five_prime_utr	.	+	maker	five_prime_UTR	.	ID=Bta00627-mRNA:five_prime_utr;Parent=Bta00627-mRNA
NW_017547090.1	2835413	2835554	Bta00627-mRNA:exon:451	.	+	maker	exon	.	ID=Bta00627-mRNA:exon:451;Parent=Bta00627-mRNA
NW_017547090.1	2835413	2835554	Bta00627-mRNA:five_prime_utr	.	+	maker	five_prime_UTR	.	ID=Bta00627-mRNA:five_prime_utr;Parent=Bta00627-mRNA
NW_017547090.1	2837145	2837341	Bta00627-mRNA:exon:452	.	+	maker	exon	.	ID=Bta00627-mRNA:exon:452;Parent=Bta00627-mRNA
NW_017547090.1	2837145	2837341	Bta00627-mRNA:five_prime_utr	.	+	maker	five_prime_UTR	.	ID=Bta00627-mRNA:five_prime_utr;Parent=Bta00627-mRNA
NW_017547090.1	2837841	2837933	Bta00627-mRNA:exon:453	.	+	maker	exon	.	ID=Bta00627-mRNA:exon:453;Parent=Bta00627-mRNA
NW_017547090.1	2837841	2837933	Bta00627-mRNA:five_prime_utr	.	+	maker	five_prime_UTR	.	ID=Bta00627-mRNA:five_prime_utr;Parent=Bta00627-mRNA
NW_017547090.1	2840727	2841081	Bta00627-mRNA:exon:454	.	+	maker	exon	.	ID=Bta00627-mRNA:exon:454;Parent=Bta00627-mRNA
NW_017547090.1	2840727	2841081	Bta00627-mRNA:five_prime_utr	.	+	maker	five_prime_UTR	.	ID=Bta00627-mRNA:five_prime_utr;Parent=Bta00627-mRNA
NW_017547090.1	2841843	2841868	Bta00627-mRNA:five_prime_utr	.	+	maker	five_prime_UTR	.	ID=Bta00627-mRNA:five_prime_utr;Parent=Bta00627-mRNA
NW_017547090.1	2841843	2841979	Bta00627-mRNA:exon:455	.	+	maker	exon	.	ID=Bta00627-mRNA:exon:455;Parent=Bta00627-mRNA
NW_017547090.1	2841851	2841963	Bta00626-mRNA:cds	.	-	maker	CDS	0	ID=Bta00626-mRNA:cds;Parent=Bta00626-mRNA
NW_017547090.1	2841851	2841963	Bta00626-mRNA:exon:861	.	-	maker	exon	.	ID=Bta00626-mRNA:exon:861;Parent=Bta00626-mRNA
NW_017547090.1	2841868	2841979	Bta00627-mRNA:cds	.	+	maker	CDS	0	ID=Bta00627-mRNA:cds;Parent=Bta00627-mRNA
NW_017547090.1	2842597	2842781	Bta00627-mRNA:cds	.	+	maker	CDS	0	ID=Bta00627-mRNA:cds;Parent=Bta00627-mRNA
NW_017547090.1	2842597	2842781	Bta00627-mRNA:exon:456	.	+	maker	exon	.	ID=Bta00627-mRNA:exon:456;Parent=Bta00627-mRNA
NW_017547090.1	2843638	2843732	Bta00627-mRNA:cds	.	+	maker	CDS	2	ID=Bta00627-mRNA:cds;Parent=Bta00627-mRNA
NW_017547090.1	2843638	2843732	Bta00627-mRNA:exon:457	.	+	maker	exon	.	ID=Bta00627-mRNA:exon:457;Parent=Bta00627-mRNA
NW_017547090.1	2844783	2844886	Bta00627-mRNA:cds	.	+	maker	CDS	1	ID=Bta00627-mRNA:cds;Parent=Bta00627-mRNA
NW_017547090.1	2844783	2844886	Bta00627-mRNA:exon:458	.	+	maker	exon	.	ID=Bta00627-mRNA:exon:458;Parent=Bta00627-mRNA
NW_017547090.1	2845402	2845583	Bta00627-mRNA:cds	.	+	maker	CDS	0	ID=Bta00627-mRNA:cds;Parent=Bta00627-mRNA
NW_017547090.1	2845402	2845583	Bta00627-mRNA:exon:459	.	+	maker	exon	.	ID=Bta00627-mRNA:exon:459;Parent=Bta00627-mRNA
NW_017547090.1	2846294	2846390	Bta00627-mRNA:cds	.	+	maker	CDS	2	ID=Bta00627-mRNA:cds;Parent=Bta00627-mRNA
NW_017547090.1	2846294	2846390	Bta00627-mRNA:exon:460	.	+	maker	exon	.	ID=Bta00627-mRNA:exon:460;Parent=Bta00627-mRNA
NW_017547090.1	2849458	2849649	Bta00627-mRNA:cds	.	+	maker	CDS	2	ID=Bta00627-mRNA:cds;Parent=Bta00627-mRNA
NW_017547090.1	2849458	2849649	Bta00627-mRNA:exon:461	.	+	maker	exon	.	ID=Bta00627-mRNA:exon:461;Parent=Bta00627-mRNA
NW_017547090.1	2850667	2850911	Bta00627-mRNA:cds	.	+	maker	CDS	0	ID=Bta00627-mRNA:cds;Parent=Bta00627-mRNA
NW_017547090.1	2850667	2850911	Bta00627-mRNA:exon:462	.	+	maker	exon	.	ID=Bta00627-mRNA:exon:462;Parent=Bta00627-mRNA
NW_017547090.1	2851707	2851839	Bta00627-mRNA:cds	.	+	maker	CDS	2	ID=Bta00627-mRNA:cds;Parent=Bta00627-mRNA
NW_017547090.1	2851707	2851839	Bta00627-mRNA:exon:463	.	+	maker	exon	.	ID=Bta00627-mRNA:exon:463;Parent=Bta00627-mRNA
NW_017547090.1	2853176	2853347	Bta00627-mRNA:cds	.	+	maker	CDS	2	ID=Bta00627-mRNA:cds;Parent=Bta00627-mRNA
NW_017547090.1	2853176	2853347	Bta00627-mRNA:exon:464	.	+	maker	exon	.	ID=Bta00627-mRNA:exon:464;Parent=Bta00627-mRNA
NW_017547090.1	2853939	2854097	Bta00627-mRNA:cds	.	+	maker	CDS	2	ID=Bta00627-mRNA:cds;Parent=Bta00627-mRNA
NW_017547090.1	2853939	2854097	Bta00627-mRNA:exon:465	.	+	maker	exon	.	ID=Bta00627-mRNA:exon:465;Parent=Bta00627-mRNA
NW_017547090.1	2854664	2854818	Bta00627-mRNA:cds	.	+	maker	CDS	0	ID=Bta00627-mRNA:cds;Parent=Bta00627-mRNA
NW_017547090.1	2854664	2854818	Bta00627-mRNA:exon:466	.	+	maker	exon	.	ID=Bta00627-mRNA:exon:466;Parent=Bta00627-mRNA
NW_017547090.1	2856006	2856156	Bta00627-mRNA:cds	.	+	maker	CDS	2	ID=Bta00627-mRNA:cds;Parent=Bta00627-mRNA
NW_017547090.1	2856006	2856156	Bta00627-mRNA:exon:467	.	+	maker	exon	.	ID=Bta00627-mRNA:exon:467;Parent=Bta00627-mRNA
NW_017547090.1	2856845	2856997	Bta00627-mRNA:cds	.	+	maker	CDS	2	ID=Bta00627-mRNA:cds;Parent=Bta00627-mRNA
NW_017547090.1	2856845	2856997	Bta00627-mRNA:exon:468	.	+	maker	exon	.	ID=Bta00627-mRNA:exon:468;Parent=Bta00627-mRNA
NW_017547090.1	2858173	2858278	Bta00627-mRNA:cds	.	+	maker	CDS	0	ID=Bta00627-mRNA:cds;Parent=Bta00627-mRNA
NW_017547090.1	2858173	2858278	Bta00627-mRNA:exon:469	.	+	maker	exon	.	ID=Bta00627-mRNA:exon:469;Parent=Bta00627-mRNA
NW_017547090.1	2859100	2859208	Bta00627-mRNA:cds	.	+	maker	CDS	0	ID=Bta00627-mRNA:cds;Parent=Bta00627-mRNA
NW_017547090.1	2859100	2859208	Bta00627-mRNA:exon:470	.	+	maker	exon	.	ID=Bta00627-mRNA:exon:470;Parent=Bta00627-mRNA
NW_017547090.1	2860434	2860740	Bta00627-mRNA:cds	.	+	maker	CDS	0	ID=Bta00627-mRNA:cds;Parent=Bta00627-mRNA
NW_017547090.1	2860434	2860740	Bta00627-mRNA:exon:471	.	+	maker	exon	.	ID=Bta00627-mRNA:exon:471;Parent=Bta00627-mRNA
NW_017547090.1	2868573	2868948	Bta00628	.	+	maker	gene	.	ID=Bta00628;Name=Bta00628;Alias=augustus_masked-Scaffold109-processed-gene-1.41
NW_017547090.1	2868573	2868948	Bta00628-mRNA	.	+	maker	mRNA	.	ID=Bta00628-mRNA;Parent=Bta00628;Name=Bta00628-mRNA;Alias=augustus_masked-Scaffold109-processed-gene-1.41-mRNA-1;_AED=1.00;_QI=0|-1|0|0|-1|0|1|0|124;_eAED=1.00;description=RIMS-binding protein 2;
NW_017547090.1	2868573	2868948	Bta00628-mRNA:cds	.	+	maker	CDS	0	ID=Bta00628-mRNA:cds;Parent=Bta00628-mRNA
NW_017547090.1	2868573	2868948	Bta00628-mRNA:exon:622	.	+	maker	exon	.	ID=Bta00628-mRNA:exon:622;Parent=Bta00628-mRNA
NW_017547090.1	2877210	2877547	Bta00629-mRNA:five_prime_utr	.	+	maker	five_prime_UTR	.	ID=Bta00629-mRNA:five_prime_utr;Parent=Bta00629-mRNA
NW_017547090.1	2877210	2877701	Bta00629-mRNA:exon:550	.	+	maker	exon	.	ID=Bta00629-mRNA:exon:550;Parent=Bta00629-mRNA
NW_017547090.1	2877210	2892239	Bta00629	.	+	maker	gene	.	ID=Bta00629;Name=Bta00629;Alias=maker-Scaffold109-pred_gff_AUGUSTUS-gene-1.200;score=0.7
NW_017547090.1	2877210	2892239	Bta00629-mRNA	.	+	maker	mRNA	.	ID=Bta00629-mRNA;Parent=Bta00629;Name=Bta00629-mRNA;Alias=maker-Scaffold109-pred_gff_AUGUSTUS-gene-1.200-mRNA-1;_AED=1.00;_QI=337|0|0|0|0|0|7|12|379;_eAED=1.00;score=0.7;Dbxref=IPR004087,IPR004088;description="KH domain-containing, RNA-binding, signal transduction-associated protein 2";
NW_017547090.1	2877547	2877701	Bta00629-mRNA:cds	.	+	maker	CDS	0	ID=Bta00629-mRNA:cds;Parent=Bta00629-mRNA
NW_017547090.1	2879321	2879440	Bta00629-mRNA:cds	.	+	maker	CDS	2	ID=Bta00629-mRNA:cds;Parent=Bta00629-mRNA
NW_017547090.1	2879321	2879440	Bta00629-mRNA:exon:551	.	+	maker	exon	.	ID=Bta00629-mRNA:exon:551;Parent=Bta00629-mRNA
NW_017547090.1	2880142	2880259	Bta00629-mRNA:cds	.	+	maker	CDS	0	ID=Bta00629-mRNA:cds;Parent=Bta00629-mRNA
NW_017547090.1	2880142	2880259	Bta00629-mRNA:exon:552	.	+	maker	exon	.	ID=Bta00629-mRNA:exon:552;Parent=Bta00629-mRNA
NW_017547090.1	2881859	2882371	Bta00629-mRNA:cds	.	+	maker	CDS	0	ID=Bta00629-mRNA:cds;Parent=Bta00629-mRNA
NW_017547090.1	2881859	2882371	Bta00629-mRNA:exon:553	.	+	maker	exon	.	ID=Bta00629-mRNA:exon:553;Parent=Bta00629-mRNA
NW_017547090.1	2883073	2883132	Bta00629-mRNA:cds	.	+	maker	CDS	1	ID=Bta00629-mRNA:cds;Parent=Bta00629-mRNA
NW_017547090.1	2883073	2883132	Bta00629-mRNA:exon:554	.	+	maker	exon	.	ID=Bta00629-mRNA:exon:554;Parent=Bta00629-mRNA
NW_017547090.1	2886906	2887072	Bta00629-mRNA:cds	.	+	maker	CDS	2	ID=Bta00629-mRNA:cds;Parent=Bta00629-mRNA
NW_017547090.1	2886906	2887072	Bta00629-mRNA:exon:555	.	+	maker	exon	.	ID=Bta00629-mRNA:exon:555;Parent=Bta00629-mRNA
NW_017547090.1	2892214	2892227	Bta00629-mRNA:cds	.	+	maker	CDS	1	ID=Bta00629-mRNA:cds;Parent=Bta00629-mRNA
NW_017547090.1	2892214	2892239	Bta00629-mRNA:exon:556	.	+	maker	exon	.	ID=Bta00629-mRNA:exon:556;Parent=Bta00629-mRNA
NW_017547090.1	2892227	2892239	Bta00629-mRNA:three_prime_utr	.	+	maker	three_prime_UTR	.	ID=Bta00629-mRNA:three_prime_utr;Parent=Bta00629-mRNA
NW_017547090.1	2898218	2900478	Bta00630-mRNA:three_prime_utr	.	-	maker	three_prime_UTR	.	ID=Bta00630-mRNA:three_prime_utr;Parent=Bta00630-mRNA
NW_017547090.1	2898218	2900670	Bta00630-mRNA:exon:632	.	-	maker	exon	.	ID=Bta00630-mRNA:exon:632;Parent=Bta00630-mRNA
NW_017547090.1	2898218	2930242	Bta00630	.	-	maker	gene	.	ID=Bta00630;Name=Bta00630;Alias=maker-Scaffold109-pred_gff_AUGUSTUS-gene-1.203;score=0.93
NW_017547090.1	2898218	2930242	Bta00630-mRNA	.	-	maker	mRNA	.	ID=Bta00630-mRNA;Parent=Bta00630;Name=Bta00630-mRNA;Alias=maker-Scaffold109-pred_gff_AUGUSTUS-gene-1.203-mRNA-1;_AED=1.00;_QI=262|0|0|0|0|0|25|2260|1376;_eAED=1.00;score=0.93;Dbxref=IPR011989,IPR016024,IPR021133,IPR024395;description=CLIP-associating protein;
NW_017547090.1	2900478	2900670	Bta00630-mRNA:cds	.	-	maker	CDS	0	ID=Bta00630-mRNA:cds;Parent=Bta00630-mRNA
NW_017547090.1	2901899	2902106	Bta00630-mRNA:cds	.	-	maker	CDS	0	ID=Bta00630-mRNA:cds;Parent=Bta00630-mRNA
NW_017547090.1	2901899	2902106	Bta00630-mRNA:exon:633	.	-	maker	exon	.	ID=Bta00630-mRNA:exon:633;Parent=Bta00630-mRNA
NW_017547090.1	2903092	2903270	Bta00630-mRNA:cds	.	-	maker	CDS	1	ID=Bta00630-mRNA:cds;Parent=Bta00630-mRNA
NW_017547090.1	2903092	2903270	Bta00630-mRNA:exon:634	.	-	maker	exon	.	ID=Bta00630-mRNA:exon:634;Parent=Bta00630-mRNA
NW_017547090.1	2903731	2904496	Bta00630-mRNA:cds	.	-	maker	CDS	1	ID=Bta00630-mRNA:cds;Parent=Bta00630-mRNA
NW_017547090.1	2903731	2904496	Bta00630-mRNA:exon:635	.	-	maker	exon	.	ID=Bta00630-mRNA:exon:635;Parent=Bta00630-mRNA
NW_017547090.1	2905535	2905741	Bta00630-mRNA:cds	.	-	maker	CDS	0	ID=Bta00630-mRNA:cds;Parent=Bta00630-mRNA
NW_017547090.1	2905535	2905741	Bta00630-mRNA:exon:636	.	-	maker	exon	.	ID=Bta00630-mRNA:exon:636;Parent=Bta00630-mRNA
NW_017547090.1	2906233	2906401	Bta00630-mRNA:cds	.	-	maker	CDS	0	ID=Bta00630-mRNA:cds;Parent=Bta00630-mRNA
NW_017547090.1	2906233	2906401	Bta00630-mRNA:exon:637	.	-	maker	exon	.	ID=Bta00630-mRNA:exon:637;Parent=Bta00630-mRNA
NW_017547090.1	2907510	2907582	Bta00630-mRNA:cds	.	-	maker	CDS	0	ID=Bta00630-mRNA:cds;Parent=Bta00630-mRNA
NW_017547090.1	2907510	2907582	Bta00630-mRNA:exon:638	.	-	maker	exon	.	ID=Bta00630-mRNA:exon:638;Parent=Bta00630-mRNA
NW_017547090.1	2907980	2908124	Bta00630-mRNA:cds	.	-	maker	CDS	0	ID=Bta00630-mRNA:cds;Parent=Bta00630-mRNA
NW_017547090.1	2907980	2908124	Bta00630-mRNA:exon:639	.	-	maker	exon	.	ID=Bta00630-mRNA:exon:639;Parent=Bta00630-mRNA
NW_017547090.1	2909046	2909143	Bta00630-mRNA:cds	.	-	maker	CDS	1	ID=Bta00630-mRNA:cds;Parent=Bta00630-mRNA
NW_017547090.1	2909046	2909143	Bta00630-mRNA:exon:640	.	-	maker	exon	.	ID=Bta00630-mRNA:exon:640;Parent=Bta00630-mRNA
NW_017547090.1	2910221	2910372	Bta00630-mRNA:cds	.	-	maker	CDS	2	ID=Bta00630-mRNA:cds;Parent=Bta00630-mRNA
NW_017547090.1	2910221	2910372	Bta00630-mRNA:exon:641	.	-	maker	exon	.	ID=Bta00630-mRNA:exon:641;Parent=Bta00630-mRNA
NW_017547090.1	2913879	2913957	Bta00630-mRNA:cds	.	-	maker	CDS	2	ID=Bta00630-mRNA:cds;Parent=Bta00630-mRNA
NW_017547090.1	2913879	2913957	Bta00630-mRNA:exon:642	.	-	maker	exon	.	ID=Bta00630-mRNA:exon:642;Parent=Bta00630-mRNA
NW_017547090.1	2914429	2914573	Bta00630-mRNA:cds	.	-	maker	CDS	2	ID=Bta00630-mRNA:cds;Parent=Bta00630-mRNA
NW_017547090.1	2914429	2914573	Bta00630-mRNA:exon:643	.	-	maker	exon	.	ID=Bta00630-mRNA:exon:643;Parent=Bta00630-mRNA
NW_017547090.1	2915345	2915518	Bta00630-mRNA:cds	.	-	maker	CDS	1	ID=Bta00630-mRNA:cds;Parent=Bta00630-mRNA
NW_017547090.1	2915345	2915518	Bta00630-mRNA:exon:644	.	-	maker	exon	.	ID=Bta00630-mRNA:exon:644;Parent=Bta00630-mRNA
NW_017547090.1	2917110	2917364	Bta00630-mRNA:cds	.	-	maker	CDS	0	ID=Bta00630-mRNA:cds;Parent=Bta00630-mRNA
NW_017547090.1	2917110	2917364	Bta00630-mRNA:exon:645	.	-	maker	exon	.	ID=Bta00630-mRNA:exon:645;Parent=Bta00630-mRNA
NW_017547090.1	2919073	2919200	Bta00630-mRNA:cds	.	-	maker	CDS	1	ID=Bta00630-mRNA:cds;Parent=Bta00630-mRNA
NW_017547090.1	2919073	2919200	Bta00630-mRNA:exon:646	.	-	maker	exon	.	ID=Bta00630-mRNA:exon:646;Parent=Bta00630-mRNA
NW_017547090.1	2919565	2919675	Bta00630-mRNA:cds	.	-	maker	CDS	0	ID=Bta00630-mRNA:cds;Parent=Bta00630-mRNA
NW_017547090.1	2919565	2919675	Bta00630-mRNA:exon:647	.	-	maker	exon	.	ID=Bta00630-mRNA:exon:647;Parent=Bta00630-mRNA
NW_017547090.1	2920448	2920615	Bta00630-mRNA:cds	.	-	maker	CDS	2	ID=Bta00630-mRNA:cds;Parent=Bta00630-mRNA
NW_017547090.1	2920448	2920615	Bta00630-mRNA:exon:648	.	-	maker	exon	.	ID=Bta00630-mRNA:exon:648;Parent=Bta00630-mRNA
NW_017547090.1	2921656	2921698	Bta00630-mRNA:cds	.	-	maker	CDS	2	ID=Bta00630-mRNA:cds;Parent=Bta00630-mRNA
NW_017547090.1	2921656	2921698	Bta00630-mRNA:exon:649	.	-	maker	exon	.	ID=Bta00630-mRNA:exon:649;Parent=Bta00630-mRNA
NW_017547090.1	2922236	2922318	Bta00630-mRNA:cds	.	-	maker	CDS	0	ID=Bta00630-mRNA:cds;Parent=Bta00630-mRNA
NW_017547090.1	2922236	2922318	Bta00630-mRNA:exon:650	.	-	maker	exon	.	ID=Bta00630-mRNA:exon:650;Parent=Bta00630-mRNA
NW_017547090.1	2923997	2924041	Bta00630-mRNA:cds	.	-	maker	CDS	2	ID=Bta00630-mRNA:cds;Parent=Bta00630-mRNA
NW_017547090.1	2923997	2924041	Bta00630-mRNA:exon:651	.	-	maker	exon	.	ID=Bta00630-mRNA:exon:651;Parent=Bta00630-mRNA
NW_017547090.1	2924651	2924899	Bta00630-mRNA:cds	.	-	maker	CDS	1	ID=Bta00630-mRNA:cds;Parent=Bta00630-mRNA
NW_017547090.1	2924651	2924899	Bta00630-mRNA:exon:652	.	-	maker	exon	.	ID=Bta00630-mRNA:exon:652;Parent=Bta00630-mRNA
NW_017547090.1	2925934	2926109	Bta00630-mRNA:cds	.	-	maker	CDS	2	ID=Bta00630-mRNA:cds;Parent=Bta00630-mRNA
NW_017547090.1	2925934	2926109	Bta00630-mRNA:exon:653	.	-	maker	exon	.	ID=Bta00630-mRNA:exon:653;Parent=Bta00630-mRNA
NW_017547090.1	2926391	2926497	Bta00630-mRNA:cds	.	-	maker	CDS	0	ID=Bta00630-mRNA:cds;Parent=Bta00630-mRNA
NW_017547090.1	2926391	2926497	Bta00630-mRNA:exon:654	.	-	maker	exon	.	ID=Bta00630-mRNA:exon:654;Parent=Bta00630-mRNA
NW_017547090.1	2927489	2927690	Bta00630-mRNA:cds	.	-	maker	CDS	0	ID=Bta00630-mRNA:cds;Parent=Bta00630-mRNA
NW_017547090.1	2927489	2927784	Bta00630-mRNA:exon:655	.	-	maker	exon	.	ID=Bta00630-mRNA:exon:655;Parent=Bta00630-mRNA
NW_017547090.1	2927690	2927784	Bta00630-mRNA:five_prime_utr	.	-	maker	five_prime_UTR	.	ID=Bta00630-mRNA:five_prime_utr;Parent=Bta00630-mRNA
NW_017547090.1	2930074	2930242	Bta00630-mRNA:exon:656	.	-	maker	exon	.	ID=Bta00630-mRNA:exon:656;Parent=Bta00630-mRNA
NW_017547090.1	2930074	2930242	Bta00630-mRNA:five_prime_utr	.	-	maker	five_prime_UTR	.	ID=Bta00630-mRNA:five_prime_utr;Parent=Bta00630-mRNA
NW_017547090.1	2930368	2930564	Bta00631-mRNA:exon:411	.	+	maker	exon	.	ID=Bta00631-mRNA:exon:411;Parent=Bta00631-mRNA
NW_017547090.1	2930368	2930564	Bta00631-mRNA:five_prime_utr	.	+	maker	five_prime_UTR	.	ID=Bta00631-mRNA:five_prime_utr;Parent=Bta00631-mRNA
NW_017547090.1	2930368	2950638	Bta00631	.	+	maker	gene	.	ID=Bta00631;Name=Bta00631;Alias=maker-Scaffold109-pred_gff_AUGUSTUS-gene-1.204;score=0.5
NW_017547090.1	2930368	2950638	Bta00631-mRNA	.	+	maker	mRNA	.	ID=Bta00631-mRNA;Parent=Bta00631;Name=Bta00631-mRNA;Alias=maker-Scaffold109-pred_gff_AUGUSTUS-gene-1.204-mRNA-1;_AED=1.00;_QI=212|0|0|0|0|0|17|918|988;_eAED=1.00;score=0.5;Dbxref=IPR001494,IPR011989,IPR013598,IPR016024;description=Importin-11;
NW_017547090.1	2933711	2933727	Bta00631-mRNA:five_prime_utr	.	+	maker	five_prime_UTR	.	ID=Bta00631-mRNA:five_prime_utr;Parent=Bta00631-mRNA
NW_017547090.1	2933711	2933847	Bta00631-mRNA:exon:412	.	+	maker	exon	.	ID=Bta00631-mRNA:exon:412;Parent=Bta00631-mRNA
NW_017547090.1	2933727	2933847	Bta00631-mRNA:cds	.	+	maker	CDS	0	ID=Bta00631-mRNA:cds;Parent=Bta00631-mRNA
NW_017547090.1	2934520	2934618	Bta00631-mRNA:cds	.	+	maker	CDS	0	ID=Bta00631-mRNA:cds;Parent=Bta00631-mRNA
NW_017547090.1	2934520	2934618	Bta00631-mRNA:exon:413	.	+	maker	exon	.	ID=Bta00631-mRNA:exon:413;Parent=Bta00631-mRNA
NW_017547090.1	2935344	2935470	Bta00631-mRNA:cds	.	+	maker	CDS	1	ID=Bta00631-mRNA:cds;Parent=Bta00631-mRNA
NW_017547090.1	2935344	2935470	Bta00631-mRNA:exon:414	.	+	maker	exon	.	ID=Bta00631-mRNA:exon:414;Parent=Bta00631-mRNA
NW_017547090.1	2936216	2936448	Bta00631-mRNA:cds	.	+	maker	CDS	1	ID=Bta00631-mRNA:cds;Parent=Bta00631-mRNA
NW_017547090.1	2936216	2936448	Bta00631-mRNA:exon:415	.	+	maker	exon	.	ID=Bta00631-mRNA:exon:415;Parent=Bta00631-mRNA
NW_017547090.1	2937791	2937963	Bta00631-mRNA:cds	.	+	maker	CDS	0	ID=Bta00631-mRNA:cds;Parent=Bta00631-mRNA
NW_017547090.1	2937791	2937963	Bta00631-mRNA:exon:416	.	+	maker	exon	.	ID=Bta00631-mRNA:exon:416;Parent=Bta00631-mRNA
NW_017547090.1	2938874	2939135	Bta00631-mRNA:cds	.	+	maker	CDS	2	ID=Bta00631-mRNA:cds;Parent=Bta00631-mRNA
NW_017547090.1	2938874	2939135	Bta00631-mRNA:exon:417	.	+	maker	exon	.	ID=Bta00631-mRNA:exon:417;Parent=Bta00631-mRNA
NW_017547090.1	2939529	2939909	Bta00631-mRNA:cds	.	+	maker	CDS	2	ID=Bta00631-mRNA:cds;Parent=Bta00631-mRNA
NW_017547090.1	2939529	2939909	Bta00631-mRNA:exon:418	.	+	maker	exon	.	ID=Bta00631-mRNA:exon:418;Parent=Bta00631-mRNA
NW_017547090.1	2940443	2940776	Bta00631-mRNA:cds	.	+	maker	CDS	0	ID=Bta00631-mRNA:cds;Parent=Bta00631-mRNA
NW_017547090.1	2940443	2940776	Bta00631-mRNA:exon:419	.	+	maker	exon	.	ID=Bta00631-mRNA:exon:419;Parent=Bta00631-mRNA
NW_017547090.1	2942704	2942869	Bta00631-mRNA:cds	.	+	maker	CDS	0	ID=Bta00631-mRNA:cds;Parent=Bta00631-mRNA
NW_017547090.1	2942704	2942869	Bta00631-mRNA:exon:420	.	+	maker	exon	.	ID=Bta00631-mRNA:exon:420;Parent=Bta00631-mRNA
NW_017547090.1	2943719	2943912	Bta00631-mRNA:cds	.	+	maker	CDS	0	ID=Bta00631-mRNA:cds;Parent=Bta00631-mRNA
NW_017547090.1	2943719	2943912	Bta00631-mRNA:exon:421	.	+	maker	exon	.	ID=Bta00631-mRNA:exon:421;Parent=Bta00631-mRNA
NW_017547090.1	2944640	2944914	Bta00631-mRNA:cds	.	+	maker	CDS	2	ID=Bta00631-mRNA:cds;Parent=Bta00631-mRNA
NW_017547090.1	2944640	2944914	Bta00631-mRNA:exon:422	.	+	maker	exon	.	ID=Bta00631-mRNA:exon:422;Parent=Bta00631-mRNA
NW_017547090.1	2945663	2945763	Bta00631-mRNA:cds	.	+	maker	CDS	1	ID=Bta00631-mRNA:cds;Parent=Bta00631-mRNA
NW_017547090.1	2945663	2945763	Bta00631-mRNA:exon:423	.	+	maker	exon	.	ID=Bta00631-mRNA:exon:423;Parent=Bta00631-mRNA
NW_017547090.1	2946708	2946884	Bta00631-mRNA:cds	.	+	maker	CDS	0	ID=Bta00631-mRNA:cds;Parent=Bta00631-mRNA
NW_017547090.1	2946708	2946884	Bta00631-mRNA:exon:424	.	+	maker	exon	.	ID=Bta00631-mRNA:exon:424;Parent=Bta00631-mRNA
NW_017547090.1	2947450	2947540	Bta00631-mRNA:cds	.	+	maker	CDS	1	ID=Bta00631-mRNA:cds;Parent=Bta00631-mRNA
NW_017547090.1	2947450	2947540	Bta00631-mRNA:exon:425	.	+	maker	exon	.	ID=Bta00631-mRNA:exon:425;Parent=Bta00631-mRNA
NW_017547090.1	2948514	2948656	Bta00631-mRNA:cds	.	+	maker	CDS	1	ID=Bta00631-mRNA:cds;Parent=Bta00631-mRNA
NW_017547090.1	2948514	2948656	Bta00631-mRNA:exon:426	.	+	maker	exon	.	ID=Bta00631-mRNA:exon:426;Parent=Bta00631-mRNA
NW_017547090.1	2949615	2949720	Bta00631-mRNA:cds	.	+	maker	CDS	0	ID=Bta00631-mRNA:cds;Parent=Bta00631-mRNA
NW_017547090.1	2949615	2950638	Bta00631-mRNA:exon:427	.	+	maker	exon	.	ID=Bta00631-mRNA:exon:427;Parent=Bta00631-mRNA
NW_017547090.1	2949720	2950638	Bta00631-mRNA:three_prime_utr	.	+	maker	three_prime_UTR	.	ID=Bta00631-mRNA:three_prime_utr;Parent=Bta00631-mRNA
NW_017547090.1	2951061	2952348	Bta00632-mRNA:three_prime_utr	.	-	maker	three_prime_UTR	.	ID=Bta00632-mRNA:three_prime_utr;Parent=Bta00632-mRNA
NW_017547090.1	2951061	2952506	Bta00632-mRNA:exon:811	.	-	maker	exon	.	ID=Bta00632-mRNA:exon:811;Parent=Bta00632-mRNA
NW_017547090.1	2951061	2958272	Bta00632	.	-	maker	gene	.	ID=Bta00632;Name=Bta00632;Alias=maker-Scaffold109-pred_gff_AUGUSTUS-gene-1.205;score=0.54
NW_017547090.1	2951061	2958272	Bta00632-mRNA	.	-	maker	mRNA	.	ID=Bta00632-mRNA;Parent=Bta00632;Name=Bta00632-mRNA;Alias=maker-Scaffold109-pred_gff_AUGUSTUS-gene-1.205-mRNA-1;_AED=1.00;_QI=287|0|0|0|0|0|9|1287|513;_eAED=1.00;score=0.54;Dbxref=IPR001128,IPR002401,GO:0005488,GO:0016491;description="Cytochrome P450, putative";
NW_017547090.1	2952348	2952506	Bta00632-mRNA:cds	.	-	maker	CDS	2	ID=Bta00632-mRNA:cds;Parent=Bta00632-mRNA
NW_017547090.1	2953146	2953306	Bta00632-mRNA:cds	.	-	maker	CDS	0	ID=Bta00632-mRNA:cds;Parent=Bta00632-mRNA
NW_017547090.1	2953146	2953306	Bta00632-mRNA:exon:812	.	-	maker	exon	.	ID=Bta00632-mRNA:exon:812;Parent=Bta00632-mRNA
NW_017547090.1	2953898	2954144	Bta00632-mRNA:cds	.	-	maker	CDS	0	ID=Bta00632-mRNA:cds;Parent=Bta00632-mRNA
NW_017547090.1	2953898	2954144	Bta00632-mRNA:exon:813	.	-	maker	exon	.	ID=Bta00632-mRNA:exon:813;Parent=Bta00632-mRNA
NW_017547090.1	2954956	2955131	Bta00632-mRNA:cds	.	-	maker	CDS	1	ID=Bta00632-mRNA:cds;Parent=Bta00632-mRNA
NW_017547090.1	2954956	2955131	Bta00632-mRNA:exon:814	.	-	maker	exon	.	ID=Bta00632-mRNA:exon:814;Parent=Bta00632-mRNA
NW_017547090.1	2955596	2955792	Bta00632-mRNA:cds	.	-	maker	CDS	2	ID=Bta00632-mRNA:cds;Parent=Bta00632-mRNA
NW_017547090.1	2955596	2955792	Bta00632-mRNA:exon:815	.	-	maker	exon	.	ID=Bta00632-mRNA:exon:815;Parent=Bta00632-mRNA
NW_017547090.1	2956098	2956289	Bta00632-mRNA:cds	.	-	maker	CDS	1	ID=Bta00632-mRNA:cds;Parent=Bta00632-mRNA
NW_017547090.1	2956098	2956289	Bta00632-mRNA:exon:816	.	-	maker	exon	.	ID=Bta00632-mRNA:exon:816;Parent=Bta00632-mRNA
NW_017547090.1	2956673	2956902	Bta00632-mRNA:cds	.	-	maker	CDS	2	ID=Bta00632-mRNA:cds;Parent=Bta00632-mRNA
NW_017547090.1	2956673	2956902	Bta00632-mRNA:exon:817	.	-	maker	exon	.	ID=Bta00632-mRNA:exon:817;Parent=Bta00632-mRNA
NW_017547090.1	2957282	2957469	Bta00632-mRNA:cds	.	-	maker	CDS	0	ID=Bta00632-mRNA:cds;Parent=Bta00632-mRNA
NW_017547090.1	2957282	2957560	Bta00632-mRNA:exon:818	.	-	maker	exon	.	ID=Bta00632-mRNA:exon:818;Parent=Bta00632-mRNA
NW_017547090.1	2957469	2957560	Bta00632-mRNA:five_prime_utr	.	-	maker	five_prime_UTR	.	ID=Bta00632-mRNA:five_prime_utr;Parent=Bta00632-mRNA
NW_017547090.1	2958076	2958272	Bta00632-mRNA:exon:819	.	-	maker	exon	.	ID=Bta00632-mRNA:exon:819;Parent=Bta00632-mRNA
NW_017547090.1	2958076	2958272	Bta00632-mRNA:five_prime_utr	.	-	maker	five_prime_UTR	.	ID=Bta00632-mRNA:five_prime_utr;Parent=Bta00632-mRNA
NW_017547090.1	2958635	2958707	Bta00633-mRNA:cds	.	+	maker	CDS	0	ID=Bta00633-mRNA:cds;Parent=Bta00633-mRNA
NW_017547090.1	2958635	2958707	Bta00633-mRNA:exon:564	.	+	maker	exon	.	ID=Bta00633-mRNA:exon:564;Parent=Bta00633-mRNA
NW_017547090.1	2958635	2969378	Bta00633	.	+	maker	gene	.	ID=Bta00633;Name=Bta00633;Alias=maker-Scaffold109-pred_gff_AUGUSTUS-gene-1.206;score=1
NW_017547090.1	2958635	2969378	Bta00633-mRNA	.	+	maker	mRNA	.	ID=Bta00633-mRNA;Parent=Bta00633;Name=Bta00633-mRNA;Alias=maker-Scaffold109-pred_gff_AUGUSTUS-gene-1.206-mRNA-1;_AED=1.00;_QI=0|0|0|0|0|0|7|3295|335;_eAED=1.00;score=1;Dbxref=IPR001680,IPR015943,IPR017986,IPR019775,IPR020472,GO:0006468,GO:0009069,GO:0016459,GO:0016905,GO:0019013,GO:0030529;description=U5 small nuclear ribonucleoprotein 40 kDa protein;
NW_017547090.1	2960463	2960593	Bta00633-mRNA:cds	.	+	maker	CDS	0	ID=Bta00633-mRNA:cds;Parent=Bta00633-mRNA
NW_017547090.1	2960463	2960593	Bta00633-mRNA:exon:565	.	+	maker	exon	.	ID=Bta00633-mRNA:exon:565;Parent=Bta00633-mRNA
NW_017547090.1	2961127	2961301	Bta00633-mRNA:cds	.	+	maker	CDS	2	ID=Bta00633-mRNA:cds;Parent=Bta00633-mRNA
NW_017547090.1	2961127	2961301	Bta00633-mRNA:exon:566	.	+	maker	exon	.	ID=Bta00633-mRNA:exon:566;Parent=Bta00633-mRNA
NW_017547090.1	2962031	2962240	Bta00633-mRNA:cds	.	+	maker	CDS	2	ID=Bta00633-mRNA:cds;Parent=Bta00633-mRNA
NW_017547090.1	2962031	2962240	Bta00633-mRNA:exon:567	.	+	maker	exon	.	ID=Bta00633-mRNA:exon:567;Parent=Bta00633-mRNA
NW_017547090.1	2962862	2963066	Bta00633-mRNA:cds	.	+	maker	CDS	0	ID=Bta00633-mRNA:cds;Parent=Bta00633-mRNA
NW_017547090.1	2962862	2963066	Bta00633-mRNA:exon:568	.	+	maker	exon	.	ID=Bta00633-mRNA:exon:568;Parent=Bta00633-mRNA
NW_017547090.1	2964533	2964699	Bta00633-mRNA:cds	.	+	maker	CDS	0	ID=Bta00633-mRNA:cds;Parent=Bta00633-mRNA
NW_017547090.1	2964533	2964699	Bta00633-mRNA:exon:569	.	+	maker	exon	.	ID=Bta00633-mRNA:exon:569;Parent=Bta00633-mRNA
NW_017547090.1	2966030	2966083	Bta00633-mRNA:cds	.	+	maker	CDS	2	ID=Bta00633-mRNA:cds;Parent=Bta00633-mRNA
NW_017547090.1	2966030	2969378	Bta00633-mRNA:exon:570	.	+	maker	exon	.	ID=Bta00633-mRNA:exon:570;Parent=Bta00633-mRNA
NW_017547090.1	2966083	2969378	Bta00633-mRNA:three_prime_utr	.	+	maker	three_prime_UTR	.	ID=Bta00633-mRNA:three_prime_utr;Parent=Bta00633-mRNA
NW_017547090.1	2967233	2974825	Bta00634-mRNA:three_prime_utr	.	-	maker	three_prime_UTR	.	ID=Bta00634-mRNA:three_prime_utr;Parent=Bta00634-mRNA
NW_017547090.1	2967233	2975002	Bta00634-mRNA:exon:691	.	-	maker	exon	.	ID=Bta00634-mRNA:exon:691;Parent=Bta00634-mRNA
NW_017547090.1	2967233	3162145	Bta00634	.	-	maker	gene	.	ID=Bta00634;Name=Bta00634;Alias=maker-Scaffold109-pred_gff_AUGUSTUS-gene-1.207;score=0.6
NW_017547090.1	2967233	3162145	Bta00634-mRNA	.	-	maker	mRNA	.	ID=Bta00634-mRNA;Parent=Bta00634;Name=Bta00634-mRNA;Alias=maker-Scaffold109-pred_gff_AUGUSTUS-gene-1.207-mRNA-1;_AED=1.00;_QI=638|0|0|0|0|0|13|7592|964;_eAED=1.00;score=0.6;Dbxref=IPR004826,IPR004827,IPR008917;description=Nuclear factor erythroid 2-related factor 1;
NW_017547090.1	2974825	2975002	Bta00634-mRNA:cds	.	-	maker	CDS	0	ID=Bta00634-mRNA:cds;Parent=Bta00634-mRNA
NW_017547090.1	2975675	2975849	Bta00634-mRNA:cds	.	-	maker	CDS	0	ID=Bta00634-mRNA:cds;Parent=Bta00634-mRNA
NW_017547090.1	2975675	2975849	Bta00634-mRNA:exon:692	.	-	maker	exon	.	ID=Bta00634-mRNA:exon:692;Parent=Bta00634-mRNA
NW_017547090.1	2977404	2977598	Bta00634-mRNA:cds	.	-	maker	CDS	2	ID=Bta00634-mRNA:cds;Parent=Bta00634-mRNA
NW_017547090.1	2977404	2977598	Bta00634-mRNA:exon:693	.	-	maker	exon	.	ID=Bta00634-mRNA:exon:693;Parent=Bta00634-mRNA
NW_017547090.1	2978340	2978442	Bta00634-mRNA:cds	.	-	maker	CDS	2	ID=Bta00634-mRNA:cds;Parent=Bta00634-mRNA
NW_017547090.1	2978340	2978442	Bta00634-mRNA:exon:694	.	-	maker	exon	.	ID=Bta00634-mRNA:exon:694;Parent=Bta00634-mRNA
NW_017547090.1	2978852	2979032	Bta00634-mRNA:cds	.	-	maker	CDS	2	ID=Bta00634-mRNA:cds;Parent=Bta00634-mRNA
NW_017547090.1	2978852	2979032	Bta00634-mRNA:exon:695	.	-	maker	exon	.	ID=Bta00634-mRNA:exon:695;Parent=Bta00634-mRNA
NW_017547090.1	2980621	2980978	Bta00634-mRNA:cds	.	-	maker	CDS	2	ID=Bta00634-mRNA:cds;Parent=Bta00634-mRNA
NW_017547090.1	2980621	2980978	Bta00634-mRNA:exon:696	.	-	maker	exon	.	ID=Bta00634-mRNA:exon:696;Parent=Bta00634-mRNA
NW_017547090.1	2983084	2983178	Bta00634-mRNA:cds	.	-	maker	CDS	0	ID=Bta00634-mRNA:cds;Parent=Bta00634-mRNA
NW_017547090.1	2983084	2983178	Bta00634-mRNA:exon:697	.	-	maker	exon	.	ID=Bta00634-mRNA:exon:697;Parent=Bta00634-mRNA
NW_017547090.1	2983861	2983995	Bta00634-mRNA:cds	.	-	maker	CDS	2	ID=Bta00634-mRNA:cds;Parent=Bta00634-mRNA
NW_017547090.1	2983861	2983995	Bta00634-mRNA:exon:698	.	-	maker	exon	.	ID=Bta00634-mRNA:exon:698;Parent=Bta00634-mRNA
NW_017547090.1	2985724	2986082	Bta00634-mRNA:cds	.	-	maker	CDS	0	ID=Bta00634-mRNA:cds;Parent=Bta00634-mRNA
NW_017547090.1	2985724	2986082	Bta00634-mRNA:exon:699	.	-	maker	exon	.	ID=Bta00634-mRNA:exon:699;Parent=Bta00634-mRNA
NW_017547090.1	3043144	3043312	Bta00634-mRNA:cds	.	-	maker	CDS	0	ID=Bta00634-mRNA:cds;Parent=Bta00634-mRNA
NW_017547090.1	3043144	3043312	Bta00634-mRNA:exon:700	.	-	maker	exon	.	ID=Bta00634-mRNA:exon:700;Parent=Bta00634-mRNA
NW_017547090.1	3045475	3045768	Bta00634-mRNA:cds	.	-	maker	CDS	2	ID=Bta00634-mRNA:cds;Parent=Bta00634-mRNA
NW_017547090.1	3045475	3045768	Bta00634-mRNA:exon:701	.	-	maker	exon	.	ID=Bta00634-mRNA:exon:701;Parent=Bta00634-mRNA
NW_017547090.1	3089229	3089374	Bta00634-mRNA:cds	.	-	maker	CDS	0	ID=Bta00634-mRNA:cds;Parent=Bta00634-mRNA
NW_017547090.1	3089229	3089374	Bta00634-mRNA:exon:702	.	-	maker	exon	.	ID=Bta00634-mRNA:exon:702;Parent=Bta00634-mRNA
NW_017547090.1	3160988	3161507	Bta00634-mRNA:cds	.	-	maker	CDS	0	ID=Bta00634-mRNA:cds;Parent=Bta00634-mRNA
NW_017547090.1	3160988	3162145	Bta00634-mRNA:exon:703	.	-	maker	exon	.	ID=Bta00634-mRNA:exon:703;Parent=Bta00634-mRNA
NW_017547090.1	3161507	3162145	Bta00634-mRNA:five_prime_utr	.	-	maker	five_prime_UTR	.	ID=Bta00634-mRNA:five_prime_utr;Parent=Bta00634-mRNA
NW_017547090.1	3180712	3182293	Bta00635-mRNA:three_prime_utr	.	-	maker	three_prime_UTR	.	ID=Bta00635-mRNA:three_prime_utr;Parent=Bta00635-mRNA
NW_017547090.1	3180712	3184427	Bta00635-mRNA:exon:760	.	-	maker	exon	.	ID=Bta00635-mRNA:exon:760;Parent=Bta00635-mRNA
NW_017547090.1	3180712	3185543	Bta00635	.	-	maker	gene	.	ID=Bta00635;Name=Bta00635;Alias=maker-Scaffold109-augustus-gene-1.532
NW_017547090.1	3180712	3185543	Bta00635-mRNA	.	-	maker	mRNA	.	ID=Bta00635-mRNA;Parent=Bta00635;Name=Bta00635-mRNA;Alias=maker-Scaffold109-augustus-gene-1.532-mRNA-1;_AED=1.00;_QI=0|0|0|0|0|0|2|1581|714;_eAED=1.00;Dbxref=IPR001810,IPR002110,IPR018272,IPR020683;description="Ankyrin repeat-containing protein, putative";
NW_017547090.1	3182293	3184427	Bta00635-mRNA:cds	.	-	maker	CDS	1	ID=Bta00635-mRNA:cds;Parent=Bta00635-mRNA
NW_017547090.1	3185532	3185543	Bta00635-mRNA:cds	.	-	maker	CDS	0	ID=Bta00635-mRNA:cds;Parent=Bta00635-mRNA
NW_017547090.1	3185532	3185543	Bta00635-mRNA:exon:761	.	-	maker	exon	.	ID=Bta00635-mRNA:exon:761;Parent=Bta00635-mRNA
NW_017547090.1	3208624	3211063	Bta00636-mRNA:three_prime_utr	.	-	maker	three_prime_UTR	.	ID=Bta00636-mRNA:three_prime_utr;Parent=Bta00636-mRNA
NW_017547090.1	3208624	3211213	Bta00636-mRNA:exon:672	.	-	maker	exon	.	ID=Bta00636-mRNA:exon:672;Parent=Bta00636-mRNA
NW_017547090.1	3208624	3246613	Bta00636	.	-	maker	gene	.	ID=Bta00636;Name=Bta00636;Alias=maker-Scaffold109-pred_gff_AUGUSTUS-gene-1.231;score=0.92
NW_017547090.1	3208624	3246613	Bta00636-mRNA	.	-	maker	mRNA	.	ID=Bta00636-mRNA;Parent=Bta00636;Name=Bta00636-mRNA;Alias=maker-Scaffold109-pred_gff_AUGUSTUS-gene-1.231-mRNA-1;_AED=1.00;_QI=695|0|0|0|0|0|19|2439|1057;_eAED=1.00;score=0.92;Dbxref=IPR001930,IPR014782,IPR024571,GO:0004177,GO:0006508,GO:0008237,GO:0008270;description="Aminopeptidase N, putative";
NW_017547090.1	3211063	3211213	Bta00636-mRNA:cds	.	-	maker	CDS	0	ID=Bta00636-mRNA:cds;Parent=Bta00636-mRNA
NW_017547090.1	3212101	3212324	Bta00636-mRNA:cds	.	-	maker	CDS	1	ID=Bta00636-mRNA:cds;Parent=Bta00636-mRNA
NW_017547090.1	3212101	3212324	Bta00636-mRNA:exon:673	.	-	maker	exon	.	ID=Bta00636-mRNA:exon:673;Parent=Bta00636-mRNA
NW_017547090.1	3212646	3212776	Bta00636-mRNA:cds	.	-	maker	CDS	2	ID=Bta00636-mRNA:cds;Parent=Bta00636-mRNA
NW_017547090.1	3212646	3212776	Bta00636-mRNA:exon:674	.	-	maker	exon	.	ID=Bta00636-mRNA:exon:674;Parent=Bta00636-mRNA
NW_017547090.1	3213327	3213470	Bta00636-mRNA:cds	.	-	maker	CDS	1	ID=Bta00636-mRNA:cds;Parent=Bta00636-mRNA
NW_017547090.1	3213327	3213470	Bta00636-mRNA:exon:675	.	-	maker	exon	.	ID=Bta00636-mRNA:exon:675;Parent=Bta00636-mRNA
NW_017547090.1	3214352	3214574	Bta00636-mRNA:cds	.	-	maker	CDS	1	ID=Bta00636-mRNA:cds;Parent=Bta00636-mRNA
NW_017547090.1	3214352	3214574	Bta00636-mRNA:exon:676	.	-	maker	exon	.	ID=Bta00636-mRNA:exon:676;Parent=Bta00636-mRNA
NW_017547090.1	3215698	3215882	Bta00636-mRNA:cds	.	-	maker	CDS	2	ID=Bta00636-mRNA:cds;Parent=Bta00636-mRNA
NW_017547090.1	3215698	3215882	Bta00636-mRNA:exon:677	.	-	maker	exon	.	ID=Bta00636-mRNA:exon:677;Parent=Bta00636-mRNA
NW_017547090.1	3216543	3216805	Bta00636-mRNA:cds	.	-	maker	CDS	0	ID=Bta00636-mRNA:cds;Parent=Bta00636-mRNA
NW_017547090.1	3216543	3216805	Bta00636-mRNA:exon:678	.	-	maker	exon	.	ID=Bta00636-mRNA:exon:678;Parent=Bta00636-mRNA
NW_017547090.1	3217470	3217629	Bta00636-mRNA:cds	.	-	maker	CDS	0	ID=Bta00636-mRNA:cds;Parent=Bta00636-mRNA
NW_017547090.1	3217470	3217629	Bta00636-mRNA:exon:679	.	-	maker	exon	.	ID=Bta00636-mRNA:exon:679;Parent=Bta00636-mRNA
NW_017547090.1	3217931	3218180	Bta00636-mRNA:cds	.	-	maker	CDS	0	ID=Bta00636-mRNA:cds;Parent=Bta00636-mRNA
NW_017547090.1	3217931	3218180	Bta00636-mRNA:exon:680	.	-	maker	exon	.	ID=Bta00636-mRNA:exon:680;Parent=Bta00636-mRNA
NW_017547090.1	3219290	3219445	Bta00636-mRNA:cds	.	-	maker	CDS	2	ID=Bta00636-mRNA:cds;Parent=Bta00636-mRNA
NW_017547090.1	3219290	3219445	Bta00636-mRNA:exon:681	.	-	maker	exon	.	ID=Bta00636-mRNA:exon:681;Parent=Bta00636-mRNA
NW_017547090.1	3219699	3219925	Bta00636-mRNA:cds	.	-	maker	CDS	0	ID=Bta00636-mRNA:cds;Parent=Bta00636-mRNA
NW_017547090.1	3219699	3219925	Bta00636-mRNA:exon:682	.	-	maker	exon	.	ID=Bta00636-mRNA:exon:682;Parent=Bta00636-mRNA
NW_017547090.1	3220132	3220313	Bta00636-mRNA:cds	.	-	maker	CDS	1	ID=Bta00636-mRNA:cds;Parent=Bta00636-mRNA
NW_017547090.1	3220132	3220313	Bta00636-mRNA:exon:683	.	-	maker	exon	.	ID=Bta00636-mRNA:exon:683;Parent=Bta00636-mRNA
NW_017547090.1	3220756	3220965	Bta00636-mRNA:cds	.	-	maker	CDS	0	ID=Bta00636-mRNA:cds;Parent=Bta00636-mRNA
NW_017547090.1	3220756	3220965	Bta00636-mRNA:exon:684	.	-	maker	exon	.	ID=Bta00636-mRNA:exon:684;Parent=Bta00636-mRNA
NW_017547090.1	3221427	3221510	Bta00636-mRNA:cds	.	-	maker	CDS	2	ID=Bta00636-mRNA:cds;Parent=Bta00636-mRNA
NW_017547090.1	3221427	3221510	Bta00636-mRNA:exon:685	.	-	maker	exon	.	ID=Bta00636-mRNA:exon:685;Parent=Bta00636-mRNA
NW_017547090.1	3222066	3222258	Bta00636-mRNA:cds	.	-	maker	CDS	2	ID=Bta00636-mRNA:cds;Parent=Bta00636-mRNA
NW_017547090.1	3222066	3222258	Bta00636-mRNA:exon:686	.	-	maker	exon	.	ID=Bta00636-mRNA:exon:686;Parent=Bta00636-mRNA
NW_017547090.1	3222866	3223019	Bta00636-mRNA:cds	.	-	maker	CDS	2	ID=Bta00636-mRNA:cds;Parent=Bta00636-mRNA
NW_017547090.1	3222866	3223019	Bta00636-mRNA:exon:687	.	-	maker	exon	.	ID=Bta00636-mRNA:exon:687;Parent=Bta00636-mRNA
NW_017547090.1	3223706	3223874	Bta00636-mRNA:cds	.	-	maker	CDS	2	ID=Bta00636-mRNA:cds;Parent=Bta00636-mRNA
NW_017547090.1	3223706	3223874	Bta00636-mRNA:exon:688	.	-	maker	exon	.	ID=Bta00636-mRNA:exon:688;Parent=Bta00636-mRNA
NW_017547090.1	3226620	3226705	Bta00636-mRNA:cds	.	-	maker	CDS	0	ID=Bta00636-mRNA:cds;Parent=Bta00636-mRNA
NW_017547090.1	3226620	3227266	Bta00636-mRNA:exon:689	.	-	maker	exon	.	ID=Bta00636-mRNA:exon:689;Parent=Bta00636-mRNA
NW_017547090.1	3226705	3227266	Bta00636-mRNA:five_prime_utr	.	-	maker	five_prime_UTR	.	ID=Bta00636-mRNA:five_prime_utr;Parent=Bta00636-mRNA
NW_017547090.1	3246479	3246613	Bta00636-mRNA:exon:690	.	-	maker	exon	.	ID=Bta00636-mRNA:exon:690;Parent=Bta00636-mRNA
NW_017547090.1	3246479	3246613	Bta00636-mRNA:five_prime_utr	.	-	maker	five_prime_UTR	.	ID=Bta00636-mRNA:five_prime_utr;Parent=Bta00636-mRNA
NW_017547090.1	3264620	3271385	Bta00637-mRNA:exon:748	.	-	maker	exon	.	ID=Bta00637-mRNA:exon:748;Parent=Bta00637-mRNA
NW_017547090.1	3264620	3271385	Bta00637-mRNA:three_prime_utr	.	-	maker	three_prime_UTR	.	ID=Bta00637-mRNA:three_prime_utr;Parent=Bta00637-mRNA
NW_017547090.1	3264620	3282844	Bta00637	.	-	maker	gene	.	ID=Bta00637;Name=Bta00637;Alias=maker-Scaffold109-pred_gff_AUGUSTUS-gene-1.234;score=1
NW_017547090.1	3264620	3282844	Bta00637-mRNA	.	-	maker	mRNA	.	ID=Bta00637-mRNA;Parent=Bta00637;Name=Bta00637-mRNA;Alias=maker-Scaffold109-pred_gff_AUGUSTUS-gene-1.234-mRNA-1;_AED=1.00;_QI=261|0|0|0|0|0|12|6783|742;_eAED=1.00;score=1;Dbxref=IPR000719,IPR002290,IPR008271,IPR011009,GO:0004252,GO:0004674,GO:0005524,GO:0006468,GO:0006508,GO:0009069;description=Dual specificity mitogen-activated protein kinase kinase 7;
NW_017547090.1	3272886	3272904	Bta00637-mRNA:three_prime_utr	.	-	maker	three_prime_UTR	.	ID=Bta00637-mRNA:three_prime_utr;Parent=Bta00637-mRNA
NW_017547090.1	3272886	3273052	Bta00637-mRNA:exon:749	.	-	maker	exon	.	ID=Bta00637-mRNA:exon:749;Parent=Bta00637-mRNA
NW_017547090.1	3272904	3273052	Bta00637-mRNA:cds	.	-	maker	CDS	1	ID=Bta00637-mRNA:cds;Parent=Bta00637-mRNA
NW_017547090.1	3273626	3273977	Bta00637-mRNA:cds	.	-	maker	CDS	1	ID=Bta00637-mRNA:cds;Parent=Bta00637-mRNA
NW_017547090.1	3273626	3273977	Bta00637-mRNA:exon:750	.	-	maker	exon	.	ID=Bta00637-mRNA:exon:750;Parent=Bta00637-mRNA
NW_017547090.1	3274835	3275093	Bta00637-mRNA:cds	.	-	maker	CDS	1	ID=Bta00637-mRNA:cds;Parent=Bta00637-mRNA
NW_017547090.1	3274835	3275093	Bta00637-mRNA:exon:751	.	-	maker	exon	.	ID=Bta00637-mRNA:exon:751;Parent=Bta00637-mRNA
NW_017547090.1	3275765	3275972	Bta00637-mRNA:cds	.	-	maker	CDS	1	ID=Bta00637-mRNA:cds;Parent=Bta00637-mRNA
[truncated: 258,686 more rows]
