# Supplementary material for: Genome-Wide Screening of Transposable Elements in the Whitefly, Bemisia tabaci (Hemiptera: Aleyrodidae), Revealed Insertions with Potential Insecticide Resistance Implications
Source: Insects. 2022 Apr 19;13(5):396. doi: 10.3390/insects13050396 (PMC9143410; doi:10.3390/insects13050396)
Supplement: Supplementary file 1 [file insects-13-00396-s001.zip › insects-1659198-proofed-s - new/File S2/Source datasets used for TE analysis.xlsx]

## Sheet: supp table 1
Source datasets used for TE analysis (Annotation of TEs in the B. tabaci genome, estimation of TEs age distribution,TE insertions in and near defensome genes involved in insecticide resistance)
Source article	dataset
Quesneville, H.; Bergman, C.; Andrieu, O.; Autard, D.; Nouaud, D.; Ashburner, M.; Anxolabehere, D. Combined evidence annotation of transposable elements in genome sequences. PLOS Comput. Biol. 2005, 1, e22. https://doi.org/10.1371/journal.pcbi.0010022. Flutre, T.; Duprat, E.; Feuillet, C.; Quesneville, H. Considering transposable element diversification in de novo annotation approaches. PLoS ONE …	[1] "https://urgi.versailles.inrae.fr/download/repet/REPET_linux-x64-3.0.tar.gz"		Annotation of TEs in the B. tabaci genome
Dai, X.; Wang, H.; Dvorak, J.; Bennetzen, J.; Mueller, H.G.; Dai, M.X. Package ‘TE’. 2018. Available online: https://cran.r-project.org/ (accessed on 19 March 2022).	[2]TE package.pdf		estimation of TEs age distribution
Chen, W.; Hasegawa, D.K.; Kaur, N.; Kliot, A.; Pinheiro, P.V.; Luan, J.; Stensmyr, M.C.; Zheng, Y.; Liu, W.; Sun, H.; et al. The draft genome of whitefly Bemisia tabaci MEAM1, a global crop pest, provides novel insights into virus transmission, host adaptation, and insecticide resistance. BMC Biol. 2016, 14, 110. https://doi.org/10.1186/s12915-016-0321-y.	[3]Genes from detoxification and other interesting families that are differentially expressed upon insecticide treatment.xlsx		TE insertions in and near defensome genes involved in insecticide resistance
Chen, W.; Hasegawa, D.K.; Kaur, N.; Kliot, A.; Pinheiro, P.V.; Luan, J.; Stensmyr, M.C.; Zheng, Y.; Liu, W.; Sun, H.; et al. The draft genome of whitefly Bemisia tabaci MEAM1, a global crop pest, provides novel insights into virus transmission, host adaptation, and insecticide resistance. BMC Biol. 2016, 14, 110. https://doi.org/10.1186/s12915-016-0321-y.	[4] GFF file of B. tabaci genes.gff3
