# Supplementary material for: Genome-Wide Screening of Transposable Elements in the Whitefly, Bemisia tabaci (Hemiptera: Aleyrodidae), Revealed Insertions with Potential Insecticide Resistance Implications
Source: Insects. 2022 Apr 19;13(5):396. doi: 10.3390/insects13050396 (PMC9143410; doi:10.3390/insects13050396)
Supplement: Supplementary file 1 [file insects-13-00396-s001.zip › insects-1659198-proofed-s - new/Table S1.xlsx]

## Sheet: Feuille1
Table S1. Characteristics of TEs identified and annotated in the B. tabaci genome.
Class I
TE	length	strand	confused	class	order	order rectified	Wcode	Wcode rectified	sFamily	copies	FLC
Btab-B-R723-Map3	1583	.	False	I	LTR	LTR	RLX	RLX	Be:l-Pao	15	2
Btab-B-G3473-Map5	689	.	False	I	LINE	LINE	RIX	RIX	Jockey	33	2
Btab-B-R1082-Map5	1534	+	False	I	PLE	PLE	RPX	RPX	Penelope	109	1
Btab-B-R15201-Map16	6164	+	False	I	LINE	LINE	RIX	RIX	I	92	3
Btab-B-G7302-Map3	2273	.	False	I	TRIM	TRIM	RXX-TRIM	RXX-TRIM	TRIM	7	1
Btab-B-R15460-Map3	1297	+	False	I	LINE	LINE	RIX	RIX	Jockey	16	1
Btab-B-R6899-Map8	2671	+	False	I	LINE	LINE	RIX	RIX	R1	59	6
Btab-B-G3317-Map3	803	.	False	I	LINE	LINE	RIX	RIX	NA	161	1
Btab-B-R9322-Map3	565	.	False	I	LINE	LINE	RIX	RIX	Jockey	5	1
Btab-B-R12710-Map7_reversed	1697	-	False	I	PLE	PLE	RPX	RPX	Penelope	234	2
Btab-B-G13760-Map8	558	.	False	I	TRIM	TRIM	RXX-TRIM	RXX-TRIM	TRIM	4	1
Btab-B-G11157-Map7	422	.	False	I	SINE	SINE	RSX	RSX	NA	39	1
Btab-B-R4299-Map10	1268	.	False	I	TRIM	TRIM	RXX-TRIM	RXX-TRIM	TRIM	145	8
Btab-B-R2160-Map12_reversed	5621	-	False	I	LINE	LINE	RIX	RIX	I	74	3
Btab-B-R1179-Map3	741	.	False	I	LINE	LINE	RIX	RIX	Jockey	19	2
Btab-B-R12983-Map4	964	+	False	I	LTR	LTR	RLC	RLC	Copia	7	1
Btab-B-R19770-Map3	734	.	False	I	TRIM	TRIM	RXX-TRIM	RXX-TRIM	TRIM	107	2
Btab-B-R15586-Map12_reversed	5413	-	False	I	LTR	LTR	RLG	RLG	Gypsy	50	5
Btab-B-G5895-Map3_reversed	919	-	False	I	LINE	LINE	RIX	RIX	R1	17	6
Btab-B-R7348-Map4	2276	.	False	I	LINE	LINE	RIX	RIX	NA	9	1
Btab-B-R16730-Map4_reversed	2333	-	False	I	LINE	LINE	RIX	RIX	R1	71	2
Btab-B-R10355-Map4_reversed	920	-	False	I	LINE	LINE	RIX	RIX	I	23	2
Btab-B-R7189-Map10	959	.	False	I	LTR	LTR	RLG	RLG	Gypsy	509	1
Btab-B-G9323-Map13	1358	.	False	I	TRIM	TRIM	RXX-TRIM	RXX-TRIM	TRIM	14	1
Btab-B-R5410-Map6	1066	+	False	I	PLE	PLE	RPX	RPX	Penelope	117	1
Btab-B-R19912-Map3	686	.	False	I	SINE	SINE	RSX	RSX	NA	63	2
Btab-B-G4315-Map7	690	.	False	I	SINE	SINE	RSX	RSX	NA	9	6
Btab-B-R19732-Map3	2177	.	False	I	LINE	LINE	RIX	RIX	RTE	445	3
Btab-B-R7069-Map11_reversed	3922	-	False	I	LTR	LTR	RLX	RLX	Be:l-Pao	38	2
Btab-B-G9584-Map3	4046	+	False	I	LINE	LINE	RIX	RIX	R2	105	5
Btab-B-R14168-Map3	1512	.	False	I	LINE	LINE	RIX	RIX	Jockey	9	2
Btab-B-R12966-Map4_reversed	1552	-	False	I	LTR	LTR	RLX	RLX	Be:l-Pao	13	2
Btab-B-R5322-Map7	5234	+	False	I	LINE	LINE	RIX	RIX	Jockey	86	2
Btab-B-R2169-Map6	1960	.	False	I	LINE	LINE	RIX	RIX	L1	170	2
Btab-B-G1446-Map15	627	.	False	I	LINE	LINE	RIX	RIX	I	221	2
Btab-B-R3556-Map9	1190	+	False	I	LINE	LINE	RIX	RIX	Jockey	18	2
Btab-B-R14509-Map5_reversed	2721	-	False	I	LINE	LINE	RIX	RIX	R1	17	3
Btab-B-G3732-Map16	690	.	False	I	SINE	SINE	RSX	RSX	NA	21	2
Btab-B-R16306-Map3	1662	.	False	I	LTR	LTR	RLG	RLG	Gypsy	1568	2
Btab-B-R4854-Map9_reversed	2514	-	False	I	LTR	LTR	RLG	RLG	Gypsy	15	1
Btab-B-R15017-Map12	1682	+	False	I	PLE	PLE	RPX	RPX	Penelope	58	2
Btab-B-R10081-Map7	2342	+	False	I	LTR	LTR	RLC	RLC	Copia	33	2
Btab-B-G10636-Map4	457	.	False	I	LTR	LTR	RLX	RLX	Be:l-Pao	5	3
Btab-B-R6977-Map15	2303	+	False	I	LINE	LINE	RIX	RIX	Jockey	54	2
Btab-B-G11160-Map20	390	.	False	I	SINE	SINE	RSX	RSX	NA	17	4
Btab-B-G1021-Map3	632	.	False	I	TRIM	TRIM	RXX-TRIM	RXX-TRIM	TRIM	6	1
Btab-B-R5509-Map12	4641	+	False	I	LTR	LTR	RLX	RLX	Be:l-Pao	30	2
Btab-B-R703-Map5	1236	.	False	I	LINE	LINE	RIX	RIX	R1	36	1
Btab-B-G9471-Map3	3179	+	False	I	LINE	LINE	RIX	RIX	RTE	411	3
Btab-B-G8951-Map9	2410	.	False	I	TRIM	TRIM	RXX-TRIM	RXX-TRIM	TRIM	162	3
Btab-B-G3733-Map20	765	.	False	I	LINE	LINE	RIX	RIX	RTE	13	1
Btab-B-G2052-Map6	626	.	False	I	TRIM	TRIM	RXX-TRIM	RXX-TRIM	TRIM	16	4
Btab-B-R10077-Map3_reversed	1657	-	False	I	LTR	LTR	RLG	RLG	Gypsy	18	2
Btab-B-G9824-Map11	9352	.	False	I	TRIM	TRIM	RXX-TRIM	RXX-TRIM	TRIM	46	2
Btab-B-R12736-Map4	2479	.	False	I	LTR	LTR	RLG	RLG	Gypsy	27	1
Btab-B-R16506-Map3	1629	.	False	I	LINE	LINE	RIX	RIX	RTE	1997	2
Btab-B-G7398-Map3_reversed	1338	-	False	I	PLE	PLE	RPX	RPX	Penelope	206	1
Btab-B-G3525-Map3	828	.	False	I	TRIM	TRIM	RXX-TRIM	RXX-TRIM	TRIM	7	2
Btab-B-R3374-Map3	435	.	False	I	SINE	SINE	RSX	RSX	NA	93	2
Btab-B-R1159-Map13	6261	+	False	I	LINE	LINE	RIX	RIX	RTE	133	2
Btab-B-G6183-Map5	946	+	False	I	PLE	PLE	RPX	RPX	Penelope	33	1
Btab-B-G9168-Map20	2257	.	False	I	LINE	LINE	RIX	RIX	NA	105	17
Btab-B-G12652-Map3	476	.	False	I	SINE	SINE	RSX	RSX	NA	19	2
Btab-B-R5048-Map12	5257	+	False	I	LINE	LINE	RIX	RIX	Jockey	73	3
Btab-B-R7738-Map20	5023	+	False	I	LTR	LTR	RLG	RLG	Gypsy	76	2
Btab-B-R4447-Map9	3090	+	False	I	LINE	LINE	RIX	RIX	Jockey	52	2
Btab-B-R12552-Map7	841	.	False	I	LINE	LINE	RIX	RIX	Waldo	27	1
Btab-B-G172-Map3	3960	.	False	I	TRIM	TRIM	RXX-TRIM	RXX-TRIM	TRIM	41	3
Btab-B-R8309-Map3	1173	+	False	I	LTR	LTR	RLC	RLC	Copia	15	2
Btab-B-R21085-Map3	1379	+	False	I	LTR	LTR	RLG	RLG	Gypsy	46	2
Btab-B-R1321-Map3_reversed	3386	-	False	I	LINE	LINE	RIX	RIX	Hope	24	3
Btab-B-R13137-Map4	4068	.	False	I	LINE	LINE	RIX	RIX	Jockey	442	2
Btab-B-R989-Map20	5149	+	False	I	LINE	LINE	RIX	RIX	Jockey	138	1
Btab-B-G12204-Map3	535	.	False	I	TRIM	TRIM	RXX-TRIM	RXX-TRIM	TRIM	15	2
Btab-B-R8379-Map3	566	.	False	I	SINE	SINE	RSX	RSX	NA	147	2
Btab-B-G11882-Map3	533	.	False	I	LTR	LTR	RLX	RLX	Be:l-Pao	5	1
Btab-B-G3905-Map5	749	.	False	I	TRIM	TRIM	RXX-TRIM	RXX-TRIM	TRIM	21	1
Btab-B-R10357-Map8	1082	.	False	I	LINE	LINE	RIX	RIX	Jockey	32	3
Btab-B-R9312-Map3	2453	.	False	I	LINE	LINE	RIX	RIX	NA	468	2
Btab-B-R15008-Map3	1334	.	False	I	Unclassified	Unclassified	RXX	RXX	NA	16	1
Btab-B-R3615-Map5	1090	.	False	I	LINE	LINE	RIX	RIX	Jockey	62	1
Btab-B-R7360-Map5	2810	+	False	I	Unclassified	Unclassified	RXX	RXX	NA	72	2
Btab-B-G9723-Map4	5289	+	False	I	LTR	LTR	RLG	RLG	Gypsy	38	2
Btab-B-G10467-Map4	388	.	False	I	SINE	SINE	RSX	RSX	NA	39	2
Btab-B-R15887-Map3	932	.	False	I	LINE	LINE	RIX	RIX	RTE	179	1
Btab-B-R9988-Map3	1059	.	False	I	LINE	LINE	RIX	RIX	Jockey	16	2
Btab-B-R6403-Map3	2770	+	False	I	LTR	LTR	RLC	RLC	Copia	9	2
Btab-B-G1728-Map20	1146	.	False	I	LINE	LINE	RIX	RIX	RTE	513	1
Btab-B-R20532-Map3	1064	.	False	I	LINE	LINE	RIX	RIX	Jockey	11	0
Btab-B-R5320-Map3	5193	+	False	I	LTR	LTR	RLC	RLC	Copia	16	2
Btab-B-R13362-Map7_reversed	4436	-	False	I	LTR	LTR	RLC	RLC	Copia	39	1
Btab-B-R3042-Map20_reversed	5501	-	False	I	LTR	LTR	RLX	RLX	Be:l-Pao	93	0
Btab-B-R3613-Map19_reversed	5813	-	False	I	LTR	LTR	RLG	RLG	Gypsy	65	3
Btab-B-R8679-Map20_reversed	5352	-	False	I	LTR	LTR	RLG	RLG	Gypsy	69	4
Btab-B-G5778-Map11	1194	.	False	I	TRIM	TRIM	RXX-TRIM	RXX-TRIM	TRIM	3	1
Btab-B-R19509-Map3_reversed	1142	-	False	I	LTR	LTR	RLX	RLX	Be:l-Pao	17	2
Btab-B-G7157-Map5	1046	.	False	I	TRIM	TRIM	RXX-TRIM	RXX-TRIM	TRIM	30	2
Btab-B-R15867-Map11	3167	.	False	I	LTR	LTR	RLC	RLC	Copia	112	4
Btab-B-G4012-Map20	1196	.	False	I	LINE	LINE	RIX	RIX	NA	70	1
Btab-B-R6285-Map3	690	.	False	I	TRIM	TRIM	RXX-TRIM	RXX-TRIM	TRIM	5	1
Btab-B-R15787-Map3	1334	.	False	I	LINE	LINE	RIX	RIX	NA	27	2
Btab-B-R6166-Map5	997	+	False	I	LTR	LTR	RLX	RLX	Be:l-Pao	10	2
Btab-B-R1271-Map20	1242	.	False	I	TRIM	TRIM	RXX-TRIM	RXX-TRIM	TRIM	47	1
Btab-B-R19108-Map3	1019	.	False	I	LTR	LTR	RLX	RLX	Be:l-Pao	4	1
Btab-B-G6945-Map14	2064	.	False	I	TRIM	TRIM	RXX-TRIM	RXX-TRIM	TRIM	128	1
Btab-B-G9637-Map3_reversed	4712	-	False	I	LINE	LINE	RIX	RIX	I	21	3
Btab-B-R846-Map4	1008	.	False	I	LTR	LTR	RLG	RLG	Gypsy	20	2
Btab-B-R9542-Map3	782	.	False	I	TRIM	TRIM	RXX-TRIM	RXX-TRIM	TRIM	65	1
Btab-B-G8343-Map4	1797	.	False	I	TRIM	TRIM	RXX-TRIM	RXX-TRIM	TRIM	43	1
Btab-B-G2743-Map3	622	.	False	I	LTR	LTR	RLG	RLG	Gypsy	1	1
Btab-B-G8725-Map3	2807	.	False	I	TRIM	TRIM	RXX-TRIM	RXX-TRIM	TRIM	127	2
Btab-B-R12946-Map9_reversed	2944	-	False	I	LTR	LTR	RLG	RLG	Gypsy	31	2
Btab-B-G13071-Map3	527	.	False	I	TRIM	TRIM	RXX-TRIM	RXX-TRIM	TRIM	13	2
Btab-B-G3400-Map3	676	.	False	I	TRIM	TRIM	RXX-TRIM	RXX-TRIM	TRIM	1249	3
Btab-B-G485-Map20	7284	+	False	I	LTR	LTR	RLG	RLG	Gypsy	22	3
Btab-B-G9105-Map4	2510	+	False	I	LTR	LTR	RLC	RLC	Copia	24	2
Btab-B-G10761-Map3	419	.	False	I	TRIM	TRIM	RXX-TRIM	RXX-TRIM	TRIM	43	4
Btab-B-R16577-Map3_reversed	1129	-	False	I	LINE	LINE	RIX	RIX	I	11	5
Btab-B-R4414-Map10	9248	+	False	I	LTR	LTR	RLG	RLG	Gypsy	62	2
Btab-B-R1555-Map4	1624	.	False	I	TRIM	TRIM	RXX-TRIM	RXX-TRIM	TRIM	19	2
Btab-B-R11678-Map3	445	.	False	I	TRIM	TRIM	RXX-TRIM	RXX-TRIM	TRIM	5	2
Btab-B-R18437-Map6	1031	.	False	I	TRIM	TRIM	RXX-TRIM	RXX-TRIM	TRIM	14	2
Btab-B-R1169-Map4_reversed	12108	-	False	I	LTR	LTR	RLG	RLG	Gypsy	30	2
Btab-B-R395-Map3	1351	+	False	I	LTR	LTR	RLX	RLX	Be:l-Pao	13	2
Btab-B-R17975-Map3_reversed	1623	-	False	I	LINE	LINE	RIX	RIX	Jockey	9	5
Btab-B-R16083-Map5	904	+	False	I	LTR	LTR	RLG	RLG	Gypsy	4	1
Btab-B-G12923-Map3	516	.	False	I	TRIM	TRIM	RXX-TRIM	RXX-TRIM	TRIM	7	0
Btab-B-R10068-Map4	2030	+	False	I	LTR	LTR	RLX	RLX	Be:l-Pao	24	1
Btab-B-R23704-Map4	729	.	False	I	LTR	LTR	RLG	RLG	Gypsy	4	2
Btab-B-R3121-Map5	3719	+	False	I	LINE	LINE	RIX	RIX	Jockey	93	3
Btab-B-G11463-Map7	434	.	False	I	SINE	SINE	RSX	RSX	NA	8	2
Btab-B-G10235-Map5	345	.	False	I	SINE	SINE	RSX	RSX	NA	25	2
Btab-B-R18273-Map3	1390	.	False	I	TRIM	TRIM	RXX-TRIM	RXX-TRIM	TRIM	25	2
Btab-B-R12096-Map4_reversed	1472	-	False	I	PLE	PLE	RPX	RPX	Penelope	161	2
Btab-B-G5257-Map3	1161	.	False	I	TRIM	TRIM	RXX-TRIM	RXX-TRIM	TRIM	45	1
Btab-B-G8662-Map10	1782	.	False	I	TRIM	TRIM	RXX-TRIM	RXX-TRIM	TRIM	9	1
Btab-B-R10331-Map3	1578	+	False	I	LTR	LTR	RLC	RLC	Copia	14	1
Btab-B-R1489-Map4	1697	+	False	I	LTR	LTR	RLX	RLX	Be:l-Pao	18	1
Btab-B-R8761-Map4_reversed	2353	-	False	I	LINE	LINE	RIX	RIX	Jockey	67	1
Btab-B-R9337-Map4	1249	.	False	I	LTR	LTR	RLG	RLG	Gypsy	14	1
Btab-B-R4453-Map6	564	.	False	I	SINE	SINE	RSX	RSX	NA	48	3
Btab-B-G13177-Map3	513	.	False	I	SINE	SINE	RSX	RSX	NA	16	2
Btab-B-R7086-Map9_reversed	1328	-	False	I	PLE	PLE	RPX	RPX	Penelope	168	4
Btab-B-R15635-Map4_reversed	4379	-	False	I	LINE	LINE	RIX	RIX	R1	6	1
Btab-B-R4115-Map12_reversed	6743	-	False	I	LTR	LTR	RLG	RLG	Gypsy	40	2
Btab-B-G9466-Map8	3062	+	False	I	LINE	LINE	RIX	RIX	RTE	180	8
Btab-B-G1563-Map3	691	.	False	I	TRIM	TRIM	RXX-TRIM	RXX-TRIM	TRIM	58	2
Btab-B-R6256-Map3	1235	+	False	I	LTR	LTR	RLC	RLC	Copia	11	2
Btab-B-G6235-Map11	1018	.	False	I	LINE	LINE	RIX	RIX	Jockey	122	1
Btab-B-R2512-Map9_reversed	3281	-	False	I	LTR	LTR	RLX	RLX	Be:l-Pao	24	1
Btab-B-R23041-Map3	106	.	False	I	SINE	SINE	RSX	RSX	NA	20	2
Btab-B-G4459-Map5	952	.	False	I	TRIM	TRIM	RXX-TRIM	RXX-TRIM	TRIM	3	1
Btab-B-R8305-Map20	6775	.	False	I	LARD	LARD	RXX-LARD	RXX-LARD	NA	95	5
Btab-B-R20618-Map3_reversed	1302	-	False	I	LTR	LTR	RLG	RLG	Gypsy	7	2
Btab-B-R19244-Map3	2453	+	False	I	LTR	LTR	RLX	RLX	Be:l-Pao	8	2
Btab-B-G2259-Map8	627	.	False	I	PLE	PLE	RPX	RPX	Penelope	202	2
Btab-B-G4335-Map4	712	.	False	I	LINE	LINE	RIX	RIX	NA	58	1
Btab-B-G1931-Map4	603	.	False	I	TRIM	TRIM	RXX-TRIM	RXX-TRIM	TRIM	9	4
Btab-B-G10161-Map3	363	.	False	I	SINE	SINE	RSX	RSX	NA	61	1
Btab-B-R2197-Map6	4339	.	False	I	LINE	LINE	RIX	RIX	NA	1162	2
Btab-B-G10069-Map3	486	.	False	I	PLE	PLE	RPX	RPX	Penelope	9	4
Btab-B-R11471-Map6	2334	+	False	I	LINE	LINE	RIX	RIX	RTE	31	1
Btab-B-R14619-Map5	2180	.	False	I	LINE	LINE	RIX	RIX	NA	61	1
Btab-B-R19133-Map4	1543	.	False	I	LTR	LTR	RLX	RLX	Be:l-Pao	4	3
Btab-B-G1119-Map4	580	.	False	I	TRIM	TRIM	RXX-TRIM	RXX-TRIM	TRIM	6	1
Btab-B-R5820-Map15_reversed	3690	-	False	I	LTR	LTR	RLX	RLX	Be:l-Pao	21	1
Btab-B-G5986-Map10	1060	.	False	I	LINE	LINE	RIX	RIX	R2	14	1
Btab-B-G9797-Map7	3863	.	False	I	TRIM	TRIM	RXX-TRIM	RXX-TRIM	TRIM	95	2
Btab-B-R13066-Map7_reversed	11501	-	False	I	LTR	LTR	RLC	RLC	Copia	2289	1
Btab-B-R16928-Map3	1060	+	False	I	LTR	LTR	RLX	RLX	Be:l-Pao	8	2
Btab-B-R1620-Map18_reversed	3205	-	False	I	LINE	LINE	RIX	RIX	RTE	79	1
Btab-B-G7533-Map3	1601	.	False	I	TRIM	TRIM	RXX-TRIM	RXX-TRIM	TRIM	26	1
Btab-B-R16777-Map6_reversed	3518	-	False	I	LTR	LTR	RLG	RLG	Gypsy	21	2
Btab-B-R746-Map3	369	.	False	I	SINE	SINE	RSX	RSX	NA	18	1
Btab-B-R16391-Map3	904	.	False	I	LINE	LINE	RIX	RIX	SART	96	1
Btab-B-G7046-Map8	1733	.	False	I	TRIM	TRIM	RXX-TRIM	RXX-TRIM	TRIM	37	2
Btab-B-R2528-Map15_reversed	2374	-	False	I	PLE	PLE	RPX	RPX	Penelope	1221	2
Btab-B-R19518-Map3	1100	.	False	I	LTR	LTR	RLG	RLG	Gypsy	13	2
Btab-B-R10245-Map3	3218	+	False	I	LTR	LTR	RLG	RLG	Gypsy	20	1
Btab-B-R7034-Map7	371	.	False	I	SINE	SINE	RSX	RSX	NA	47	2
Btab-B-R4864-Map3	2975	+	False	I	LTR	LTR	RLG	RLG	Gypsy	15	2
Btab-B-R7076-Map6	1501	.	False	I	TRIM	TRIM	RXX-TRIM	RXX-TRIM	TRIM	214	2
Btab-B-R12123-Map3	763	.	False	I	TRIM	TRIM	RXX-TRIM	RXX-TRIM	TRIM	18	1
Btab-B-R14635-Map6	5562	+	False	I	LTR	LTR	RLX	RLX	Be:l-Pao	20	1
Btab-B-R6307-Map3_reversed	2900	-	False	I	LINE	LINE	RIX	RIX	Jockey	36	1
Btab-B-R6520-Map10_reversed	4310	-	False	I	LTR	LTR	RLC	RLC	Copia	34	2
Btab-B-R6606-Map3	771	.	False	I	TRIM	TRIM	RXX-TRIM	RXX-TRIM	TRIM	7	1
Btab-B-G71-Map20	2412	.	False	I	LINE	LINE	RIX	RIX	NA	160	17
Btab-B-R407-Map20_reversed	4963	-	False	I	LTR	LTR	RLG	RLG	Gypsy	55	3
Btab-B-R5323-Map3	763	.	False	I	LINE	LINE	RIX	RIX	Jockey	32	2
Btab-B-G7592-Map4	1680	.	False	I	LINE	LINE	RIX	RIX	NA	83	3
Btab-B-G9714-Map4	5005	+	False	I	LTR	LTR	RLG	RLG	Gypsy	26	4
Btab-B-R7259-Map9	2521	+	False	I	LINE	LINE	RIX	RIX	Jockey	73	2
Btab-B-R5985-Map20	5159	.	False	I	TRIM	TRIM	RXX-TRIM	RXX-TRIM	TRIM	75	4
Btab-B-G9430-Map20_reversed	3257	-	False	I	LINE	LINE	RIX	RIX	RTE	685	40
Btab-B-R9865-Map5_reversed	4045	-	False	I	LTR	LTR	RLG	RLG	Gypsy	17	1
Btab-B-R5319-Map9	2706	+	False	I	LINE	LINE	RIX	RIX	I	63	1
Btab-B-R18986-Map3	816	.	False	I	TRIM	TRIM	RXX-TRIM	RXX-TRIM	TRIM	8	1
Btab-B-G8733-Map3	3322	+	False	I	LINE	LINE	RIX	RIX	R2	45	1
Btab-B-G6625-Map3	1065	.	False	I	LTR	LTR	RLX	RLX	Be:l-Pao	12	1
Btab-B-G989-Map3	643	.	False	I	TRIM	TRIM	RXX-TRIM	RXX-TRIM	TRIM	111	1
Btab-B-R6192-Map4	3062	+	False	I	LTR	LTR	RLX	RLX	Be:l-Pao	16	2
Btab-B-R17325-Map6_reversed	4107	-	False	I	LTR	LTR	RLC	RLC	Copia	27	2
Btab-B-G12015-Map5	515	.	False	I	TRIM	TRIM	RXX-TRIM	RXX-TRIM	TRIM	1	1
Btab-B-R20970-Map4	3021	.	False	I	LINE	LINE	RIX	RIX	NA	404	1
Btab-B-R2785-Map3	930	.	False	I	TRIM	TRIM	RXX-TRIM	RXX-TRIM	TRIM	24	1
Btab-B-R17023-Map3	1149	.	False	I	LTR	LTR	RLG	RLG	Gypsy	12	1
Btab-B-R5082-Map4_reversed	2280	-	False	I	LTR	LTR	RLC	RLC	Copia	10	2
Btab-B-G13815-Map3	545	.	False	I	LINE	LINE	RIX	RIX	Jockey	2	1
Btab-B-R16697-Map3	898	.	False	I	TRIM	TRIM	RXX-TRIM	RXX-TRIM	TRIM	39	2
Btab-B-G4365-Map3	843	.	False	I	LINE	LINE	RIX	RIX	Nimb	40	1
Btab-B-R23489-Map3	85	.	False	I	SINE	SINE	RSX	RSX	NA	13	3
Btab-B-R19993-Map3	837	.	False	I	LINE	LINE	RIX	RIX	Jockey	51	1
Btab-B-R15590-Map3	880	.	False	I	LINE	LINE	RIX	RIX	RTE	413	2
Btab-B-R10394-Map3	1301	+	False	I	LTR	LTR	RLC	RLC	Copia	9	1
Btab-B-G1285-Map3	626	.	False	I	SINE	SINE	RSX	RSX	NA	530	24
Btab-B-G983-Map20	1165	.	False	I	LINE	LINE	RIX	RIX	NA	18	4
Btab-B-R12942-Map11_reversed	5891	-	False	I	LTR	LTR	RLC	RLC	Copia	69	1
Btab-B-R7743-Map8	3500	+	False	I	LTR	LTR	RLC	RLC	Copia	20	2
Btab-B-G9666-Map3_reversed	4659	-	False	I	LINE	LINE	RIX	RIX	Jockey	19	2
Btab-B-G7383-Map3	1250	+	False	I	LINE	LINE	RIX	RIX	RTE	25	1
Btab-B-R4813-Map7	5476	+	False	I	LTR	LTR	RLC	RLC	Copia	44	2
Btab-B-R4680-Map3_reversed	1945	-	False	I	LTR	LTR	RLG	RLG	Gypsy	15	2
Btab-B-R14564-Map13_reversed	6309	-	False	I	LTR	LTR	RLG	RLG	Gypsy	61	2
Btab-B-R7617-Map4_reversed	1087	-	False	I	LTR	LTR	RLC	RLC	Copia	22	2
Btab-B-R16755-Map3	1190	+	False	I	LTR	LTR	RLX	RLX	Be:l-Pao	12	1
Btab-B-R7715-Map20	5029	+	False	I	LTR	LTR	RLC	RLC	Copia	44	3
Btab-B-G7027-Map5	1296	.	False	I	LINE	LINE	RIX	RIX	NA	471	5
Btab-B-R3527-Map3	1146	.	False	I	LINE	LINE	RIX	RIX	Jockey	58	2
Btab-B-G4271-Map20	1331	.	False	I	LINE	LINE	RIX	RIX	NA	126	1
Btab-B-G8427-Map5	1743	.	False	I	LINE	LINE	RIX	RIX	NA	500	1
Btab-B-R11677-Map3_reversed	2104	-	False	I	LINE	LINE	RIX	RIX	R1	9	2
Btab-B-R2176-Map9	1261	.	False	I	LINE	LINE	RIX	RIX	SART	46	2
Btab-B-R11819-Map8_reversed	3211	-	False	I	LINE	LINE	RIX	RIX	R1	76	2
Btab-B-G5070-Map7	844	.	False	I	LINE	LINE	RIX	RIX	I	60	1
Btab-B-G9221-Map3	1615	.	False	I	TRIM	TRIM	RXX-TRIM	RXX-TRIM	TRIM	9	1
Btab-B-R8902-Map6	1167	+	False	I	LINE	LINE	RIX	RIX	R1	36	1
Btab-B-R15538-Map3	371	.	False	I	LTR	LTR	RLC	RLC	Copia	6	1
Btab-B-R8225-Map6	631	.	False	I	TRIM	TRIM	RXX-TRIM	RXX-TRIM	TRIM	136	5
Btab-B-R12643-Map4_reversed	1708	-	False	I	LINE	LINE	RIX	RIX	SART	12	1
Btab-B-R1715-Map3	899	.	False	I	TRIM	TRIM	RXX-TRIM	RXX-TRIM	TRIM	33	2
Btab-B-G301-Map3	4403	.	False	I	TRIM	TRIM	RXX-TRIM	RXX-TRIM	TRIM	25	3
Btab-B-G8113-Map20	1848	+	False	I	LINE	LINE	RIX	RIX	RTE	811	1
Btab-B-R1541-Map15	8497	+	False	I	LINE	LINE	RIX	RIX	NA	226	2
Btab-B-G9503-Map3	2263	.	False	I	TRIM	TRIM	RXX-TRIM	RXX-TRIM	TRIM	44	1
Btab-B-R3000-Map10_reversed	2216	-	False	I	LTR	LTR	RLC	RLC	Copia	81	1
Btab-B-G2344-Map5	658	.	False	I	SINE	SINE	RSX	RSX	NA	552	1
Btab-B-R9352-Map8	4929	+	False	I	LTR	LTR	RLC	RLC	Copia	24	4
Btab-B-R6188-Map10	3291	+	False	I	LINE	LINE	RIX	RIX	Jockey	40	1
Btab-B-R17712-Map5	1217	+	False	I	LTR	LTR	RLX	RLX	Be:l-Pao	8	1
Btab-B-R6487-Map3	1011	.	False	I	LINE	LINE	RIX	RIX	NA	44	1
Btab-B-G4716-Map3	755	.	False	I	LINE	LINE	RIX	RIX	I	4	1
Btab-B-R4215-Map15	2469	.	False	I	LARD	LARD	RXX-LARD	RXX-LARD	NA	42	1
Btab-B-R3587-Map3	1659	+	False	I	LINE	LINE	RIX	RIX	R1	19	2
Btab-B-R16711-Map3	2158	.	False	I	LTR	LTR	RLX	RLX	Be:l-Pao	9	2
Btab-B-R14369-Map4	2992	+	False	I	LTR	LTR	RLC	RLC	Copia	14	1
Btab-B-R5465-Map4	2361	+	False	I	LTR	LTR	RLG	RLG	Gypsy	8	2
Btab-B-R15135-Map9_reversed	5391	-	False	I	LTR	LTR	RLG	RLG	Gypsy	60	2
Btab-B-R10082-Map7_reversed	1902	-	False	I	LTR	LTR	RLC	RLC	Copia	10	2
Btab-B-R20539-Map3	783	.	False	I	LTR	LTR	RLX	RLX	Be:l-Pao	6	2
Btab-B-G8608-Map3_reversed	1852	-	False	I	LINE	LINE	RIX	RIX	SART	65	4
Btab-B-G9037-Map3	2263	.	False	I	LINE	LINE	RIX	RIX	RTE	138	1
Btab-B-R4526-Map5	1430	.	False	I	TRIM	TRIM	RXX-TRIM	RXX-TRIM	TRIM	68	2
Btab-B-R16228-Map4	1999	+	False	I	LTR	LTR	RLX	RLX	Be:l-Pao	31	2
Btab-B-R9757-Map3_reversed	1365	-	False	I	LTR	LTR	RLX	RLX	Be:l-Pao	18	2
Btab-B-G1759-Map7	623	.	False	I	TRIM	TRIM	RXX-TRIM	RXX-TRIM	TRIM	2	1
Btab-B-R4972-Map9_reversed	1651	-	False	I	PLE	PLE	RPX	RPX	Penelope	55	2
Btab-B-G8336-Map10	2457	.	False	I	LINE	LINE	RIX	RIX	NA	383	1
Btab-B-R678-Map14_reversed	2396	-	False	I	PLE	PLE	RPX	RPX	Penelope	224	1
Btab-B-R20700-Map3	879	.	False	I	LINE	LINE	RIX	RIX	NA	245	2
Btab-B-R2123-Map7	1214	.	False	I	LINE	LINE	RIX	RIX	Jockey	17	3
Btab-B-R13401-Map7	2229	.	False	I	LTR	LTR	RLC	RLC	Copia	122	3
Btab-B-R1110-Map5	3800	+	False	I	LTR	LTR	RLX	RLX	Be:l-Pao	22	1
Btab-B-R1517-Map3	710	.	False	I	LINE	LINE	RIX	RIX	SART	12	1
Btab-B-R3903-Map3	558	.	False	I	LTR	LTR	RLC	RLC	Copia	11	1
Btab-B-R5079-Map14	3711	.	False	I	LARD	LARD	RXX-LARD	RXX-LARD	NA	31	1
Btab-B-R498-Map20_reversed	3377	-	False	I	LINE	LINE	RIX	RIX	Jockey	52	1
Btab-B-R11440-Map5	1838	+	False	I	LINE	LINE	RIX	RIX	Jockey	26	3
Btab-B-G9639-Map3_reversed	4455	-	False	I	LTR	LTR	RLC	RLC	Copia	34	3
Btab-B-R10697-Map3	3189	.	False	I	LINE	LINE	RIX	RIX	NA	600	2
Btab-B-G9027-Map4	2938	.	False	I	TRIM	TRIM	RXX-TRIM	RXX-TRIM	TRIM	14	2
Btab-B-R15558-Map3_reversed	1367	-	False	I	LINE	LINE	RIX	RIX	Jockey	9	2
Btab-B-R1717-Map6_reversed	1742	-	False	I	LINE	LINE	RIX	RIX	R1	95	1
Btab-B-G3506-Map4	783	.	False	I	TRIM	TRIM	RXX-TRIM	RXX-TRIM	TRIM	5	1
Btab-B-R5826-Map4_reversed	1083	-	False	I	LINE	LINE	RIX	RIX	SART	5	1
Btab-B-R2268-Map7	1466	+	False	I	LINE	LINE	RIX	RIX	SART	85	1
Btab-B-G8403-Map9	1906	.	False	I	LINE	LINE	RIX	RIX	RTE	145	1
Btab-B-G3757-Map3	779	.	False	I	LINE	LINE	RIX	RIX	NA	14	1
Btab-B-G6470-Map3	935	.	False	I	TRIM	TRIM	RXX-TRIM	RXX-TRIM	TRIM	218	1
Btab-B-R18224-Map14_reversed	2409	-	False	I	LTR	LTR	RLX	RLX	Be:l-Pao	25	1
Btab-B-G9096-Map3	2294	+	False	I	LINE	LINE	RIX	RIX	Jockey	30	3
Btab-B-R589-Map4	978	.	False	I	TRIM	TRIM	RXX-TRIM	RXX-TRIM	TRIM	150	3
Btab-B-R12923-Map6	1244	+	False	I	LINE	LINE	RIX	RIX	Jockey	18	2
Btab-B-R16084-Map5	712	.	False	I	LTR	LTR	RLG	RLG	Gypsy	2	1
Btab-B-G1042-Map3	568	.	False	I	SINE	SINE	RSX	RSX	NA	47	1
Btab-B-R941-Map20_reversed	4707	-	False	I	LINE	LINE	RIX	RIX	I	159	2
Btab-B-G9513-Map20	3252	+	False	I	LINE	LINE	RIX	RIX	RTE	79	1
Btab-B-R18171-Map8	720	.	False	I	TRIM	TRIM	RXX-TRIM	RXX-TRIM	TRIM	15	2
Btab-B-R15322-Map4_reversed	1002	-	False	I	LTR	LTR	RLC	RLC	Copia	14	3
Btab-B-G13813-Map6	550	.	False	I	LTR	LTR	RLG	RLG	Gypsy	14	4
Btab-B-R5788-Map4	2380	+	False	I	LTR	LTR	RLX	RLX	Be:l-Pao	10	2
Btab-B-R9523-Map3	788	.	False	I	LTR	LTR	RLG	RLG	Gypsy	4	2
Btab-B-R3187-Map3_reversed	1104	-	False	I	LINE	LINE	RIX	RIX	R1	8	2
Btab-B-R6205-Map7	1145	.	False	I	TRIM	TRIM	RXX-TRIM	RXX-TRIM	TRIM	44	1
Btab-B-R3941-Map3	520	.	False	I	LINE	LINE	RIX	RIX	Jockey	6	1
Btab-B-R19914-Map3	1013	.	False	I	LTR	LTR	RLG	RLG	Gypsy	19	1
Btab-B-R15278-Map5	1738	.	False	I	TRIM	TRIM	RXX-TRIM	RXX-TRIM	TRIM	35	1
Btab-B-R4493-Map11	931	.	False	I	TRIM	TRIM	RXX-TRIM	RXX-TRIM	TRIM	21	2
Btab-B-R12575-Map6	2633	+	False	I	LTR	LTR	RLG	RLG	Gypsy	22	1
Btab-B-G16-Map20	2202	.	False	I	LINE	LINE	RIX	RIX	NA	196	2
Btab-B-R19794-Map3	2447	+	False	I	SINE	SINE	RSX	RSX	5S	260	2
Btab-B-R7436-Map20	4200	+	False	I	LINE	LINE	RIX	RIX	R2	167	4
Btab-B-R15848-Map4_reversed	2029	-	False	I	LINE	LINE	RIX	RIX	Loa	6	2
Btab-B-R6272-Map4	1279	.	False	I	TRIM	TRIM	RXX-TRIM	RXX-TRIM	TRIM	1025	1
Btab-B-R2491-Map20_reversed	5563	-	False	I	LINE	LINE	RIX	RIX	Nimb	104	1
Btab-B-R1596-Map6	1812	.	False	I	LINE	LINE	RIX	RIX	NA	22	2
Btab-B-R11439-Map7	552	.	False	I	LINE	LINE	RIX	RIX	Jockey	33	2
Btab-B-R9852-Map4	2200	+	False	I	LINE	LINE	RIX	RIX	Jockey	131	3
Btab-B-G9500-Map12	3316	+	False	I	LINE	LINE	RIX	RIX	RTE	880	5
Btab-B-R7251-Map3_reversed	982	-	False	I	LTR	LTR	RLG	RLG	Gypsy	14	2
Btab-B-R5062-Map3	735	.	False	I	LINE	LINE	RIX	RIX	RTE	12	2
Btab-B-R13152-Map4	934	.	False	I	LINE	LINE	RIX	RIX	NA	48	2
Btab-B-R12900-Map5_reversed	4584	-	False	I	LINE	LINE	RIX	RIX	Jockey	24	1
Btab-B-R9513-Map3	1041	.	False	I	LINE	LINE	RIX	RIX	R1	30	1
Btab-B-G7781-Map15	1612	.	False	I	LINE	LINE	RIX	RIX	NA	123	1
Btab-B-R23780-Map3	477	.	False	I	SINE	SINE	RSX	RSX	NA	28	1
Btab-B-R3370-Map18	4888	+	False	I	LTR	LTR	RLG	RLG	Gypsy	37	3
Btab-B-G10651-Map4	386	.	False	I	SINE	SINE	RSX	RSX	NA	46	2
Btab-B-G1515-Map14	675	.	False	I	TRIM	TRIM	RXX-TRIM	RXX-TRIM	TRIM	70	3
Btab-B-R10175-Map11	2237	.	False	I	LINE	LINE	RIX	RIX	NA	59	2
Btab-B-R12737-Map7_reversed	6088	-	False	I	LTR	LTR	RLG	RLG	Gypsy	26	2
Btab-B-R18376-Map6	1363	.	False	I	LINE	LINE	RIX	RIX	R1	26	3
Btab-B-R12940-Map16	6947	+	False	I	LTR	LTR	RLG	RLG	Gypsy	51	3
Btab-B-G12782-Map19	497	.	False	I	Unclassified	Unclassified	RXX	RXX	NA	17	2
Btab-B-G9713-Map4_reversed	5400	-	False	I	LINE	LINE	RIX	RIX	Jockey	83	3
Btab-B-G6434-Map3	661	.	False	I	TRIM	TRIM	RXX-TRIM	RXX-TRIM	TRIM	3	2
Btab-B-R4271-Map20_reversed	4910	-	False	I	LINE	LINE	RIX	RIX	RTE	39	3
Btab-B-R8070-Map6	1605	.	False	I	LTR	LTR	RLC	RLC	Copia	13	1
Btab-B-R1231-Map16	5171	+	False	I	LINE	LINE	RIX	RIX	Jockey	47	1
Btab-B-R12699-Map5	3144	+	False	I	LTR	LTR	RLC	RLC	Copia	15	1
Btab-B-G12276-Map9	524	.	False	I	SINE	SINE	RSX	RSX	NA	4	1
Btab-B-G13633-Map14	596	.	False	I	TRIM	TRIM	RXX-TRIM	RXX-TRIM	TRIM	32	3
Btab-B-R849-Map20	4724	.	False	I	TRIM	TRIM	RXX-TRIM	RXX-TRIM	TRIM	38	1
Btab-B-R5022-Map20_reversed	6264	-	False	I	LTR	LTR	RLX	RLX	Be:l-Pao	51	2
Btab-B-G3814-Map18	740	.	False	I	LINE	LINE	RIX	RIX	R1	69	1
Btab-B-R8331-Map10	2036	+	False	I	LINE	LINE	RIX	RIX	Nimb	134	3
Btab-B-R845-Map4	4552	+	False	I	LTR	LTR	RLG	RLG	Gypsy	17	2
Btab-B-R1650-Map3_reversed	1647	-	False	I	SINE	SINE	RSX	RSX	5S	125	1
Btab-B-G11508-Map3	375	.	False	I	SINE	SINE	RSX	RSX	NA	42	3
Btab-B-R12619-Map4	3694	.	False	I	LINE	LINE	RIX	RIX	NA	87	3
Btab-B-R2061-Map8	4111	.	False	I	LINE	LINE	RIX	RIX	Vingi	54	1
Btab-B-R1084-Map3	806	.	False	I	LINE	LINE	RIX	RIX	R1	38	1
Btab-B-R2718-Map11_reversed	4271	-	False	I	LINE	LINE	RIX	RIX	Jockey	68	3
Btab-B-G7542-Map4	1718	.	False	I	TRIM	TRIM	RXX-TRIM	RXX-TRIM	TRIM	516	8
Btab-B-R9361-Map3	634	.	False	I	LTR	LTR	RLG	RLG	Gypsy	4	1
Btab-B-G9784-Map13	4388	.	False	I	TRIM	TRIM	RXX-TRIM	RXX-TRIM	TRIM	466	1
Btab-B-G8156-Map4	1823	.	False	I	LINE	LINE	RIX	RIX	NA	698	1
Btab-B-G7761-Map10	1587	.	False	I	TRIM	TRIM	RXX-TRIM	RXX-TRIM	TRIM	6	1
Btab-B-R1662-Map13	791	.	False	I	TRIM	TRIM	RXX-TRIM	RXX-TRIM	TRIM	30	1
Btab-B-R4474-Map20_reversed	4525	-	False	I	LINE	LINE	RIX	RIX	R1	174	2
Btab-B-R12883-Map5	1421	.	False	I	LINE	LINE	RIX	RIX	Jockey	8	2
Btab-B-R16598-Map5_reversed	1309	-	False	I	LTR	LTR	RLX	RLX	Be:l-Pao	8	1
Btab-B-R10902-Map6	3510	.	False	I	LTR	LTR	RLG	RLG	Gypsy	15	1
Btab-B-R18421-Map3	1437	.	False	I	LINE	LINE	RIX	RIX	NA	153	1
Btab-B-R1045-Map13_reversed	1806	-	False	I	PLE	PLE	RPX	RPX	Penelope	339	2
Btab-B-R655-Map20_reversed	4754	-	False	I	LTR	LTR	RLC	RLC	Copia	43	1
Btab-B-R15818-Map7_reversed	7672	-	False	I	LTR	LTR	RLX	RLX	Be:l-Pao	90	2
Btab-B-G12412-Map6	447	.	False	I	SINE	SINE	RSX	RSX	NA	9	2
Btab-B-G7610-Map3	958	.	False	I	TRIM	TRIM	RXX-TRIM	RXX-TRIM	TRIM	4	1
Btab-B-R6173-Map8	4011	+	False	I	LTR	LTR	RLX	RLX	Be:l-Pao	22	1
Btab-B-G5280-Map16	1264	.	False	I	LINE	LINE	RIX	RIX	NA	69	4
Btab-B-G12691-Map3	469	.	False	I	SINE	SINE	RSX	RSX	NA	11	3
Btab-B-G5418-Map4	792	.	False	I	LINE	LINE	RIX	RIX	NA	408	4
Btab-B-R15548-Map6_reversed	4714	-	False	I	LTR	LTR	RLG	RLG	Gypsy	30	2
Btab-B-R1501-Map3	1383	+	False	I	LINE	LINE	RIX	RIX	Jockey	37	2
Btab-B-R16452-Map3	1651	.	False	I	LINE	LINE	RIX	RIX	Jockey	12	2
Btab-B-R12740-Map3_reversed	2576	-	False	I	LINE	LINE	RIX	RIX	RTE	229	1
Btab-B-G8672-Map5	2332	.	False	I	LINE	LINE	RIX	RIX	NA	1167	1
Btab-B-R3150-Map5	5076	+	False	I	LTR	LTR	RLG	RLG	Gypsy	26	1
Btab-B-G7578-Map3	1653	.	False	I	TRIM	TRIM	RXX-TRIM	RXX-TRIM	TRIM	4	1
Btab-B-R7711-Map18	3484	.	False	I	LINE	LINE	RIX	RIX	RTE	288	1
Btab-B-R6113-Map18	2159	+	False	I	LINE	LINE	RIX	RIX	Jockey	70	3
Btab-B-G12120-Map3	466	.	False	I	SINE	SINE	RSX	RSX	NA	112	11
Btab-B-G3386-Map20	778	.	False	I	LINE	LINE	RIX	RIX	NA	122	20
Btab-B-G5244-Map20	1546	.	False	I	TRIM	TRIM	RXX-TRIM	RXX-TRIM	TRIM	255	6
Btab-B-R6467-Map6	3161	.	False	I	LARD	LARD	RXX-LARD	RXX-LARD	NA	189	3
Btab-B-G6381-Map20	1237	.	False	I	LINE	LINE	RIX	RIX	NA	81	5
Btab-B-R1643-Map3	2683	+	False	I	LINE	LINE	RIX	RIX	Jockey	23	2
Btab-B-G7867-Map9	2154	.	False	I	LINE	LINE	RIX	RIX	NA	1441	1
Btab-B-G10724-Map4	390	.	False	I	SINE	SINE	RSX	RSX	NA	51	2
Btab-B-G5821-Map5	677	.	False	I	TRIM	TRIM	RXX-TRIM	RXX-TRIM	TRIM	5	1
Btab-B-R10729-Map7	1366	+	False	I	LTR	LTR	RLC	RLC	Copia	19	2
Btab-B-R7375-Map9	2905	.	False	I	LTR	LTR	RLC	RLC	Copia	14	2
Btab-B-R4148-Map3_reversed	1131	-	False	I	LINE	LINE	RIX	RIX	Jockey	25	4
Btab-B-G8991-Map3	2571	+	False	I	LTR	LTR	RLG	RLG	Gypsy	12	1
Btab-B-R18340-Map3_reversed	1198	-	False	I	LTR	LTR	RLC	RLC	Copia	2	1
Btab-B-G5222-Map6	836	.	False	I	LINE	LINE	RIX	RIX	NA	6	3
Btab-B-R1017-Map4	1824	+	False	I	LTR	LTR	RLC	RLC	Copia	24	2
Btab-B-R19469-Map3	875	.	False	I	LTR	LTR	RLX	RLX	Be:l-Pao	8	2
Btab-B-G13459-Map5	544	.	False	I	SINE	SINE	RSX	RSX	NA	26	1
Btab-B-G9610-Map9	3868	+	False	I	LINE	LINE	RIX	RIX	Nimb	173	2
Btab-B-G11395-Map3	435	.	False	I	SINE	SINE	RSX	RSX	NA	57	6
Btab-B-R10121-Map5	849	.	False	I	LINE	LINE	RIX	RIX	Jockey	23	5
Btab-B-R4863-Map3	1509	+	False	I	LTR	LTR	RLX	RLX	Be:l-Pao	23	2
Btab-B-R5810-Map4	744	.	False	I	LINE	LINE	RIX	RIX	Jockey	43	3
Btab-B-R17539-Map3_reversed	1135	-	False	I	LINE	LINE	RIX	RIX	Jockey	4	2
Btab-B-R11749-Map4	958	.	False	I	LINE	LINE	RIX	RIX	Jockey	58	3
Btab-B-G11342-Map6	374	.	False	I	SINE	SINE	RSX	RSX	NA	13	1
Btab-B-G1392-Map4	664	.	False	I	TRIM	TRIM	RXX-TRIM	RXX-TRIM	TRIM	64	2
Btab-B-R1371-Map20	1217	.	False	I	LINE	LINE	RIX	RIX	NA	33	7
Btab-B-R8596-Map5_reversed	3198	-	False	I	LTR	LTR	RLX	RLX	Be:l-Pao	41	2
Btab-B-R16785-Map4	1126	.	False	I	LINE	LINE	RIX	RIX	NA	88	2
Btab-B-R10284-Map12	1578	.	False	I	LINE	LINE	RIX	RIX	NA	105	2
Btab-B-G2617-Map4	884	.	False	I	TRIM	TRIM	RXX-TRIM	RXX-TRIM	TRIM	123	23
Btab-B-R17401-Map5	2111	.	False	I	LINE	LINE	RIX	RIX	Jockey	14	1
Btab-B-R8395-Map3	2232	+	False	I	LINE	LINE	RIX	RIX	R1	9	2
Btab-B-G9760-Map3	5616	+	False	I	LINE	LINE	RIX	RIX	Jockey	74	2
Btab-B-R6927-Map5	2193	.	False	I	TRIM	TRIM	RXX-TRIM	RXX-TRIM	TRIM	9	1
Btab-B-G11251-Map6	558	.	False	I	TRIM	TRIM	RXX-TRIM	RXX-TRIM	TRIM	1220	39
Btab-B-G10577-Map3	351	.	False	I	LTR	LTR	RLC	RLC	Copia	1	1
Btab-B-R3919-Map6	2152	+	False	I	LINE	LINE	RIX	RIX	Jockey	42	1
Btab-B-R13097-Map3	1114	+	False	I	LINE	LINE	RIX	RIX	Jockey	17	2
Btab-B-R1065-Map20	2155	+	False	I	PLE	PLE	RPX	RPX	Penelope	371	2
Btab-B-G9524-Map20	3259	+	False	I	LINE	LINE	RIX	RIX	RTE	689	37
Btab-B-R11284-Map9	3625	+	False	I	LINE	LINE	RIX	RIX	Jockey	111	4
Btab-B-R1590-Map11	3248	.	False	I	TRIM	TRIM	RXX-TRIM	RXX-TRIM	TRIM	27	1
Btab-B-R4886-Map4	3129	.	False	I	LINE	LINE	RIX	RIX	NA	25	1
Btab-B-R14665-Map5	1027	.	False	I	LINE	LINE	RIX	RIX	SART	46	3
Btab-B-R5973-Map4	1155	.	False	I	LTR	LTR	RLG	RLG	Gypsy	7	2
Btab-B-G4249-Map5	772	.	False	I	LINE	LINE	RIX	RIX	Jockey	31	1
Btab-B-R1391-Map3	4156	.	False	I	LTR	LTR	RLG	RLG	Gypsy	23	4
Btab-B-R6018-Map14	12168	.	False	I	PLE	PLE	RPX	RPX	Penelope	2074	1
Btab-B-R7013-Map10_reversed	1626	-	False	I	LINE	LINE	RIX	RIX	Jockey	25	4
Btab-B-R2439-Map20	2214	.	False	I	TRIM	TRIM	RXX-TRIM	RXX-TRIM	TRIM	43	2
Btab-B-G9746-Map3	5185	+	False	I	LINE	LINE	RIX	RIX	Jockey	48	4
Btab-B-G7586-Map7	1429	.	False	I	LINE	LINE	RIX	RIX	NA	8	1
Btab-B-R13595-Map9	1373	.	False	I	LINE	LINE	RIX	RIX	NA	15	2
Btab-B-R14770-Map3	618	.	False	I	LTR	LTR	RLX	RLX	Be:l-Pao	13	2
Btab-B-R14551-Map5	635	.	False	I	TRIM	TRIM	RXX-TRIM	RXX-TRIM	TRIM	21	3
Btab-B-R11898-Map4	2049	+	False	I	LINE	LINE	RIX	RIX	RTE	516	1
Btab-B-R15926-Map3	4312	+	False	I	LTR	LTR	RLX	RLX	Be:l-Pao	60	2
Btab-B-R4873-Map3_reversed	905	-	False	I	LTR	LTR	RLX	RLX	Be:l-Pao	5	2
Btab-B-R8296-Map5	1514	.	False	I	LTR	LTR	RLX	RLX	Be:l-Pao	26	2
Btab-B-R2666-Map6	956	+	False	I	LTR	LTR	RLC	RLC	Copia	13	2
Btab-B-R12729-Map3_reversed	1384	-	False	I	LTR	LTR	RLC	RLC	Copia	13	1
Btab-B-R2253-Map13_reversed	3916	-	False	I	LTR	LTR	RLX	RLX	Be:l-Pao	41	1
Btab-B-R781-Map3	485	.	False	I	SINE	SINE	RSX	RSX	NA	25	1
Btab-B-G13121-Map5	549	.	False	I	TRIM	TRIM	RXX-TRIM	RXX-TRIM	TRIM	1	1
Btab-B-G11300-Map10	436	.	False	I	SINE	SINE	RSX	RSX	NA	178	1
Btab-B-R2492-Map11_reversed	4101	-	False	I	LTR	LTR	RLX	RLX	Be:l-Pao	46	1
Btab-B-G2519-Map3	796	.	False	I	TRIM	TRIM	RXX-TRIM	RXX-TRIM	TRIM	41	0
Btab-B-R6226-Map10	4504	+	False	I	LINE	LINE	RIX	RIX	SART	62	2
Btab-B-R5457-Map20_reversed	4479	-	False	I	LINE	LINE	RIX	RIX	R2	95	1
Btab-B-R6906-Map13	2384	+	False	I	LINE	LINE	RIX	RIX	Loa	38	2
Btab-B-R16908-Map3	1171	+	False	I	LTR	LTR	RLX	RLX	Be:l-Pao	7	2
Btab-B-G3615-Map3	846	.	False	I	TRIM	TRIM	RXX-TRIM	RXX-TRIM	TRIM	33	2
Btab-B-R3659-Map8	3666	+	False	I	LINE	LINE	RIX	RIX	SART	63	2
Btab-B-G7878-Map3	1630	.	False	I	LINE	LINE	RIX	RIX	RTE	408	3
Btab-B-R6073-Map4	977	.	False	I	LINE	LINE	RIX	RIX	R1	26	3
Btab-B-R18267-Map3	2526	+	False	I	LINE	LINE	RIX	RIX	Jockey	12	2
Btab-B-G8253-Map3	1724	.	False	I	LINE	LINE	RIX	RIX	NA	64	1
Btab-B-G9357-Map3_reversed	2894	-	False	I	LINE	LINE	RIX	RIX	R2	122	1
Btab-B-R14894-Map6_reversed	2428	-	False	I	LTR	LTR	RLC	RLC	Copia	19	1
Btab-B-R6983-Map8	5607	+	False	I	LTR	LTR	RLG	RLG	Gypsy	30	1
Btab-B-R2495-Map4	781	.	False	I	PLE	PLE	RPX	RPX	Penelope	54	2
Btab-B-G9422-Map3	3441	+	False	I	LTR	LTR	RLG	RLG	Gypsy	17	2
Btab-B-G1012-Map4	619	.	False	I	TRIM	TRIM	RXX-TRIM	RXX-TRIM	TRIM	21	2
Btab-B-R1566-Map20_reversed	2248	-	False	I	LINE	LINE	RIX	RIX	RTE	557	1
Btab-B-R597-Map20_reversed	4869	-	False	I	LTR	LTR	RLC	RLC	Copia	105	2
Btab-B-R20911-Map3	3099	.	False	I	LINE	LINE	RIX	RIX	NA	1466	2
Btab-B-G7942-Map20	1649	.	False	I	LINE	LINE	RIX	RIX	NA	115	1
Btab-B-R13984-Map7_reversed	4424	-	False	I	LTR	LTR	RLX	RLX	Be:l-Pao	33	1
Btab-B-G9703-Map6	4604	+	False	I	LTR	LTR	RLG	RLG	Gypsy	45	6
Btab-B-R1497-Map4	880	+	False	I	PLE	PLE	RPX	RPX	Penelope	30	2
Btab-B-R6546-Map10_reversed	1630	-	False	I	LINE	LINE	RIX	RIX	Jockey	71	1
Btab-B-R5401-Map7	1100	.	False	I	LINE	LINE	RIX	RIX	SART	135	2
Btab-B-G11038-Map4	368	.	False	I	SINE	SINE	RSX	RSX	NA	12	1
Btab-B-R4966-Map3	673	.	False	I	LINE	LINE	RIX	RIX	R2	10	2
Btab-B-R6317-Map5	1478	.	False	I	LINE	LINE	RIX	RIX	NA	41	1
Btab-B-R3296-Map20	831	.	False	I	TRIM	TRIM	RXX-TRIM	RXX-TRIM	TRIM	1036	3
Btab-B-R2523-Map20	5235	+	False	I	LINE	LINE	RIX	RIX	Jockey	139	3
Btab-B-R19113-Map3	679	+	False	I	LINE	LINE	RIX	RIX	Jockey	10	4
Btab-B-R18341-Map3	411	.	False	I	LTR	LTR	RLC	RLC	Copia	3	1
Btab-B-R4990-Map3	568	.	False	I	TRIM	TRIM	RXX-TRIM	RXX-TRIM	TRIM	17	3
Btab-B-R19041-Map7_reversed	1735	-	False	I	LTR	LTR	RLX	RLX	Be:l-Pao	13	1
Btab-B-R20543-Map4	1390	.	False	I	LTR	LTR	RLG	RLG	Gypsy	52	2
Btab-B-G11892-Map3	491	.	False	I	TRIM	TRIM	RXX-TRIM	RXX-TRIM	TRIM	26	9
Btab-B-G2946-Map5	1041	.	False	I	TRIM	TRIM	RXX-TRIM	RXX-TRIM	TRIM	22	1
Btab-B-R5740-Map9	2960	+	False	I	LINE	LINE	RIX	RIX	Loa	18	1
Btab-B-G9664-Map4	4207	+	False	I	LINE	LINE	RIX	RIX	RTE	33	1
Btab-B-R1293-Map4	738	.	False	I	LINE	LINE	RIX	RIX	I	120	1
Btab-B-R15280-Map3	709	.	False	I	TRIM	TRIM	RXX-TRIM	RXX-TRIM	TRIM	7	2
Btab-B-R14950-Map3_reversed	3016	-	False	I	LTR	LTR	RLC	RLC	Copia	15	3
Btab-B-R8149-Map9	5039	.	False	I	LARD	LARD	RXX-LARD	RXX-LARD	NA	469	2
Btab-B-R6583-Map4	907	.	False	I	PLE	PLE	RPX	RPX	Penelope	370	3
Btab-B-R5307-Map3	1282	+	False	I	LINE	LINE	RIX	RIX	Jockey	33	1
Btab-B-R15316-Map16	829	.	False	I	TRIM	TRIM	RXX-TRIM	RXX-TRIM	TRIM	33	1
Btab-B-R9331-Map3	1660	+	False	I	LTR	LTR	RLX	RLX	Be:l-Pao	5	2
Btab-B-R8430-Map3	2168	+	False	I	LINE	LINE	RIX	RIX	SART	20	2
Btab-B-R14029-Map6	515	.	False	I	TRIM	TRIM	RXX-TRIM	RXX-TRIM	TRIM	411	5
Btab-B-R12097-Map6_reversed	2182	-	False	I	LINE	LINE	RIX	RIX	Jockey	31	1
Btab-B-R14214-Map7	4854	+	False	I	LINE	LINE	RIX	RIX	Jockey	25	4
Btab-B-G8532-Map3	1948	.	False	I	TRIM	TRIM	RXX-TRIM	RXX-TRIM	TRIM	163	5
Btab-B-R13537-Map6	815	.	False	I	TRIM	TRIM	RXX-TRIM	RXX-TRIM	TRIM	55	2
Btab-B-R15923-Map3	775	+	False	I	LTR	LTR	RLG	RLG	Gypsy	6	1
Btab-B-R4157-Map4	1583	+	False	I	LTR	LTR	RLC	RLC	Copia	18	1
Btab-B-R12405-Map3	1186	.	False	I	LINE	LINE	RIX	RIX	NA	80	2
Btab-B-G8119-Map9	1926	.	False	I	LINE	LINE	RIX	RIX	NA	578	1
Btab-B-R14840-Map3_reversed	2011	-	False	I	LTR	LTR	RLC	RLC	Copia	16	1
Btab-B-G8402-Map3	1908	.	False	I	LINE	LINE	RIX	RIX	NA	1023	1
Btab-B-R14648-Map4	2430	+	False	I	LINE	LINE	RIX	RIX	Jockey	11	2
Btab-B-R4786-Map20	4511	+	False	I	LINE	LINE	RIX	RIX	R2	250	1
Btab-B-R1238-Map20_reversed	4894	-	False	I	LINE	LINE	RIX	RIX	Jockey	85	3
Btab-B-G9075-Map8_reversed	2364	-	False	I	LINE	LINE	RIX	RIX	Jockey	38	5
Btab-B-R19482-Map3	757	.	False	I	LINE	LINE	RIX	RIX	Waldo	87	2
Btab-B-G2342-Map16_reversed	734	-	False	I	LINE	LINE	RIX	RIX	R2	147	2
Btab-B-R6286-Map20_reversed	3223	-	False	I	LINE	LINE	RIX	RIX	Jockey	47	3
Btab-B-R8812-Map4	1154	.	False	I	LTR	LTR	RLG	RLG	Gypsy	8	3
Btab-B-R2184-Map20_reversed	6262	-	False	I	LINE	LINE	RIX	RIX	Jockey	117	5
Btab-B-G9468-Map3	3516	+	False	I	PLE	PLE	RPX	RPX	Penelope	179	3
Btab-B-G8165-Map3	2305	.	False	I	TRIM	TRIM	RXX-TRIM	RXX-TRIM	TRIM	146	12
Btab-B-R12812-Map6	3059	.	False	I	LTR	LTR	RLG	RLG	Gypsy	17	2
Btab-B-R4142-Map10_reversed	2257	-	False	I	LINE	LINE	RIX	RIX	R1	30	2
Btab-B-R12213-Map8	1666	.	False	I	LTR	LTR	RLG	RLG	Gypsy	39	4
Btab-B-R10091-Map15	7428	+	False	I	LTR	LTR	RLX	RLX	Be:l-Pao	83	3
Btab-B-R1439-Map17	1156	.	False	I	TRIM	TRIM	RXX-TRIM	RXX-TRIM	TRIM	89	6
Btab-B-R11743-Map4_reversed	1742	-	False	I	LTR	LTR	RLC	RLC	Copia	7	2
Btab-B-R15032-Map12	2580	.	False	I	TRIM	TRIM	RXX-TRIM	RXX-TRIM	TRIM	22	3
Btab-B-R7344-Map3	3040	+	False	I	LTR	LTR	RLG	RLG	Gypsy	11	2
Btab-B-R628-Map3_reversed	1248	-	False	I	LINE	LINE	RIX	RIX	Jockey	60	1
Btab-B-R8572-Map9	4916	+	False	I	LTR	LTR	RLC	RLC	Copia	50	4
Btab-B-R14974-Map4_reversed	1922	-	False	I	LINE	LINE	RIX	RIX	Jockey	43	3
Btab-B-R8290-Map12_reversed	4135	-	False	I	LTR	LTR	RLX	RLX	Be:l-Pao	24	2
Btab-B-G4595-Map7	882	.	False	I	LINE	LINE	RIX	RIX	NA	91	1
Btab-B-R10734-Map4	777	.	False	I	PLE	PLE	RPX	RPX	Penelope	129	2
Btab-B-G3164-Map3	814	.	False	I	TRIM	TRIM	RXX-TRIM	RXX-TRIM	TRIM	11	1
Btab-B-G3516-Map20	671	.	False	I	SINE	SINE	RSX	RSX	NA	53	2
Btab-B-G9853-Map20	584	.	False	I	LINE	LINE	RIX	RIX	RTE	707	3
Btab-B-R3087-Map12	5232	+	False	I	LTR	LTR	RLG	RLG	Gypsy	26	1
Btab-B-R6260-Map10	1466	.	False	I	LINE	LINE	RIX	RIX	NA	11	2
Btab-B-R9861-Map3	996	+	False	I	LTR	LTR	RLC	RLC	Copia	15	1
Btab-B-R315-Map3	1912	+	False	I	Unclassified	Unclassified	RXX	RXX	NA	111	2
Btab-B-R10085-Map12_reversed	3280	-	False	I	LINE	LINE	RIX	RIX	R1	59	1
Btab-B-G2709-Map7	648	.	False	I	LINE	LINE	RIX	RIX	R2	36	1
Btab-B-R12949-Map6_reversed	3512	-	False	I	LTR	LTR	RLC	RLC	Copia	27	3
Btab-B-G7151-Map4	1183	.	False	I	LINE	LINE	RIX	RIX	Waldo	83	2
Btab-B-G13233-Map5	484	.	False	I	TRIM	TRIM	RXX-TRIM	RXX-TRIM	TRIM	13	4
Btab-B-G637-Map7	777	.	False	I	TRIM	TRIM	RXX-TRIM	RXX-TRIM	TRIM	8	2
Btab-B-R6414-Map6_reversed	1197	-	False	I	PLE	PLE	RPX	RPX	Penelope	107	1
Btab-B-G3885-Map20	655	.	False	I	SINE	SINE	RSX	RSX	NA	24	2
Btab-B-R2602-Map12	3235	.	False	I	TRIM	TRIM	RXX-TRIM	RXX-TRIM	TRIM	34	1
Btab-B-R164-Map13	2323	+	False	I	LINE	LINE	RIX	RIX	SART	32	2
Btab-B-G634-Map20	1459	.	False	I	TRIM	TRIM	RXX-TRIM	RXX-TRIM	TRIM	177	1
Btab-B-R20333-Map3	1969	.	False	I	LTR	LTR	RLX	RLX	Be:l-Pao	96	2
Btab-B-G4374-Map20	713	.	False	I	LINE	LINE	RIX	RIX	RTE	195	1
Btab-B-R15566-Map9_reversed	4178	-	False	I	LTR	LTR	RLX	RLX	Be:l-Pao	49	1
Btab-B-G9251-Map4	1628	.	False	I	TRIM	TRIM	RXX-TRIM	RXX-TRIM	TRIM	51	3
Btab-B-R3940-Map19	4928	+	False	I	LINE	LINE	RIX	RIX	Jockey	64	3
Btab-B-R12683-Map3	768	.	False	I	LINE	LINE	RIX	RIX	NA	643	2
Btab-B-R17874-Map3	2718	.	False	I	LINE	LINE	RIX	RIX	NA	517	3
Btab-B-G7419-Map3	1738	+	False	I	LTR	LTR	RLC	RLC	Copia	8	1
Btab-B-R10095-Map4_reversed	1408	-	False	I	LINE	LINE	RIX	RIX	R2	20	1
Btab-B-R24985-Map3	2410	.	False	I	LINE	LINE	RIX	RIX	R2	1316	2
Btab-B-G6954-Map4	1649	.	False	I	TRIM	TRIM	RXX-TRIM	RXX-TRIM	TRIM	7	1
Btab-B-G2963-Map13	615	.	False	I	PLE	PLE	RPX	RPX	Penelope	44	1
Btab-B-R1766-Map5	589	.	False	I	LINE	LINE	RIX	RIX	Jockey	31	3
Btab-B-G10287-Map8	434	.	False	I	LTR	LTR	RLX	RLX	Be:l-Pao	15	9
Btab-B-G9671-Map5	2602	.	False	I	TRIM	TRIM	RXX-TRIM	RXX-TRIM	TRIM	11	1
Btab-B-G436-Map20	2180	.	False	I	LINE	LINE	RIX	RIX	NA	131	1
Btab-B-G85-Map20	1677	.	False	I	LINE	LINE	RIX	RIX	NA	97	1
Btab-B-R15917-Map7	1214	+	False	I	LTR	LTR	RLX	RLX	Be:l-Pao	9	1
Btab-B-R471-Map20	3153	+	False	I	LINE	LINE	RIX	RIX	RTE	61	11
Btab-B-R356-Map20	3228	+	False	I	LINE	LINE	RIX	RIX	RTE	999	58
Btab-B-R4596-Map13	1523	.	False	I	LARD	LARD	RXX-LARD	RXX-LARD	NA	33	2
Btab-B-G6221-Map3	1403	.	False	I	TRIM	TRIM	RXX-TRIM	RXX-TRIM	TRIM	23	2
Btab-B-R7285-Map4	1034	.	False	I	LINE	LINE	RIX	RIX	SART	17	1
Btab-B-R4323-Map11	1656	+	False	I	PLE	PLE	RPX	RPX	Penelope	171	3
Btab-B-R610-Map11	2859	.	False	I	LTR	LTR	RLX	RLX	Be:l-Pao	54	1
Btab-B-R7252-Map4	1658	.	False	I	LTR	LTR	RLG	RLG	Gypsy	14	3
Btab-B-R173-Map20	2301	.	False	I	LINE	LINE	RIX	RIX	NA	547	1
Btab-B-G7916-Map3	1648	.	False	I	LTR	LTR	RLX	RLX	Be:l-Pao	53	2
Btab-B-R4083-Map8	3143	+	False	I	LINE	LINE	RIX	RIX	Jockey	69	2
Btab-B-R19440-Map3	1333	+	False	I	LINE	LINE	RIX	RIX	Jockey	25	4
Btab-B-R6197-Map4	6049	+	False	I	LINE	LINE	RIX	RIX	R1	60	3
Btab-B-R15215-Map3	1033	.	False	I	LTR	LTR	RLX	RLX	Be:l-Pao	4	1
Btab-B-R1601-Map20_reversed	5111	-	False	I	LINE	LINE	RIX	RIX	Jockey	650	6
Btab-B-R3434-Map7	1083	.	False	I	LINE	LINE	RIX	RIX	Jockey	21	1
Btab-B-R14529-Map3	4245	+	False	I	LTR	LTR	RLG	RLG	Gypsy	10	2
Btab-B-R11673-Map7_reversed	3766	-	False	I	LINE	LINE	RIX	RIX	I	22	1
Btab-B-R19448-Map14	3522	.	False	I	TRIM	TRIM	RXX-TRIM	RXX-TRIM	TRIM	7	1
Btab-B-R7431-Map4	1290	.	False	I	TRIM	TRIM	RXX-TRIM	RXX-TRIM	TRIM	20	2
Btab-B-R20085-Map3	1382	.	False	I	LINE	LINE	RIX	RIX	NA	19	2
Btab-B-R12928-Map6_reversed	4125	-	False	I	LTR	LTR	RLC	RLC	Copia	38	1
Btab-B-R11515-Map4_reversed	490	-	False	I	LINE	LINE	RIX	RIX	Jockey	7	3
Btab-B-G10471-Map12	388	.	False	I	SINE	SINE	RSX	RSX	NA	16	2
Btab-B-R3047-Map4	1002	.	False	I	LINE	LINE	RIX	RIX	Nimb	70	2
Btab-B-R3578-Map4_reversed	1314	-	False	I	LINE	LINE	RIX	RIX	I	61	2
Btab-B-R1220-Map3	499	.	False	I	TRIM	TRIM	RXX-TRIM	RXX-TRIM	TRIM	520	7
Btab-B-R2764-Map9	5317	+	False	I	LINE	LINE	RIX	RIX	Jockey	105	7
Btab-B-R2357-Map4	1340	+	False	I	LTR	LTR	RLC	RLC	Copia	9	2
Btab-B-R5011-Map3_reversed	1499	-	False	I	LTR	LTR	RLG	RLG	Gypsy	10	1
Btab-B-R11637-Map4	553	.	False	I	SINE	SINE	RSX	RSX	NA	59	2
Btab-B-G9477-Map10	3184	+	False	I	LINE	LINE	RIX	RIX	RTE	1191	10
Btab-B-G4566-Map3	887	.	False	I	LINE	LINE	RIX	RIX	Nimb	295	1
Btab-B-R6017-Map6	8400	.	False	I	LINE	LINE	RIX	RIX	NA	729	0
Btab-B-R11668-Map4	2185	.	False	I	LINE	LINE	RIX	RIX	NA	67	3
Btab-B-R393-Map5	796	.	False	I	PLE	PLE	RPX	RPX	Penelope	113	2
Btab-B-R7149-Map16_reversed	5110	-	False	I	LTR	LTR	RLC	RLC	Copia	34	1
Btab-B-R8347-Map5	1913	+	False	I	LTR	LTR	RLC	RLC	Copia	13	2
Btab-B-G9583-Map3_reversed	4573	-	False	I	LTR	LTR	RLC	RLC	Copia	25	2
Btab-B-R3568-Map11_reversed	3138	-	False	I	LINE	LINE	RIX	RIX	Vingi	54	2
Btab-B-R4841-Map9_reversed	1064	-	False	I	LINE	LINE	RIX	RIX	RTE	607	2
Btab-B-R1217-Map20	4550	+	False	I	LINE	LINE	RIX	RIX	Jockey	88	1
Btab-B-R1456-Map6	1504	.	False	I	TRIM	TRIM	RXX-TRIM	RXX-TRIM	TRIM	150	11
Btab-B-R10730-Map3	1130	+	False	I	LTR	LTR	RLC	RLC	Copia	3	1
Btab-B-R3215-Map20	8151	.	False	I	LINE	LINE	RIX	RIX	NA	742	3
Btab-B-R8201-Map6	1073	.	False	I	TRIM	TRIM	RXX-TRIM	RXX-TRIM	TRIM	46	1
Btab-B-R17964-Map5	1274	.	False	I	TRIM	TRIM	RXX-TRIM	RXX-TRIM	TRIM	12	1
Btab-B-R13413-Map3_reversed	1109	-	False	I	LINE	LINE	RIX	RIX	R1	45	2
Btab-B-R20616-Map3	850	.	False	I	LTR	LTR	RLG	RLG	Gypsy	6	4
Btab-B-G2608-Map6	640	.	False	I	TRIM	TRIM	RXX-TRIM	RXX-TRIM	TRIM	10	1
Btab-B-R12929-Map15	6587	+	False	I	LTR	LTR	RLG	RLG	Gypsy	47	1
Btab-B-R19282-Map3	717	.	False	I	LTR	LTR	RLG	RLG	Gypsy	4	2
Btab-B-R2043-Map20_reversed	3229	-	False	I	LINE	LINE	RIX	RIX	RTE	544	1
Btab-B-G10550-Map3	548	.	False	I	LINE	LINE	RIX	RIX	Jockey	59	2
Btab-B-G7150-Map5	1280	.	False	I	LINE	LINE	RIX	RIX	NA	56	12
Btab-B-G6655-Map10_reversed	1280	-	False	I	LINE	LINE	RIX	RIX	Jockey	48	1
Btab-B-G12606-Map4	436	.	False	I	SINE	SINE	RSX	RSX	NA	36	1
Btab-B-G525-Map3	3647	+	False	I	LINE	LINE	RIX	RIX	Jockey	28	1
Btab-B-G2989-Map3	579	.	False	I	PLE	PLE	RPX	RPX	Penelope	100	1
Btab-B-R1770-Map20_reversed	5107	-	False	I	LINE	LINE	RIX	RIX	Jockey	78	3
Btab-B-G1681-Map3	573	.	False	I	LTR	LTR	RLG	RLG	Gypsy	2	2
Btab-B-R7250-Map6_reversed	2787	-	False	I	LTR	LTR	RLG	RLG	Gypsy	22	1
Btab-B-R8021-Map3	1208	.	False	I	TRIM	TRIM	RXX-TRIM	RXX-TRIM	TRIM	189	2
Btab-B-R236-Map18_reversed	5036	-	False	I	LTR	LTR	RLG	RLG	Gypsy	46	2
Btab-B-R8487-Map14_reversed	1821	-	False	I	PLE	PLE	RPX	RPX	Penelope	115	2
Btab-B-R2508-Map20	1513	.	False	I	LINE	LINE	RIX	RIX	Nimb	136	1
Btab-B-G9822-Map5	4187	.	False	I	TRIM	TRIM	RXX-TRIM	RXX-TRIM	TRIM	32	3
Btab-B-R3245-Map7_reversed	1409	-	False	I	LINE	LINE	RIX	RIX	Jockey	37	2
Btab-B-R15299-Map4	2013	+	False	I	LTR	LTR	RLX	RLX	Be:l-Pao	8	2
Btab-B-R12216-Map6	3418	+	False	I	LTR	LTR	RLG	RLG	Gypsy	23	3
Btab-B-R10067-Map3	669	.	False	I	LTR	LTR	RLX	RLX	Be:l-Pao	4	1
Btab-B-G13109-Map5	528	.	False	I	TRIM	TRIM	RXX-TRIM	RXX-TRIM	TRIM	1	1
Btab-B-G9090-Map12	3218	.	False	I	LINE	LINE	RIX	RIX	NA	314	3
Btab-B-R8282-Map7	1609	.	False	I	LINE	LINE	RIX	RIX	NA	18	0
Class II
TE	length	strand	confused	class	order	order rectified	Wcode	Wcode rectified	sFamily	copies	FLC
Btab-B-G4253-Map14	1026	.	False	II	TIR	TIR	DTX	DTX	Tc1-Mariner	92	5
Btab-B-G364-Map20	3173	.	False	II	TIR	TIR	DTX	DTX	NA	165	23
Btab-B-R12060-Map3	658	.	False	II	MITE	MITE	DXX-MITE	DXX-MITE	MITE	44	2
Btab-B-R7726-Map3	938	.	False	II	TIR	TIR	DTX	DTX	NA	27	3
Btab-B-R499-Map20	1879	.	False	II	MITE	MITE	DXX-MITE	DXX-MITE	MITE	158	65
Btab-B-R6358-Map20	1129	.	False	II	TIR	TIR	DTX	DTX	NA	87	14
Btab-B-G4659-Map10_reversed	863	-	False	II	TIR	TIR	DTX	DTX	Ginger	67	8
Btab-B-G12053-Map8	434	.	False	II	MITE	MITE	DXX-MITE	DXX-MITE	MITE	13	8
Btab-B-G8395-Map3	2136	.	False	II	Helitron	Helitron	DHX	DHX	Helitron	111	2
Btab-B-G9522-Map20	3320	.	False	II	TIR	TIR	DTX	DTX	NA	143	20
Btab-B-G10613-Map5	388	.	False	II	MITE	MITE	DXX-MITE	DXX-MITE	MITE	19	4
Btab-B-G6762-Map6	1017	.	False	II	TIR	TIR	DTX	DTX	NA	17	8
Btab-B-R6374-Map11	371	.	False	II	MITE	MITE	DXX-MITE	DXX-MITE	MITE	112	32
Btab-B-G9963-Map3	400	.	False	II	MITE	MITE	DXX-MITE	DXX-MITE	MITE	922	48
Btab-B-R13370-Map3	715	.	False	II	Unclassified	Unclassified	DXX	DXX	Ginger	47	2
Btab-B-R8443-Map14	2187	.	False	II	TIR	TIR	DTX	DTX	NA	74	4
Btab-B-R2487-Map20	4763	.	False	II	TIR	TIR	DTX	DTX	NA	94	4
Btab-B-G11820-Map5	418	.	False	II	MITE	MITE	DXX-MITE	DXX-MITE	MITE	7	5
Btab-B-R11724-Map20	2278	.	False	II	TIR	TIR	DTX	DTX	NA	377	2
Btab-B-G1133-Map3	633	.	False	II	MITE	MITE	DXX-MITE	DXX-MITE	MITE	18	6
Btab-B-R515-Map3	1663	.	False	II	Helitron	Helitron	DHX	DHX	Helitron	15	2
Btab-B-R12220-Map6_reversed	2659	-	False	II	TIR	TIR	DTX	DTX	P	18	1
Btab-B-R1659-Map20	391	.	False	II	MITE	MITE	DXX-MITE	DXX-MITE	MITE	48	26
Btab-B-G7410-Map10	1633	.	False	II	TIR	TIR	DTX	DTX	NA	51	12
Btab-B-G4757-Map3_reversed	931	-	False	II	TIR	TIR	DTX	DTX	Tc1-Mariner	42	1
Btab-B-G10123-Map3	354	.	False	II	MITE	MITE	DXX-MITE	DXX-MITE	MITE	156	2
Btab-B-G8922-Map11	2374	.	False	II	TIR	TIR	DTX	DTX	NA	54	10
Btab-B-R8677-Map3	767	.	False	II	TIR	TIR	DTX	DTX	NA	10	3
Btab-B-R13121-Map6	1018	.	False	II	TIR	TIR	DTX	DTX	NA	27	3
Btab-B-G8666-Map3	1844	+	False	II	TIR	TIR	DTX	DTX	hAT	23	3
Btab-B-G8732-Map20	1890	.	False	II	TIR	TIR	DTX	DTX	NA	87	41
Btab-B-R7029-Map3	940	.	False	II	TIR	TIR	DTX	DTX	NA	14	2
Btab-B-G5708-Map4	1255	.	False	II	TIR	TIR	DTX	DTX	NA	45	1
Btab-B-G9612-Map7	3963	.	False	II	Unclassified	Unclassified	DXX	DXX	Academ	536	8
Btab-B-R6552-Map8	909	.	False	II	TIR	TIR	DTX	DTX	NA	29	4
Btab-B-G2820-Map20	914	.	False	II	TIR	TIR	DTX	DTX	NA	71	16
Btab-B-G4326-Map5	706	.	False	II	MITE	MITE	DXX-MITE	DXX-MITE	MITE	33	5
Btab-B-R59-Map20	354	.	False	II	MITE	MITE	DXX-MITE	DXX-MITE	MITE	597	120
Btab-B-R6400-Map3	780	+	False	II	TIR	TIR	DTX	DTX	Mutator	16	3
Btab-B-G10415-Map3	422	.	False	II	MITE	MITE	DXX-MITE	DXX-MITE	MITE	13	3
Btab-B-G8485-Map20	2426	.	False	II	TIR	TIR	DTX	DTX	NA	43	5
Btab-B-R2168-Map17	2385	.	False	II	TIR	TIR	DTX	DTX	NA	85	5
Btab-B-R7963-Map12	2786	.	False	II	MITE	MITE	DXX-MITE	DXX-MITE	MITE	31	2
Btab-B-G8588-Map3_reversed	2157	-	False	II	Maverick	Maverick	DMX	DMX	Maverick	70	1
Btab-B-G1212-Map3	671	.	False	II	MITE	MITE	DXX-MITE	DXX-MITE	MITE	702	21
Btab-B-R12136-Map3	928	.	False	II	TIR	TIR	DTX	DTX	NA	96	3
Btab-B-R4418-Map7	929	.	False	II	TIR	TIR	DTX	DTX	NA	33	11
Btab-B-R2776-Map4	754	.	False	II	TIR	TIR	DTX	DTX	NA	23	5
Btab-B-R1300-Map20	1774	.	False	II	MITE	MITE	DXX-MITE	DXX-MITE	MITE	52	6
Btab-B-G9395-Map8	2877	.	False	II	TIR	TIR	DTX	DTX	NA	281	8
Btab-B-R465-Map20	1301	.	False	II	MITE	MITE	DXX-MITE	DXX-MITE	MITE	529	7
Btab-B-G9665-Map14	4147	.	False	II	TIR	TIR	DTX	DTX	NA	305	14
Btab-B-G8538-Map20	2588	.	False	II	TIR	TIR	DTX	DTX	NA	706	22
Btab-B-R3341-Map12	2458	.	False	II	TIR	TIR	DTX	DTX	NA	78	4
Btab-B-G8784-Map14	2006	.	False	II	MITE	MITE	DXX-MITE	DXX-MITE	MITE	124	14
Btab-B-G6410-Map3	1176	.	False	II	TIR	TIR	DTX	DTX	NA	42	3
Btab-B-R1568-Map20	386	.	False	II	MITE	MITE	DXX-MITE	DXX-MITE	MITE	28	11
Btab-B-G391-Map20	1316	.	False	II	MITE	MITE	DXX-MITE	DXX-MITE	MITE	80	1
Btab-B-G6793-Map20_reversed	1036	-	False	II	TIR	TIR	DTX	DTX	Tc1-Mariner	150	34
Btab-B-G3380-Map20	894	.	False	II	TIR	TIR	DTX	DTX	NA	44	9
Btab-B-G8906-Map3	2513	.	False	II	TIR	TIR	DTX	DTX	NA	36	1
Btab-B-G1458-Map16	641	.	False	II	MITE	MITE	DXX-MITE	DXX-MITE	MITE	396	21
Btab-B-G8818-Map14	2038	.	False	II	TIR	TIR	DTX	DTX	NA	42	13
Btab-B-G4297-Map3_reversed	987	-	False	II	TIR	TIR	DTX	DTX	Tc1-Mariner	131	4
Btab-B-G4978-Map17	761	.	False	II	MITE	MITE	DXX-MITE	DXX-MITE	MITE	514	18
Btab-B-G3556-Map5	832	.	False	II	TIR	TIR	DTX	DTX	NA	19	7
Btab-B-R9912-Map4	621	.	False	II	MITE	MITE	DXX-MITE	DXX-MITE	MITE	12	4
Btab-B-R13088-Map3	1190	.	False	II	Unclassified	Unclassified	DXX	DXX	Academ	13	2
Btab-B-G4995-Map20	1563	.	False	II	MITE	MITE	DXX-MITE	DXX-MITE	MITE	148	16
Btab-B-R656-Map20	487	.	False	II	MITE	MITE	DXX-MITE	DXX-MITE	MITE	64	16
Btab-B-G3972-Map3	895	.	False	II	MITE	MITE	DXX-MITE	DXX-MITE	MITE	213	13
Btab-B-G259-Map20	2353	.	False	II	MITE	MITE	DXX-MITE	DXX-MITE	MITE	117	7
Btab-B-G5747-Map20	1161	.	False	II	MITE	MITE	DXX-MITE	DXX-MITE	MITE	96	37
Btab-B-G528-Map7	1917	.	False	II	MITE	MITE	DXX-MITE	DXX-MITE	MITE	18	2
Btab-B-G11293-Map3	446	.	False	II	MITE	MITE	DXX-MITE	DXX-MITE	MITE	116	22
Btab-B-G12037-Map7	551	.	False	II	MITE	MITE	DXX-MITE	DXX-MITE	MITE	31	9
Btab-B-R6725-Map20	2768	+	False	II	Helitron	Helitron	DHX	DHX	Helitron	107	3
Btab-B-R4563-Map20	3641	.	False	II	TIR	TIR	DTX	DTX	NA	371	3
Btab-B-R390-Map20	545	.	False	II	MITE	MITE	DXX-MITE	DXX-MITE	MITE	264	15
Btab-B-G1534-Map20	857	.	False	II	TIR	TIR	DTX	DTX	NA	43	10
Btab-B-G13044-Map7	492	.	False	II	MITE	MITE	DXX-MITE	DXX-MITE	MITE	62	8
Btab-B-R14051-Map15	1545	.	False	II	TIR	TIR	DTX	DTX	NA	108	4
Btab-B-R2535-Map3	903	.	False	II	TIR	TIR	DTX	DTX	Mutator	9	3
Btab-B-R2881-Map6	1023	+	False	II	TIR	TIR	DTX	DTX	Mutator	17	3
Btab-B-G11989-Map6	554	.	False	II	MITE	MITE	DXX-MITE	DXX-MITE	MITE	24	8
Btab-B-R1034-Map6	581	.	False	II	MITE	MITE	DXX-MITE	DXX-MITE	MITE	10	5
Btab-B-G6598-Map4	1386	.	False	II	TIR	TIR	DTX	DTX	NA	99	7
Btab-B-R5922-Map3	819	.	False	II	TIR	TIR	DTX	DTX	NA	29	4
Btab-B-R6154-Map8_reversed	928	-	False	II	TIR	TIR	DTX	DTX	Tc1-Mariner	50	18
Btab-B-G13064-Map3	461	.	False	II	MITE	MITE	DXX-MITE	DXX-MITE	MITE	29	4
Btab-B-R505-Map20	504	.	False	II	MITE	MITE	DXX-MITE	DXX-MITE	MITE	89	30
Btab-B-G5800-Map3	990	.	False	II	MITE	MITE	DXX-MITE	DXX-MITE	MITE	67	3
Btab-B-G13116-Map7	465	.	False	II	MITE	MITE	DXX-MITE	DXX-MITE	MITE	15	6
Btab-B-R2545-Map5_reversed	1908	-	False	II	TIR	TIR	DTX	DTX	hAT	14	2
Btab-B-G1350-Map4	683	.	False	II	MITE	MITE	DXX-MITE	DXX-MITE	MITE	5	1
Btab-B-R1071-Map3	2136	+	False	II	TIR	TIR	DTX	DTX	CACTA	19	2
Btab-B-G6400-Map5	1837	.	False	II	MITE	MITE	DXX-MITE	DXX-MITE	MITE	59	2
Btab-B-G10010-Map20	558	.	False	II	MITE	MITE	DXX-MITE	DXX-MITE	MITE	245	45
Btab-B-G4919-Map3	1442	.	False	II	MITE	MITE	DXX-MITE	DXX-MITE	MITE	68	1
Btab-B-G9678-Map16	5423	.	False	II	TIR	TIR	DTX	DTX	NA	793	8
Btab-B-R866-Map10	895	.	False	II	TIR	TIR	DTX	DTX	NA	31	7
Btab-B-G10615-Map5	379	.	False	II	MITE	MITE	DXX-MITE	DXX-MITE	MITE	12	1
Btab-B-R303-Map5_reversed	2007	-	False	II	Unclassified	Unclassified	DXX	DXX	Academ	26	2
Btab-B-G1703-Map6	625	.	False	II	MITE	MITE	DXX-MITE	DXX-MITE	MITE	158	25
Btab-B-G9579-Map3	3689	.	False	II	TIR	TIR	DTX	DTX	NA	53	2
Btab-B-R3171-Map20	3825	.	False	II	TIR	TIR	DTX	DTX	NA	115	10
Btab-B-R4-Map20	672	.	False	II	MITE	MITE	DXX-MITE	DXX-MITE	MITE	115	4
Btab-B-G377-Map20	937	.	False	II	MITE	MITE	DXX-MITE	DXX-MITE	MITE	17	3
Btab-B-R2784-Map12	1308	.	False	II	TIR	TIR	DTX	DTX	NA	40	7
Btab-B-R7007-Map8	1279	.	False	II	MITE	MITE	DXX-MITE	DXX-MITE	MITE	19	1
Btab-B-G10726-Map20	402	.	False	II	MITE	MITE	DXX-MITE	DXX-MITE	MITE	132	29
Btab-B-G5388-Map7	799	.	False	II	TIR	TIR	DTX	DTX	NA	34	7
Btab-B-G978-Map20	976	.	False	II	MITE	MITE	DXX-MITE	DXX-MITE	MITE	96	2
Btab-B-G8882-Map9	2214	.	False	II	TIR	TIR	DTX	DTX	NA	108	11
Btab-B-R13416-Map5	1484	+	False	II	Unclassified	Unclassified	DXX	DXX	Academ	6	1
Btab-B-R2799-Map20	2435	.	False	II	MITE	MITE	DXX-MITE	DXX-MITE	MITE	107	2
Btab-B-R441-Map20	1547	.	False	II	TIR	TIR	DTX	DTX	NA	150	72
Btab-B-R503-Map20	2848	.	False	II	MITE	MITE	DXX-MITE	DXX-MITE	MITE	270	28
Btab-B-R1942-Map4	809	.	False	II	TIR	TIR	DTX	DTX	NA	16	2
Btab-B-R15296-Map3_reversed	1084	-	False	II	Maverick	Maverick	DMX	DMX	Maverick	9	2
Btab-B-R2841-Map9	1757	.	False	II	Unclassified	Unclassified	DXX	DXX	Academ	17	1
Btab-B-G11638-Map4	388	.	False	II	MITE	MITE	DXX-MITE	DXX-MITE	MITE	40	10
Btab-B-R5389-Map20	2585	.	False	II	MITE	MITE	DXX-MITE	DXX-MITE	MITE	72	2
Btab-B-G8052-Map10	1425	.	False	II	TIR	TIR	DTX	DTX	NA	26	11
Btab-B-G11698-Map7	414	.	False	II	MITE	MITE	DXX-MITE	DXX-MITE	MITE	45	13
Btab-B-R3999-Map3	621	.	False	II	MITE	MITE	DXX-MITE	DXX-MITE	MITE	68	16
Btab-B-R11723-Map5	684	.	False	II	MITE	MITE	DXX-MITE	DXX-MITE	MITE	146	5
Btab-B-G4049-Map20	1062	.	False	II	TIR	TIR	DTX	DTX	NA	119	20
Btab-B-R8845-Map3	956	.	False	II	TIR	TIR	DTX	DTX	Tc1-Mariner	7	3
Btab-B-G6648-Map13	985	.	False	II	TIR	TIR	DTX	DTX	NA	38	13
Btab-B-G6981-Map5	1364	.	False	II	TIR	TIR	DTX	DTX	NA	126	3
Btab-B-R8031-Map3	556	.	False	II	MITE	MITE	DXX-MITE	DXX-MITE	MITE	22	3
Btab-B-R4351-Map20	4379	.	False	II	TIR	TIR	DTX	DTX	NA	107	2
Btab-B-R943-Map10	392	.	False	II	MITE	MITE	DXX-MITE	DXX-MITE	MITE	9	3
Btab-B-R2065-Map6_reversed	1077	-	False	II	TIR	TIR	DTX	DTX	hAT	52	1
Btab-B-R8662-Map7	736	.	False	II	TIR	TIR	DTX	DTX	NA	78	3
Btab-B-R5117-Map11	424	.	False	II	MITE	MITE	DXX-MITE	DXX-MITE	MITE	78	10
Btab-B-R18789-Map4	887	.	False	II	Helitron	Helitron	DHX	DHX	Helitron	280	2
Btab-B-R7708-Map11	1317	.	False	II	MITE	MITE	DXX-MITE	DXX-MITE	MITE	207	58
Btab-B-G1808-Map9	725	.	False	II	MITE	MITE	DXX-MITE	DXX-MITE	MITE	817	19
Btab-B-R14271-Map3	813	.	False	II	MITE	MITE	DXX-MITE	DXX-MITE	MITE	14	2
Btab-B-R7103-Map20	11468	.	False	II	Maverick	Maverick	DMX	DMX	Maverick	2187	1
Btab-B-R8999-Map3	859	+	False	II	TIR	TIR	DTX	DTX	Mutator	22	2
Btab-B-G1302-Map3	836	.	False	II	TIR	TIR	DTX	DTX	NA	269	5
Btab-B-R987-Map5	836	.	False	II	TIR	TIR	DTX	DTX	NA	22	4
Btab-B-G4494-Map19	776	.	False	II	MITE	MITE	DXX-MITE	DXX-MITE	MITE	55	9
Btab-B-G11507-Map9	393	.	False	II	MITE	MITE	DXX-MITE	DXX-MITE	MITE	25	8
Btab-B-G8881-Map13	1997	.	False	II	MITE	MITE	DXX-MITE	DXX-MITE	MITE	317	18
Btab-B-G187-Map20	1278	.	False	II	MITE	MITE	DXX-MITE	DXX-MITE	MITE	104	1
Btab-B-R3802-Map20	2126	.	False	II	TIR	TIR	DTX	DTX	NA	37	13
Btab-B-G6230-Map19	928	.	False	II	TIR	TIR	DTX	DTX	NA	195	37
Btab-B-G6392-Map20	1038	.	False	II	MITE	MITE	DXX-MITE	DXX-MITE	MITE	170	27
Btab-B-G8237-Map4	2663	.	False	II	TIR	TIR	DTX	DTX	Tc1-Mariner	101	1
Btab-B-G9624-Map5	4368	+	False	II	Unclassified	Unclassified	DXX	DXX	Academ	46	2
Btab-B-G8610-Map6	1749	.	False	II	TIR	TIR	DTX	DTX	NA	218	6
Btab-B-R2335-Map20	1076	.	False	II	TIR	TIR	DTX	DTX	NA	210	12
Btab-B-G8985-Map20	2486	.	False	II	TIR	TIR	DTX	DTX	NA	151	14
Btab-B-R109-Map20	1391	.	False	II	MITE	MITE	DXX-MITE	DXX-MITE	MITE	218	58
Btab-B-G2157-Map20	602	.	False	II	MITE	MITE	DXX-MITE	DXX-MITE	MITE	58	10
Btab-B-R10047-Map3_reversed	3374	-	False	II	TIR	TIR	DTX	DTX	Transib	29	2
Btab-B-R1648-Map20	5518	.	False	II	TIR	TIR	DTX	DTX	NA	350	2
Btab-B-R341-Map20	2157	.	False	II	TIR	TIR	DTX	DTX	NA	423	25
Btab-B-R4492-Map11	1486	.	False	II	TIR	TIR	DTX	DTX	hAT	43	4
Btab-B-R1328-Map20	841	.	False	II	TIR	TIR	DTX	DTX	NA	33	5
Btab-B-R8582-Map17	4109	.	False	II	TIR	TIR	DTX	DTX	NA	77	3
Btab-B-R111-Map20	4126	.	False	II	TIR	TIR	DTX	DTX	NA	325	10
Btab-B-R12331-Map4	2435	.	False	II	TIR	TIR	DTX	DTX	NA	12	2
Btab-B-G10630-Map20	537	.	False	II	MITE	MITE	DXX-MITE	DXX-MITE	MITE	941	36
Btab-B-G12503-Map4	430	.	False	II	MITE	MITE	DXX-MITE	DXX-MITE	MITE	34	6
Btab-B-G9812-Map3	7776	+	False	II	Maverick	Maverick	DMX	DMX	Maverick	663	3
Btab-B-G9569-Map15	3564	.	False	II	TIR	TIR	DTX	DTX	NA	338	5
Btab-B-G5204-Map20	1017	.	False	II	TIR	TIR	DTX	DTX	NA	23	7
Btab-B-G3811-Map5	845	.	False	II	TIR	TIR	DTX	DTX	NA	21	4
Btab-B-R333-Map20	604	.	False	II	MITE	MITE	DXX-MITE	DXX-MITE	MITE	65	17
Btab-B-G3258-Map4	775	.	False	II	MITE	MITE	DXX-MITE	DXX-MITE	MITE	548	8
Btab-B-R1055-Map11	4478	.	False	II	TIR	TIR	DTX	DTX	NA	317	2
Btab-B-R2305-Map6	1165	.	False	II	TIR	TIR	DTX	DTX	NA	143	10
Btab-B-G6490-Map20_reversed	1040	-	False	II	TIR	TIR	DTX	DTX	Tc1-Mariner	220	40
Btab-B-R1052-Map20	676	.	False	II	MITE	MITE	DXX-MITE	DXX-MITE	MITE	98	36
Btab-B-R14830-Map8	2337	.	False	II	Maverick	Maverick	DMX	DMX	Maverick	188	1
Btab-B-G3491-Map5	870	.	False	II	TIR	TIR	DTX	DTX	NA	31	6
Btab-B-G1764-Map11	902	.	False	II	MITE	MITE	DXX-MITE	DXX-MITE	MITE	12	1
Btab-B-G12676-Map10	447	.	False	II	MITE	MITE	DXX-MITE	DXX-MITE	MITE	52	19
Btab-B-G5495-Map4	808	.	False	II	MITE	MITE	DXX-MITE	DXX-MITE	MITE	22	6
Btab-B-R21951-Map3	127	.	False	II	MITE	MITE	DXX-MITE	DXX-MITE	MITE	9	2
Btab-B-G9609-Map3	3938	.	False	II	TIR	TIR	DTX	DTX	NA	87	3
Btab-B-R12198-Map7	648	.	False	II	MITE	MITE	DXX-MITE	DXX-MITE	MITE	24	2
Btab-B-G2754-Map4	817	.	False	II	TIR	TIR	DTX	DTX	NA	14	2
Btab-B-R1823-Map12	721	.	False	II	MITE	MITE	DXX-MITE	DXX-MITE	MITE	264	2
Btab-B-G1691-Map20	878	.	False	II	TIR	TIR	DTX	DTX	NA	74	21
Btab-B-R9526-Map11	2166	.	False	II	MITE	MITE	DXX-MITE	DXX-MITE	MITE	55	2
Btab-B-R2265-Map7	1845	.	False	II	TIR	TIR	DTX	DTX	NA	8	4
Btab-B-G11407-Map20	572	.	False	II	MITE	MITE	DXX-MITE	DXX-MITE	MITE	42	10
Btab-B-G9174-Map4	2442	.	False	II	TIR	TIR	DTX	DTX	NA	324	5
Btab-B-R1212-Map20	389	.	False	II	MITE	MITE	DXX-MITE	DXX-MITE	MITE	22	16
Btab-B-R2654-Map12	1543	.	False	II	TIR	TIR	DTX	DTX	NA	153	11
Btab-B-G13436-Map20	582	.	False	II	MITE	MITE	DXX-MITE	DXX-MITE	MITE	90	1
Btab-B-R9221-Map4	793	.	False	II	TIR	TIR	DTX	DTX	NA	21	3
Btab-B-R2116-Map9	1245	+	False	II	TIR	TIR	DTX	DTX	Mutator	29	3
Btab-B-R2890-Map9	1933	.	False	II	TIR	TIR	DTX	DTX	NA	51	2
Btab-B-G8752-Map3	2023	.	False	II	TIR	TIR	DTX	DTX	Tc1-Mariner	59	1
Btab-B-G11127-Map6	561	.	False	II	MITE	MITE	DXX-MITE	DXX-MITE	MITE	949	14
Btab-B-R4021-Map19	3546	.	False	II	TIR	TIR	DTX	DTX	NA	112	2
Btab-B-R8922-Map3	802	.	False	II	TIR	TIR	DTX	DTX	NA	8	1
Btab-B-R86-Map20	1140	.	False	II	TIR	TIR	DTX	DTX	NA	1792	5
Btab-B-R405-Map20	1770	.	False	II	TIR	TIR	DTX	DTX	NA	267	21
Btab-B-R9036-Map10	2519	.	False	II	MITE	MITE	DXX-MITE	DXX-MITE	MITE	92	3
Btab-B-G1352-Map20	722	.	False	II	MITE	MITE	DXX-MITE	DXX-MITE	MITE	1051	19
Btab-B-R5974-Map12	4028	+	False	II	Unclassified	Unclassified	DXX	DXX	Sola	2219	2
Btab-B-G5508-Map6	799	.	False	II	TIR	TIR	DTX	DTX	Mutator	10	1
Btab-B-R4469-Map20	1866	.	False	II	TIR	TIR	DTX	DTX	NA	60	17
Btab-B-G5309-Map3	1001	.	False	II	TIR	TIR	DTX	DTX	Tc1-Mariner	103	4
Btab-B-R18246-Map7	817	.	False	II	Helitron	Helitron	DHX	DHX	Helitron	11	2
Btab-B-G10767-Map3	384	.	False	II	MITE	MITE	DXX-MITE	DXX-MITE	MITE	19	3
Btab-B-R4569-Map5	357	.	False	II	MITE	MITE	DXX-MITE	DXX-MITE	MITE	133	15
Btab-B-G9074-Map11	2818	.	False	II	MITE	MITE	DXX-MITE	DXX-MITE	MITE	183	6
Btab-B-G6000-Map3	1752	.	False	II	MITE	MITE	DXX-MITE	DXX-MITE	MITE	14	1
Btab-B-R559-Map20	1412	.	False	II	TIR	TIR	DTX	DTX	NA	163	66
Btab-B-R4278-Map9	2230	.	False	II	TIR	TIR	DTX	DTX	NA	48	3
Btab-B-G11032-Map7	419	.	False	II	MITE	MITE	DXX-MITE	DXX-MITE	MITE	353	41
Btab-B-G3959-Map8	1932	.	False	II	TIR	TIR	DTX	DTX	NA	8	1
Btab-B-G8555-Map4	1698	.	False	II	TIR	TIR	DTX	DTX	NA	14	3
Btab-B-G7127-Map12	1164	.	False	II	TIR	TIR	DTX	DTX	NA	63	12
Btab-B-R239-Map20	504	.	False	II	MITE	MITE	DXX-MITE	DXX-MITE	MITE	48	21
Btab-B-R6579-Map4	1215	.	False	II	TIR	TIR	DTX	DTX	hAT	30	2
Btab-B-G2321-Map9	684	.	False	II	MITE	MITE	DXX-MITE	DXX-MITE	MITE	242	3
Btab-B-R370-Map20	479	.	False	II	MITE	MITE	DXX-MITE	DXX-MITE	MITE	92	4
Btab-B-G10865-Map20	427	.	False	II	MITE	MITE	DXX-MITE	DXX-MITE	MITE	72	17
Btab-B-G11705-Map7	397	.	False	II	MITE	MITE	DXX-MITE	DXX-MITE	MITE	134	50
Btab-B-G4002-Map4	776	.	False	II	MITE	MITE	DXX-MITE	DXX-MITE	MITE	914	5
Btab-B-G6524-Map20	1207	.	False	II	TIR	TIR	DTX	DTX	NA	93	10
Btab-B-R54-Map20	476	.	False	II	MITE	MITE	DXX-MITE	DXX-MITE	MITE	236	5
Btab-B-R6236-Map20	2493	.	False	II	MITE	MITE	DXX-MITE	DXX-MITE	MITE	78	8
Btab-B-R709-Map20	375	.	False	II	MITE	MITE	DXX-MITE	DXX-MITE	MITE	25	19
Btab-B-G5475-Map4	803	.	False	II	TIR	TIR	DTX	DTX	NA	19	3
Btab-B-G4568-Map4	826	.	False	II	TIR	TIR	DTX	DTX	NA	138	6
Btab-B-R7737-Map3	857	+	False	II	Unclassified	Unclassified	DXX	DXX	Ginger	6	1
Btab-B-R980-Map20	1647	.	False	II	TIR	TIR	DTX	DTX	NA	140	4
Btab-B-R11495-Map6	2653	.	False	II	TIR	TIR	DTX	DTX	NA	21	3
Btab-B-G508-Map20	1665	.	False	II	MITE	MITE	DXX-MITE	DXX-MITE	MITE	165	6
Btab-B-G11585-Map9	386	.	False	II	MITE	MITE	DXX-MITE	DXX-MITE	MITE	69	14
Btab-B-R2766-Map9	6396	+	False	II	TIR	TIR	DTX	DTX	P	41	2
Btab-B-G75-Map20	1655	.	False	II	TIR	TIR	DTX	DTX	NA	219	8
Btab-B-R4125-Map6	805	.	False	II	TIR	TIR	DTX	DTX	NA	22	2
Btab-B-G7732-Map20	1515	.	False	II	TIR	TIR	DTX	DTX	NA	55	2
Btab-B-G12156-Map5	440	.	False	II	MITE	MITE	DXX-MITE	DXX-MITE	MITE	61	13
Btab-B-R4950-Map9_reversed	2661	-	False	II	Helitron	Helitron	DHX	DHX	Helitron	26	2
Btab-B-G7366-Map3	1389	.	False	II	TIR	TIR	DTX	DTX	Academ	132	1
Btab-B-R9365-Map13	723	.	False	II	MITE	MITE	DXX-MITE	DXX-MITE	MITE	64	9
Btab-B-G1562-Map20	884	.	False	II	TIR	TIR	DTX	DTX	NA	78	12
Btab-B-R2396-Map20	3279	.	False	II	TIR	TIR	DTX	DTX	Academ	94	4
Btab-B-G10863-Map7	403	.	False	II	MITE	MITE	DXX-MITE	DXX-MITE	MITE	99	15
Btab-B-R7556-Map13	794	.	False	II	TIR	TIR	DTX	DTX	NA	50	7
Btab-B-R23907-Map4	445	.	False	II	MITE	MITE	DXX-MITE	DXX-MITE	MITE	144	6
Btab-B-G7207-Map18	1236	.	False	II	TIR	TIR	DTX	DTX	NA	670	8
Btab-B-R18400-Map4_reversed	3512	-	False	II	TIR	TIR	DTX	DTX	P	18	1
Btab-B-G1685-Map15	568	.	False	II	MITE	MITE	DXX-MITE	DXX-MITE	MITE	50	11
Btab-B-G11267-Map4	422	.	False	II	MITE	MITE	DXX-MITE	DXX-MITE	MITE	51	4
Btab-B-G6171-Map4	987	.	False	II	Unclassified	Unclassified	DXX	DXX	Academ	3	1
Btab-B-G4703-Map9	847	.	False	II	MITE	MITE	DXX-MITE	DXX-MITE	MITE	20	5
Btab-B-G4373-Map20	709	.	False	II	MITE	MITE	DXX-MITE	DXX-MITE	MITE	449	1
Btab-B-G11273-Map4	374	.	False	II	MITE	MITE	DXX-MITE	DXX-MITE	MITE	271	90
Btab-B-G8073-Map14	1485	.	False	II	TIR	TIR	DTX	DTX	NA	40	5
Btab-B-R16833-Map3	679	.	False	II	MITE	MITE	DXX-MITE	DXX-MITE	MITE	14	2
Btab-B-R12596-Map3	2138	.	False	II	TIR	TIR	DTX	DTX	Tc1-Mariner	35	2
Btab-B-R13024-Map8	1412	.	False	II	TIR	TIR	DTX	DTX	NA	531	2
Btab-B-R2607-Map20	904	.	False	II	TIR	TIR	DTX	DTX	NA	27	8
Btab-B-G11941-Map19	415	.	False	II	MITE	MITE	DXX-MITE	DXX-MITE	MITE	55	11
Btab-B-G9361-Map4	2850	.	False	II	TIR	TIR	DTX	DTX	NA	14	3
Btab-B-G4727-Map3	746	.	False	II	MITE	MITE	DXX-MITE	DXX-MITE	MITE	63	3
Btab-B-G2257-Map3	663	.	False	II	MITE	MITE	DXX-MITE	DXX-MITE	MITE	462	11
Btab-B-R2057-Map6	927	.	False	II	TIR	TIR	DTX	DTX	NA	29	2
Btab-B-G5456-Map3	845	.	False	II	TIR	TIR	DTX	DTX	NA	18	4
Btab-B-R2260-Map15	824	.	False	II	TIR	TIR	DTX	DTX	NA	13	1
Btab-B-G11365-Map3	416	.	False	II	MITE	MITE	DXX-MITE	DXX-MITE	MITE	22	3
Btab-B-G10904-Map14	381	.	False	II	MITE	MITE	DXX-MITE	DXX-MITE	MITE	144	32
Btab-B-G5534-Map13	1308	.	False	II	MITE	MITE	DXX-MITE	DXX-MITE	MITE	66	11
Btab-B-G8204-Map4	1511	.	False	II	TIR	TIR	DTX	DTX	NA	15	4
Btab-B-G422-Map6	2015	.	False	II	TIR	TIR	DTX	DTX	NA	115	2
Btab-B-R8545-Map16	7370	.	False	II	TIR	TIR	DTX	DTX	NA	1018	1
Btab-B-R4825-Map12	1168	.	False	II	TIR	TIR	DTX	DTX	NA	169	8
Btab-B-R809-Map20	2960	.	False	II	TIR	TIR	DTX	DTX	NA	89	4
Btab-B-R11740-Map6	1667	.	False	II	TIR	TIR	DTX	DTX	NA	31	1
Btab-B-R12888-Map3	1123	.	False	II	Maverick	Maverick	DMX	DMX	Maverick	9	1
Btab-B-R7378-Map4	4114	+	False	II	TIR	TIR	DTX	DTX	Mutator	9	3
Btab-B-G11184-Map4	390	.	False	II	MITE	MITE	DXX-MITE	DXX-MITE	MITE	14	3
Btab-B-R4646-Map10	405	.	False	II	MITE	MITE	DXX-MITE	DXX-MITE	MITE	1055	14
Btab-B-R4751-Map7	954	.	False	II	TIR	TIR	DTX	DTX	NA	164	8
Btab-B-G1379-Map20	590	.	False	II	MITE	MITE	DXX-MITE	DXX-MITE	MITE	84	10
Btab-B-R2802-Map15	999	.	False	II	MITE	MITE	DXX-MITE	DXX-MITE	MITE	78	18
Btab-B-R2064-Map5	990	.	False	II	MITE	MITE	DXX-MITE	DXX-MITE	MITE	20	2
Btab-B-G7416-Map4	1213	+	False	II	TIR	TIR	DTX	DTX	Ginger	73	4
Btab-B-R1206-Map20	2906	.	False	II	MITE	MITE	DXX-MITE	DXX-MITE	MITE	609	3
Btab-B-G653-Map20	615	.	False	II	MITE	MITE	DXX-MITE	DXX-MITE	MITE	293	10
Btab-B-R1079-Map8	2117	+	False	II	TIR	TIR	DTX	DTX	Mutator	36	2
Btab-B-G3455-Map3	664	.	False	II	MITE	MITE	DXX-MITE	DXX-MITE	MITE	24	3
Btab-B-R8676-Map16	1801	.	False	II	MITE	MITE	DXX-MITE	DXX-MITE	MITE	114	2
Btab-B-G9403-Map20	3140	.	False	II	TIR	TIR	DTX	DTX	NA	100	18
Btab-B-G6715-Map10	1485	.	False	II	MITE	MITE	DXX-MITE	DXX-MITE	MITE	391	5
Btab-B-R2086-Map20	723	.	False	II	MITE	MITE	DXX-MITE	DXX-MITE	MITE	275	10
Btab-B-R870-Map3	555	.	False	II	MITE	MITE	DXX-MITE	DXX-MITE	MITE	206	5
Btab-B-G8074-Map3	3813	.	False	II	Maverick	Maverick	DMX	DMX	Maverick	147	1
Btab-B-R14788-Map3_reversed	1910	-	False	II	TIR	TIR	DTX	DTX	Tc1-Mariner	298	2
Btab-B-R6267-Map4	4562	.	False	II	TIR	TIR	DTX	DTX	hAT	904	1
Btab-B-R2106-Map18	1473	.	False	II	TIR	TIR	DTX	DTX	NA	97	3
Btab-B-G235-Map6_reversed	13050	-	False	II	Maverick	Maverick	DMX	DMX	Maverick	125	2
Btab-B-G6867-Map5	1307	.	False	II	TIR	TIR	DTX	DTX	NA	52	3
Btab-B-G2315-Map5	573	.	False	II	MITE	MITE	DXX-MITE	DXX-MITE	MITE	27	7
Btab-B-R14789-Map5_reversed	2013	-	False	II	TIR	TIR	DTX	DTX	Tc1-Mariner	82	2
Btab-B-G5594-Map7	1000	.	False	II	TIR	TIR	DTX	DTX	NA	75	5
Btab-B-G8094-Map3	1508	.	False	II	TIR	TIR	DTX	DTX	NA	11	3
Btab-B-R19933-Map3	1862	+	False	II	TIR	TIR	DTX	DTX	Tc1-Mariner	40	2
Btab-B-R4251-Map17	556	.	False	II	MITE	MITE	DXX-MITE	DXX-MITE	MITE	96	12
Btab-B-G8709-Map4	2435	+	False	II	Maverick	Maverick	DMX	DMX	Maverick	39	1
Btab-B-G10149-Map6	407	.	False	II	MITE	MITE	DXX-MITE	DXX-MITE	MITE	142	33
Btab-B-G9611-Map4	3823	.	False	II	TIR	TIR	DTX	DTX	NA	54	4
Btab-B-R14944-Map5	4522	+	False	II	Maverick	Maverick	DMX	DMX	Maverick	32	2
Btab-B-G1686-Map20	676	.	False	II	MITE	MITE	DXX-MITE	DXX-MITE	MITE	135	3
Btab-B-R4992-Map4	877	.	False	II	TIR	TIR	DTX	DTX	NA	34	2
Btab-B-R4256-Map7	948	.	False	II	MITE	MITE	DXX-MITE	DXX-MITE	MITE	286	8
Btab-B-G5891-Map3	1172	.	False	II	TIR	TIR	DTX	DTX	NA	173	7
Btab-B-R22630-Map3	166	.	False	II	MITE	MITE	DXX-MITE	DXX-MITE	MITE	22	11
Btab-B-G7343-Map9	2148	.	False	II	MITE	MITE	DXX-MITE	DXX-MITE	MITE	50	6
Btab-B-R3910-Map11	1236	.	False	II	TIR	TIR	DTX	DTX	NA	125	24
Btab-B-G1368-Map5	588	.	False	II	MITE	MITE	DXX-MITE	DXX-MITE	MITE	94	3
Btab-B-G9414-Map6	3233	.	False	II	TIR	TIR	DTX	DTX	NA	115	3
Btab-B-R11220-Map5	719	+	False	II	TIR	TIR	DTX	DTX	Mutator	18	3
Btab-B-R6534-Map4	1185	.	False	II	TIR	TIR	DTX	DTX	NA	279	6
Btab-B-G398-Map7	1440	.	False	II	TIR	TIR	DTX	DTX	NA	141	3
Btab-B-R3608-Map18	1420	.	False	II	MITE	MITE	DXX-MITE	DXX-MITE	MITE	123	13
Btab-B-G3504-Map3	1050	.	False	II	TIR	TIR	DTX	DTX	NA	326	12
Btab-B-G914-Map9	562	.	False	II	MITE	MITE	DXX-MITE	DXX-MITE	MITE	291	30
Btab-B-R517-Map3	1362	.	False	II	TIR	TIR	DTX	DTX	Transib	23	1
Btab-B-R9296-Map8_reversed	2457	-	False	II	TIR	TIR	DTX	DTX	Mutator	45	2
Btab-B-G7145-Map4	1285	.	False	II	TIR	TIR	DTX	DTX	NA	1809	5
Btab-B-G9000-Map20	2345	.	False	II	TIR	TIR	DTX	DTX	NA	157	25
Btab-B-R18000-Map4	948	.	False	II	TIR	TIR	DTX	DTX	NA	44	2
Btab-B-G5924-Map20	2113	.	False	II	TIR	TIR	DTX	DTX	NA	259	19
Btab-B-R11720-Map19	6492	.	False	II	TIR	TIR	DTX	DTX	NA	3185	4
Btab-B-G8093-Map3	1490	.	False	II	TIR	TIR	DTX	DTX	NA	997	3
Btab-B-R9835-Map5_reversed	1334	-	False	II	TIR	TIR	DTX	DTX	Tc1-Mariner	101	4
Btab-B-R13072-Map7	949	.	False	II	Unclassified	Unclassified	DXX	DXX	Ginger	12	1
Btab-B-G2537-Map9	769	.	False	II	MITE	MITE	DXX-MITE	DXX-MITE	MITE	58	4
Btab-B-R788-Map18	2243	.	False	II	TIR	TIR	DTX	DTX	NA	314	4
Btab-B-R9812-Map15	720	.	False	II	MITE	MITE	DXX-MITE	DXX-MITE	MITE	8	3
Btab-B-R8268-Map3	660	.	False	II	MITE	MITE	DXX-MITE	DXX-MITE	MITE	95	6
Btab-B-R8152-Map4	1894	.	False	II	TIR	TIR	DTX	DTX	NA	40	1
Btab-B-R24-Map20	3652	.	False	II	TIR	TIR	DTX	DTX	NA	164	8
Btab-B-R1438-Map18	1262	.	False	II	TIR	TIR	DTX	DTX	NA	42	10
Btab-B-G125-Map20	1273	.	False	II	MITE	MITE	DXX-MITE	DXX-MITE	MITE	352	71
Btab-B-R9001-Map3_reversed	1577	-	False	II	Helitron	Helitron	DHX	DHX	Helitron	12	2
Btab-B-R2033-Map6	3172	.	False	II	TIR	TIR	DTX	DTX	NA	809	2
Btab-B-R4355-Map11	1623	.	False	II	TIR	TIR	DTX	DTX	hAT	936	5
Btab-B-R2354-Map19	763	.	False	II	TIR	TIR	DTX	DTX	Mutator	12	2
Btab-B-R5989-Map4	895	.	False	II	TIR	TIR	DTX	DTX	NA	16	5
Btab-B-R58-Map20	658	.	False	II	MITE	MITE	DXX-MITE	DXX-MITE	MITE	51	2
Btab-B-R5472-Map3	685	.	False	II	MITE	MITE	DXX-MITE	DXX-MITE	MITE	50	2
Btab-B-R13500-Map5	1805	+	False	II	TIR	TIR	DTX	DTX	Mutator	15	2
Btab-B-R4437-Map3	762	.	False	II	TIR	TIR	DTX	DTX	hAT	9	2
Btab-B-G8950-Map11	2514	.	False	II	TIR	TIR	DTX	DTX	NA	25	2
Btab-B-R590-Map20	979	.	False	II	TIR	TIR	DTX	DTX	NA	25	4
Btab-B-G1056-Map3	642	.	False	II	TIR	TIR	DTX	DTX	Tc1-Mariner	47	1
Btab-B-R3196-Map19	3064	.	False	II	TIR	TIR	DTX	DTX	NA	448	4
Btab-B-R1904-Map20	735	.	False	II	TIR	TIR	DTX	DTX	NA	42	3
Btab-B-R6490-Map20	2469	.	False	II	TIR	TIR	DTX	DTX	NA	77	5
Btab-B-R7269-Map5	664	.	False	II	MITE	MITE	DXX-MITE	DXX-MITE	MITE	15	5
Btab-B-G5679-Map3	1683	.	False	II	TIR	TIR	DTX	DTX	NA	70	6
Btab-B-G2789-Map6	770	.	False	II	TIR	TIR	DTX	DTX	NA	756	16
Btab-B-R3528-Map17	2415	.	False	II	TIR	TIR	DTX	DTX	NA	443	2
Btab-B-R6830-Map3	593	.	False	II	MITE	MITE	DXX-MITE	DXX-MITE	MITE	6	2
Btab-B-R1068-Map6	1868	.	False	II	Unclassified	Unclassified	DXX	DXX	NA	89	1
Btab-B-G5031-Map3	843	.	False	II	MITE	MITE	DXX-MITE	DXX-MITE	MITE	43	5
Btab-B-G10319-Map4	416	.	False	II	Unclassified	Unclassified	DXX	DXX	NA	4	1
Btab-B-G3877-Map20	688	.	False	II	MITE	MITE	DXX-MITE	DXX-MITE	MITE	52	1
Btab-B-G9073-Map3	2363	.	False	II	TIR	TIR	DTX	DTX	Tc1-Mariner	30	2
Btab-B-G6072-Map18	952	.	False	II	MITE	MITE	DXX-MITE	DXX-MITE	MITE	58	9
Btab-B-R223-Map18	1175	+	False	II	TIR	TIR	DTX	DTX	Mutator	70	2
Btab-B-R10070-Map9	1750	.	False	II	TIR	TIR	DTX	DTX	NA	94	5
Btab-B-G595-Map20	2426	.	False	II	MITE	MITE	DXX-MITE	DXX-MITE	MITE	112	1
Btab-B-R13272-Map3_reversed	968	-	False	II	TIR	TIR	DTX	DTX	Tc1-Mariner	127	17
Btab-B-R2870-Map12	774	+	False	II	TIR	TIR	DTX	DTX	Mutator	17	9
Btab-B-R7036-Map19	1970	.	False	II	TIR	TIR	DTX	DTX	NA	150	9
Btab-B-G9241-Map5	2670	.	False	II	TIR	TIR	DTX	DTX	NA	487	5
Btab-B-R19019-Map3	2037	.	False	II	TIR	TIR	DTX	DTX	hAT	516	2
Btab-B-G9642-Map3	4028	+	False	II	Helitron	Helitron	DHX	DHX	Helitron	184	3
Btab-B-R93-Map20	1069	.	False	II	TIR	TIR	DTX	DTX	Tc1-Mariner	104	31
Btab-B-R1640-Map4	688	.	False	II	MITE	MITE	DXX-MITE	DXX-MITE	MITE	243	8
Btab-B-G10690-Map3	373	.	False	II	MITE	MITE	DXX-MITE	DXX-MITE	MITE	31	7
Btab-B-R7018-Map14	2728	.	False	II	MITE	MITE	DXX-MITE	DXX-MITE	MITE	117	1
Btab-B-G7220-Map20	1291	.	False	II	Unclassified	Unclassified	DXX	DXX	NA	37	1
Btab-B-G2233-Map20	565	.	False	II	MITE	MITE	DXX-MITE	DXX-MITE	MITE	106	18
Btab-B-R281-Map20	468	.	False	II	MITE	MITE	DXX-MITE	DXX-MITE	MITE	607	217
Btab-B-R2376-Map7	2047	.	False	II	TIR	TIR	DTX	DTX	NA	14	1
Btab-B-R336-Map20	1597	.	False	II	TIR	TIR	DTX	DTX	NA	345	49
Btab-B-R3516-Map20	1619	.	False	II	TIR	TIR	DTX	DTX	NA	261	6
Btab-B-R22751-Map3	114	.	False	II	MITE	MITE	DXX-MITE	DXX-MITE	MITE	80	9
Btab-B-R3178-Map4_reversed	1461	-	False	II	TIR	TIR	DTX	DTX	Merlin	23	3
Btab-B-G7552-Map3	1931	.	False	II	TIR	TIR	DTX	DTX	NA	701	3
Btab-B-G1727-Map3	689	.	False	II	MITE	MITE	DXX-MITE	DXX-MITE	MITE	472	18
Btab-B-R349-Map20	371	.	False	II	MITE	MITE	DXX-MITE	DXX-MITE	MITE	48	32
Btab-B-G13340-Map17	494	.	False	II	MITE	MITE	DXX-MITE	DXX-MITE	MITE	29	3
Btab-B-G7176-Map6	1610	.	False	II	TIR	TIR	DTX	DTX	NA	357	12
Btab-B-G10572-Map4	391	.	False	II	MITE	MITE	DXX-MITE	DXX-MITE	MITE	70	21
Btab-B-G1464-Map4	661	.	False	II	MITE	MITE	DXX-MITE	DXX-MITE	MITE	19	3
Btab-B-G7667-Map5	1463	.	False	II	TIR	TIR	DTX	DTX	NA	16	6
Btab-B-G2327-Map20	946	.	False	II	TIR	TIR	DTX	DTX	NA	56	5
Btab-B-G11630-Map3	458	.	False	II	MITE	MITE	DXX-MITE	DXX-MITE	MITE	12	4
Btab-B-G6697-Map5	1590	.	False	II	TIR	TIR	DTX	DTX	NA	356	115
Btab-B-G5912-Map20	1027	.	False	II	MITE	MITE	DXX-MITE	DXX-MITE	MITE	190	46
Btab-B-G2224-Map4	769	.	False	II	TIR	TIR	DTX	DTX	NA	725	18
Btab-B-G7499-Map10	1714	.	False	II	MITE	MITE	DXX-MITE	DXX-MITE	MITE	108	18
Btab-B-G12886-Map6	508	.	False	II	MITE	MITE	DXX-MITE	DXX-MITE	MITE	37	9
Btab-B-R7432-Map11	2754	.	False	II	TIR	TIR	DTX	DTX	NA	73	1
Btab-B-G10388-Map5	386	.	False	II	MITE	MITE	DXX-MITE	DXX-MITE	MITE	14	2
Btab-B-G12189-Map4	444	.	False	II	MITE	MITE	DXX-MITE	DXX-MITE	MITE	6	4
Btab-B-G5174-Map5	841	.	False	II	TIR	TIR	DTX	DTX	NA	60	7
Btab-B-G3365-Map16	615	.	False	II	MITE	MITE	DXX-MITE	DXX-MITE	MITE	68	1
Btab-B-R2183-Map7	868	.	False	II	TIR	TIR	DTX	DTX	NA	42	9
Btab-B-G10764-Map7	394	.	False	II	MITE	MITE	DXX-MITE	DXX-MITE	MITE	41	13
Btab-B-R13506-Map3	6620	+	False	II	Unclassified	Unclassified	DXX	DXX	NA	414	2
Btab-B-G2129-Map10	772	.	False	II	TIR	TIR	DTX	DTX	NA	50	3
Btab-B-G1619-Map3	581	+	False	II	TIR	TIR	DTX	DTX	Tc1-Mariner	5	3
Btab-B-R1200-Map20	1082	.	False	II	MITE	MITE	DXX-MITE	DXX-MITE	MITE	379	36
Btab-B-R22-Map6_reversed	916	-	False	II	TIR	TIR	DTX	DTX	Tc1-Mariner	10	1
Btab-B-G568-Map20	1360	.	False	II	MITE	MITE	DXX-MITE	DXX-MITE	MITE	47	4
Btab-B-G7111-Map17	1192	.	False	II	MITE	MITE	DXX-MITE	DXX-MITE	MITE	108	19
Btab-B-R8346-Map5	1264	.	False	II	TIR	TIR	DTX	DTX	NA	114	3
Btab-B-G11974-Map20	525	.	False	II	MITE	MITE	DXX-MITE	DXX-MITE	MITE	248	7
Btab-B-G1068-Map20	770	.	False	II	TIR	TIR	DTX	DTX	NA	56	12
Btab-B-R1194-Map9	1268	.	False	II	TIR	TIR	DTX	DTX	NA	78	3
Btab-B-G6963-Map3	1480	.	False	II	MITE	MITE	DXX-MITE	DXX-MITE	MITE	94	2
Btab-B-R1259-Map16	2426	.	False	II	TIR	TIR	DTX	DTX	NA	19	5
Btab-B-G3701-Map3	929	.	False	II	TIR	TIR	DTX	DTX	NA	34	3
Btab-B-G6557-Map18	1059	.	False	II	TIR	TIR	DTX	DTX	NA	76	17
Btab-B-G12129-Map17	443	.	False	II	MITE	MITE	DXX-MITE	DXX-MITE	MITE	31	14
Btab-B-G8183-Map10	1748	.	False	II	TIR	TIR	DTX	DTX	NA	58	11
Btab-B-G7735-Map4	1899	.	False	II	TIR	TIR	DTX	DTX	NA	80	8
Btab-B-G4092-Map10	667	.	False	II	MITE	MITE	DXX-MITE	DXX-MITE	MITE	23	7
Btab-B-G2796-Map7	895	.	False	II	TIR	TIR	DTX	DTX	Tc1-Mariner	24	1
Btab-B-R2014-Map20	4545	.	False	II	TIR	TIR	DTX	DTX	NA	353	7
Btab-B-R1442-Map20	1688	.	False	II	TIR	TIR	DTX	DTX	NA	516	5
Btab-B-R4137-Map5	620	.	False	II	MITE	MITE	DXX-MITE	DXX-MITE	MITE	24	4
Btab-B-R619-Map12	905	.	False	II	TIR	TIR	DTX	DTX	NA	54	6
Btab-B-R2886-Map3	905	+	False	II	TIR	TIR	DTX	DTX	Tc1-Mariner	7	2
Btab-B-R2893-Map20	980	.	False	II	TIR	TIR	DTX	DTX	NA	87	19
Btab-B-R1064-Map3	547	.	False	II	MITE	MITE	DXX-MITE	DXX-MITE	MITE	21	9
Btab-B-G4587-Map3	713	.	False	II	MITE	MITE	DXX-MITE	DXX-MITE	MITE	11	2
Btab-B-G13776-Map7	533	.	False	II	MITE	MITE	DXX-MITE	DXX-MITE	MITE	17	8
Btab-B-R5712-Map11	523	.	False	II	MITE	MITE	DXX-MITE	DXX-MITE	MITE	57	11
Btab-B-R12346-Map10	3336	.	False	II	TIR	TIR	DTX	DTX	NA	602	1
Btab-B-G2494-Map10	719	.	False	II	MITE	MITE	DXX-MITE	DXX-MITE	MITE	126	13
Btab-B-G8868-Map10	3053	+	False	II	Maverick	Maverick	DMX	DMX	Maverick	89	3
Btab-B-R3137-Map5	862	.	False	II	TIR	TIR	DTX	DTX	NA	74	13
Btab-B-R257-Map20	499	.	False	II	MITE	MITE	DXX-MITE	DXX-MITE	MITE	293	21
Btab-B-G3280-Map20	1798	.	False	II	TIR	TIR	DTX	DTX	NA	156	2
Btab-B-G3949-Map11	912	.	False	II	TIR	TIR	DTX	DTX	NA	54	20
Btab-B-R16789-Map4	4126	+	False	II	Maverick	Maverick	DMX	DMX	Maverick	15	2
Btab-B-G9008-Map20	2416	.	False	II	TIR	TIR	DTX	DTX	NA	124	2
Btab-B-R2493-Map9_reversed	2346	-	False	II	TIR	TIR	DTX	DTX	Tc1-Mariner	81	2
Btab-B-G11011-Map8	524	.	False	II	MITE	MITE	DXX-MITE	DXX-MITE	MITE	85	17
Btab-B-G8265-Map6	1737	.	False	II	TIR	TIR	DTX	DTX	NA	47	7
Btab-B-R1554-Map20	590	.	False	II	MITE	MITE	DXX-MITE	DXX-MITE	MITE	48	9
Btab-B-R472-Map20	447	.	False	II	MITE	MITE	DXX-MITE	DXX-MITE	MITE	178	86
Btab-B-R4203-Map20	329	.	False	II	MITE	MITE	DXX-MITE	DXX-MITE	MITE	480	241
Btab-B-G5293-Map3	775	.	False	II	MITE	MITE	DXX-MITE	DXX-MITE	MITE	16	4
Btab-B-G3376-Map3	894	.	False	II	TIR	TIR	DTX	DTX	NA	20	7
Btab-B-R8684-Map7	1617	.	False	II	MITE	MITE	DXX-MITE	DXX-MITE	MITE	64	4
Btab-B-G4671-Map20	1279	.	False	II	MITE	MITE	DXX-MITE	DXX-MITE	MITE	516	43
Btab-B-G1715-Map3	579	.	False	II	MITE	MITE	DXX-MITE	DXX-MITE	MITE	65	1
Btab-B-G498-Map8	2433	.	False	II	TIR	TIR	DTX	DTX	NA	31	1
Btab-B-G11340-Map3	383	.	False	II	MITE	MITE	DXX-MITE	DXX-MITE	MITE	27	6
Btab-B-R10114-Map15	3693	.	False	II	TIR	TIR	DTX	DTX	NA	190	2
Btab-B-G1073-Map4	607	.	False	II	MITE	MITE	DXX-MITE	DXX-MITE	MITE	626	14
Btab-B-G8040-Map6	1428	.	False	II	TIR	TIR	DTX	DTX	NA	49	6
Btab-B-R7409-Map4	3658	.	False	II	Maverick	Maverick	DMX	DMX	Maverick	152	1
Btab-B-G532-Map13	945	.	False	II	MITE	MITE	DXX-MITE	DXX-MITE	MITE	66	1
Btab-B-R6846-Map20	2221	.	False	II	TIR	TIR	DTX	DTX	NA	13	1
Btab-B-R504-Map10	752	.	False	II	TIR	TIR	DTX	DTX	NA	32	13
Btab-B-R107-Map20	692	.	False	II	MITE	MITE	DXX-MITE	DXX-MITE	MITE	102	1
Btab-B-R625-Map10	2921	.	False	II	TIR	TIR	DTX	DTX	NA	197	5
Btab-B-R4120-Map20	920	.	False	II	TIR	TIR	DTX	DTX	NA	101	18
Btab-B-G2899-Map4	898	.	False	II	TIR	TIR	DTX	DTX	NA	62	19
Btab-B-R5077-Map5	1327	.	False	II	MITE	MITE	DXX-MITE	DXX-MITE	MITE	59	3
Btab-B-G4451-Map3	826	.	False	II	MITE	MITE	DXX-MITE	DXX-MITE	MITE	87	5
Btab-B-G1230-Map20	817	.	False	II	TIR	TIR	DTX	DTX	NA	112	28
Btab-B-G13680-Map5	528	.	False	II	MITE	MITE	DXX-MITE	DXX-MITE	MITE	19	7
Btab-B-G12991-Map6	493	.	False	II	MITE	MITE	DXX-MITE	DXX-MITE	MITE	545	31
Btab-B-R1006-Map3_reversed	791	-	False	II	TIR	TIR	DTX	DTX	Mutator	11	2
Btab-B-G13264-Map15	468	.	False	II	MITE	MITE	DXX-MITE	DXX-MITE	MITE	28	2
Btab-B-G7925-Map20	1629	.	False	II	TIR	TIR	DTX	DTX	NA	125	3
Btab-B-G477-Map20	2911	.	False	II	TIR	TIR	DTX	DTX	NA	60	3
Btab-B-G8862-Map20	2053	.	False	II	MITE	MITE	DXX-MITE	DXX-MITE	MITE	437	10
Btab-B-G533-Map20	1118	.	False	II	MITE	MITE	DXX-MITE	DXX-MITE	MITE	98	3
Btab-B-G5851-Map20	1314	.	False	II	TIR	TIR	DTX	DTX	NA	501	8
Btab-B-G13140-Map3	551	.	False	II	MITE	MITE	DXX-MITE	DXX-MITE	MITE	8	3
Btab-B-R3534-Map20	1351	.	False	II	TIR	TIR	DTX	DTX	NA	176	10
Btab-B-R4968-Map6	1104	.	False	II	TIR	TIR	DTX	DTX	NA	23	7
Btab-B-R2892-Map5	1300	+	False	II	TIR	TIR	DTX	DTX	Mutator	26	3
Btab-B-R13120-Map15	2250	.	False	II	TIR	TIR	DTX	DTX	NA	147	3
Btab-B-G3178-Map4	809	.	False	II	TIR	TIR	DTX	DTX	NA	15	3
Btab-B-R151-Map20	507	.	False	II	MITE	MITE	DXX-MITE	DXX-MITE	MITE	110	26
Btab-B-R12967-Map4	1347	+	False	II	TIR	TIR	DTX	DTX	Tc1-Mariner	30	3
Btab-B-R854-Map20	592	.	False	II	MITE	MITE	DXX-MITE	DXX-MITE	MITE	24	2
Btab-B-G6086-Map20	1354	.	False	II	MITE	MITE	DXX-MITE	DXX-MITE	MITE	99	23
Btab-B-G3737-Map20	1034	.	False	II	TIR	TIR	DTX	DTX	Tc1-Mariner	393	46
Btab-B-R6703-Map5	1084	+	False	II	Maverick	Maverick	DMX	DMX	Maverick	12	2
Btab-B-R2224-Map4	548	.	False	II	MITE	MITE	DXX-MITE	DXX-MITE	MITE	614	14
Btab-B-G8787-Map15	2075	.	False	II	MITE	MITE	DXX-MITE	DXX-MITE	MITE	99	16
Btab-B-R2390-Map4	1344	.	False	II	TIR	TIR	DTX	DTX	NA	41	2
Btab-B-G7990-Map5	1674	.	False	II	TIR	TIR	DTX	DTX	Tc1-Mariner	42	1
Btab-B-G1514-Map20	698	.	False	II	MITE	MITE	DXX-MITE	DXX-MITE	MITE	76	40
Btab-B-R604-Map20	440	.	False	II	MITE	MITE	DXX-MITE	DXX-MITE	MITE	40	31
Btab-B-R7129-Map3	2099	.	False	II	TIR	TIR	DTX	DTX	NA	22	2
Btab-B-G712-Map20	724	.	False	II	MITE	MITE	DXX-MITE	DXX-MITE	MITE	32	6
Btab-B-R296-Map20	1376	.	False	II	MITE	MITE	DXX-MITE	DXX-MITE	MITE	147	60
Btab-B-R2956-Map20_reversed	1209	-	False	II	TIR	TIR	DTX	DTX	Tc1-Mariner	25	14
Btab-B-G8655-Map20	1867	.	False	II	MITE	MITE	DXX-MITE	DXX-MITE	MITE	196	31
Btab-B-R4362-Map4	1182	.	False	II	TIR	TIR	DTX	DTX	NA	577	6
Btab-B-R4257-Map5	10914	.	False	II	MITE	MITE	DXX-MITE	DXX-MITE	MITE	599	2
Btab-B-G5071-Map20	1251	.	False	II	TIR	TIR	DTX	DTX	NA	113	22
Btab-B-G6805-Map20_reversed	1049	-	False	II	TIR	TIR	DTX	DTX	Tc1-Mariner	102	35
Btab-B-G8769-Map3	2460	+	False	II	TIR	TIR	DTX	DTX	Tc1-Mariner	688	8
Btab-B-G1424-Map12	861	.	False	II	MITE	MITE	DXX-MITE	DXX-MITE	MITE	578	37
Btab-B-R1171-Map20	632	.	False	II	MITE	MITE	DXX-MITE	DXX-MITE	MITE	102	27
Btab-B-R16776-Map6	2993	.	False	II	TIR	TIR	DTX	DTX	NA	16	3
Btab-B-G9187-Map20	4490	.	False	II	TIR	TIR	DTX	DTX	NA	336	9
Btab-B-R3980-Map16	2037	.	False	II	MITE	MITE	DXX-MITE	DXX-MITE	MITE	61	1
Btab-B-G9995-Map3	382	.	False	II	MITE	MITE	DXX-MITE	DXX-MITE	MITE	9	2
Btab-B-G6302-Map11	950	.	False	II	TIR	TIR	DTX	DTX	NA	28	12
Btab-B-G6907-Map20	1230	.	False	II	TIR	TIR	DTX	DTX	NA	579	20
Btab-B-G2850-Map4	845	.	False	II	TIR	TIR	DTX	DTX	NA	27	1
Btab-B-R12581-Map3	943	.	False	II	TIR	TIR	DTX	DTX	hAT	9	2
Btab-B-R11481-Map16	6193	.	False	II	TIR	TIR	DTX	DTX	NA	155	3
Btab-B-G3912-Map6	650	.	False	II	MITE	MITE	DXX-MITE	DXX-MITE	MITE	46	7
Btab-B-G11637-Map4	390	.	False	II	MITE	MITE	DXX-MITE	DXX-MITE	MITE	170	28
Btab-B-G8405-Map20	1722	.	False	II	MITE	MITE	DXX-MITE	DXX-MITE	MITE	49	1
Btab-B-R11526-Map4	698	.	False	II	MITE	MITE	DXX-MITE	DXX-MITE	MITE	20	5
Btab-B-R13172-Map3	794	.	False	II	Unclassified	Unclassified	DXX	DXX	Ginger	22	2
Btab-B-R346-Map20	774	.	False	II	MITE	MITE	DXX-MITE	DXX-MITE	MITE	169	2
Btab-B-G8064-Map4	1499	.	False	II	MITE	MITE	DXX-MITE	DXX-MITE	MITE	58	3
Btab-B-G8796-Map3	2288	.	False	II	TIR	TIR	DTX	DTX	NA	301	3
Btab-B-G1125-Map20	754	.	False	II	TIR	TIR	DTX	DTX	NA	35	10
Btab-B-R5086-Map20	726	.	False	II	MITE	MITE	DXX-MITE	DXX-MITE	MITE	49	24
Btab-B-G5023-Map3	740	.	False	II	MITE	MITE	DXX-MITE	DXX-MITE	MITE	20	3
Btab-B-G4059-Map4	906	.	False	II	TIR	TIR	DTX	DTX	NA	14	2
Btab-B-R7186-Map3	790	.	False	II	MITE	MITE	DXX-MITE	DXX-MITE	MITE	8	3
Btab-B-G12477-Map4	457	.	False	II	MITE	MITE	DXX-MITE	DXX-MITE	MITE	86	11
Btab-B-G9915-Map3	328	.	False	II	MITE	MITE	DXX-MITE	DXX-MITE	MITE	297	45
Btab-B-G4673-Map20	1003	.	False	II	TIR	TIR	DTX	DTX	NA	539	28
Btab-B-G7737-Map20	1321	.	False	II	TIR	TIR	DTX	DTX	NA	473	21
Btab-B-G11315-Map3	505	.	False	II	MITE	MITE	DXX-MITE	DXX-MITE	MITE	42	3
Btab-B-G6510-Map3	1665	.	False	II	MITE	MITE	DXX-MITE	DXX-MITE	MITE	252	4
Btab-B-G1386-Map20	973	.	False	II	TIR	TIR	DTX	DTX	NA	95	11
Btab-B-G10803-Map20	378	.	False	II	MITE	MITE	DXX-MITE	DXX-MITE	MITE	146	52
Btab-B-R13006-Map5	924	.	False	II	TIR	TIR	DTX	DTX	Mutator	18	2
Btab-B-R966-Map20	2314	.	False	II	MITE	MITE	DXX-MITE	DXX-MITE	MITE	289	46
Btab-B-G562-Map20	1660	.	False	II	Helitron	Helitron	DHX	DHX	Helitron	73	3
Btab-B-G8560-Map5	1885	.	False	II	MITE	MITE	DXX-MITE	DXX-MITE	MITE	18	3
Btab-B-R2009-Map20	957	.	False	II	TIR	TIR	DTX	DTX	NA	55	12
Btab-B-G7727-Map7	1725	.	False	II	TIR	TIR	DTX	DTX	NA	279	3
Btab-B-R20749-Map5	407	.	False	II	MITE	MITE	DXX-MITE	DXX-MITE	MITE	201	44
Btab-B-G9214-Map5	3043	.	False	II	TIR	TIR	DTX	DTX	NA	84	3
Btab-B-G8652-Map7	1969	.	False	II	TIR	TIR	DTX	DTX	NA	39	8
Btab-B-R2454-Map6	1509	+	False	II	TIR	TIR	DTX	DTX	Sola	57	5
Btab-B-G2341-Map20	698	.	False	II	Unclassified	Unclassified	DXX	DXX	Academ	1	1
Btab-B-R4805-Map7	334	.	False	II	MITE	MITE	DXX-MITE	DXX-MITE	MITE	31	8
Btab-B-G6037-Map7	939	.	False	II	TIR	TIR	DTX	DTX	NA	44	3
Btab-B-R1076-Map8	2551	.	False	II	TIR	TIR	DTX	DTX	NA	68	2
Btab-B-R433-Map8	1656	.	False	II	TIR	TIR	DTX	DTX	NA	279	2
Btab-B-R10698-Map3_reversed	3579	-	False	II	TIR	TIR	DTX	DTX	CACTA	28	1
Btab-B-G1060-Map20	840	.	False	II	TIR	TIR	DTX	DTX	NA	66	16
Btab-B-G9711-Map6	4686	.	False	II	TIR	TIR	DTX	DTX	NA	760	4
Btab-B-R3027-Map20	3713	.	False	II	TIR	TIR	DTX	DTX	NA	161	1
Btab-B-R1229-Map20	5365	.	False	II	TIR	TIR	DTX	DTX	NA	428	2
Btab-B-R3724-Map8	1454	.	False	II	TIR	TIR	DTX	DTX	NA	43	2
Btab-B-G10380-Map13	456	.	False	II	MITE	MITE	DXX-MITE	DXX-MITE	MITE	105	22
Btab-B-R4415-Map20	1900	.	False	II	TIR	TIR	DTX	DTX	NA	166	19
Btab-B-G10466-Map3	401	+	False	II	TIR	TIR	DTX	DTX	P	6	2
Btab-B-G9019-Map5	2351	.	False	II	Unclassified	Unclassified	DXX	DXX	Academ	180	1
Btab-B-R713-Map9	3629	.	False	II	TIR	TIR	DTX	DTX	NA	503	4
Btab-B-R13136-Map5	2247	.	False	II	MITE	MITE	DXX-MITE	DXX-MITE	MITE	11	2
Btab-B-R4521-Map20	2857	.	False	II	TIR	TIR	DTX	DTX	NA	85	2
Btab-B-G1848-Map3	662	.	False	II	MITE	MITE	DXX-MITE	DXX-MITE	MITE	653	13
Btab-B-G3824-Map4	680	.	False	II	MITE	MITE	DXX-MITE	DXX-MITE	MITE	14	5
Btab-B-R3911-Map13	1786	.	False	II	TIR	TIR	DTX	DTX	NA	1032	3
Btab-B-R6125-Map16	3166	.	False	II	TIR	TIR	DTX	DTX	NA	39	4
Btab-B-G9373-Map20_reversed	2923	-	False	II	Helitron	Helitron	DHX	DHX	Helitron	365	46
Btab-B-R302-Map20	1164	.	False	II	TIR	TIR	DTX	DTX	NA	54	26
Btab-B-G10131-Map20	343	.	False	II	MITE	MITE	DXX-MITE	DXX-MITE	MITE	126	70
Btab-B-G8959-Map3	2288	.	False	II	TIR	TIR	DTX	DTX	NA	77	3
Btab-B-R3332-Map11	820	.	False	II	TIR	TIR	DTX	DTX	NA	31	10
Btab-B-G9127-Map20	2364	.	False	II	TIR	TIR	DTX	DTX	NA	80	29
Btab-B-R2285-Map20	1661	.	False	II	MITE	MITE	DXX-MITE	DXX-MITE	MITE	103	2
Btab-B-G2459-Map5	586	.	False	II	MITE	MITE	DXX-MITE	DXX-MITE	MITE	15	5
Btab-B-R13411-Map5	1263	.	False	II	MITE	MITE	DXX-MITE	DXX-MITE	MITE	13	2
Btab-B-R452-Map20	6160	.	False	II	TIR	TIR	DTX	DTX	NA	467	2
Btab-B-R159-Map20	691	.	False	II	MITE	MITE	DXX-MITE	DXX-MITE	MITE	298	4
Btab-B-R6426-Map13	1514	.	False	II	TIR	TIR	DTX	DTX	NA	181	6
Btab-B-G12775-Map20	536	.	False	II	MITE	MITE	DXX-MITE	DXX-MITE	MITE	49	18
Btab-B-G5989-Map14	1047	.	False	II	TIR	TIR	DTX	DTX	Ginger	67	7
Btab-B-G8641-Map4	2245	.	False	II	TIR	TIR	DTX	DTX	NA	245	2
Btab-B-G5584-Map11	1021	.	False	II	MITE	MITE	DXX-MITE	DXX-MITE	MITE	69	16
Btab-B-G1651-Map20	648	.	False	II	MITE	MITE	DXX-MITE	DXX-MITE	MITE	57	12
Btab-B-G9613-Map20	3831	.	False	II	TIR	TIR	DTX	DTX	NA	143	23
Btab-B-R13883-Map3	1149	.	False	II	TIR	TIR	DTX	DTX	NA	335	2
Btab-B-G9694-Map3	4507	.	False	II	TIR	TIR	DTX	DTX	NA	569	3
Btab-B-G1774-Map3	860	.	False	II	TIR	TIR	DTX	DTX	NA	323	3
Btab-B-R38-Map20	2089	.	False	II	TIR	TIR	DTX	DTX	NA	167	53
Btab-B-R446-Map20	467	.	False	II	MITE	MITE	DXX-MITE	DXX-MITE	MITE	345	136
Btab-B-R11012-Map14	3260	.	False	II	Unclassified	Unclassified	DXX	DXX	Academ	226	7
Btab-B-R2761-Map12	1096	.	False	II	TIR	TIR	DTX	DTX	NA	44	4
Btab-B-R4515-Map20	1330	.	False	II	TIR	TIR	DTX	DTX	NA	376	11
Btab-B-G10988-Map20	458	.	False	II	MITE	MITE	DXX-MITE	DXX-MITE	MITE	86	12
Btab-B-R10023-Map3	741	.	False	II	MITE	MITE	DXX-MITE	DXX-MITE	MITE	143	22
Btab-B-R8334-Map3	899	.	False	II	TIR	TIR	DTX	DTX	NA	45	15
Btab-B-R18422-Map4_reversed	1699	-	False	II	TIR	TIR	DTX	DTX	Tc1-Mariner	21	2
Btab-B-G4655-Map3	872	.	False	II	TIR	TIR	DTX	DTX	NA	16	2
Btab-B-G2283-Map20	905	.	False	II	MITE	MITE	DXX-MITE	DXX-MITE	MITE	115	33
Btab-B-R426-Map20	2002	.	False	II	MITE	MITE	DXX-MITE	DXX-MITE	MITE	144	28
Btab-B-R744-Map20	2286	.	False	II	TIR	TIR	DTX	DTX	NA	65	10
Btab-B-G1507-Map20	733	.	False	II	TIR	TIR	DTX	DTX	NA	24	6
Btab-B-G10150-Map3	405	.	False	II	MITE	MITE	DXX-MITE	DXX-MITE	MITE	943	59
Btab-B-G2476-Map20	704	.	False	II	MITE	MITE	DXX-MITE	DXX-MITE	MITE	76	18
Btab-B-R485-Map20	719	.	False	II	MITE	MITE	DXX-MITE	DXX-MITE	MITE	53	16
Btab-B-G2874-Map5	668	.	False	II	MITE	MITE	DXX-MITE	DXX-MITE	MITE	54	11
Btab-B-R10714-Map3	1181	.	False	II	Maverick	Maverick	DMX	DMX	Maverick	1934	2
Btab-B-G976-Map20	577	.	False	II	MITE	MITE	DXX-MITE	DXX-MITE	MITE	1737	89
Btab-B-R17569-Map3	1001	.	False	II	TIR	TIR	DTX	DTX	Tc1-Mariner	39	4
Btab-B-G2163-Map20	850	.	False	II	MITE	MITE	DXX-MITE	DXX-MITE	MITE	40	19
Btab-B-R7154-Map5	3027	.	False	II	TIR	TIR	DTX	DTX	NA	139	2
Btab-B-G8300-Map20	1672	.	False	II	MITE	MITE	DXX-MITE	DXX-MITE	MITE	111	20
Btab-B-G1630-Map20	1025	.	False	II	MITE	MITE	DXX-MITE	DXX-MITE	MITE	78	27
Btab-B-G11428-Map9	437	.	False	II	MITE	MITE	DXX-MITE	DXX-MITE	MITE	63	12
Btab-B-G10835-Map3	366	.	False	II	MITE	MITE	DXX-MITE	DXX-MITE	MITE	22	5
Btab-B-G393-Map20	1004	.	False	II	MITE	MITE	DXX-MITE	DXX-MITE	MITE	65	9
Btab-B-G12579-Map11	463	.	False	II	MITE	MITE	DXX-MITE	DXX-MITE	MITE	102	22
Btab-B-R2974-Map20	816	.	False	II	MITE	MITE	DXX-MITE	DXX-MITE	MITE	33	5
Btab-B-G12478-Map3	460	.	False	II	MITE	MITE	DXX-MITE	DXX-MITE	MITE	229	50
Btab-B-G1288-Map4	602	.	False	II	MITE	MITE	DXX-MITE	DXX-MITE	MITE	75	10
Btab-B-G8846-Map15	2576	.	False	II	Unclassified	Unclassified	DXX	DXX	Academ	362	1
Btab-B-R238-Map15	1516	.	False	II	TIR	TIR	DTX	DTX	NA	278	7
Btab-B-G3910-Map12	660	.	False	II	MITE	MITE	DXX-MITE	DXX-MITE	MITE	14	3
Btab-B-R7917-Map13	1092	.	False	II	TIR	TIR	DTX	DTX	NA	70	7
Btab-B-G5897-Map3	1271	.	False	II	TIR	TIR	DTX	DTX	NA	32	3
Btab-B-R1419-Map20	710	.	False	II	MITE	MITE	DXX-MITE	DXX-MITE	MITE	94	7
Btab-B-G7210-Map20	1719	.	False	II	TIR	TIR	DTX	DTX	NA	69	3
Btab-B-G6028-Map20	1136	.	False	II	MITE	MITE	DXX-MITE	DXX-MITE	MITE	16	1
Btab-B-R13009-Map8	2144	+	False	II	TIR	TIR	DTX	DTX	hAT	151	3
Btab-B-G11841-Map6	473	.	False	II	MITE	MITE	DXX-MITE	DXX-MITE	MITE	54	12
Btab-B-R3661-Map13	875	.	False	II	TIR	TIR	DTX	DTX	NA	41	7
Btab-B-G3470-Map20	696	.	False	II	MITE	MITE	DXX-MITE	DXX-MITE	MITE	60	13
Btab-B-R454-Map20	1151	.	False	II	TIR	TIR	DTX	DTX	NA	133	67
Btab-B-R14528-Map3	1471	+	False	II	TIR	TIR	DTX	DTX	hAT	3	2
Btab-B-G10558-Map20	543	.	False	II	MITE	MITE	DXX-MITE	DXX-MITE	MITE	743	39
Btab-B-R11748-Map6	1473	.	False	II	MITE	MITE	DXX-MITE	DXX-MITE	MITE	54	1
Btab-B-R3937-Map10	2121	.	False	II	TIR	TIR	DTX	DTX	NA	322	1
Btab-B-G8554-Map19	1901	.	False	II	TIR	TIR	DTX	DTX	NA	94	19
Btab-B-G6038-Map11	942	.	False	II	TIR	TIR	DTX	DTX	NA	73	16
Btab-B-R6093-Map3	796	.	False	II	MITE	MITE	DXX-MITE	DXX-MITE	MITE	52	2
Btab-B-R2968-Map20	1292	.	False	II	TIR	TIR	DTX	DTX	NA	167	8
Btab-B-G429-Map20	1700	.	False	II	MITE	MITE	DXX-MITE	DXX-MITE	MITE	58	1
Btab-B-G10224-Map20	398	.	False	II	MITE	MITE	DXX-MITE	DXX-MITE	MITE	262	118
Btab-B-R3716-Map12	2231	+	False	II	TIR	TIR	DTX	DTX	Mutator	47	2
Btab-B-G10300-Map4	341	.	False	II	MITE	MITE	DXX-MITE	DXX-MITE	MITE	135	8
Btab-B-G9571-Map20	3692	.	False	II	TIR	TIR	DTX	DTX	NA	1112	25
Btab-B-G4515-Map11	728	.	False	II	MITE	MITE	DXX-MITE	DXX-MITE	MITE	34	9
Btab-B-G9184-Map3	2846	.	False	II	TIR	TIR	DTX	DTX	Tc1-Mariner	93	3
Btab-B-R7050-Map5_reversed	1195	-	False	II	TIR	TIR	DTX	DTX	Mutator	30	3
Btab-B-R12868-Map6	1328	.	False	II	TIR	TIR	DTX	DTX	NA	287	3
Btab-B-R4955-Map6	975	.	False	II	TIR	TIR	DTX	DTX	NA	34	1
Btab-B-G3233-Map4	782	.	False	II	TIR	TIR	DTX	DTX	NA	552	7
Btab-B-G5205-Map3	1209	.	False	II	MITE	MITE	DXX-MITE	DXX-MITE	MITE	218	59
Btab-B-G11834-Map4	500	.	False	II	MITE	MITE	DXX-MITE	DXX-MITE	MITE	147	5
Btab-B-R8188-Map5	2298	.	False	II	MITE	MITE	DXX-MITE	DXX-MITE	MITE	26	2
Btab-B-G8938-Map9	2065	.	False	II	TIR	TIR	DTX	DTX	NA	325	9
Btab-B-R202-Map5	903	.	False	II	TIR	TIR	DTX	DTX	NA	21	3
Btab-B-R74-Map20	426	.	False	II	MITE	MITE	DXX-MITE	DXX-MITE	MITE	88	2
Btab-B-R6242-Map10_reversed	1152	-	False	II	TIR	TIR	DTX	DTX	Mutator	45	1
Btab-B-G8418-Map13	1684	.	False	II	MITE	MITE	DXX-MITE	DXX-MITE	MITE	63	13
Btab-B-R8129-Map8	3121	.	False	II	Unclassified	Unclassified	DXX	DXX	Academ	711	3
Btab-B-G13328-Map3	473	.	False	II	MITE	MITE	DXX-MITE	DXX-MITE	MITE	88	16
Btab-B-G5829-Map20	1788	.	False	II	MITE	MITE	DXX-MITE	DXX-MITE	MITE	93	22
Btab-B-R4253-Map8	831	.	False	II	TIR	TIR	DTX	DTX	NA	21	2
Btab-B-G8296-Map4	2137	.	False	II	TIR	TIR	DTX	DTX	NA	40	4
Btab-B-G6491-Map9	959	.	False	II	TIR	TIR	DTX	DTX	NA	19	9
Btab-B-R3007-Map20	1556	.	False	II	TIR	TIR	DTX	DTX	NA	169	35
Btab-B-R9780-Map5_reversed	750	-	False	II	TIR	TIR	DTX	DTX	Tc1-Mariner	25	2
Btab-B-G10163-Map11	350	.	False	II	MITE	MITE	DXX-MITE	DXX-MITE	MITE	102	29
Btab-B-R1644-Map14	347	.	False	II	MITE	MITE	DXX-MITE	DXX-MITE	MITE	89	35
Btab-B-G10085-Map3	394	.	False	II	MITE	MITE	DXX-MITE	DXX-MITE	MITE	5	1
Btab-B-G7534-Map15	1768	.	False	II	TIR	TIR	DTX	DTX	NA	734	4
Btab-B-R2632-Map4	2917	.	False	II	TIR	TIR	DTX	DTX	NA	28	2
Btab-B-G2188-Map6	1115	.	False	II	MITE	MITE	DXX-MITE	DXX-MITE	MITE	920	17
Btab-B-R13872-Map3_reversed	2086	-	False	II	TIR	TIR	DTX	DTX	hAT	59	2
Btab-B-G3996-Map5	890	.	False	II	TIR	TIR	DTX	DTX	NA	112	18
Btab-B-G9308-Map3	2647	.	False	II	MITE	MITE	DXX-MITE	DXX-MITE	MITE	146	3
Btab-B-G7197-Map5	2341	.	False	II	MITE	MITE	DXX-MITE	DXX-MITE	MITE	41	1
Btab-B-G6494-Map20	1009	.	False	II	TIR	TIR	DTX	DTX	NA	78	29
Btab-B-G1614-Map20	899	.	False	II	TIR	TIR	DTX	DTX	NA	111	11
Btab-B-R3456-Map16	1659	.	False	II	MITE	MITE	DXX-MITE	DXX-MITE	MITE	90	5
Btab-B-G1433-Map3	736	.	False	II	TIR	TIR	DTX	DTX	Tc1-Mariner	161	4
Btab-B-R2911-Map10	876	.	False	II	TIR	TIR	DTX	DTX	NA	39	8
Btab-B-R130-Map20	715	.	False	II	MITE	MITE	DXX-MITE	DXX-MITE	MITE	63	8
Btab-B-R8495-Map5	1102	.	False	II	MITE	MITE	DXX-MITE	DXX-MITE	MITE	22	5
Btab-B-G5567-Map18	822	.	False	II	MITE	MITE	DXX-MITE	DXX-MITE	MITE	56	1
Btab-B-R6366-Map6	588	.	False	II	MITE	MITE	DXX-MITE	DXX-MITE	MITE	179	29
Btab-B-G5846-Map3	920	.	False	II	TIR	TIR	DTX	DTX	NA	477	3
Btab-B-G1802-Map3	617	.	False	II	MITE	MITE	DXX-MITE	DXX-MITE	MITE	14	4
Btab-B-R1510-Map20	383	.	False	II	MITE	MITE	DXX-MITE	DXX-MITE	MITE	119	62
Btab-B-G11468-Map3	384	.	False	II	MITE	MITE	DXX-MITE	DXX-MITE	MITE	10	4
Btab-B-G10895-Map3	435	.	False	II	MITE	MITE	DXX-MITE	DXX-MITE	MITE	360	35
Btab-B-G6303-Map5	975	.	False	II	TIR	TIR	DTX	DTX	NA	43	7
Btab-B-R10693-Map4_reversed	2579	-	False	II	Unclassified	Unclassified	DXX	DXX	Academ	21	2
Btab-B-R1969-Map3	767	.	False	II	MITE	MITE	DXX-MITE	DXX-MITE	MITE	827	5
Btab-B-G8314-Map3	1800	.	False	II	TIR	TIR	DTX	DTX	NA	50	4
Btab-B-R2259-Map5	2548	.	False	II	TIR	TIR	DTX	DTX	NA	170	2
Btab-B-R4562-Map9	1376	+	False	II	TIR	TIR	DTX	DTX	Mutator	32	2
Btab-B-G11339-Map3	387	.	False	II	MITE	MITE	DXX-MITE	DXX-MITE	MITE	14	3
Btab-B-R3740-Map3	1261	.	False	II	TIR	TIR	DTX	DTX	NA	167	3
Btab-B-R5946-Map7	2318	+	False	II	TIR	TIR	DTX	DTX	Mutator	60	3
Btab-B-G10799-Map20	396	.	False	II	MITE	MITE	DXX-MITE	DXX-MITE	MITE	120	39
Btab-B-G10645-Map3	402	.	False	II	MITE	MITE	DXX-MITE	DXX-MITE	MITE	232	65
Btab-B-G9825-Map16	16317	+	False	II	Maverick	Maverick	DMX	DMX	Maverick	405	6
Btab-B-G10610-Map5	392	.	False	II	MITE	MITE	DXX-MITE	DXX-MITE	MITE	23	5
Btab-B-G22-Map20	1412	.	False	II	TIR	TIR	DTX	DTX	NA	106	1
Btab-B-R2332-Map4_reversed	2558	-	False	II	TIR	TIR	DTX	DTX	Tc1-Mariner	52	2
Btab-B-R1779-Map20	2377	.	False	II	TIR	TIR	DTX	DTX	NA	400	55
Btab-B-G9450-Map12	3318	.	False	II	TIR	TIR	DTX	DTX	Academ	477	13
Btab-B-R8862-Map3	1054	.	False	II	Maverick	Maverick	DMX	DMX	Maverick	6	1
Btab-B-R10720-Map4	2083	+	False	II	Maverick	Maverick	DMX	DMX	Maverick	22	3
Btab-B-G1338-Map4	970	.	False	II	MITE	MITE	DXX-MITE	DXX-MITE	MITE	50	27
Btab-B-R436-Map20	2519	.	False	II	MITE	MITE	DXX-MITE	DXX-MITE	MITE	93	2
Btab-B-R6359-Map5	3293	.	False	II	TIR	TIR	DTX	DTX	NA	66	2
Btab-B-G6145-Map3	1521	.	False	II	TIR	TIR	DTX	DTX	NA	88	18
Btab-B-R2360-Map11	902	.	False	II	TIR	TIR	DTX	DTX	NA	44	12
Btab-B-R556-Map20	1974	.	False	II	MITE	MITE	DXX-MITE	DXX-MITE	MITE	77	15
Btab-B-G3091-Map9	672	.	False	II	MITE	MITE	DXX-MITE	DXX-MITE	MITE	31	4
Btab-B-G9767-Map3	7497	+	False	II	Maverick	Maverick	DMX	DMX	Maverick	188	1
Btab-B-R470-Map20	4638	.	False	II	TIR	TIR	DTX	DTX	NA	372	3
Btab-B-R1198-Map20	529	.	False	II	MITE	MITE	DXX-MITE	DXX-MITE	MITE	83	39
Btab-B-R10223-Map6	1169	.	False	II	TIR	TIR	DTX	DTX	NA	25	2
Btab-B-G2175-Map20	788	.	False	II	TIR	TIR	DTX	DTX	NA	80	14
Btab-B-G8928-Map20	2091	.	False	II	TIR	TIR	DTX	DTX	NA	119	32
Btab-B-G7463-Map4	1302	.	False	II	TIR	TIR	DTX	DTX	NA	13	4
Btab-B-G507-Map20	2621	.	False	II	TIR	TIR	DTX	DTX	Tc1-Mariner	114	3
Btab-B-R2608-Map17	980	.	False	II	TIR	TIR	DTX	DTX	NA	141	20
Btab-B-R8139-Map15	1063	.	False	II	MITE	MITE	DXX-MITE	DXX-MITE	MITE	57	7
Btab-B-G12406-Map4	474	.	False	II	MITE	MITE	DXX-MITE	DXX-MITE	MITE	85	5
Btab-B-G1935-Map4	759	.	False	II	TIR	TIR	DTX	DTX	NA	32	9
Btab-B-G9689-Map5	4561	.	False	II	TIR	TIR	DTX	DTX	NA	292	5
Btab-B-R2075-Map11	798	.	False	II	TIR	TIR	DTX	DTX	NA	30	7
Btab-B-R6136-Map7	1405	.	False	II	TIR	TIR	DTX	DTX	NA	168	6
Btab-B-G12161-Map6	414	.	False	II	MITE	MITE	DXX-MITE	DXX-MITE	MITE	17	7
Btab-B-G12543-Map17	449	.	False	II	MITE	MITE	DXX-MITE	DXX-MITE	MITE	47	11
Btab-B-G9004-Map20	3452	.	False	II	TIR	TIR	DTX	DTX	NA	292	15
Btab-B-G5767-Map5	866	.	False	II	TIR	TIR	DTX	DTX	NA	22	5
Btab-B-G8104-Map3	3413	.	False	II	Unclassified	Unclassified	DXX	DXX	Academ	182	1
Btab-B-R15499-Map3	532	.	False	II	TIR	TIR	DTX	DTX	hAT	17	3
Btab-B-R956-Map5	454	.	False	II	MITE	MITE	DXX-MITE	DXX-MITE	MITE	59	12
Btab-B-R635-Map20	336	.	False	II	MITE	MITE	DXX-MITE	DXX-MITE	MITE	281	57
Btab-B-G5086-Map4	1042	.	False	II	TIR	TIR	DTX	DTX	NA	31	5
Btab-B-R13466-Map3	727	.	False	II	Maverick	Maverick	DMX	DMX	Maverick	11	1
Btab-B-G7480-Map3	1445	.	False	II	TIR	TIR	DTX	DTX	NA	38	7
Btab-B-G9396-Map4	2876	.	False	II	Unclassified	Unclassified	DXX	DXX	Academ	139	5
Btab-B-R9477-Map3	1340	.	False	II	Helitron	Helitron	DHX	DHX	Helitron	12	2
Btab-B-R4276-Map8	3411	.	False	II	TIR	TIR	DTX	DTX	NA	81	2
Btab-B-R1951-Map3_reversed	2990	-	False	II	TIR	TIR	DTX	DTX	hAT	258	2
Btab-B-R19018-Map3	948	.	False	II	TIR	TIR	DTX	DTX	hAT	9	2
Btab-B-G136-Map10	1411	.	False	II	TIR	TIR	DTX	DTX	NA	62	1
Btab-B-R8645-Map17	895	.	False	II	TIR	TIR	DTX	DTX	NA	55	7
Btab-B-R13069-Map4	1352	.	False	II	TIR	TIR	DTX	DTX	CACTA	19	1
Btab-B-G6989-Map10	1159	.	False	II	TIR	TIR	DTX	DTX	NA	85	10
Btab-B-R666-Map20	2749	.	False	II	TIR	TIR	DTX	DTX	NA	160	4
Btab-B-G12046-Map20	546	.	False	II	MITE	MITE	DXX-MITE	DXX-MITE	MITE	25	8
Btab-B-R1745-Map8	953	.	False	II	TIR	TIR	DTX	DTX	NA	14	3
Btab-B-R6316-Map5	1121	.	False	II	MITE	MITE	DXX-MITE	DXX-MITE	MITE	18	4
Btab-B-R5-Map20	586	.	False	II	MITE	MITE	DXX-MITE	DXX-MITE	MITE	39	3
Btab-B-R103-Map20	1667	.	False	II	MITE	MITE	DXX-MITE	DXX-MITE	MITE	119	21
Btab-B-R8292-Map3_reversed	1119	-	False	II	Helitron	Helitron	DHX	DHX	Helitron	12	2
Btab-B-G2532-Map20	870	.	False	II	TIR	TIR	DTX	DTX	NA	61	5
Btab-B-R8720-Map4	903	.	False	II	TIR	TIR	DTX	DTX	NA	26	1
Btab-B-G1095-Map3	600	.	False	II	MITE	MITE	DXX-MITE	DXX-MITE	MITE	35	3
Btab-B-G13181-Map5	478	.	False	II	MITE	MITE	DXX-MITE	DXX-MITE	MITE	16	6
Btab-B-R8285-Map3	381	.	False	II	MITE	MITE	DXX-MITE	DXX-MITE	MITE	53	14
Btab-B-R8375-Map4	1428	.	False	II	TIR	TIR	DTX	DTX	NA	19	4
Btab-B-G5412-Map5	1700	.	False	II	TIR	TIR	DTX	DTX	NA	99	2
Btab-B-G7870-Map3	1401	.	False	II	MITE	MITE	DXX-MITE	DXX-MITE	MITE	17	3
Btab-B-R2885-Map17	801	.	False	II	MITE	MITE	DXX-MITE	DXX-MITE	MITE	35	9
Btab-B-R978-Map20	1525	.	False	II	TIR	TIR	DTX	DTX	NA	183	13
Btab-B-G12890-Map5	480	.	False	II	MITE	MITE	DXX-MITE	DXX-MITE	MITE	13	3
Btab-B-G13133-Map3	480	.	False	II	MITE	MITE	DXX-MITE	DXX-MITE	MITE	42	6
Btab-B-G4442-Map3	694	.	False	II	TIR	TIR	DTX	DTX	hAT	10	3
Btab-B-G10311-Map3	479	.	False	II	MITE	MITE	DXX-MITE	DXX-MITE	MITE	56	6
Btab-B-G4007-Map7	652	.	False	II	MITE	MITE	DXX-MITE	DXX-MITE	MITE	67	6
Btab-B-R5526-Map20	7113	.	False	II	TIR	TIR	DTX	DTX	NA	1156	3
Btab-B-G6129-Map6	1526	.	False	II	TIR	TIR	DTX	DTX	NA	37	1
Btab-B-R1372-Map7	855	.	False	II	TIR	TIR	DTX	DTX	NA	74	30
Btab-B-R2111-Map20	1874	.	False	II	TIR	TIR	DTX	DTX	NA	45	5
Btab-B-R5047-Map3	1804	.	False	II	Unclassified	Unclassified	DXX	DXX	Academ	11	2
Btab-B-G2397-Map20	707	.	False	II	MITE	MITE	DXX-MITE	DXX-MITE	MITE	64	18
Btab-B-G690-Map20	673	.	False	II	MITE	MITE	DXX-MITE	DXX-MITE	MITE	450	8
Btab-B-G995-Map7	568	.	False	II	MITE	MITE	DXX-MITE	DXX-MITE	MITE	375	19
Btab-B-G3396-Map4	787	.	False	II	TIR	TIR	DTX	DTX	NA	738	6
Btab-B-R280-Map20	633	.	False	II	MITE	MITE	DXX-MITE	DXX-MITE	MITE	157	34
Btab-B-R5619-Map3_reversed	2257	-	False	II	TIR	TIR	DTX	DTX	Mutator	10	1
Btab-B-G7126-Map5	1331	.	False	II	TIR	TIR	DTX	DTX	NA	17	5
Btab-B-G8957-Map9	2184	.	False	II	TIR	TIR	DTX	DTX	NA	141	8
Btab-B-G1035-Map3	609	.	False	II	MITE	MITE	DXX-MITE	DXX-MITE	MITE	702	68
Btab-B-R1499-Map13	904	.	False	II	TIR	TIR	DTX	DTX	NA	81	48
Btab-B-R1182-Map20	570	.	False	II	MITE	MITE	DXX-MITE	DXX-MITE	MITE	87	12
Btab-B-G2750-Map20	1000	.	False	II	TIR	TIR	DTX	DTX	NA	126	23
Btab-B-G6266-Map20	1026	.	False	II	TIR	TIR	DTX	DTX	NA	128	1
Btab-B-R13366-Map4	950	.	False	II	MITE	MITE	DXX-MITE	DXX-MITE	MITE	104	25
Btab-B-G5529-Map6	831	.	False	II	TIR	TIR	DTX	DTX	NA	68	6
Btab-B-R2555-Map14	4142	.	False	II	TIR	TIR	DTX	DTX	NA	170	2
Btab-B-R134-Map20	884	.	False	II	MITE	MITE	DXX-MITE	DXX-MITE	MITE	25	9
Btab-B-R3135-Map8	1112	.	False	II	TIR	TIR	DTX	DTX	NA	245	3
Btab-B-R612-Map10	2654	.	False	II	TIR	TIR	DTX	DTX	Academ	66	4
Btab-B-G3596-Map3	956	.	False	II	TIR	TIR	DTX	DTX	NA	290	37
Btab-B-G11165-Map4	546	.	False	II	MITE	MITE	DXX-MITE	DXX-MITE	MITE	307	25
Btab-B-G11582-Map3	410	.	False	II	MITE	MITE	DXX-MITE	DXX-MITE	MITE	195	16
Btab-B-G1492-Map12	627	.	False	II	MITE	MITE	DXX-MITE	DXX-MITE	MITE	45	4
Btab-B-G8900-Map8	2008	.	False	II	TIR	TIR	DTX	DTX	NA	33	8
Btab-B-R6991-Map3	671	.	False	II	MITE	MITE	DXX-MITE	DXX-MITE	MITE	146	36
Btab-B-R95-Map20	1750	.	False	II	TIR	TIR	DTX	DTX	NA	64	4
Btab-B-R4371-Map10	2646	.	False	II	TIR	TIR	DTX	DTX	NA	28	3
Btab-B-R21615-Map4	236	.	False	II	MITE	MITE	DXX-MITE	DXX-MITE	MITE	437	120
Btab-B-G11076-Map7	491	.	False	II	MITE	MITE	DXX-MITE	DXX-MITE	MITE	888	78
Btab-B-R880-Map20	2519	.	False	II	TIR	TIR	DTX	DTX	NA	227	55
Btab-B-R8311-Map15	2038	.	False	II	MITE	MITE	DXX-MITE	DXX-MITE	MITE	34	6
Btab-B-R7873-Map5	1581	.	False	II	Unclassified	Unclassified	DXX	DXX	NA	31	2
Btab-B-R8015-Map3	796	.	False	II	TIR	TIR	DTX	DTX	NA	16	3
Btab-B-G12497-Map7	460	.	False	II	MITE	MITE	DXX-MITE	DXX-MITE	MITE	137	37
Btab-B-R2001-Map14	1766	.	False	II	TIR	TIR	DTX	DTX	hAT	48	3
Btab-B-R7128-Map3	1067	.	False	II	TIR	TIR	DTX	DTX	NA	30	2
Btab-B-R3166-Map16	1220	.	False	II	TIR	TIR	DTX	DTX	NA	93	10
Btab-B-G3571-Map11	900	.	False	II	Unclassified	Unclassified	DXX	DXX	Ginger	31	2
Btab-B-G9093-Map13	2305	.	False	II	TIR	TIR	DTX	DTX	NA	32	5
Btab-B-G9189-Map3	3116	.	False	II	TIR	TIR	DTX	DTX	NA	162	3
Btab-B-G8401-Map10	1716	.	False	II	TIR	TIR	DTX	DTX	NA	54	10
Btab-B-R3439-Map14	2262	.	False	II	TIR	TIR	DTX	DTX	NA	32	5
Btab-B-G3454-Map6	661	.	False	II	MITE	MITE	DXX-MITE	DXX-MITE	MITE	199	14
Btab-B-G5014-Map3	823	.	False	II	TIR	TIR	DTX	DTX	NA	276	4
Btab-B-G2358-Map20	864	.	False	II	TIR	TIR	DTX	DTX	NA	45	9
Btab-B-R7382-Map16	734	.	False	II	MITE	MITE	DXX-MITE	DXX-MITE	MITE	91	10
Btab-B-R2847-Map20	5578	.	False	II	TIR	TIR	DTX	DTX	NA	2087	3
Btab-B-R3108-Map10	720	.	False	II	MITE	MITE	DXX-MITE	DXX-MITE	MITE	25	6
Btab-B-G10119-Map15	392	.	False	II	MITE	MITE	DXX-MITE	DXX-MITE	MITE	102	44
Btab-B-R139-Map20	1454	.	False	II	TIR	TIR	DTX	DTX	NA	223	64
Btab-B-R2217-Map17	385	.	False	II	MITE	MITE	DXX-MITE	DXX-MITE	MITE	68	34
Btab-B-R3636-Map5	1149	.	False	II	TIR	TIR	DTX	DTX	NA	800	10
Btab-B-G8099-Map3	1609	.	False	II	TIR	TIR	DTX	DTX	NA	73	8
Btab-B-G1521-Map3	691	.	False	II	MITE	MITE	DXX-MITE	DXX-MITE	MITE	17	3
Btab-B-R2937-Map15	1864	.	False	II	TIR	TIR	DTX	DTX	NA	790	5
Btab-B-R98-Map20	1722	.	False	II	TIR	TIR	DTX	DTX	NA	378	4
Btab-B-R460-Map20	387	.	False	II	MITE	MITE	DXX-MITE	DXX-MITE	MITE	109	42
Btab-B-G3648-Map20	745	.	False	II	MITE	MITE	DXX-MITE	DXX-MITE	MITE	67	1
Btab-B-G3603-Map9	726	.	False	II	MITE	MITE	DXX-MITE	DXX-MITE	MITE	12	4
Btab-B-R4996-Map3	836	.	False	II	TIR	TIR	DTX	DTX	Mutator	9	2
Btab-B-G9621-Map3	3951	.	False	II	TIR	TIR	DTX	DTX	NA	286	2
Btab-B-G6590-Map20	1153	.	False	II	TIR	TIR	DTX	DTX	NA	363	15
Btab-B-G10566-Map20	471	.	False	II	MITE	MITE	DXX-MITE	DXX-MITE	MITE	77	31
Btab-B-G11117-Map8	416	.	False	II	MITE	MITE	DXX-MITE	DXX-MITE	MITE	14	7
Btab-B-R190-Map20	1461	.	False	II	TIR	TIR	DTX	DTX	NA	155	52
Btab-B-R16003-Map3	887	.	False	II	Unclassified	Unclassified	DXX	DXX	Ginger	29	1
Btab-B-R13135-Map5	852	.	False	II	TIR	TIR	DTX	DTX	NA	32	3
Btab-B-G8993-Map3	2709	.	False	II	TIR	TIR	DTX	DTX	NA	41	3
Btab-B-G1509-Map14	623	.	False	II	MITE	MITE	DXX-MITE	DXX-MITE	MITE	82	7
Btab-B-G7828-Map3	1642	.	False	II	MITE	MITE	DXX-MITE	DXX-MITE	MITE	34	2
Btab-B-R4298-Map11	1796	.	False	II	TIR	TIR	DTX	DTX	NA	60	4
Btab-B-G2599-Map3	775	.	False	II	TIR	TIR	DTX	DTX	NA	24	1
Btab-B-R4316-Map7	2794	.	False	II	Helitron	Helitron	DHX	DHX	Helitron	130	1
Btab-B-R5276-Map3_reversed	1824	-	False	II	TIR	TIR	DTX	DTX	PiggyBac	30	2
Btab-B-G8863-Map5	1980	.	False	II	MITE	MITE	DXX-MITE	DXX-MITE	MITE	130	4
Btab-B-R11589-Map3	2118	+	False	II	Crypton	Crypton	DYX	DYX	Crypton	8	2
Btab-B-G8929-Map20	2438	.	False	II	TIR	TIR	DTX	DTX	NA	129	23
Btab-B-R2225-Map17	1517	.	False	II	TIR	TIR	DTX	DTX	NA	301	10
Btab-B-R974-Map20	4731	.	False	II	TIR	TIR	DTX	DTX	NA	516	6
Btab-B-R1146-Map20	2372	.	False	II	MITE	MITE	DXX-MITE	DXX-MITE	MITE	234	8
Btab-B-G4284-Map20	867	.	False	II	MITE	MITE	DXX-MITE	DXX-MITE	MITE	92	1
Btab-B-R9364-Map15	2404	.	False	II	TIR	TIR	DTX	DTX	NA	92	5
Btab-B-G1129-Map8	595	.	False	II	MITE	MITE	DXX-MITE	DXX-MITE	MITE	898	124
Btab-B-R14972-Map14	4456	.	False	II	TIR	TIR	DTX	DTX	NA	109	2
Btab-B-G5116-Map15	781	.	False	II	TIR	TIR	DTX	DTX	Mutator	28	13
Btab-B-G10103-Map3	509	.	False	II	MITE	MITE	DXX-MITE	DXX-MITE	MITE	33	8
Btab-B-G10800-Map4	372	.	False	II	MITE	MITE	DXX-MITE	DXX-MITE	MITE	43	10
Btab-B-G11980-Map3	432	.	False	II	MITE	MITE	DXX-MITE	DXX-MITE	MITE	63	5
Btab-B-R3914-Map3	630	.	False	II	MITE	MITE	DXX-MITE	DXX-MITE	MITE	663	2
Btab-B-G8383-Map6	1661	.	False	II	MITE	MITE	DXX-MITE	DXX-MITE	MITE	96	6
Btab-B-R976-Map12	1750	.	False	II	TIR	TIR	DTX	DTX	NA	24	5
Btab-B-G8998-Map13	2168	.	False	II	TIR	TIR	DTX	DTX	NA	64	12
Btab-B-R8072-Map3	1707	+	False	II	TIR	TIR	DTX	DTX	P	7	1
Btab-B-G3204-Map3	594	.	False	II	MITE	MITE	DXX-MITE	DXX-MITE	MITE	127	11
Btab-B-R9531-Map16	1712	.	False	II	TIR	TIR	DTX	DTX	NA	179	6
Btab-B-R16913-Map4	891	.	False	II	TIR	TIR	DTX	DTX	NA	65	3
Btab-B-G6207-Map3	1522	.	False	II	MITE	MITE	DXX-MITE	DXX-MITE	MITE	11	2
Btab-B-R458-Map20	1176	.	False	II	MITE	MITE	DXX-MITE	DXX-MITE	MITE	106	11
Btab-B-R13127-Map4	1210	.	False	II	TIR	TIR	DTX	DTX	NA	12	3
Btab-B-R4143-Map17	786	.	False	II	TIR	TIR	DTX	DTX	NA	23	3
Btab-B-R1801-Map12	424	.	False	II	MITE	MITE	DXX-MITE	DXX-MITE	MITE	122	51
Btab-B-R903-Map20	1398	.	False	II	MITE	MITE	DXX-MITE	DXX-MITE	MITE	501	145
Btab-B-R448-Map20	1398	.	False	II	MITE	MITE	DXX-MITE	DXX-MITE	MITE	72	12
Btab-B-R40-Map19	439	.	False	II	MITE	MITE	DXX-MITE	DXX-MITE	MITE	34	14
Btab-B-G1055-Map20	1032	.	False	II	TIR	TIR	DTX	DTX	NA	252	14
Btab-B-R10045-Map3_reversed	1254	-	False	II	Unclassified	Unclassified	DXX	DXX	NA	8	2
Btab-B-R4300-Map5	797	.	False	II	TIR	TIR	DTX	DTX	NA	28	7
Btab-B-G124-Map20	1521	.	False	II	MITE	MITE	DXX-MITE	DXX-MITE	MITE	116	1
Btab-B-G4632-Map19	934	.	False	II	TIR	TIR	DTX	DTX	NA	243	2
Btab-B-G5140-Map15	1001	.	False	II	TIR	TIR	DTX	DTX	NA	76	15
Btab-B-R5795-Map3	616	+	False	II	TIR	TIR	DTX	DTX	Mutator	11	1
Btab-B-R9532-Map4_reversed	1076	-	False	II	TIR	TIR	DTX	DTX	Mutator	55	2
Btab-B-R2605-Map20	1912	.	False	II	TIR	TIR	DTX	DTX	NA	82	15
Btab-B-G2303-Map12	808	.	False	II	TIR	TIR	DTX	DTX	NA	148	17
Btab-B-R418-Map10	1160	.	False	II	TIR	TIR	DTX	DTX	NA	143	3
Btab-B-R183-Map11	815	.	False	II	TIR	TIR	DTX	DTX	NA	28	5
Btab-B-G7595-Map4	1393	.	False	II	Maverick	Maverick	DMX	DMX	Maverick	21	1
Btab-B-G11210-Map11	392	.	False	II	MITE	MITE	DXX-MITE	DXX-MITE	MITE	69	7
Btab-B-R5064-Map5	750	.	False	II	TIR	TIR	DTX	DTX	NA	507	7
Btab-B-R12921-Map4	1420	.	False	II	Unclassified	Unclassified	DXX	DXX	Academ	35	1
Btab-B-G6531-Map17	1222	.	False	II	TIR	TIR	DTX	DTX	NA	475	12
Btab-B-G4574-Map11	753	.	False	II	TIR	TIR	DTX	DTX	NA	11	3
Btab-B-R797-Map20	1983	.	False	II	TIR	TIR	DTX	DTX	NA	1035	10
Btab-B-G7719-Map14	1547	.	False	II	TIR	TIR	DTX	DTX	NA	155	16
Btab-B-R768-Map10_reversed	7430	-	False	II	Maverick	Maverick	DMX	DMX	Maverick	66	2
Btab-B-R5573-Map5	760	.	False	II	MITE	MITE	DXX-MITE	DXX-MITE	MITE	29	2
Btab-B-G2116-Map6	593	.	False	II	MITE	MITE	DXX-MITE	DXX-MITE	MITE	22	5
Btab-B-R4565-Map20	2935	.	False	II	TIR	TIR	DTX	DTX	NA	63	16
Btab-B-R220-Map20	1007	.	False	II	TIR	TIR	DTX	DTX	NA	201	11
Btab-B-R295-Map20	753	.	False	II	MITE	MITE	DXX-MITE	DXX-MITE	MITE	128	31
Btab-B-G11611-Map5	380	.	False	II	MITE	MITE	DXX-MITE	DXX-MITE	MITE	43	5
Btab-B-G8522-Map4	1779	.	False	II	TIR	TIR	DTX	DTX	NA	18	4
Btab-B-G6248-Map10	1664	.	False	II	TIR	TIR	DTX	DTX	NA	10	1
Btab-B-R340-Map20	1056	.	False	II	MITE	MITE	DXX-MITE	DXX-MITE	MITE	361	55
Btab-B-R13441-Map4	422	.	False	II	MITE	MITE	DXX-MITE	DXX-MITE	MITE	89	6
Btab-B-R600-Map20	1279	.	False	II	TIR	TIR	DTX	DTX	NA	143	44
Btab-B-R3543-Map3	798	.	False	II	TIR	TIR	DTX	DTX	Mutator	13	2
Btab-B-G1000-Map16	803	.	False	II	MITE	MITE	DXX-MITE	DXX-MITE	MITE	6	1
Btab-B-R13479-Map14_reversed	9781	-	False	II	Unclassified	Unclassified	DXX	DXX	Sola	685	1
Btab-B-G12119-Map7	487	.	False	II	MITE	MITE	DXX-MITE	DXX-MITE	MITE	662	23
Btab-B-R473-Map17	954	.	False	II	TIR	TIR	DTX	DTX	NA	125	35
Btab-B-G816-Map20	639	.	False	II	MITE	MITE	DXX-MITE	DXX-MITE	MITE	391	105
Btab-B-R6441-Map10	958	.	False	II	TIR	TIR	DTX	DTX	NA	33	9
Btab-B-R2349-Map6	1017	+	False	II	TIR	TIR	DTX	DTX	Tc1-Mariner	23	4
Btab-B-R9163-Map3_reversed	1254	-	False	II	TIR	TIR	DTX	DTX	Mutator	20	1
Btab-B-G8730-Map3	2074	.	False	II	TIR	TIR	DTX	DTX	NA	304	3
Btab-B-R4537-Map8	925	.	False	II	MITE	MITE	DXX-MITE	DXX-MITE	MITE	498	14
Btab-B-R20377-Map3	932	.	False	II	TIR	TIR	DTX	DTX	NA	12	2
Btab-B-G3411-Map3	904	.	False	II	TIR	TIR	DTX	DTX	NA	66	22
Btab-B-G4371-Map7	721	.	False	II	MITE	MITE	DXX-MITE	DXX-MITE	MITE	39	9
Btab-B-R11493-Map3	813	.	False	II	TIR	TIR	DTX	DTX	NA	88	6
Btab-B-R3319-Map3	1210	.	False	II	TIR	TIR	DTX	DTX	NA	5	2
Btab-B-R4282-Map12	2517	.	False	II	Helitron	Helitron	DHX	DHX	Helitron	59	2
Btab-B-R4124-Map15	2663	.	False	II	TIR	TIR	DTX	DTX	NA	38	8
Btab-B-G8680-Map4	2202	.	False	II	MITE	MITE	DXX-MITE	DXX-MITE	MITE	96	9
Btab-B-G12-Map20	2075	.	False	II	MITE	MITE	DXX-MITE	DXX-MITE	MITE	72	18
Btab-B-R14556-Map5	937	.	False	II	TIR	TIR	DTX	DTX	NA	92	2
Btab-B-G4206-Map5	859	.	False	II	TIR	TIR	DTX	DTX	NA	155	16
Btab-B-G5383-Map3	1051	.	False	II	TIR	TIR	DTX	DTX	NA	83	2
Btab-B-G9285-Map3	2817	.	False	II	MITE	MITE	DXX-MITE	DXX-MITE	MITE	66	5
Btab-B-R1386-Map20	2351	.	False	II	TIR	TIR	DTX	DTX	NA	192	2
Btab-B-G2786-Map4_reversed	827	-	False	II	TIR	TIR	DTX	DTX	Tc1-Mariner	5	1
Btab-B-R7148-Map12	2764	.	False	II	TIR	TIR	DTX	DTX	NA	623	2
Btab-B-G6162-Map15	994	.	False	II	TIR	TIR	DTX	DTX	NA	56	7
Btab-B-G12312-Map20	526	.	False	II	MITE	MITE	DXX-MITE	DXX-MITE	MITE	160	40
Btab-B-G3464-Map20	877	.	False	II	TIR	TIR	DTX	DTX	NA	64	17
Btab-B-R1768-Map16	2044	.	False	II	TIR	TIR	DTX	DTX	NA	54	2
Btab-B-G11466-Map12	388	.	False	II	MITE	MITE	DXX-MITE	DXX-MITE	MITE	101	30
Btab-B-R5971-Map13	2820	.	False	II	Unclassified	Unclassified	DXX	DXX	Sola	80	1
Btab-B-G9063-Map14	2092	.	False	II	MITE	MITE	DXX-MITE	DXX-MITE	MITE	239	14
Btab-B-G3812-Map17	802	.	False	II	TIR	TIR	DTX	DTX	Tc1-Mariner	19	2
Btab-B-R13868-Map3	1391	.	False	II	TIR	TIR	DTX	DTX	PIF-Harbinger	6	1
Btab-B-G4330-Map20	964	.	False	II	TIR	TIR	DTX	DTX	NA	39	8
Btab-B-R39-Map20	1032	.	False	II	TIR	TIR	DTX	DTX	NA	160	4
Btab-B-G3541-Map3	894	.	False	II	TIR	TIR	DTX	DTX	NA	87	27
Btab-B-R582-Map20	1723	.	False	II	MITE	MITE	DXX-MITE	DXX-MITE	MITE	112	5
Btab-B-G6759-Map5	1588	.	False	II	TIR	TIR	DTX	DTX	NA	90	13
Btab-B-R2249-Map3	678	.	False	II	MITE	MITE	DXX-MITE	DXX-MITE	MITE	26	3
Btab-B-R5701-Map4	617	.	False	II	MITE	MITE	DXX-MITE	DXX-MITE	MITE	17	7
Btab-B-G9330-Map16	3383	.	False	II	TIR	TIR	DTX	DTX	NA	134	14
Btab-B-G2461-Map3	818	.	False	II	TIR	TIR	DTX	DTX	NA	15	2
Btab-B-G3259-Map7	748	.	False	II	MITE	MITE	DXX-MITE	DXX-MITE	MITE	35	9
Btab-B-R6994-Map6	1005	+	False	II	TIR	TIR	DTX	DTX	Tc1-Mariner	56	3
Btab-B-G9818-Map10	9329	.	False	II	TIR	TIR	DTX	DTX	NA	1840	6
Btab-B-G2479-Map3	802	.	False	II	MITE	MITE	DXX-MITE	DXX-MITE	MITE	17	2
Btab-B-G10842-Map3	506	.	False	II	MITE	MITE	DXX-MITE	DXX-MITE	MITE	1334	99
Btab-B-R975-Map20	1264	.	False	II	MITE	MITE	DXX-MITE	DXX-MITE	MITE	390	59
Btab-B-G8000-Map12	1452	.	False	II	TIR	TIR	DTX	DTX	NA	1018	12
Btab-B-G7852-Map13	1482	.	False	II	MITE	MITE	DXX-MITE	DXX-MITE	MITE	51	13
Btab-B-G10932-Map15	396	.	False	II	MITE	MITE	DXX-MITE	DXX-MITE	MITE	77	20
Btab-B-R13062-Map5	3834	.	False	II	TIR	TIR	DTX	DTX	NA	61	1
Btab-B-G640-Map20	616	.	False	II	MITE	MITE	DXX-MITE	DXX-MITE	MITE	397	45
Btab-B-G3793-Map6	901	.	False	II	TIR	TIR	DTX	DTX	NA	27	5
Btab-B-G9590-Map3	3829	.	False	II	TIR	TIR	DTX	DTX	NA	90	3
Btab-B-R1158-Map5	646	.	False	II	TIR	TIR	DTX	DTX	Mutator	24	2
Btab-B-G307-Map20	2062	+	False	II	TIR	TIR	DTX	DTX	Tc1-Mariner	83	1
Btab-B-R540-Map20	2785	.	False	II	TIR	TIR	DTX	DTX	NA	67	10
Btab-B-G4556-Map6	781	+	False	II	MITE	MITE	DXX-MITE	DXX-MITE	MITE	19	9
Btab-B-R2121-Map19	853	.	False	II	TIR	TIR	DTX	DTX	NA	42	9
Btab-B-R224-Map12	1106	+	False	II	TIR	TIR	DTX	DTX	Mutator	112	1
Btab-B-R3805-Map3	552	.	False	II	MITE	MITE	DXX-MITE	DXX-MITE	MITE	231	11
Btab-B-R225-Map20	601	.	False	II	MITE	MITE	DXX-MITE	DXX-MITE	MITE	24	6
Btab-B-G2795-Map20	1101	.	False	II	MITE	MITE	DXX-MITE	DXX-MITE	MITE	144	33
Btab-B-G1545-Map20	760	.	False	II	TIR	TIR	DTX	DTX	NA	40	10
Btab-B-R1893-Map7	1690	.	False	II	MITE	MITE	DXX-MITE	DXX-MITE	MITE	70	3
Btab-B-R2760-Map20	507	.	False	II	MITE	MITE	DXX-MITE	DXX-MITE	MITE	168	40
Btab-B-R8621-Map5	1199	.	False	II	MITE	MITE	DXX-MITE	DXX-MITE	MITE	61	11
Btab-B-R2067-Map14	1566	.	False	II	TIR	TIR	DTX	DTX	NA	136	4
Btab-B-R15580-Map3	825	.	False	II	TIR	TIR	DTX	DTX	NA	14	3
Btab-B-R6385-Map19	2747	.	False	II	TIR	TIR	DTX	DTX	NA	59	1
Btab-B-R4577-Map6	958	.	False	II	TIR	TIR	DTX	DTX	NA	37	3
Btab-B-G3099-Map4	816	.	False	II	TIR	TIR	DTX	DTX	NA	11	2
Btab-B-G12247-Map5	416	.	False	II	MITE	MITE	DXX-MITE	DXX-MITE	MITE	25	11
Btab-B-R3316-Map10	4404	.	False	II	TIR	TIR	DTX	DTX	NA	1090	4
Btab-B-R3228-Map19	753	.	False	II	MITE	MITE	DXX-MITE	DXX-MITE	MITE	813	9
Btab-B-R12694-Map3	1205	.	False	II	TIR	TIR	DTX	DTX	CACTA	11	2
Btab-B-G12584-Map8	429	.	False	II	MITE	MITE	DXX-MITE	DXX-MITE	MITE	29	11
Btab-B-R9070-Map3	995	.	False	II	Unclassified	Unclassified	DXX	DXX	Ginger	115	2
Btab-B-R592-Map3	517	+	False	II	TIR	TIR	DTX	DTX	hAT	7	3
Btab-B-R1840-Map11	924	.	False	II	TIR	TIR	DTX	DTX	NA	35	6
Btab-B-G12896-Map11	464	.	False	II	MITE	MITE	DXX-MITE	DXX-MITE	MITE	136	34
Btab-B-G7741-Map4	1304	.	False	II	MITE	MITE	DXX-MITE	DXX-MITE	MITE	593	4
Btab-B-G9006-Map3	2254	.	False	II	TIR	TIR	DTX	DTX	NA	24	2
Btab-B-R8719-Map4	1047	.	False	II	TIR	TIR	DTX	DTX	NA	66	1
Btab-B-R21775-Map13	123	.	False	II	MITE	MITE	DXX-MITE	DXX-MITE	MITE	198	8
Btab-B-G11703-Map11	399	.	False	II	MITE	MITE	DXX-MITE	DXX-MITE	MITE	28	11
Btab-B-R9823-Map5	3453	+	False	II	Helitron	Helitron	DHX	DHX	Helitron	55	1
Btab-B-G10571-Map5	390	.	False	II	MITE	MITE	DXX-MITE	DXX-MITE	MITE	118	27
Btab-B-G8943-Map3	2146	.	False	II	TIR	TIR	DTX	DTX	NA	104	4
Btab-B-G8658-Map4	2773	.	False	II	TIR	TIR	DTX	DTX	hAT	69	6
Btab-B-G4182-Map11	813	.	False	II	TIR	TIR	DTX	DTX	NA	39	13
Btab-B-R15550-Map3	764	.	False	II	MITE	MITE	DXX-MITE	DXX-MITE	MITE	14	2
Btab-B-R8866-Map3	1148	.	False	II	TIR	TIR	DTX	DTX	NA	151	3
Btab-B-G8238-Map10	2234	.	False	II	TIR	TIR	DTX	DTX	NA	71	10
Btab-B-R1180-Map20	993	.	False	II	MITE	MITE	DXX-MITE	DXX-MITE	MITE	286	6
Btab-B-G5868-Map5	1051	+	False	II	TIR	TIR	DTX	DTX	Mutator	19	4
Btab-B-G10998-Map20	398	.	False	II	MITE	MITE	DXX-MITE	DXX-MITE	MITE	56	20
Btab-B-G7230-Map6	1547	.	False	II	TIR	TIR	DTX	DTX	NA	130	12
Btab-B-R4663-Map20	3050	+	False	II	TIR	TIR	DTX	DTX	Academ	78	5
Btab-B-G9886-Map3	369	.	False	II	MITE	MITE	DXX-MITE	DXX-MITE	MITE	9	1
Btab-B-R21959-Map3	145	.	False	II	MITE	MITE	DXX-MITE	DXX-MITE	MITE	18	2
Btab-B-G10601-Map20	450	.	False	II	MITE	MITE	DXX-MITE	DXX-MITE	MITE	465	98
Btab-B-R1656-Map4	657	.	False	II	MITE	MITE	DXX-MITE	DXX-MITE	MITE	14	2
Btab-B-R1845-Map20	1134	.	False	II	TIR	TIR	DTX	DTX	NA	341	22
Btab-B-G11604-Map7	430	.	False	II	MITE	MITE	DXX-MITE	DXX-MITE	MITE	591	72
Btab-B-G7121-Map15	1722	.	False	II	TIR	TIR	DTX	DTX	NA	101	1
Btab-B-G3982-Map20	1058	.	False	II	MITE	MITE	DXX-MITE	DXX-MITE	MITE	173	36
Btab-B-R4269-Map20	2454	.	False	II	TIR	TIR	DTX	DTX	NA	111	29
Btab-B-G626-Map20	1011	.	False	II	TIR	TIR	DTX	DTX	NA	143	8
Btab-B-R2539-Map5	844	.	False	II	TIR	TIR	DTX	DTX	NA	32	4
Btab-B-G5546-Map12	1025	.	False	II	TIR	TIR	DTX	DTX	Tc1-Mariner	88	19
Btab-B-G2432-Map7	793	.	False	II	TIR	TIR	DTX	DTX	NA	69	31
Btab-B-G4496-Map11	1154	.	False	II	TIR	TIR	DTX	DTX	NA	70	4
Btab-B-R1155-Map20	1805	.	False	II	TIR	TIR	DTX	DTX	NA	51	4
Btab-B-G8849-Map20	1998	.	False	II	TIR	TIR	DTX	DTX	NA	174	24
Btab-B-R13360-Map5	1196	.	False	II	MITE	MITE	DXX-MITE	DXX-MITE	MITE	30	4
Btab-B-R8865-Map5	761	.	False	II	TIR	TIR	DTX	DTX	NA	21	6
Btab-B-G2159-Map3	689	.	False	II	MITE	MITE	DXX-MITE	DXX-MITE	MITE	16	3
Btab-B-G11151-Map7	404	.	False	II	MITE	MITE	DXX-MITE	DXX-MITE	MITE	96	18
Btab-B-G12025-Map5	450	.	False	II	MITE	MITE	DXX-MITE	DXX-MITE	MITE	70	8
Btab-B-R2208-Map17	392	.	False	II	MITE	MITE	DXX-MITE	DXX-MITE	MITE	27	13
Btab-B-R16-Map20	643	.	False	II	MITE	MITE	DXX-MITE	DXX-MITE	MITE	240	2
Btab-B-G4642-Map3	761	+	False	II	Unclassified	Unclassified	DXX	DXX	Ginger	40	3
Btab-B-G6104-Map5	916	.	False	II	TIR	TIR	DTX	DTX	NA	126	4
Btab-B-G8689-Map13	1901	.	False	II	TIR	TIR	DTX	DTX	NA	63	14
Btab-B-G4913-Map20	881	.	False	II	MITE	MITE	DXX-MITE	DXX-MITE	MITE	55	2
Btab-B-G4341-Map3	939	.	False	II	MITE	MITE	DXX-MITE	DXX-MITE	MITE	285	3
Btab-B-G4437-Map4	875	.	False	II	MITE	MITE	DXX-MITE	DXX-MITE	MITE	121	3
Btab-B-R3048-Map20	2507	.	False	II	TIR	TIR	DTX	DTX	NA	115	6
Btab-B-G8765-Map3	1970	.	False	II	TIR	TIR	DTX	DTX	NA	17	4
Btab-B-R868-Map20	440	.	False	II	MITE	MITE	DXX-MITE	DXX-MITE	MITE	62	22
Btab-B-G2774-Map20	810	.	False	II	TIR	TIR	DTX	DTX	NA	75	35
Btab-B-R7723-Map7	1942	.	False	II	TIR	TIR	DTX	DTX	NA	36	7
Btab-B-G12608-Map20	451	.	False	II	MITE	MITE	DXX-MITE	DXX-MITE	MITE	58	24
Btab-B-G5488-Map4	964	.	False	II	TIR	TIR	DTX	DTX	NA	31	6
Btab-B-G11337-Map3	395	.	False	II	MITE	MITE	DXX-MITE	DXX-MITE	MITE	33	2
Btab-B-G9-Map4	2001	.	False	II	TIR	TIR	DTX	DTX	NA	65	7
Btab-B-G567-Map3	2819	.	False	II	Unclassified	Unclassified	DXX	DXX	Academ	187	1
Btab-B-R462-Map20	660	.	False	II	MITE	MITE	DXX-MITE	DXX-MITE	MITE	46	24
Btab-B-R11184-Map7	952	.	False	II	TIR	TIR	DTX	DTX	NA	14	6
Btab-B-R4273-Map18	2081	.	False	II	TIR	TIR	DTX	DTX	NA	38	11
Btab-B-R3238-Map7	1957	.	False	II	TIR	TIR	DTX	DTX	NA	45	2
Btab-B-G6737-Map20	1166	.	False	II	TIR	TIR	DTX	DTX	NA	71	23
Btab-B-R6262-Map20	4638	.	False	II	TIR	TIR	DTX	DTX	NA	433	2
Btab-B-R87-Map20	617	.	False	II	MITE	MITE	DXX-MITE	DXX-MITE	MITE	99	2
Btab-B-R19627-Map15	2727	.	False	II	TIR	TIR	DTX	DTX	NA	28	2
Btab-B-R9744-Map3	494	.	False	II	NA	NA	DXX	DXX	NA	9	2
Btab-B-R9355-Map5	2219	+	False	II	TIR	TIR	DTX	DTX	hAT	27	2
Btab-B-G5896-Map4	877	.	False	II	TIR	TIR	DTX	DTX	NA	21	4
Btab-B-G5183-Map5	915	.	False	II	TIR	TIR	DTX	DTX	NA	88	5
Btab-B-G5150-Map3	1141	.	False	II	TIR	TIR	DTX	DTX	NA	51	9
Btab-B-G1938-Map20	884	.	False	II	TIR	TIR	DTX	DTX	NA	25	4
Btab-B-R8473-Map10	1764	.	False	II	TIR	TIR	DTX	DTX	NA	46	5
Btab-B-G142-Map20	4631	.	False	II	TIR	TIR	DTX	DTX	NA	1335	15
Btab-B-G9138-Map10	2313	.	False	II	MITE	MITE	DXX-MITE	DXX-MITE	MITE	89	10
Btab-B-G1973-Map20	623	.	False	II	MITE	MITE	DXX-MITE	DXX-MITE	MITE	121	3
Btab-B-G10489-Map5	481	.	False	II	MITE	MITE	DXX-MITE	DXX-MITE	MITE	642	22
Btab-B-R382-Map20	1736	.	False	II	TIR	TIR	DTX	DTX	NA	171	23
Btab-B-R147-Map20	468	.	False	II	MITE	MITE	DXX-MITE	DXX-MITE	MITE	91	2
Btab-B-R13364-Map3	546	.	False	II	MITE	MITE	DXX-MITE	DXX-MITE	MITE	36	4
Btab-B-R1233-Map10	1582	+	False	II	TIR	TIR	DTX	DTX	Sola	36	4
Btab-B-R170-Map20	525	.	False	II	MITE	MITE	DXX-MITE	DXX-MITE	MITE	49	10
Btab-B-G10421-Map5	384	.	False	II	MITE	MITE	DXX-MITE	DXX-MITE	MITE	27	6
Btab-B-R4283-Map20	2131	.	False	II	TIR	TIR	DTX	DTX	NA	60	7
Btab-B-R5984-Map6	2928	.	False	II	TIR	TIR	DTX	DTX	NA	26	4
Btab-B-G2054-Map8	602	.	False	II	MITE	MITE	DXX-MITE	DXX-MITE	MITE	122	26
Btab-B-R104-Map20	916	.	False	II	TIR	TIR	DTX	DTX	NA	171	8
Btab-B-R2189-Map3	1121	.	False	II	TIR	TIR	DTX	DTX	hAT	167	1
Btab-B-R8695-Map5	4259	+	False	II	TIR	TIR	DTX	DTX	CACTA	36	2
Btab-B-G7673-Map20	1406	.	False	II	TIR	TIR	DTX	DTX	NA	151	38
Btab-B-G8028-Map8	1605	.	False	II	MITE	MITE	DXX-MITE	DXX-MITE	MITE	51	8
Btab-B-G8368-Map8	1775	.	False	II	TIR	TIR	DTX	DTX	NA	589	10
Btab-B-G9936-Map3	388	.	False	II	MITE	MITE	DXX-MITE	DXX-MITE	MITE	16	6
Btab-B-R2910-Map11	1314	.	False	II	TIR	TIR	DTX	DTX	hAT	22	2
Btab-B-R1553-Map20	382	.	False	II	MITE	MITE	DXX-MITE	DXX-MITE	MITE	118	34
Btab-B-G4683-Map20	1002	.	False	II	TIR	TIR	DTX	DTX	NA	147	28
Btab-B-R4507-Map4	486	.	False	II	TIR	TIR	DTX	DTX	CACTA	21	1
Btab-B-R14858-Map5	1815	.	False	II	TIR	TIR	DTX	DTX	NA	16	2
Btab-B-G4422-Map7	682	.	False	II	MITE	MITE	DXX-MITE	DXX-MITE	MITE	56	7
Btab-B-R12200-Map5	425	.	False	II	MITE	MITE	DXX-MITE	DXX-MITE	MITE	34	5
Btab-B-R7725-Map20	1602	.	False	II	TIR	TIR	DTX	DTX	NA	170	18
Btab-B-R13956-Map3	1416	+	False	II	Unclassified	Unclassified	DXX	DXX	Academ	32	1
Btab-B-R844-Map20	2207	.	False	II	TIR	TIR	DTX	DTX	NA	81	23
Btab-B-G3182-Map3	707	.	False	II	MITE	MITE	DXX-MITE	DXX-MITE	MITE	356	10
Btab-B-G2546-Map20	777	.	False	II	TIR	TIR	DTX	DTX	NA	37	12
Btab-B-G6892-Map20_reversed	1248	-	False	II	TIR	TIR	DTX	DTX	Tc1-Mariner	43	4
Btab-B-G12613-Map3	518	.	False	II	MITE	MITE	DXX-MITE	DXX-MITE	MITE	889	63
Btab-B-R7111-Map5	3006	.	False	II	TIR	TIR	DTX	DTX	Mutator	61	1
Btab-B-G5976-Map3	1197	.	False	II	TIR	TIR	DTX	DTX	NA	23	3
Btab-B-R4149-Map14	1552	.	False	II	TIR	TIR	DTX	DTX	NA	750	4
Btab-B-R2659-Map5	1861	.	False	II	TIR	TIR	DTX	DTX	NA	566	1
Btab-B-G13534-Map4	516	.	False	II	MITE	MITE	DXX-MITE	DXX-MITE	MITE	35	13
Btab-B-R2257-Map3	1191	.	False	II	TIR	TIR	DTX	DTX	hAT	24	1
Btab-B-G13113-Map20	543	.	False	II	MITE	MITE	DXX-MITE	DXX-MITE	MITE	43	17
Btab-B-R12734-Map5	451	.	False	II	MITE	MITE	DXX-MITE	DXX-MITE	MITE	64	18
Btab-B-G5457-Map8	793	.	False	II	TIR	TIR	DTX	DTX	NA	28	4
Btab-B-R228-Map20	1060	.	False	II	MITE	MITE	DXX-MITE	DXX-MITE	MITE	232	102
Btab-B-R3497-Map4	1556	.	False	II	TIR	TIR	DTX	DTX	NA	85	4
Btab-B-G5860-Map4	870	+	False	II	TIR	TIR	DTX	DTX	Mutator	265	7
Btab-B-G6729-Map4	1498	.	False	II	TIR	TIR	DTX	DTX	NA	78	5
Btab-B-G1946-Map9	762	.	False	II	MITE	MITE	DXX-MITE	DXX-MITE	MITE	94	7
Btab-B-G4602-Map20	991	.	False	II	TIR	TIR	DTX	DTX	Tc1-Mariner	108	30
Btab-B-R5096-Map18	1086	.	False	II	TIR	TIR	DTX	DTX	NA	72	6
Btab-B-G8781-Map20	2177	.	False	II	TIR	TIR	DTX	DTX	NA	98	22
Btab-B-R789-Map19	895	.	False	II	TIR	TIR	DTX	DTX	NA	72	9
Btab-B-R270-Map20	1012	.	False	II	TIR	TIR	DTX	DTX	NA	96	7
Btab-B-R9868-Map4	635	.	False	II	MITE	MITE	DXX-MITE	DXX-MITE	MITE	244	140
Btab-B-G9993-Map6	411	.	False	II	MITE	MITE	DXX-MITE	DXX-MITE	MITE	16	3
Btab-B-G8137-Map5	2791	.	False	II	TIR	TIR	DTX	DTX	NA	372	3
Btab-B-R5558-Map3	858	.	False	II	TIR	TIR	DTX	DTX	NA	50	2
Btab-B-R9323-Map13	1960	.	False	II	MITE	MITE	DXX-MITE	DXX-MITE	MITE	115	6
Btab-B-R8307-Map4_reversed	5045	-	False	II	Unclassified	Unclassified	DXX	DXX	Academ	40	2
Btab-B-R24992-Map4	1597	+	False	II	Maverick	Maverick	DMX	DMX	Maverick	9	3
Btab-B-R3473-Map18	3132	.	False	II	TIR	TIR	DTX	DTX	Academ	124	1
Btab-B-R6098-Map5	729	.	False	II	MITE	MITE	DXX-MITE	DXX-MITE	MITE	7	3
Btab-B-G2773-Map17	771	.	False	II	MITE	MITE	DXX-MITE	DXX-MITE	MITE	62	9
Btab-B-R6266-Map5_reversed	1082	-	False	II	TIR	TIR	DTX	DTX	hAT	17	1
Btab-B-R2135-Map20	657	.	False	II	MITE	MITE	DXX-MITE	DXX-MITE	MITE	289	4
Btab-B-R3993-Map20	994	.	False	II	TIR	TIR	DTX	DTX	NA	72	32
Btab-B-R10123-Map3	998	.	False	II	TIR	TIR	DTX	DTX	P	9	1
Btab-B-R7744-Map16	979	.	False	II	TIR	TIR	DTX	DTX	NA	38	16
Btab-B-G4322-Map9	1040	.	False	II	MITE	MITE	DXX-MITE	DXX-MITE	MITE	124	10
Btab-B-R4127-Map5	866	.	False	II	Maverick	Maverick	DMX	DMX	Maverick	22	2
Btab-B-R4861-Map4	586	.	False	II	MITE	MITE	DXX-MITE	DXX-MITE	MITE	25	2
Btab-B-G11459-Map3	417	.	False	II	MITE	MITE	DXX-MITE	DXX-MITE	MITE	14	4
Btab-B-G9339-Map13	2632	.	False	II	TIR	TIR	DTX	DTX	hAT	184	13
Btab-B-R9321-Map10	980	.	False	II	TIR	TIR	DTX	DTX	NA	22	6
Btab-B-G6662-Map6	1551	.	False	II	TIR	TIR	DTX	DTX	NA	85	10
Btab-B-R10059-Map5	2475	.	False	II	TIR	TIR	DTX	DTX	Academ	44	3
Btab-B-R4664-Map9	2439	+	False	II	TIR	TIR	DTX	DTX	hAT	41	5
Btab-B-R15271-Map3_reversed	837	-	False	II	Unclassified	Unclassified	DXX	DXX	NA	29	3
Btab-B-G13527-Map8	515	.	False	II	MITE	MITE	DXX-MITE	DXX-MITE	MITE	121	9
Btab-B-R19629-Map3	1683	.	False	II	Unclassified	Unclassified	DXX	DXX	Academ	19	1
Btab-B-G9968-Map3	368	.	False	II	MITE	MITE	DXX-MITE	DXX-MITE	MITE	113	30
Btab-B-G608-Map20_reversed	3610	-	False	II	TIR	TIR	DTX	DTX	Academ	22	4
Btab-B-R2826-Map20	2255	.	False	II	TIR	TIR	DTX	DTX	NA	147	9
Btab-B-R2519-Map16	1630	.	False	II	TIR	TIR	DTX	DTX	NA	35	6
Btab-B-R5447-Map10	1524	.	False	II	TIR	TIR	DTX	DTX	NA	140	3
Btab-B-G4242-Map3	677	.	False	II	MITE	MITE	DXX-MITE	DXX-MITE	MITE	13	3
Btab-B-G3353-Map5	860	.	False	II	TIR	TIR	DTX	DTX	NA	30	4
Btab-B-G2918-Map3	786	.	False	II	MITE	MITE	DXX-MITE	DXX-MITE	MITE	52	6
Btab-B-R15578-Map4	1872	.	False	II	TIR	TIR	DTX	DTX	NA	49	2
Btab-B-G8291-Map7	1847	.	False	II	TIR	TIR	DTX	DTX	NA	35	7
Btab-B-G9758-Map3	5407	.	False	II	TIR	TIR	DTX	DTX	Tc1-Mariner	345	3
Btab-B-G8396-Map3	1681	.	False	II	TIR	TIR	DTX	DTX	hAT	38	3
Btab-B-G8378-Map5	1798	.	False	II	TIR	TIR	DTX	DTX	NA	63	10
Btab-B-G620-Map20	983	.	False	II	TIR	TIR	DTX	DTX	NA	131	29
Btab-B-G1738-Map5	674	.	False	II	MITE	MITE	DXX-MITE	DXX-MITE	MITE	51	1
Btab-B-R506-Map4_reversed	2564	-	False	II	TIR	TIR	DTX	DTX	PiggyBac	87	2
Btab-B-R555-Map20	2336	.	False	II	TIR	TIR	DTX	DTX	NA	18	2
Btab-B-G3135-Map20	796	.	False	II	TIR	TIR	DTX	DTX	NA	103	52
Btab-B-G3960-Map20	1113	.	False	II	TIR	TIR	DTX	DTX	Tc1-Mariner	237	4
Btab-B-G779-Map10	845	.	False	II	MITE	MITE	DXX-MITE	DXX-MITE	MITE	872	1
Btab-B-G2090-Map4	707	.	False	II	MITE	MITE	DXX-MITE	DXX-MITE	MITE	428	10
Btab-B-G2833-Map15	785	.	False	II	TIR	TIR	DTX	DTX	NA	1272	46
Btab-B-G11090-Map11	383	.	False	II	MITE	MITE	DXX-MITE	DXX-MITE	MITE	24	6
Btab-B-R1105-Map6	1383	.	False	II	TIR	TIR	DTX	DTX	NA	159	2
Btab-B-G6163-Map20	1074	.	False	II	TIR	TIR	DTX	DTX	NA	216	12
Btab-B-R2934-Map6	2638	.	False	II	TIR	TIR	DTX	DTX	NA	82	3
Btab-B-G12764-Map5	449	.	False	II	MITE	MITE	DXX-MITE	DXX-MITE	MITE	35	6
Btab-B-R2372-Map20	2693	.	False	II	TIR	TIR	DTX	DTX	hAT	135	1
Btab-B-R25-Map20	1528	.	False	II	MITE	MITE	DXX-MITE	DXX-MITE	MITE	408	2
Btab-B-R4958-Map4	790	.	False	II	TIR	TIR	DTX	DTX	NA	124	5
Btab-B-G6427-Map20	1385	.	False	II	MITE	MITE	DXX-MITE	DXX-MITE	MITE	283	24
Btab-B-G3242-Map3	875	.	False	II	MITE	MITE	DXX-MITE	DXX-MITE	MITE	554	21
Btab-B-G9460-Map13	3112	+	False	II	TIR	TIR	DTX	DTX	hAT	1491	12
Btab-B-G7674-Map20	1410	.	False	II	Helitron	Helitron	DHX	DHX	Helitron	70	3
Btab-B-R17610-Map3_reversed	1384	-	False	II	Helitron	Helitron	DHX	DHX	Helitron	13	1
Btab-B-R440-Map20	844	.	False	II	TIR	TIR	DTX	DTX	NA	55	13
Btab-B-G4846-Map3	857	.	False	II	TIR	TIR	DTX	DTX	NA	31	4
Btab-B-G622-Map20	1177	.	False	II	TIR	TIR	DTX	DTX	NA	775	22
Btab-B-R55-Map6	1344	.	False	II	TIR	TIR	DTX	DTX	Ginger	39	4
Btab-B-R16303-Map4_reversed	5103	-	False	II	TIR	TIR	DTX	DTX	NA	2696	1
Btab-B-G12087-Map4	555	.	False	II	MITE	MITE	DXX-MITE	DXX-MITE	MITE	110	3
Btab-B-G2431-Map4	818	.	False	II	TIR	TIR	DTX	DTX	NA	27	4
Btab-B-G9841-Map20	521	.	False	II	MITE	MITE	DXX-MITE	DXX-MITE	MITE	135	5
Btab-B-G2873-Map6_reversed	832	-	False	II	TIR	TIR	DTX	DTX	Mutator	37	3
Btab-B-R16094-Map3_reversed	591	-	False	II	Unclassified	Unclassified	DXX	DXX	NA	14	1
Btab-B-G3755-Map3_reversed	939	-	False	II	TIR	TIR	DTX	DTX	Tc1-Mariner	122	6
Btab-B-G8931-Map5	2020	+	False	II	TIR	TIR	DTX	DTX	Mutator	25	5
Btab-B-G5289-Map16	903	.	False	II	MITE	MITE	DXX-MITE	DXX-MITE	MITE	100	28
Btab-B-R10105-Map3	952	+	False	II	Unclassified	Unclassified	DXX	DXX	Ginger	36	2
Btab-B-R3609-Map16	1246	+	False	II	TIR	TIR	DTX	DTX	Ginger	52	4
Btab-B-R7608-Map4_reversed	4467	-	False	II	Maverick	Maverick	DMX	DMX	Maverick	14	2
Btab-B-G9310-Map6	3663	.	False	II	TIR	TIR	DTX	DTX	NA	46	2
Btab-B-G11503-Map8	397	.	False	II	MITE	MITE	DXX-MITE	DXX-MITE	MITE	173	8
Btab-B-R12984-Map12	1092	.	False	II	TIR	TIR	DTX	DTX	NA	23	2
Btab-B-R11461-Map3	747	.	False	II	MITE	MITE	DXX-MITE	DXX-MITE	MITE	17	3
Btab-B-G6327-Map8	1016	.	False	II	TIR	TIR	DTX	DTX	NA	40	8
Btab-B-G302-Map20	1010	.	False	II	MITE	MITE	DXX-MITE	DXX-MITE	MITE	100	7
Btab-B-G12369-Map8	422	.	False	II	MITE	MITE	DXX-MITE	DXX-MITE	MITE	12	7
Btab-B-G9342-Map15	2827	.	False	II	TIR	TIR	DTX	DTX	NA	175	15
Btab-B-G4500-Map12	963	.	False	II	TIR	TIR	DTX	DTX	NA	90	11
Btab-B-G11612-Map4	381	.	False	II	MITE	MITE	DXX-MITE	DXX-MITE	MITE	10	6
Btab-B-G6983-Map8	1309	.	False	II	TIR	TIR	DTX	DTX	NA	49	8
Btab-B-G6182-Map13	1026	+	False	II	TIR	TIR	DTX	DTX	Tc1-Mariner	77	11
Btab-B-R1905-Map20_reversed	3073	-	False	II	Unclassified	Unclassified	DXX	DXX	Academ	44	6
Btab-B-R6987-Map20	2512	.	False	II	TIR	TIR	DTX	DTX	hAT	175	5
Btab-B-R3580-Map20	3330	.	False	II	TIR	TIR	DTX	DTX	NA	258	18
Btab-B-G3796-Map3	757	.	False	II	TIR	TIR	DTX	DTX	NA	345	9
Btab-B-G2460-Map3	756	.	False	II	TIR	TIR	DTX	DTX	NA	10	3
Btab-B-R3901-Map3	876	.	False	II	TIR	TIR	DTX	DTX	NA	54	2
Btab-B-R7742-Map16	1326	.	False	II	TIR	TIR	DTX	DTX	NA	103	5
Btab-B-G2654-Map3	803	.	False	II	TIR	TIR	DTX	DTX	NA	16	4
Btab-B-G9625-Map4	3947	+	False	II	TIR	TIR	DTX	DTX	hAT	45	4
Btab-B-G7712-Map4	1360	.	False	II	TIR	TIR	DTX	DTX	NA	288	4
Btab-B-G10095-Map20	348	.	False	II	MITE	MITE	DXX-MITE	DXX-MITE	MITE	172	102
Btab-B-G10327-Map20	454	.	False	II	MITE	MITE	DXX-MITE	DXX-MITE	MITE	120	13
Btab-B-G9370-Map9	2838	.	False	II	MITE	MITE	DXX-MITE	DXX-MITE	MITE	38	8
Btab-B-R6264-Map16	395	.	False	II	MITE	MITE	DXX-MITE	DXX-MITE	MITE	20	6
Btab-B-R21854-Map11	127	.	False	II	MITE	MITE	DXX-MITE	DXX-MITE	MITE	109	32
Btab-B-G4418-Map19	1030	.	False	II	MITE	MITE	DXX-MITE	DXX-MITE	MITE	27	7
Btab-B-G10790-Map4	444	.	False	II	MITE	MITE	DXX-MITE	DXX-MITE	MITE	31	4
Btab-B-G2170-Map20	873	.	False	II	MITE	MITE	DXX-MITE	DXX-MITE	MITE	47	12
Btab-B-R241-Map12	1089	.	False	II	TIR	TIR	DTX	DTX	NA	56	2
Btab-B-G9137-Map7	2399	.	False	II	MITE	MITE	DXX-MITE	DXX-MITE	MITE	178	8
Btab-B-G296-Map20	1744	.	False	II	MITE	MITE	DXX-MITE	DXX-MITE	MITE	67	6
Btab-B-R664-Map20	1645	.	False	II	TIR	TIR	DTX	DTX	NA	83	28
Btab-B-R449-Map20	1232	.	False	II	TIR	TIR	DTX	DTX	NA	56	2
Btab-B-R210-Map20	890	.	False	II	TIR	TIR	DTX	DTX	NA	81	10
Btab-B-R9157-Map3	1166	.	False	II	MITE	MITE	DXX-MITE	DXX-MITE	MITE	55	1
Btab-B-G4686-Map20	731	.	False	II	MITE	MITE	DXX-MITE	DXX-MITE	MITE	31	9
Btab-B-R3031-Map4_reversed	583	-	False	II	TIR	TIR	DTX	DTX	Mutator	18	1
Btab-B-G13860-Map20	568	.	False	II	MITE	MITE	DXX-MITE	DXX-MITE	MITE	234	86
Btab-B-G7849-Map20	1458	.	False	II	TIR	TIR	DTX	DTX	NA	127	25
Btab-B-R9781-Map4	672	.	False	II	TIR	TIR	DTX	DTX	Tc1-Mariner	22	2
Btab-B-R4985-Map20	3718	+	False	II	TIR	TIR	DTX	DTX	Tc1-Mariner	50	2
Btab-B-R6039-Map13	892	.	False	II	TIR	TIR	DTX	DTX	NA	47	11
Btab-B-R10752-Map5	4909	+	False	II	Maverick	Maverick	DMX	DMX	Maverick	20	2
Btab-B-R14936-Map3	1082	+	False	II	Unclassified	Unclassified	DXX	DXX	Sola	11	2
Btab-B-G2304-Map11	798	.	False	II	TIR	TIR	DTX	DTX	NA	21	5
Btab-B-R2258-Map5	1151	.	False	II	TIR	TIR	DTX	DTX	hAT	29	2
Btab-B-G8988-Map5	2091	.	False	II	MITE	MITE	DXX-MITE	DXX-MITE	MITE	33	1
Btab-B-R596-Map20	2975	.	False	II	TIR	TIR	DTX	DTX	NA	154	48
Btab-B-R13910-Map3_reversed	1629	-	False	II	Unclassified	Unclassified	DXX	DXX	NA	23	1
Btab-B-R4318-Map14	1852	.	False	II	MITE	MITE	DXX-MITE	DXX-MITE	MITE	16	1
Btab-B-G6783-Map3	1353	.	False	II	Unclassified	Unclassified	DXX	DXX	Academ	6	1
Btab-B-G7820-Map15	1425	.	False	II	MITE	MITE	DXX-MITE	DXX-MITE	MITE	64	16
Btab-B-R5529-Map11_reversed	1823	-	False	II	TIR	TIR	DTX	DTX	Mutator	33	2
Btab-B-G11932-Map20	476	.	False	II	MITE	MITE	DXX-MITE	DXX-MITE	MITE	57	1
Btab-B-R11754-Map3	837	.	False	II	TIR	TIR	DTX	DTX	NA	5	1
Btab-B-R4186-Map9	923	.	False	II	TIR	TIR	DTX	DTX	NA	42	12
Btab-B-R3916-Map4	1825	.	False	II	TIR	TIR	DTX	DTX	NA	12	2
Btab-B-G2351-Map3	715	.	False	II	TIR	TIR	DTX	DTX	Mutator	22	3
Btab-B-R4715-Map20	819	.	False	II	TIR	TIR	DTX	DTX	NA	149	7
Btab-B-G9211-Map5	3414	.	False	II	TIR	TIR	DTX	DTX	NA	319	1
Btab-B-R1903-Map20	6270	.	False	II	TIR	TIR	DTX	DTX	NA	637	7
Btab-B-R7198-Map6	664	+	False	II	TIR	TIR	DTX	DTX	Tc1-Mariner	29	5
Btab-B-G564-Map3	820	.	False	II	TIR	TIR	DTX	DTX	NA	411	2
Btab-B-G8734-Map5	2163	.	False	II	TIR	TIR	DTX	DTX	NA	153	8
Btab-B-R4712-Map8_reversed	1431	-	False	II	TIR	TIR	DTX	DTX	Mutator	17	1
Btab-B-G2885-Map13	566	.	False	II	MITE	MITE	DXX-MITE	DXX-MITE	MITE	188	21
Btab-B-R7070-Map3	2032	.	False	II	MITE	MITE	DXX-MITE	DXX-MITE	MITE	44	2
Btab-B-R12910-Map10	511	.	False	II	MITE	MITE	DXX-MITE	DXX-MITE	MITE	26	7
Btab-B-R240-Map20	1002	.	False	II	MITE	MITE	DXX-MITE	DXX-MITE	MITE	35	5
Btab-B-R11735-Map3_reversed	5071	-	False	II	Unclassified	Unclassified	DXX	DXX	Academ	57	2
Btab-B-G9515-Map14	3333	.	False	II	TIR	TIR	DTX	DTX	NA	458	14
Btab-B-G151-Map20	1374	.	False	II	MITE	MITE	DXX-MITE	DXX-MITE	MITE	130	50
Btab-B-G2355-Map10	616	.	False	II	MITE	MITE	DXX-MITE	DXX-MITE	MITE	51	2
Btab-B-G3729-Map6	698	.	False	II	MITE	MITE	DXX-MITE	DXX-MITE	MITE	51	2
Btab-B-R20625-Map3	2572	+	False	II	Maverick	Maverick	DMX	DMX	Maverick	11	1
Btab-B-G3292-Map3	673	.	False	II	MITE	MITE	DXX-MITE	DXX-MITE	MITE	21	3
Btab-B-R285-Map20	566	.	False	II	MITE	MITE	DXX-MITE	DXX-MITE	MITE	21	10
Btab-B-G11065-Map10	562	.	False	II	MITE	MITE	DXX-MITE	DXX-MITE	MITE	463	25
Btab-B-R1457-Map20	1423	.	False	II	MITE	MITE	DXX-MITE	DXX-MITE	MITE	51	11
Btab-B-G3828-Map6	692	.	False	II	MITE	MITE	DXX-MITE	DXX-MITE	MITE	13	1
Btab-B-R6127-Map4	1265	.	False	II	TIR	TIR	DTX	DTX	NA	46	10
Btab-B-R478-Map20	436	.	False	II	MITE	MITE	DXX-MITE	DXX-MITE	MITE	115	32
Btab-B-G4485-Map8	690	.	False	II	MITE	MITE	DXX-MITE	DXX-MITE	MITE	12	9
Btab-B-R898-Map3	1184	.	False	II	TIR	TIR	DTX	DTX	NA	139	4
Btab-B-G898-Map4	589	.	False	II	MITE	MITE	DXX-MITE	DXX-MITE	MITE	67	1
Btab-B-R1562-Map13	1547	.	False	II	MITE	MITE	DXX-MITE	DXX-MITE	MITE	320	1
Btab-B-G7700-Map7	1485	.	False	II	TIR	TIR	DTX	DTX	NA	141	6
Btab-B-R7014-Map3	1990	.	False	II	TIR	TIR	DTX	DTX	NA	8	2
Btab-B-R7390-Map5	4158	+	False	II	Helitron	Helitron	DHX	DHX	Helitron	133	2
Btab-B-R5548-Map7	386	.	False	II	MITE	MITE	DXX-MITE	DXX-MITE	MITE	22	8
Btab-B-R5965-Map3	913	.	False	II	Unclassified	Unclassified	DXX	DXX	Sola	371	1
Btab-B-G7554-Map11	1416	.	False	II	TIR	TIR	DTX	DTX	NA	25	1
Btab-B-G9296-Map3	4584	.	False	II	TIR	TIR	DTX	DTX	NA	110	2
Btab-B-G1289-Map20	702	.	False	II	MITE	MITE	DXX-MITE	DXX-MITE	MITE	92	2
Btab-B-R13384-Map3	1142	+	False	II	Unclassified	Unclassified	DXX	DXX	Academ	15	1
Btab-B-R16411-Map5	1201	.	False	II	MITE	MITE	DXX-MITE	DXX-MITE	MITE	145	4
Btab-B-R16791-Map4	1516	.	False	II	TIR	TIR	DTX	DTX	NA	13	2
Btab-B-R22200-Map3	127	.	False	II	MITE	MITE	DXX-MITE	DXX-MITE	MITE	4	0
Btab-B-G6422-Map3	1125	.	False	II	TIR	TIR	DTX	DTX	NA	712	2
Btab-B-R9956-Map11	5850	+	False	II	TIR	TIR	DTX	DTX	P	36	2
Btab-B-G594-Map20	2157	.	False	II	MITE	MITE	DXX-MITE	DXX-MITE	MITE	222	1
Btab-B-R6146-Map11	4953	.	False	II	TIR	TIR	DTX	DTX	NA	239	4
Btab-B-G6031-Map19	1170	.	False	II	MITE	MITE	DXX-MITE	DXX-MITE	MITE	84	22
Btab-B-R6491-Map3	1390	.	False	II	TIR	TIR	DTX	DTX	NA	133	1
Btab-B-R17982-Map3	958	.	False	II	Helitron	Helitron	DHX	DHX	Helitron	19	3
Btab-B-R4324-Map20	8394	.	False	II	TIR	TIR	DTX	DTX	NA	1540	1
Btab-B-G5332-Map9	801	.	False	II	TIR	TIR	DTX	DTX	NA	27	7
Btab-B-R23025-Map4	282	.	False	II	MITE	MITE	DXX-MITE	DXX-MITE	MITE	23	4
Btab-B-G11437-Map3	377	.	False	II	MITE	MITE	DXX-MITE	DXX-MITE	MITE	46	12
Btab-B-G7853-Map4	1353	.	False	II	MITE	MITE	DXX-MITE	DXX-MITE	MITE	62	4
Btab-B-R3561-Map13	2056	.	False	II	TIR	TIR	DTX	DTX	NA	314	7
Btab-B-R3191-Map12	1402	+	False	II	TIR	TIR	DTX	DTX	Mutator	103	3
Btab-B-R924-Map20	1233	.	False	II	TIR	TIR	DTX	DTX	NA	94	15
Btab-B-G11817-Map3	435	.	False	II	MITE	MITE	DXX-MITE	DXX-MITE	MITE	4	3
Btab-B-G1803-Map3	666	.	False	II	MITE	MITE	DXX-MITE	DXX-MITE	MITE	20	2
Btab-B-R651-Map3	513	.	False	II	MITE	MITE	DXX-MITE	DXX-MITE	MITE	1807	32
Btab-B-G7212-Map7	1203	.	False	II	Unclassified	Unclassified	DXX	DXX	Academ	15	1
Btab-B-G1698-Map5	661	.	False	II	MITE	MITE	DXX-MITE	DXX-MITE	MITE	138	3
Btab-B-R1160-Map20	1706	.	False	II	TIR	TIR	DTX	DTX	NA	100	39
Btab-B-R7094-Map3	766	.	False	II	TIR	TIR	DTX	DTX	NA	39	9
Btab-B-G2430-Map3	833	.	False	II	TIR	TIR	DTX	DTX	NA	22	8
Btab-B-G11953-Map7	487	.	False	II	MITE	MITE	DXX-MITE	DXX-MITE	MITE	27	11
Btab-B-G3084-Map20	1012	.	False	II	TIR	TIR	DTX	DTX	NA	139	13
Btab-B-R4358-Map6_reversed	1351	-	False	II	TIR	TIR	DTX	DTX	Mutator	42	1
Btab-B-G4695-Map5	853	.	False	II	MITE	MITE	DXX-MITE	DXX-MITE	MITE	404	6
[truncated: 2,878 more rows]
