# Supplementary material for: Genome-Wide Screening of Transposable Elements in the Whitefly, Bemisia tabaci (Hemiptera: Aleyrodidae), Revealed Insertions with Potential Insecticide Resistance Implications
Source: Insects. 2022 Apr 19;13(5):396. doi: 10.3390/insects13050396 (PMC9143410; doi:10.3390/insects13050396)
Supplement: Supplementary file 1 [file insects-13-00396-s001.zip › insects-1659198-proofed-s - new/Table S2.ods]

## Sheet: Feuille1
Table S2. Summary of TE insertions in and near defensome genes involved in insecticide resistance in the B. tabaci genome.
ACnumber	TE-start	TE-end	TE-name	TE-discription	mRNA-ID	Gene-discription	Genes-tart	Gene-end	Insertionposition
NW_017566536.1	524585	525841	btab-B-G1433-Map3	ClassII:TIR:Tc1-Mariner	Bta15202	Phosphatidylethanolamine-binding protein	524152	535571	0
NW_017547602.1	116484	118420	btab-B-G1728-Map20	ClassI:LINE:RTE	Bta00721	Phosphatidylethanolamine-binding protein	100821	128386	0
NW_017549667.1	48250	54619	btab-B-G235-Map6_reversed	ClassII:Maverick:Maverick	Bta05217	Carboxylesterase	46294	95290	0
NW_017547602.1	84759	85724	btab-B-G3737-Map20	ClassII:TIR:Tc1-Mariner	Bta00719-mRNA	Phosphatidylethanolamine-binding protein	81686	85967	0
NW_017554568.1	140721	141649	btab-B-G3737-Map20	ClassII:TIR:Tc1-Mariner	Bta10073-mRNA	Phosphatidylethanolamine-binding protein	111368	142948	0
NW_017566536.1	303359	304348	btab-B-G3737-Map20	ClassII:TIR:Tc1-Mariner	Bta15194-mRNA	Phosphatidylethanolamine-binding protein-like proteinF40A3.3	250195	314110	0
NW_017558516.1	173017	173986	btab-B-G3737-Map20	ClassII:TIR:Tc1-Mariner	Bta12234-mRNA	Carboxylesterase	150569	172748	270
NW_017551820.1	1356214	1356867	btab-B-G4365-Map3	ClassI:LINE:I	Bta07185	UDP-glucuronosyltransferase 1-1	1348666	1372733	0
NW_017566536.1	740163	741019	btab-B-G4659-Map10_reversed	ClassII:Ginger2/TDD	Bta15215	Phosphatidylethanolamine-binding protein 1	739497	831629	0
NW_017559920.1	144615	146336	btab-B-G4757-Map3_reversed	ClassII:TIR:Tc1-Mariner	Bta13140	Phosphatidylethanolamine-binding protein	109701	152728	0
NW_017547330.1	1755637	1756662	btab-B-G6805-Map20_reversed	ClassII:TIR:Tc1-Mariner	Bta14123-mRNA	Phosphatidylethanolamine-binding protein	1749500	1761413	0
NW_017547113.1	2839726	2840904	btab-B-G6892-Map20_reversed	ClassII:TIR:Tc1-Mariner	Bta03563	Carboxylesterase	2837129	2858131	0
NW_017547095.1	492249	493391	btab-B-G8113-Map20	ClassI:LINE:RTE	Bta01182	UDP-glucuronosyltransferase 1-8	492732	507623	0
NW_017566536.1	262081	263473	btab-B-G8709-Map4	ClassII:Maverick:Maverick	Bta15193	Phosphatidylethanolamine-binding protein	235433	301428	0
NW_017566536.1	262081	263473	btab-B-G8709-Map4	ClassII:Maverick:Maverick	Bta15194	Phosphatidylethanolamine-binding protein-like proteinF40A3.3	250195	314110	0
NW_017547116.1	4933054	4935267	btab-B-G8769-Map3	ClassII:TIR:Tc1-Mariner	Bta04537	UDP-glucuronosyltransferase	4920063	4936700	0
NW_017547136.1	1719693	1721915	btab-B-G8769-Map3	ClassII:TIR:Tc1-Mariner	Bta05604	UDP-glucuronosyltransferase 1-8	1713378	1727430	0
NW_017547257.1	7335	8408	btab-B-G8769-Map3	ClassII:TIR:Tc1-Mariner	Bta12135	Phosphatidylethanolamine-binding protein	2795	13959	0
NW_017547602.1	114060	116283	btab-B-G8769-Map3	ClassII:TIR:Tc1-Mariner	Bta00721	Phosphatidylethanolamine-binding protein	100821	128386	0
NW_017547915.1	509263	511496	btab-B-G8769-Map3	ClassII:TIR:Tc1-Mariner	Bta01383	Phosphatidylethanolamine-binding protein	496591	514088	0
NW_017554568.1	178727	180986	btab-B-G8769-Map3	ClassII:TIR:Tc1-Mariner	Bta10076	Phosphatidylethanolamine-binding protein	163729	176836	1892
NW_017559920.1	64659	66881	btab-B-G8769-Map3	ClassII:TIR:Tc1-Mariner	Bta13134	Phosphatidylethanolamine-binding protein	57906	79422	0
NW_017559920.1	64659	66881	btab-B-G8769-Map3	ClassII:TIR:Tc1-Mariner	Bta13135	Phosphatidylethanolamine-binding protein	63185	69779	0
NW_017566536.1	226267	227833	btab-B-G8769-Map3	ClassII:TIR:Tc1-Mariner	Bta15192	Phosphatidylethanolamine-binding protein 1	200023	230435	0
NW_017566536.1	596420	598638	btab-B-G8769-Map3	ClassII:TIR:Tc1-Mariner	Bta15208	Phosphatidylethanolamine-binding protein	591999	597440	0
NW_017548092.1	561542	562813	btab-B-G8769-Map3	ClassII:TIR:Tc1-Mariner	Bta02120	Cathepsin L-like protease	549105	569177	0
NW_017551820.1	37511	38266	btab-B-G8769-Map3	ClassII:TIR:Tc1-Mariner	Bta07151	Cathepsin L-like protease	3021	35624	1888
NW_017551820.1	190271	192394	btab-B-G8769-Map3	ClassII:TIR:Tc1-Mariner	Bta07155	Cathepsin L-like protease	174623	336806	0
NW_017558983.1	218632	219567	btab-B-G8868-Map10	ClassII:Maverick:Maverick	Bta12492	Cathepsin L-like protease	204340	239218	0
NW_017566536.1	1699740	1700462	btab-B-G8931-Map5	ClassII:TIR:MuDR	Bta15255	UDP-glucuronosyltransferase 1-1	1695132	1709112	0
NW_017547184.1	1355784	1358091	btab-B-G9075-Map8_reversed	ClassI:LINE:Jockey	Bta08698-mRNA	Cathepsin L-like protease	1342724	1355784	1
NW_017566536.1	251961	253102	btab-B-G9339-Map13	ClassII:TIR:hAT	Bta15193-mRNA	Phosphatidylethanolamine-binding protein	235433	301428	0
NW_017566536.1	251961	253102	btab-B-G9339-Map13	ClassII:TIR:hAT	Bta15194-mRNA	Phosphatidylethanolamine-binding protein-like proteinF40A3.3	250195	314110	0
NW_017566728.1	2947691	2950477	btab-B-G9373-Map20_reversed	ClassII:Helitron:Helitron	Bta15445	Phosphatidylethanolamine-binding protein	2941472	2947307	385
NW_017547095.1	488070	488985	btab-B-G9460-Map13	ClassII:TIR:hAT	Bta01181	UDP-glucuronosyltransferase 1-8	489476	492145	492
NW_017547102.1	3280684	3281647	btab-B-G9460-Map13	ClassII:TIR:hAT	Bta02348	UDP-glucuronosyltransferase	3277884	3290735	0
NW_017552543.1	3386638	3387274	btab-B-G9460-Map13	ClassII:TIR:hAT	Bta08037	ABC transporter G family member 20	3356736	3404006	0
NW_017547142.1	1906205	1907213	btab-B-G9460-Map13	ClassII:TIR:hAT	Bta05912	Cathepsin F-like protease	1896361	1905458	748
NW_017558851.1	22846	27685	btab-B-G9465-Map5	ClassII:TIR:Tc1-Mariner	Bta12467	Phosphatidylethanolamine-binding protein	28232	37104	548
NW_017551820.1	135568	137765	btab-B-G9465-Map5	ClassII:TIR:Tc1-Mariner	Bta07154	Cathepsin L-like protease	124265	151405	0
NW_017547202.1	211316	214359	btab-B-G9466-Map8	ClassI:LINE:RTE	Bta09772	Cathepsin B	214590	228301	232
NW_017547104.1	137138	138214	btab-B-G9477-Map10	ClassI:LINE:RTE	Bta02726	UDP-glucuronosyltransferase 1-8	132919	146360	0
NW_017547915.1	196896	197718	btab-B-G9477-Map10	ClassI:LINE:RTE	Bta01363	Phosphatidylethanolamine-binding protein	181749	195983	914
NW_017547116.1	6871229	6874404	btab-B-G9477-Map10	ClassI:LINE:RTE	Bta04614	Cathepsin L-like protease	6875782	6897623	1379
NW_017547132.1	4813944	4817173	btab-B-G9524-Map20	ClassI:LINE:RTE	Bta05427	"Cathepsin B,partial"	4807945	4811970	1975
NW_017549667.1	85150	87790	btab-B-G9584-Map3	ClassI:LINE:R2	Bta05217	Carboxylesterase	46294	95290	0
NW_017553907.1	218049	223876	btab-B-G9612-Map7	ClassII:Academ	Bta09473-mRNA	Phosphatidylethanolamine-binding protein	209899	216088	1962
NW_017556656.1	5231127	5232628	btab-B-G9624-Map5	ClassII:Academ	Bta11151-mRNA	Phosphatidylethanolamine-binding protein	5206158	5243956	0
NW_017550151.1	477397	479876	btab-B-G9714-Map4	ClassI:LTR:Gypsy	Bta05628	ABC transporter	407888	475902	1496
NW_017547915.1	70503	71699	btab-B-G9758-Map3	ClassII:TIR:Tc1-Mariner	Bta01350	Phosphatidylethanolamine-binding protein 1	71694	78999	0
NW_017566536.1	772034	776838	btab-B-G9760-Map3	ClassI:LINE:Jockey	Bta15215	Phosphatidylethanolamine-binding protein 1	739497	831629	0
NW_017558983.1	212829	218431	btab-B-G9812-Map3	ClassII:Maverick:Maverick	Bta12492-mRNA	Cathepsin L-like protease	204340	239218	0
NW_017547303.1	303562	306767	btab-B-R11012-Map14	ClassII:Academ	Bta13758-mRNA	UDP-glucuronosyltransferase 1-8	298594	308122	0
NW_017557621.1	8750480	8751972	btab-B-R1110-Map5	ClassI:LTR:Bel-Pao	Bta11871	Cathepsin F	8741513	8759493	0
NW_017547915.1	1993385	1994002	btab-B-R11284-Map9	ClassI:LINE:Jockey	Bta01457	Phosphatidylethanolamine-binding protein	1988674	1996845	0
NW_017547102.1	4159350	4159959	btab-B-R11898-Map4	ClassI:LINE:RTE	Bta02379	Cathepsin F	4132291	4160772	0
NW_017566536.1	1696955	1698226	btab-B-R1217-Map20	ClassI:LINE:Jockey	Bta15255	UDP-glucuronosyltransferase 1-1	1695132	1709112	0
NW_017566536.1	1700463	1701170	btab-B-R1217-Map20	ClassI:LINE:Jockey	Bta15255	UDP-glucuronosyltransferase 1-1	1695132	1709112	0
NW_017566536.1	212368	213652	btab-B-R12923-Map6	ClassI:LINE:Jockey	Bta15192-mRNA	Phosphatidylethanolamine-binding protein 1	200023	230435	0
NW_017549667.1	78342	79938	btab-B-R1296-Map20	ClassI:LINE:RTE	Bta05217-mRNA	Carboxylesterase	46294	95290	0
NW_017549178.1	2364097	2366196	btab-B-R13066-Map7_reversed	ClassI:LTR:Copia	Bta04737	Cathepsin B	2362398	2377092	0
NW_017558243.1	25993	27102	btab-B-R13413-Map3_reversed	ClassI:LINE:I	Bta12229-mRNA	Phosphatidylethanolamine-binding protein 1	25991	33498	0
NW_017547174.1	3206023	3207276	btab-B-R15017-Map12	ClassI:PLE:Penelope	Bta07598	Cathepsin L-like protease	3190002	3204070	1954
NW_017547915.1	96129	99177	btab-B-R1905-Map20_reversed	ClassII:Academ	Bta01354-mRNA	Phosphatidylethanolamine-binding protein	99254	105841	78
NW_017547915.1	1562405	1562509	btab-B-R19794-Map3	ClassI:SINE:5S	Bta01423-mRNA	Phosphatidylethanolamine-binding protein	1556063	1563160	0
NW_017547915.1	1562405	1562509	btab-B-R19794-Map3	ClassI:SINE:5S	Bta01424-mRNA	Phosphatidylethanolamine-binding protein 1	1561776	1590640	0
NW_017558243.1	24815	25882	btab-B-R2169-Map6	ClassI:LINE:L1	Bta12229-mRNA	Phosphatidylethanolamine-binding protein 1	25991	33498	110
NW_017547181.1	348766	349576	btab-B-R2169-Map6	ClassI:LINE:L1	Bta08294-mRNA	UDP-glucuronosyltransferase	335320	358345	0
NW_017566536.1	167083	168606	btab-B-R2253-Map13_reversed	ClassI:LTR:Bel-Pao	Bta15187	Phosphatidylethanolamine-binding protein	157926	170107	0
NW_017549085.1	2137127	2138103	btab-B-R2491-Map20_reversed	ClassI:LINE:I	Bta04381	Cathepsin L-like protease	2114034	2143441	0
NW_017555192.1	404503	405425	btab-B-R2508-Map20	ClassI:LINE:I	Bta10450	Phosphatidylethanolamine-binding protein 1	406507	425549	1083
NW_017547915.1	0	3058	btab-B-R2512-Map9_reversed	ClassI:LTR:Bel-Pao	Bta01344	Phosphatidylethanolamine-binding protein	1284	8627	0
NW_017547915.1	1708253	1709551	btab-B-R356-Map20	ClassI:LINE:RTE	Bta01435	Phosphatidylethanolamine-binding protein	1703961	1718606	0
NW_017564154.1	3828519	3831739	btab-B-R356-Map20	ClassI:LINE:RTE	Bta14722	Cathepsin B	3818630	3828574	0
NW_017549667.1	71591	73454	btab-B-R3568-Map11_reversed	ClassI:LINE:Vingi	Bta05217	Carboxylesterase	46294	95290	0
NW_017547116.1	927864	928829	btab-B-R4148-Map3_reversed	ClassI:LINE:Jockey	Bta04439-mRNA	Carboxylesterase	920335	938345	0
NW_017547915.1	1918614	1920261	btab-B-R4323-Map11	ClassI:PLE:Penelope	Bta01450	Phosphatidylethanolamine-binding protein	1918680	1927579	0
NW_017548003.1	627106	628480	btab-B-R4358-Map6_reversed	ClassII:TIR:MuDR	Bta01556	Phosphatidylethanolamine-binding protein	613484	627017	90
NW_017549667.1	40785	46671	btab-B-R4447-Map9	ClassI:LINE:Jockey	Bta05217	Carboxylesterase	46294	95290	0
NW_017566833.1	1045929	1049080	btab-B-R471-Map20	ClassI:LINE:RTE	Bta09676	Cathepsin F	1034213	1053276	0
NW_017547239.1	2309960	2311161	btab-B-R4985-Map20	ClassII:TIR:Tc1-Mariner	Bta11420	Cathepsin B	2305855	2326709	0
NW_017554568.1	169307	170789	btab-B-R55-Map6	ClassII:Ginger2/TDD	Bta10076-mRNA	Phosphatidylethanolamine-binding protein	163729	176836	0
NW_017547174.1	3401133	3402641	btab-B-R5974-Map12	ClassII:Sola	Bta07606-mRNA	UDP-glucuronosyltransferase	3401546	3422552	0
NW_017553239.1	626842	627767	btab-B-R6154-Map8_reversed	ClassII:TIR:Tc1-Mariner	Bta08950	ABC transporter related-protein	615169	634365	0
NW_017551593.1	117616	118996	btab-B-R6154-Map8_reversed	ClassII:TIR:Tc1-Mariner	Bta06822	Carboxylesterase	106051	121326	0
NW_017548900.1	13977	15147	btab-B-R7189-Map10	ClassI:LTR:Gypsy	Bta03853-mRNA	ABC transporter G family member 20	2355	57375	0
NW_017547113.1	2841735	2842654	btab-B-R7198-Map6	ClassII:TIR:Tc1-Mariner	Bta03563-mRNA	Carboxylesterase	2837129	2858131	0
NW_017566536.1	263517	264906	btab-B-R768-Map10_reversed	ClassII:Maverick:Maverick	Bta15193	Phosphatidylethanolamine-binding protein	235433	301428	0
NW_017566536.1	263517	264906	btab-B-R768-Map10_reversed	ClassII:Maverick:Maverick	Bta15194	Phosphatidylethanolamine-binding protein-like proteinF40A3.3	250195	314110	0
NW_017566536.1	165403	166899	btab-B-R8296-Map5	ClassI:LTR:Bel-Pao	Bta15187-mRNA	Phosphatidylethanolamine-binding protein	157926	170107	0
NW_017566536.1	1720105	1720921	btab-B-R8307-Map4_reversed	ClassII:Academ	Bta15256-mRNA	Cathepsin L-like protease	1711172	1727629	0
NW_017547161.1	5128863	5129501	btab-B-R834-Map5	ClassII:TIR:hAT	Bta07092-mRNA	Cathepsin L-like protease	5119449	5138167	0
NW_017554893.1	8112	9058	btab-B-R9835-Map5_reversed	ClassII:TIR:Tc1-Mariner	Bta10223	Cathepsin L-like protease	128	6521	1592
0 insertion in the gene
